# Supplementary material for: Conserved and species-specific chromatin remodeling and regulatory dynamics during mouse and chicken limb bud development
Source: Nat Commun. 2021 Sep 28;12:5685. doi: 10.1038/s41467-021-25935-3 (PMC8479071; doi:10.1038/s41467-021-25935-3)
Supplement: Supplementary file 4 — Supplementary Data 1 [file 41467_2021_25935_MOESM4_ESM.xlsx]

## Sheet: Dataset1
Supplementary Dataset 1 - Differentially expressed genes in developing mouse forelimb.
Ensembl geneId	Gene Symbol	gene_chr	Gene_start	Gene_end	strand	DEG	DEG_e9.75vse10.5	DEG_e10.5vse11.5	DEG_e9.75vse11.5	DEG modules	TF family	orthoID	ortho_ggId
ENSMUSG00000042607	Asb4	chr6	5383386	5433022	+	Yes	Up	Down		3		ENSMUSG00000042607_ENSGALG00000009691	ENSGALG00000009691
ENSMUSG00000021340	Gpld1	chr13	24943152	24992501	+	Yes	Up		Up	2		ENSMUSG00000021340_ENSGALG00000029836	ENSGALG00000029836
ENSMUSG00000036002	Fam214b	chr4	43032414	43046220	-	Yes			Up	2		ENSMUSG00000036002_ENSGALG00000002069	ENSGALG00000002069
ENSMUSG00000038070	Cntln	chr4	84884309	85131921	+	Yes			Up	5		ENSMUSG00000038070_ENSGALG00000028298	ENSGALG00000028298
ENSMUSG00000038244	Mical2	chr7	112225856	112355194	+	Yes		Up	Up	5		ENSMUSG00000038244_ENSGALG00000005540	ENSGALG00000005540
ENSMUSG00000048450	Msx1	chr5	37820485	37824583	-	Yes		Down	Down	6	Homeobox	ENSMUSG00000048450_ENSGALG00000015013	ENSGALG00000015013
ENSMUSG00000024421	Lama3	chr18	12333819	12583013	+	Yes		Up	Up	5		ENSMUSG00000024421_ENSGALG00000015056	ENSGALG00000015056
ENSMUSG00000036111	Lmo1	chr7	109138572	109175207	-	Yes		Down	Down	3		ENSMUSG00000036111_ENSGALG00000035679	ENSGALG00000035679
ENSMUSG00000048485	Zbtb8b	chr4	129425765	129440853	-	Yes		Up		4	ZBTB	ENSMUSG00000048485_ENSGALG00000003408	ENSGALG00000003408
ENSMUSG00000022421	Nptxr	chr15	79786352	79804766	-	Yes		Up		4		ENSMUSG00000022421_ENSGALG00000041604	ENSGALG00000041604
ENSMUSG00000066113	Adamtsl1	chr4	85514172	86428385	+	Yes		Up	Up	5		ENSMUSG00000066113_ENSGALG00000020554	ENSGALG00000020554
ENSMUSG00000002944	Cd36	chr5	17781690	17888801	-	Yes	Down		Down	1		ENSMUSG00000002944_ENSGALG00000008439	ENSGALG00000008439
ENSMUSG00000034248	Slc25a37	chr14	69241848	69285112	-	Yes		Down		3		ENSMUSG00000034248_ENSGALG00000000378	ENSGALG00000000378
ENSMUSG00000032420	Nt5e	chr9	88327197	88372092	+	Yes	Up	Up	Up	5		ENSMUSG00000032420_ENSGALG00000015833	ENSGALG00000015833
ENSMUSG00000036908	Unc93b1	chr19	3935186	3949340	+	Yes	Up		Up	2		ENSMUSG00000036908_ENSGALG00000039347	ENSGALG00000039347
ENSMUSG00000062980	Cped1	chr6	21985916	22256404	+	Yes	Up		Up	2		ENSMUSG00000062980_ENSGALG00000009002	ENSGALG00000009002
ENSMUSG00000038151	Prdm1	chr10	44437177	44528501	-	Yes	Down		Down	1	zf-C2H2	ENSMUSG00000038151_ENSGALG00000015388	ENSGALG00000015388
ENSMUSG00000040387	Klhl32	chr4	24612554	24851124	-	Yes	Up		Up	2		ENSMUSG00000040387_ENSGALG00000015517	ENSGALG00000015517
ENSMUSG00000022346	Myc	chr15	61985391	61990374	+	Yes	Down		Down	1	bHLH	ENSMUSG00000022346_ENSGALG00000033631	ENSGALG00000033631
ENSMUSG00000031666	Rbl2	chr8	91070057	91123844	+	Yes			Up	2		ENSMUSG00000031666_ENSGALG00000003663	ENSGALG00000003663
ENSMUSG00000040550	Otud6b	chr4	14809498	14826587	-	Yes			Down	6		ENSMUSG00000040550_ENSGALG00000041337	ENSGALG00000041337
ENSMUSG00000015112	Slc25a13	chr6	6041218	6217173	-	Yes			Down	6		ENSMUSG00000015112_ENSGALG00000009728	ENSGALG00000009728
ENSMUSG00000039058	Ak5	chr3	152462815	152668360	-	Yes			Up	5		ENSMUSG00000039058_ENSGALG00000031652	ENSGALG00000031652
ENSMUSG00000041488	Stx3	chr19	11775118	11819403	-	Yes			Down	6		ENSMUSG00000041488_ENSGALG00000035153	ENSGALG00000035153
ENSMUSG00000019027	Dnah1	chr14	31260375	31323896	-	Yes	Up		Up	2		ENSMUSG00000019027_ENSGALG00000004297	ENSGALG00000004297
ENSMUSG00000035187	Nkx6-1	chr5	101658139	101664996	-	Yes	Down		Down	1	Homeobox	ENSMUSG00000035187_ENSGALG00000032545	ENSGALG00000032545
ENSMUSG00000026107	Nabp1	chr1	51465862	51478425	-	Yes	Down		Down	1		ENSMUSG00000026107_ENSGALG00000025884	ENSGALG00000025884
ENSMUSG00000048078	Tenm4	chr7	96171246	96911093	+	Yes	Up		Up	2		ENSMUSG00000048078_ENSGALG00000033966	ENSGALG00000033966
ENSMUSG00000037138	Aff3	chr1	38177326	38664955	-	Yes	Up		Up	2	AF-4	ENSMUSG00000037138_ENSGALG00000016767	ENSGALG00000016767
ENSMUSG00000068617	Efcab1	chr16	14906637	14925879	+	Yes		Up	Up	5		ENSMUSG00000068617_ENSGALG00000009473	ENSGALG00000009473
ENSMUSG00000030523	Trpm1	chr7	64153835	64269775	+	Yes		Down	Down	6		ENSMUSG00000030523_ENSGALG00000003849	ENSGALG00000003849
ENSMUSG00000071669	Snx29	chr16	11322908	11755472	+	Yes	Up		Up	2		ENSMUSG00000071669_ENSGALG00000039855	ENSGALG00000039855
ENSMUSG00000032009	Sesn3	chr9	14275067	14333101	+	Yes	Up		Up	2		ENSMUSG00000032009_ENSGALG00000017204	ENSGALG00000017204
ENSMUSG00000055737	Ghr	chr15	3317760	3583492	-	Yes	Up	Up	Up	5		ENSMUSG00000055737_ENSGALG00000014855	ENSGALG00000014855
ENSMUSG00000040003	Magi2	chr5	19227036	20704792	+	Yes		Up	Up	5		ENSMUSG00000040003_ENSGALG00000038834	ENSGALG00000038834
ENSMUSG00000035919	Bbs9	chr9	22475715	22888280	+	Yes			Up	2		ENSMUSG00000035919_ENSGALG00000031650	ENSGALG00000031650
ENSMUSG00000030376	Slc8a2	chr7	16129826	16161063	+	Yes		Up		4		ENSMUSG00000030376_ENSGALG00000038065	ENSGALG00000038065
ENSMUSG00000032827	Ppp1r9a	chr6	4902917	5165661	+	Yes			Down	6		ENSMUSG00000032827_ENSGALG00000009686	ENSGALG00000009686
ENSMUSG00000032366	Tpm1	chr9	67022590	67049406	-	Yes	Down	Up		4		ENSMUSG00000032366_ENSGALG00000003521	ENSGALG00000003521
ENSMUSG00000037161	Mgarp	chr3	51388412	51396738	-	Yes	Down		Down	1		ENSMUSG00000037161_ENSGALG00000046580	ENSGALG00000046580
ENSMUSG00000071647	Eml3	chr19	8929552	8941582	+	Yes			Down	6		ENSMUSG00000071647_ENSGALG00000037549	ENSGALG00000037549
ENSMUSG00000032101	Ddx25	chr9	35536647	35558528	-	Yes			Down	1		ENSMUSG00000032101_ENSGALG00000039863	ENSGALG00000039863
ENSMUSG00000024589	Nedd4l	chr18	64887705	65217831	+	Yes		Up	Up	5		ENSMUSG00000024589_ENSGALG00000034584	ENSGALG00000034584
ENSMUSG00000026004	Kansl1l	chr1	66719248	66817562	-	Yes			Up	2		ENSMUSG00000026004_ENSGALG00000002866	ENSGALG00000002866
ENSMUSG00000021396	Nxnl2	chr13	51171022	51175188	+	Yes	Up	Up	Up	5		ENSMUSG00000021396_ENSGALG00000026598	ENSGALG00000026598
ENSMUSG00000047497	Adamts12	chr15	11064790	11349231	+	Yes	Down	Up	Down	1		ENSMUSG00000047497_ENSGALG00000003295	ENSGALG00000003295
ENSMUSG00000018846	Pank3	chr11	35769484	35791285	+	Yes			Up	2		ENSMUSG00000018846_ENSGALG00000001895	ENSGALG00000001895
ENSMUSG00000030662	Ipo5	chr14	120911224	120947999	+	Yes			Down	6		ENSMUSG00000030662_ENSGALG00000032430	ENSGALG00000032430
ENSMUSG00000028766	Alpl	chr4	137741733	137796384	-	Yes		Down	Down	6		ENSMUSG00000028766_ENSGALG00000023542	ENSGALG00000023542
ENSMUSG00000049336	Tenm2	chr11	36006656	37235964	-	Yes	Up	Up	Up	5		ENSMUSG00000049336_ENSGALG00000001768	ENSGALG00000001768
ENSMUSG00000024420	Zfp521	chr18	13687013	13972733	-	Yes			Up	2	zf-C2H2	ENSMUSG00000024420_ENSGALG00000015112	ENSGALG00000015112
ENSMUSG00000042729	Wdr74	chr19	8735827	8740624	+	Yes			Down	1		ENSMUSG00000042729_ENSGALG00000034671	ENSGALG00000034671
ENSMUSG00000026853	Crat	chr2	30400471	30415813	-	Yes	Up		Up	2		ENSMUSG00000026853_ENSGALG00000037443	ENSGALG00000037443
ENSMUSG00000025995	Wdr75	chr1	45795166	45823619	+	Yes			Down	6		ENSMUSG00000025995_ENSGALG00000042197	ENSGALG00000042197
ENSMUSG00000040473	Cfap69	chr5	5579278	5664239	-	Yes	Up			3		ENSMUSG00000040473_ENSGALG00000009026	ENSGALG00000009026
ENSMUSG00000039431	Mtmr7	chr8	40551095	40634797	-	Yes			Up	2		ENSMUSG00000039431_ENSGALG00000036021	ENSGALG00000036021
ENSMUSG00000063063	Ctnna2	chr6	76881637	77979699	-	Yes		Up	Up	5		ENSMUSG00000063063_ENSGALG00000027853	ENSGALG00000027853
ENSMUSG00000039470	Zdhhc2	chr8	40423815	40510268	+	Yes	Down			1		ENSMUSG00000039470_ENSGALG00000013655	ENSGALG00000013655
ENSMUSG00000022483	Col2a1	chr15	97975602	98004695	-	Yes		Up	Up	5		ENSMUSG00000022483_ENSGALG00000030712	ENSGALG00000030712
ENSMUSG00000027377	Mall	chr2	127704386	127729932	-	Yes		Up	Up	5		ENSMUSG00000027377_ENSGALG00000023882	ENSGALG00000023882
ENSMUSG00000029168	Dpysl5	chr5	30711564	30799375	+	Yes	Down			1		ENSMUSG00000029168_ENSGALG00000041028	ENSGALG00000041028
ENSMUSG00000037822	Smim14	chr5	65446844	65537184	-	Yes		Up	Up	5		ENSMUSG00000037822_ENSGALG00000014321	ENSGALG00000014321
ENSMUSG00000032997	Chpf	chr1	75474569	75479307	-	Yes	Down		Down	1		ENSMUSG00000032997_ENSGALG00000032915	ENSGALG00000032915
ENSMUSG00000027254	Map1a	chr2	121289600	121310832	+	Yes		Up		5		ENSMUSG00000027254_ENSGALG00000008425	ENSGALG00000008425
ENSMUSG00000054423	Cadps	chr14	12372563	12823079	-	Yes	Down		Down	1		ENSMUSG00000054423_ENSGALG00000007268	ENSGALG00000007268
ENSMUSG00000007805	Twist2	chr1	91801461	91848028	+	Yes			Up	2	bHLH	ENSMUSG00000007805_ENSGALG00000004274	ENSGALG00000004274
ENSMUSG00000049001	Ndnf	chr6	65671590	65712326	+	Yes	Down	Up		4		ENSMUSG00000049001_ENSGALG00000011962	ENSGALG00000011962
ENSMUSG00000071553	Cpa2	chr6	30541582	30564476	+	Yes	Up	Down		3		ENSMUSG00000071553_ENSGALG00000008048	ENSGALG00000008048
ENSMUSG00000033705	Stard9	chr2	120629126	120731895	+	Yes			Up	5		ENSMUSG00000033705_ENSGALG00000041014	ENSGALG00000041014
ENSMUSG00000058006	Mdn1	chr4	32657119	32775217	+	Yes		Down	Down	6		ENSMUSG00000058006_ENSGALG00000015733	ENSGALG00000015733
ENSMUSG00000020023	Tmcc3	chr10	94311949	94590956	+	Yes		Up	Up	5		ENSMUSG00000020023_ENSGALG00000011320	ENSGALG00000011320
ENSMUSG00000060636	Rpl35a	chr16	33056453	33060189	+	Yes	Down			4		ENSMUSG00000060636_ENSGALG00000007611	ENSGALG00000007611
ENSMUSG00000038372	Gmds	chr13	31819579	32338740	-	Yes		Up	Up	5		ENSMUSG00000038372_ENSGALG00000033170	ENSGALG00000033170
ENSMUSG00000042622	Maff	chr15	79347541	79359072	+	Yes	Down		Down	1	TF_bZIP	ENSMUSG00000042622_ENSGALG00000012277	ENSGALG00000012277
ENSMUSG00000024998	Plce1	chr19	38481109	38785030	+	Yes		Up		5		ENSMUSG00000024998_ENSGALG00000039528	ENSGALG00000039528
ENSMUSG00000055865	Fam19a3	chr3	104767406	104781840	-	Yes		Up	Up	5		ENSMUSG00000055865_ENSGALG00000026585	ENSGALG00000026585
ENSMUSG00000092060	Bend4	chr5	67392147	67428310	-	Yes		Down	Down	6		ENSMUSG00000092060_ENSGALG00000014242	ENSGALG00000014242
ENSMUSG00000022528	Hes1	chr16	30064384	30067796	+	Yes			Up	5	bHLH	ENSMUSG00000022528_ENSGALG00000028015	ENSGALG00000028015
ENSMUSG00000005514	Por	chr5	135670033	135735326	+	Yes	Up			3		ENSMUSG00000005514_ENSGALG00000002053	ENSGALG00000002053
ENSMUSG00000006930	Hap1	chr11	100347327	100356128	-	Yes	Down	Up		4		ENSMUSG00000006930_ENSGALG00000023847	ENSGALG00000023847
ENSMUSG00000046318	Ccbe1	chr18	66045302	66302739	-	Yes	Down	Up	Down	4		ENSMUSG00000046318_ENSGALG00000027785	ENSGALG00000027785
ENSMUSG00000093661	Eif4e3	chr6	99625135	99666771	-	Yes		Up		5		ENSMUSG00000093661_ENSGALG00000007780	ENSGALG00000007780
ENSMUSG00000030246	Ldhb	chr6	142490249	142507957	-	Yes	Up		Up	2		ENSMUSG00000030246_ENSGALG00000035836	ENSGALG00000035836
ENSMUSG00000033569	Adgrb3	chr1	25067476	25829707	-	Yes	Down	Up		4		ENSMUSG00000033569_ENSGALG00000016176	ENSGALG00000016176
ENSMUSG00000057541	Pus7	chr5	23740648	23783711	-	Yes			Down	6		ENSMUSG00000057541_ENSGALG00000008132	ENSGALG00000008132
ENSMUSG00000039232	Stx11	chr10	12938209	12964298	-	Yes		Up	Up	5		ENSMUSG00000039232_ENSGALG00000011673	ENSGALG00000011673
ENSMUSG00000052085	Dock8	chr19	24999529	25202432	+	Yes			Up	2		ENSMUSG00000052085_ENSGALG00000010156	ENSGALG00000010156
ENSMUSG00000033307	Mif	chr10	75859353	75860240	-	Yes			Down	6		ENSMUSG00000033307_ENSGALG00000006326	ENSGALG00000006326
ENSMUSG00000030607	Acan	chr7	79053483	79115099	+	Yes	Down	Up	Up	5		ENSMUSG00000030607_ENSGALG00000006725	ENSGALG00000006725
ENSMUSG00000057715	A830018L16Rik	chr1	11414105	11975901	+	Yes		Up	Up	5		ENSMUSG00000057715_ENSGALG00000034561	ENSGALG00000034561
ENSMUSG00000053559	Smagp	chr15	100621342	100636865	-	Yes			Down	6		ENSMUSG00000053559_ENSGALG00000039311	ENSGALG00000039311
ENSMUSG00000034771	Tle2	chr10	81574561	81590845	+	Yes	Up		Up	2		ENSMUSG00000034771_ENSGALG00000033971	ENSGALG00000033971
ENSMUSG00000030264	Thumpd3	chr6	113046225	113068273	+	Yes	Down		Down	1		ENSMUSG00000030264_ENSGALG00000044813	ENSGALG00000044813
ENSMUSG00000035783	Acta2	chr19	34241090	34255336	-	Yes	Down	Up	Up	4		ENSMUSG00000035783_ENSGALG00000006343	ENSGALG00000006343
ENSMUSG00000039578	Ccser1	chr6	61180324	62382865	+	Yes			Up	2		ENSMUSG00000039578_ENSGALG00000010392	ENSGALG00000010392
ENSMUSG00000070000	Fcho1	chr8	71708387	71725716	-	Yes		Up	Up	5		ENSMUSG00000070000_ENSGALG00000037712	ENSGALG00000037712
ENSMUSG00000038375	Trp53inp2	chr2	155381059	155389850	+	Yes			Up	2		ENSMUSG00000038375_ENSGALG00000001209	ENSGALG00000001209
ENSMUSG00000038967	Pdk2	chr11	95026258	95041354	-	Yes	Up		Up	2		ENSMUSG00000038967_ENSGALG00000045846	ENSGALG00000045846
ENSMUSG00000027840	Wnt2b	chr3	104945272	104961921	-	Yes	Down		Down	1		ENSMUSG00000027840_ENSGALG00000034196	ENSGALG00000034196
ENSMUSG00000006345	Ggt1	chr10	75561604	75586200	+	Yes	Down		Down	1		ENSMUSG00000006345_ENSGALG00000006565	ENSGALG00000006565
ENSMUSG00000015053	Gata2	chr6	88193891	88207032	+	Yes			Down	6	zf-GATA	ENSMUSG00000015053_ENSGALG00000005909	ENSGALG00000005909
ENSMUSG00000098112	Bin2	chr15	100641077	100669553	-	Yes	Up		Up	2		ENSMUSG00000098112_ENSGALG00000037929	ENSGALG00000037929
ENSMUSG00000047759	Hs3st3a1	chr11	64435332	64522841	+	Yes		Up	Up	5		ENSMUSG00000047759_ENSGALG00000001371	ENSGALG00000001371
ENSMUSG00000018339	Gpx3	chr11	54902453	54910377	+	Yes	Down	Down	Down	1		ENSMUSG00000018339_ENSGALG00000004521	ENSGALG00000004521
ENSMUSG00000027695	Pld1	chr3	27938695	28133362	+	Yes			Up	5		ENSMUSG00000027695_ENSGALG00000009252	ENSGALG00000009252
ENSMUSG00000038700	Hoxb5	chr11	96303336	96306121	+	Yes	Down	Down	Down	1	Homeobox	ENSMUSG00000038700_ENSGALG00000034907	ENSGALG00000034907
ENSMUSG00000038692	Hoxb4	chr11	96318267	96321638	+	Yes	Down		Down	1	Homeobox	ENSMUSG00000038692_ENSGALG00000000284	ENSGALG00000000284
ENSMUSG00000027797	Dclk1	chr3	55242364	55539068	+	Yes	Up		Up	2		ENSMUSG00000027797_ENSGALG00000041263	ENSGALG00000041263
ENSMUSG00000075588	Hoxb2	chr11	96350525	96354012	+	Yes	Down		Down	1	Homeobox	ENSMUSG00000075588_ENSGALG00000025774	ENSGALG00000025774
ENSMUSG00000048763	Hoxb3	chr11	96323326	96347930	+	Yes	Down		Down	1	Homeobox	ENSMUSG00000048763_ENSGALG00000043219	ENSGALG00000043219
ENSMUSG00000064080	Fbln2	chr6	91212455	91272540	+	Yes	Up		Up	2		ENSMUSG00000064080_ENSGALG00000005120	ENSGALG00000005120
ENSMUSG00000057897	Camk2b	chr11	5969644	6066362	-	Yes	Down	Up	Up	5		ENSMUSG00000057897_ENSGALG00000033061	ENSGALG00000033061
ENSMUSG00000033389	Arhgap44	chr11	65002039	65162961	-	Yes			Up	5		ENSMUSG00000033389_ENSGALG00000001311	ENSGALG00000001311
ENSMUSG00000026999	Nup35	chr2	80617236	80658906	+	Yes	Up	Down		3		ENSMUSG00000026999_ENSGALG00000002689	ENSGALG00000002689
ENSMUSG00000005148	Klf5	chr14	99298691	99315036	+	Yes	Up		Up	2	zf-C2H2	ENSMUSG00000005148_ENSGALG00000016927	ENSGALG00000016927
ENSMUSG00000027799	Nbea	chr3	55625195	56183701	-	Yes			Up	2		ENSMUSG00000027799_ENSGALG00000017062	ENSGALG00000017062
ENSMUSG00000075334	Rprm	chr2	54084093	54085552	-	Yes		Up	Up	5		ENSMUSG00000075334_ENSGALG00000037378	ENSGALG00000037378
ENSMUSG00000028549	Itgb3bp	chr4	99765402	99929813	-	Yes		Down	Down	6		ENSMUSG00000028549_ENSGALG00000010995	ENSGALG00000010995
ENSMUSG00000060882	Kcnd2	chr6	21215503	21729805	+	Yes	Up	Up	Up	2		ENSMUSG00000060882_ENSGALG00000009066	ENSGALG00000009066
ENSMUSG00000051243	Islr2	chr9	58196297	58204319	-	Yes		Up	Up	5		ENSMUSG00000051243_ENSGALG00000029151	ENSGALG00000029151
ENSMUSG00000029001	Fbxo44	chr4	148152800	148160482	-	Yes	Down	Up	Up	5		ENSMUSG00000029001_ENSGALG00000004646	ENSGALG00000004646
ENSMUSG00000037206	Islr	chr9	58156268	58204306	-	Yes	Up	Up	Up	5		ENSMUSG00000037206_ENSGALG00000021525	ENSGALG00000021525
ENSMUSG00000028101	Pias3	chr3	96696384	96706070	+	Yes			Up	2	zf-MIZ	ENSMUSG00000028101_ENSGALG00000034042	ENSGALG00000034042
ENSMUSG00000061859	Patj	chr4	98395785	98719603	+	Yes			Up	5		ENSMUSG00000061859_ENSGALG00000010934	ENSGALG00000010934
ENSMUSG00000031340	Gabre	chrX	72255999	72274803	-	Yes	Up		Up	2		ENSMUSG00000031340_ENSGALG00000020292	ENSGALG00000020292
ENSMUSG00000033326	Kdm4a	chr4	118136957	118180043	-	Yes			Up	2		ENSMUSG00000033326_ENSGALG00000010074	ENSGALG00000010074
ENSMUSG00000020231	Dip2a	chr10	76259429	76345291	-	Yes			Up	2		ENSMUSG00000020231_ENSGALG00000046150	ENSGALG00000046150
ENSMUSG00000055805	Fmnl1	chr11	103171107	103198901	+	Yes	Up		Up	2		ENSMUSG00000055805_ENSGALG00000032658	ENSGALG00000032658
ENSMUSG00000024078	Ttc27	chr17	74717750	74863570	+	Yes			Down	6		ENSMUSG00000024078_ENSGALG00000010538	ENSGALG00000010538
ENSMUSG00000044533	Rps2	chr17	24718116	24721929	+	Yes		Down	Down	6		ENSMUSG00000044533_ENSGALG00000005490	ENSGALG00000005490
ENSMUSG00000021613	Hapln1	chr13	89539796	89611652	+	Yes	Down	Down	Down	6		ENSMUSG00000021613_ENSGALG00000015627	ENSGALG00000015627
ENSMUSG00000095930	Nim1k	chr13	119710094	119755882	-	Yes	Up	Down		3		ENSMUSG00000095930_ENSGALG00000014861	ENSGALG00000014861
ENSMUSG00000046215	Rprml	chr11	103649570	103650579	+	Yes	Up	Down		3		ENSMUSG00000046215_ENSGALG00000042256	ENSGALG00000042256
ENSMUSG00000057123	Gja5	chr3	96904693	97077416	+	Yes			Down	6		ENSMUSG00000057123_ENSGALG00000039452	ENSGALG00000039452
ENSMUSG00000040732	Erg	chr16	95359169	95586593	-	Yes	Down	Up		4	ETS	ENSMUSG00000040732_ENSGALG00000016058	ENSGALG00000016058
ENSMUSG00000097487	Ptges3l	chr11	101418812	101425333	-	Yes	Down			1		ENSMUSG00000097487_ENSGALG00000038129	ENSGALG00000038129
ENSMUSG00000036169	Sostdc1	chr12	36314139	36318452	+	Yes	Up	Up	Up	5		ENSMUSG00000036169_ENSGALG00000036836	ENSGALG00000036836
ENSMUSG00000038235	F11r	chr1	171437535	171464603	+	Yes	Down		Down	1		ENSMUSG00000038235_ENSGALG00000045584	ENSGALG00000045584
ENSMUSG00000018411	Mapt	chr11	104231390	104332090	+	Yes	Down		Down	1		ENSMUSG00000018411_ENSGALG00000000625	ENSGALG00000000625
ENSMUSG00000035455	Fignl1	chr11	11787431	11808962	-	Yes			Down	6		ENSMUSG00000035455_ENSGALG00000026363	ENSGALG00000026363
ENSMUSG00000043668	Tox3	chr8	90247040	90348343	-	Yes			Up	5	HMG	ENSMUSG00000043668_ENSGALG00000034649	ENSGALG00000034649
ENSMUSG00000013701	Timm23	chr14	32180162	32201898	-	Yes			Down	1		ENSMUSG00000013701_ENSGALG00000002089	ENSGALG00000002089
ENSMUSG00000028137	Celf3	chr3	94478295	94492198	+	Yes	Down		Down	1		ENSMUSG00000028137_ENSGALG00000028478	ENSGALG00000028478
ENSMUSG00000042451	Mybph	chr1	134193448	134201232	+	Yes	Down	Up		4		ENSMUSG00000042451_ENSGALG00000000164	ENSGALG00000000164
ENSMUSG00000033948	Zswim5	chr4	116877376	116989264	+	Yes			Down	6		ENSMUSG00000033948_ENSGALG00000010221	ENSGALG00000010221
ENSMUSG00000038776	Ephx1	chr1	180976210	181020904	-	Yes	Down	Up		4		ENSMUSG00000038776_ENSGALG00000009291	ENSGALG00000009291
ENSMUSG00000017897	Eya2	chr2	165595032	165771727	+	Yes	Up		Up	2		ENSMUSG00000017897_ENSGALG00000004508	ENSGALG00000004508
ENSMUSG00000001588	Acap1	chr11	69881567	69895539	-	Yes		Down		6		ENSMUSG00000001588_ENSGALG00000040351	ENSGALG00000040351
ENSMUSG00000073481	2002-03-01	chr1	184813068	184846451	-	Yes			Up	2		ENSMUSG00000073481_ENSGALG00000009453	ENSGALG00000009453
ENSMUSG00000057182	Scn3a	chr2	65457118	65567627	-	Yes			Up	2		ENSMUSG00000057182_ENSGALG00000011040	ENSGALG00000011040
ENSMUSG00000033762	Recql4	chr15	76703553	76710559	-	Yes		Down		6		ENSMUSG00000033762_ENSGALG00000042375	ENSGALG00000042375
ENSMUSG00000035183	Slc24a5	chr2	125068124	125088677	+	Yes	Down			1		ENSMUSG00000035183_ENSGALG00000004885	ENSGALG00000004885
ENSMUSG00000075318	Scn2a	chr2	65620771	65767447	+	Yes		Up	Up	5		ENSMUSG00000075318_ENSGALG00000011009	ENSGALG00000011009
ENSMUSG00000025216	Lbx1	chr19	45232684	45235812	-	Yes			Down	6	Homeobox	ENSMUSG00000025216_ENSGALG00000034189	ENSGALG00000034189
ENSMUSG00000063229	Ldha	chr7	46841475	46855627	+	Yes	Down		Down	1		ENSMUSG00000063229_ENSGALG00000006300	ENSGALG00000006300
ENSMUSG00000029322	Plac8	chr5	100553725	100572245	-	Yes	Down		Down	1		ENSMUSG00000029322_ENSGALG00000011190	ENSGALG00000011190
ENSMUSG00000059602	Syn3	chr10	86055125	86498896	-	Yes	Up		Up	2		ENSMUSG00000059602_ENSGALG00000033589	ENSGALG00000033589
ENSMUSG00000022831	Hcls1	chr16	36934983	36963212	+	Yes	Up		Up	2		ENSMUSG00000022831_ENSGALG00000039682	ENSGALG00000039682
ENSMUSG00000040430	Pitpnc1	chr11	107207892	107470699	-	Yes	Up			3		ENSMUSG00000040430_ENSGALG00000026816	ENSGALG00000026816
ENSMUSG00000073557	Ppp1r12b	chr1	134754658	134955942	-	Yes			Up	2		ENSMUSG00000073557_ENSGALG00000000336	ENSGALG00000000336
ENSMUSG00000074622	Mafb	chr2	160363703	160367065	-	Yes		Up		4	TF_bZIP	ENSMUSG00000074622_ENSGALG00000003670	ENSGALG00000003670
ENSMUSG00000020692	Nle1	chr11	82900768	82908411	-	Yes	Down		Down	1		ENSMUSG00000020692_ENSGALG00000004691	ENSGALG00000004691
ENSMUSG00000028741	Mrto4	chr4	139347435	139352576	-	Yes			Down	6		ENSMUSG00000028741_ENSGALG00000003991	ENSGALG00000003991
ENSMUSG00000050556	Kcnb1	chr2	167095969	167190155	-	Yes		Up	Up	5		ENSMUSG00000050556_ENSGALG00000004758	ENSGALG00000004758
ENSMUSG00000029570	Lfng	chr5	140607320	140615545	+	Yes		Up	Up	5		ENSMUSG00000029570_ENSGALG00000038515	ENSGALG00000038515
ENSMUSG00000006777	Krt23	chr11	99477974	99493137	-	Yes	Down	Down	Down	1		ENSMUSG00000006777_ENSGALG00000039447	ENSGALG00000039447
ENSMUSG00000097993	Ptprv	chr1	135108497	135132594	-	Yes			Up	2		ENSMUSG00000097993_ENSGALG00000000584	ENSGALG00000000584
ENSMUSG00000054871	Tmem158	chr9	123259053	123260764	-	Yes	Down			4		ENSMUSG00000054871_ENSGALG00000034326	ENSGALG00000034326
ENSMUSG00000039239	Tgfb2	chr1	186622792	186705989	-	Yes		Up	Up	5		ENSMUSG00000039239_ENSGALG00000009612	ENSGALG00000009612
ENSMUSG00000051166	Eml5	chr12	98786805	98901484	-	Yes	Down		Down	1		ENSMUSG00000051166_ENSGALG00000010639	ENSGALG00000010639
ENSMUSG00000000708	Kat2b	chr17	53566861	53672720	+	Yes			Up	5		ENSMUSG00000000708_ENSGALG00000011278	ENSGALG00000011278
ENSMUSG00000050558	Prokr2	chr2	132337733	132385447	-	Yes		Up	Up	5		ENSMUSG00000050558_ENSGALG00000008741	ENSGALG00000008741
ENSMUSG00000016763	Scube1	chr15	83602583	83725021	-	Yes	Up	Down		3		ENSMUSG00000016763_ENSGALG00000014178	ENSGALG00000014178
ENSMUSG00000001998	Ap4e1	chr2	127008717	127067909	+	Yes			Down	6		ENSMUSG00000001998_ENSGALG00000038286	ENSGALG00000038286
ENSMUSG00000058099	Nfam1	chr15	82997721	83033306	-	Yes	Down			4		ENSMUSG00000058099_ENSGALG00000011872	ENSGALG00000011872
ENSMUSG00000064329	Scn1a	chr2	66270778	66440840	-	Yes		Up	Up	5		ENSMUSG00000064329_ENSGALG00000010943	ENSGALG00000010943
ENSMUSG00000041482	Piezo2	chr18	63010213	63387183	-	Yes		Up	Up	5		ENSMUSG00000041482_ENSGALG00000042134	ENSGALG00000042134
ENSMUSG00000029436	Mmp17	chr5	129584169	129611099	+	Yes			Down	1		ENSMUSG00000029436_ENSGALG00000002461	ENSGALG00000002461
ENSMUSG00000040265	Dnm3	chr1	161982453	162478034	-	Yes	Up	Up	Up	5		ENSMUSG00000040265_ENSGALG00000033244	ENSGALG00000033244
ENSMUSG00000022489	Pde1b	chr15	103503034	103530052	+	Yes			Up	5		ENSMUSG00000022489_ENSGALG00000039022	ENSGALG00000039022
ENSMUSG00000050022	Amz1	chr5	140724127	140761439	+	Yes			Up	5		ENSMUSG00000050022_ENSGALG00000004358	ENSGALG00000004358
ENSMUSG00000020848	Doc2b	chr11	75768966	75796049	-	Yes		Up	Up	5		ENSMUSG00000020848_ENSGALG00000004917	ENSGALG00000004917
ENSMUSG00000026568	Mpc2	chr1	165460637	165481214	+	Yes			Up	2		ENSMUSG00000026568_ENSGALG00000015437	ENSGALG00000015437
ENSMUSG00000046961	Gpr156	chr16	37916496	38007527	+	Yes	Up	Up	Up	5		ENSMUSG00000046961_ENSGALG00000014973	ENSGALG00000014973
ENSMUSG00000026414	Tnnt2	chr1	135836354	135852260	+	Yes	Down	Up		4		ENSMUSG00000026414_ENSGALG00000000302	ENSGALG00000000302
ENSMUSG00000027525	Phactr3	chr2	178118975	178338492	+	Yes	Up	Down		3		ENSMUSG00000027525_ENSGALG00000035930	ENSGALG00000035930
ENSMUSG00000038555	Reep2	chr18	34840589	34847463	+	Yes		Up		4		ENSMUSG00000038555_ENSGALG00000017365	ENSGALG00000017365
ENSMUSG00000064357	mt-Atp6	chrM	7927	8607	+	Yes	Down		Down	1		ENSMUSG00000064357_ENSGALG00000041091	ENSGALG00000041091
ENSMUSG00000064360	mt-Nd3	chrM	9459	9806	+	Yes	Down		Down	1		ENSMUSG00000064360_ENSGALG00000030436	ENSGALG00000030436
ENSMUSG00000026640	Plxna2	chr1	194618218	194816869	+	Yes	Down		Down	1		ENSMUSG00000026640_ENSGALG00000001264	ENSGALG00000001264
ENSMUSG00000001348	Acp5	chr9	22126727	22135711	-	Yes	Up	Down		3		ENSMUSG00000001348_ENSGALG00000032854	ENSGALG00000032854
ENSMUSG00000030772	Dkk3	chr7	112116017	112159057	-	Yes	Up	Up	Up	5		ENSMUSG00000030772_ENSGALG00000005551	ENSGALG00000005551
ENSMUSG00000023988	Bysl	chr17	47599331	47611492	-	Yes			Down	6		ENSMUSG00000023988_ENSGALG00000003467	ENSGALG00000003467
ENSMUSG00000039234	Sec24d	chr3	123267455	123365641	+	Yes		Up	Up	5		ENSMUSG00000039234_ENSGALG00000011998	ENSGALG00000011998
ENSMUSG00000028005	Gucy1b3	chr3	82032006	82074689	-	Yes	Down			1		ENSMUSG00000028005_ENSGALG00000009361	ENSGALG00000009361
ENSMUSG00000041842	Fhdc1	chr3	84442198	84480429	-	Yes		Up	Up	5		ENSMUSG00000041842_ENSGALG00000041054	ENSGALG00000041054
ENSMUSG00000034161	Scx	chr15	76457438	76459468	+	Yes	Up	Up	Up	2	bHLH	ENSMUSG00000034161_ENSGALG00000043433	ENSGALG00000043433
ENSMUSG00000037940	Inpp4b	chr8	81342556	82127914	+	Yes	Up	Up	Up	2		ENSMUSG00000037940_ENSGALG00000009880	ENSGALG00000009880
ENSMUSG00000027716	Trpc3	chr3	36620482	36690167	-	Yes	Down			1		ENSMUSG00000027716_ENSGALG00000011875	ENSGALG00000011875
ENSMUSG00000038060	Dlec1	chr9	119102478	119148246	+	Yes	Up		Up	2		ENSMUSG00000038060_ENSGALG00000005826	ENSGALG00000005826
ENSMUSG00000029919	Hpgds	chr6	65117293	65144908	-	Yes	Up	Up	Up	5		ENSMUSG00000029919_ENSGALG00000010402	ENSGALG00000010402
ENSMUSG00000028295	Smim8	chr4	34768664	34778423	-	Yes		Up		5		ENSMUSG00000028295_ENSGALG00000015812	ENSGALG00000015812
ENSMUSG00000070304	Scn2b	chr9	45117782	45130070	+	Yes		Down	Down	6		ENSMUSG00000070304_ENSGALG00000021272	ENSGALG00000021272
ENSMUSG00000011179	Odc1	chr12	17544794	17551505	+	Yes			Down	6		ENSMUSG00000011179_ENSGALG00000016444	ENSGALG00000016444
ENSMUSG00000016984	Etaa1	chr11	17938756	17953875	-	Yes			Down	6		ENSMUSG00000016984_ENSGALG00000027922	ENSGALG00000027922
ENSMUSG00000041688	Amot	chrX	145446425	145505181	-	Yes	Up		Up	2		ENSMUSG00000041688_ENSGALG00000007952	ENSGALG00000007952
ENSMUSG00000031626	Sorbs2	chr8	45507788	45827906	+	Yes		Up	Up	5		ENSMUSG00000031626_ENSGALG00000013427	ENSGALG00000013427
ENSMUSG00000000305	Cdh4	chr2	179442431	179899373	+	Yes		Up	Up	5		ENSMUSG00000000305_ENSGALG00000005102	ENSGALG00000005102
ENSMUSG00000053963	Stum	chr1	180432387	180483504	-	Yes	Down	Up		4		ENSMUSG00000053963_ENSGALG00000009219	ENSGALG00000009219
ENSMUSG00000021270	Hsp90aa1	chr12	110690605	110702728	-	Yes		Down	Down	6		ENSMUSG00000021270_ENSGALG00000033212	ENSGALG00000033212
ENSMUSG00000042320	Prox2	chr12	85086385	85110759	-	Yes			Up	2	HPD	ENSMUSG00000042320_ENSGALG00000023113	ENSGALG00000023113
ENSMUSG00000024087	Cyp1b1	chr17	79706953	79715041	-	Yes	Down	Down	Down	6		ENSMUSG00000024087_ENSGALG00000025822	ENSGALG00000025822
ENSMUSG00000020635	Fkbp1b	chr12	4833174	4841591	-	Yes	Up		Up	2		ENSMUSG00000020635_ENSGALG00000016500	ENSGALG00000016500
ENSMUSG00000034059	Ypel4	chr2	84734058	84738655	+	Yes	Up		Up	2		ENSMUSG00000034059_ENSGALG00000007374	ENSGALG00000007374
ENSMUSG00000050592	Fam78a	chr2	32050055	32084857	-	Yes	Up			3		ENSMUSG00000050592_ENSGALG00000003789	ENSGALG00000003789
ENSMUSG00000020627	Klhl29	chr12	5077472	5375682	-	Yes			Up	5		ENSMUSG00000020627_ENSGALG00000016495	ENSGALG00000016495
ENSMUSG00000057914	Cacnb2	chr2	14603088	14987908	+	Yes	Up		Up	2		ENSMUSG00000057914_ENSGALG00000008591	ENSGALG00000008591
ENSMUSG00000007908	Hmgcll1	chr9	76014855	76136350	+	Yes		Up	Up	5		ENSMUSG00000007908_ENSGALG00000016294	ENSGALG00000016294
ENSMUSG00000024942	Capn1	chr19	5988546	6015825	-	Yes			Up	5		ENSMUSG00000024942_ENSGALG00000041685	ENSGALG00000041685
ENSMUSG00000042256	Ptchd4	chr17	42315947	42507741	+	Yes		Up	Up	5		ENSMUSG00000042256_ENSGALG00000016726	ENSGALG00000016726
ENSMUSG00000022296	Baalc	chr15	38933144	38952912	+	Yes	Up	Up	Up	5		ENSMUSG00000022296_ENSGALG00000045617	ENSGALG00000045617
ENSMUSG00000037362	Nov	chr15	54745702	54754039	+	Yes	Up	Up	Up	5		ENSMUSG00000037362_ENSGALG00000038364	ENSGALG00000038364
ENSMUSG00000047261	Gap43	chr16	42248442	42340651	-	Yes		Down	Down	6		ENSMUSG00000047261_ENSGALG00000015089	ENSGALG00000015089
ENSMUSG00000020638	Cmpk2	chr12	26469204	26479837	+	Yes	Up		Up	2		ENSMUSG00000020638_ENSGALG00000028982	ENSGALG00000028982
ENSMUSG00000036371	Serbp1	chr6	67238176	67297736	+	Yes			Down	6		ENSMUSG00000036371_ENSGALG00000011229	ENSGALG00000011229
ENSMUSG00000041360	Pum3	chr19	27388702	27429820	-	Yes			Down	6		ENSMUSG00000041360_ENSGALG00000010178	ENSGALG00000010178
ENSMUSG00000024170	Telo2	chr17	25099570	25115967	-	Yes			Down	6		ENSMUSG00000024170_ENSGALG00000009297	ENSGALG00000009297
ENSMUSG00000045994	B3gat1	chr9	26733728	26763101	+	Yes	Down	Up		4		ENSMUSG00000045994_ENSGALG00000001611	ENSGALG00000001611
ENSMUSG00000002996	Hbp1	chr12	31926254	31950535	-	Yes			Up	2	HMG	ENSMUSG00000002996_ENSGALG00000008050	ENSGALG00000008050
ENSMUSG00000055254	Ntrk2	chr13	58806569	59133970	+	Yes	Down	Up		4		ENSMUSG00000055254_ENSGALG00000012594	ENSGALG00000012594
ENSMUSG00000047746	Fbxo40	chr16	36963460	36990467	-	Yes	Down	Down	Down	6		ENSMUSG00000047746_ENSGALG00000013999	ENSGALG00000013999
ENSMUSG00000044468	Fam46c	chr3	100451628	100489324	-	Yes	Up		Up	2		ENSMUSG00000044468_ENSGALG00000014453	ENSGALG00000014453
ENSMUSG00000037617	Spag1	chr15	36178099	36235621	+	Yes			Down	6		ENSMUSG00000037617_ENSGALG00000033254	ENSGALG00000033254
ENSMUSG00000026638	Irf6	chr1	193153111	193172023	+	Yes	Up		Up	2	IRF	ENSMUSG00000026638_ENSGALG00000001405	ENSGALG00000001405
ENSMUSG00000022752	Tomm70a	chr16	57121714	57154530	+	Yes			Down	1		ENSMUSG00000022752_ENSGALG00000015285	ENSGALG00000015285
ENSMUSG00000021259	Cyp46a1	chr12	108334381	108362234	+	Yes	Up	Down		3		ENSMUSG00000021259_ENSGALG00000011162	ENSGALG00000011162
ENSMUSG00000035095	Fam167a	chr14	63436394	63465498	+	Yes	Down		Down	1		ENSMUSG00000035095_ENSGALG00000016653	ENSGALG00000016653
ENSMUSG00000001911	Nfix	chr8	84699876	84800344	-	Yes	Up	Up	Up	5	CTF/NFI	ENSMUSG00000001911_ENSGALG00000041630	ENSGALG00000041630
ENSMUSG00000021594	Srd5a1	chr13	69573449	69611442	-	Yes			Up	2		ENSMUSG00000021594_ENSGALG00000013063	ENSGALG00000013063
ENSMUSG00000026826	Nr4a2	chr2	57106830	57124003	-	Yes	Up		Up	2	NGFIB-like	ENSMUSG00000026826_ENSGALG00000012538	ENSGALG00000012538
ENSMUSG00000021048	Mthfd1	chr12	76255298	76319803	+	Yes			Down	6		ENSMUSG00000021048_ENSGALG00000011797	ENSGALG00000011797
ENSMUSG00000071042	Rasgrp3	chr17	75435905	75529043	+	Yes	Down		Down	1		ENSMUSG00000071042_ENSGALG00000010435	ENSGALG00000010435
ENSMUSG00000016386	Mpped2	chr2	106693269	106868356	+	Yes	Up	Up	Up	5		ENSMUSG00000016386_ENSGALG00000012136	ENSGALG00000012136
ENSMUSG00000019966	Kitl	chr10	100015630	100100416	+	Yes	Down		Down	1		ENSMUSG00000019966_ENSGALG00000011206	ENSGALG00000011206
ENSMUSG00000035694	Caps2	chr10	112163621	112216555	+	Yes	Up		Up	2		ENSMUSG00000035694_ENSGALG00000010208	ENSGALG00000010208
ENSMUSG00000049420	Tmem200a	chr10	25912331	26079052	-	Yes		Up	Up	5		ENSMUSG00000049420_ENSGALG00000002282	ENSGALG00000002282
ENSMUSG00000014907	Naf1	chr8	66860217	66890564	+	Yes	Down		Down	1		ENSMUSG00000014907_ENSGALG00000009496	ENSGALG00000009496
ENSMUSG00000026433	Rab29	chr1	131867224	131872887	+	Yes	Up		Up	2		ENSMUSG00000026433_ENSGALG00000000712	ENSGALG00000000712
ENSMUSG00000038077	Kcna6	chr6	126708329	126740674	-	Yes	Up		Up	2		ENSMUSG00000038077_ENSGALG00000040681	ENSGALG00000040681
ENSMUSG00000046768	Rhoj	chr12	75308322	75401456	+	Yes		Up	Up	5		ENSMUSG00000046768_ENSGALG00000011855	ENSGALG00000011855
ENSMUSG00000012520	Phox2b	chr5	67094399	67099301	-	Yes	Down		Down	1	Homeobox	ENSMUSG00000012520_ENSGALG00000014250	ENSGALG00000014250
ENSMUSG00000048251	Bcl11b	chr12	107910403	108003602	-	Yes	Up		Up	2	zf-C2H2	ENSMUSG00000048251_ENSGALG00000031862	ENSGALG00000031862
ENSMUSG00000026435	Slc45a3	chr1	131962967	131982969	+	Yes	Down			1		ENSMUSG00000026435_ENSGALG00000000703	ENSGALG00000000703
ENSMUSG00000035615	Frmpd1	chr4	45184875	45285936	+	Yes		Up	Up	5		ENSMUSG00000035615_ENSGALG00000023036	ENSGALG00000023036
ENSMUSG00000022803	Popdc2	chr16	38362209	38378216	+	Yes	Down		Down	1		ENSMUSG00000022803_ENSGALG00000014988	ENSGALG00000014988
ENSMUSG00000058600	Rpl30	chr15	34440505	34443640	-	Yes			Down	6		ENSMUSG00000058600_ENSGALG00000029897	ENSGALG00000029897
ENSMUSG00000027574	Nkain4	chr2	180934772	180954699	-	Yes	Down	Up		4		ENSMUSG00000027574_ENSGALG00000005774	ENSGALG00000005774
ENSMUSG00000045211	Nudt18	chr14	70577637	70582688	+	Yes	Up		Up	2		ENSMUSG00000045211_ENSGALG00000029448	ENSGALG00000029448
ENSMUSG00000027358	Bmp2	chr2	133552159	133562885	+	Yes		Up	Up	5		ENSMUSG00000027358_ENSGALG00000029301	ENSGALG00000029301
ENSMUSG00000000435	Myf5	chr10	107482908	107486134	-	Yes	Up		Up	2	bHLH	ENSMUSG00000000435_ENSGALG00000028091	ENSGALG00000028091
ENSMUSG00000039109	F13a1	chr13	36867178	37050244	-	Yes	Up	Up	Up	2		ENSMUSG00000039109_ENSGALG00000012802	ENSGALG00000012802
ENSMUSG00000031543	Ank1	chr8	22974844	23150497	+	Yes	Up			3		ENSMUSG00000031543_ENSGALG00000003594	ENSGALG00000003594
ENSMUSG00000045312	Lhfpl2	chr13	94057796	94195409	+	Yes			Up	2		ENSMUSG00000045312_ENSGALG00000004437	ENSGALG00000004437
ENSMUSG00000050222	Il17d	chr14	57524777	57543166	+	Yes	Up	Up	Up	5		ENSMUSG00000050222_ENSGALG00000040007	ENSGALG00000040007
ENSMUSG00000031467	Agpat5	chr8	18846277	18891361	+	Yes			Down	1		ENSMUSG00000031467_ENSGALG00000016329	ENSGALG00000016329
ENSMUSG00000044628	Rnf208	chr2	25242255	25244262	+	Yes			Up	5		ENSMUSG00000044628_ENSGALG00000008911	ENSGALG00000008911
ENSMUSG00000040354	Mars	chr10	127296221	127311786	-	Yes			Down	6		ENSMUSG00000040354_ENSGALG00000039315	ENSGALG00000039315
ENSMUSG00000056501	Cebpb	chr2	167688915	167690418	+	Yes	Down		Down	1	TF_bZIP	ENSMUSG00000056501_ENSGALG00000008014	ENSGALG00000008014
ENSMUSG00000039419	Cntnap2	chr6	45059357	47304213	+	Yes	Up			3		ENSMUSG00000039419_ENSGALG00000037004	ENSGALG00000037004
ENSMUSG00000034382	AI661453	chr17	47436615	47470638	+	Yes			Down	6		ENSMUSG00000034382_ENSGALG00000028570	ENSGALG00000028570
ENSMUSG00000033769	Exoc6b	chr6	84618487	85069513	-	Yes			Up	5		ENSMUSG00000033769_ENSGALG00000016098	ENSGALG00000016098
ENSMUSG00000004264	Phb2	chr6	124712336	124716950	+	Yes			Down	6		ENSMUSG00000004264_ENSGALG00000014567	ENSGALG00000014567
ENSMUSG00000031557	Plekha2	chr8	25039144	25102376	-	Yes	Down		Down	1		ENSMUSG00000031557_ENSGALG00000003349	ENSGALG00000003349
ENSMUSG00000026786	Apbb1ip	chr2	22774094	22875653	+	Yes	Up	Up	Up	5		ENSMUSG00000026786_ENSGALG00000007579	ENSGALG00000007579
ENSMUSG00000021149	Gtpbp4	chr13	8966331	8996083	-	Yes			Down	6		ENSMUSG00000021149_ENSGALG00000006703	ENSGALG00000006703
ENSMUSG00000024565	Sall3	chr18	80966376	80986578	-	Yes	Up	Down		3	zf-C2H2	ENSMUSG00000024565_ENSGALG00000041404	ENSGALG00000041404
ENSMUSG00000030337	Vamp1	chr6	125215551	125245964	+	Yes			Up	2		ENSMUSG00000030337_ENSGALG00000022955	ENSGALG00000022955
ENSMUSG00000027849	Syt6	chr3	103575231	103645569	+	Yes		Up	Up	5		ENSMUSG00000027849_ENSGALG00000001968	ENSGALG00000001968
ENSMUSG00000009772	Nuak2	chr1	132316126	132333488	+	Yes	Down		Down	1		ENSMUSG00000009772_ENSGALG00000036616	ENSGALG00000036616
ENSMUSG00000030788	Rnf141	chr7	110800432	110844457	-	Yes			Down	1		ENSMUSG00000030788_ENSGALG00000029586	ENSGALG00000029586
ENSMUSG00000040276	Pacsin1	chr17	27655509	27711106	+	Yes	Up		Up	2		ENSMUSG00000040276_ENSGALG00000002802	ENSGALG00000002802
ENSMUSG00000021947	Cryl1	chr14	57274993	57398529	-	Yes		Up	Up	5		ENSMUSG00000021947_ENSGALG00000017135	ENSGALG00000017135
ENSMUSG00000029121	Crmp1	chr5	37241940	37292133	+	Yes	Down	Down	Down	6		ENSMUSG00000029121_ENSGALG00000041203	ENSGALG00000041203
ENSMUSG00000069814	Ccdc92b	chr11	74619605	74641516	+	Yes	Up			3		ENSMUSG00000069814_ENSGALG00000028283	ENSGALG00000028283
ENSMUSG00000058013	2011-09-01	chr5	93093437	93176447	+	Yes			Down	6		ENSMUSG00000058013_ENSGALG00000011476	ENSGALG00000011476
ENSMUSG00000039384	Dusp10	chr1	184013302	184075636	+	Yes			Up	2		ENSMUSG00000039384_ENSGALG00000009450	ENSGALG00000009450
ENSMUSG00000044629	Cnrip1	chr11	17051586	17079371	+	Yes	Down		Down	1		ENSMUSG00000044629_ENSGALG00000008757	ENSGALG00000008757
ENSMUSG00000026709	Dars2	chr1	161040601	161070658	-	Yes			Down	6		ENSMUSG00000026709_ENSGALG00000023749	ENSGALG00000023749
ENSMUSG00000018486	Wnt9b	chr11	103727364	103749821	-	Yes	Up		Up	2		ENSMUSG00000018486_ENSGALG00000001097	ENSGALG00000001097
ENSMUSG00000037446	Tulp1	chr17	28351515	28365182	-	Yes		Up	Up	5	Tub	ENSMUSG00000037446_ENSGALG00000031301	ENSGALG00000031301
ENSMUSG00000042213	Zfand4	chr6	116264222	116330302	+	Yes			Up	5		ENSMUSG00000042213_ENSGALG00000005893	ENSGALG00000005893
ENSMUSG00000020310	Madcam1	chr10	79664559	79668537	+	Yes	Up		Up	2		ENSMUSG00000020310_ENSGALG00000028341	ENSGALG00000028341
ENSMUSG00000048332	Lhfp	chr3	53041528	53261679	+	Yes	Up		Up	2		ENSMUSG00000048332_ENSGALG00000017036	ENSGALG00000017036
ENSMUSG00000032085	Tagln	chr9	45929619	45936058	-	Yes	Down	Up	Down	1		ENSMUSG00000032085_ENSGALG00000011902	ENSGALG00000011902
ENSMUSG00000037419	Endod1	chr9	14353990	14381507	-	Yes	Up		Up	2		ENSMUSG00000037419_ENSGALG00000017205	ENSGALG00000017205
ENSMUSG00000071855	Ccdc112	chr18	46282151	46311928	-	Yes			Up	2		ENSMUSG00000071855_ENSGALG00000045092	ENSGALG00000045092
ENSMUSG00000037325	Bbs7	chr3	36573142	36613477	-	Yes			Up	2		ENSMUSG00000037325_ENSGALG00000011880	ENSGALG00000011880
ENSMUSG00000068205	Macrod2	chr2	140395309	142392966	+	Yes			Up	5		ENSMUSG00000068205_ENSGALG00000023773	ENSGALG00000023773
ENSMUSG00000064179	Tnnt1	chr7	4504570	4516382	-	Yes	Down	Up	Up	5		ENSMUSG00000064179_ENSGALG00000029203	ENSGALG00000029203
ENSMUSG00000032440	Tgfbr2	chr9	116084293	116175360	-	Yes			Up	5		ENSMUSG00000032440_ENSGALG00000011442	ENSGALG00000011442
ENSMUSG00000044461	Shisa2	chr14	59625308	59631660	+	Yes		Up	Up	5		ENSMUSG00000044461_ENSGALG00000043035	ENSGALG00000043035
ENSMUSG00000025647	Shisa5	chr9	109038565	109057777	+	Yes			Up	5		ENSMUSG00000025647_ENSGALG00000004661	ENSGALG00000004661
ENSMUSG00000047992	Fam69c	chr18	84720019	84740436	+	Yes	Up	Up	Up	2		ENSMUSG00000047992_ENSGALG00000013703	ENSGALG00000013703
ENSMUSG00000033420	Antxr1	chr6	87133853	87335821	-	Yes	Up		Up	5		ENSMUSG00000033420_ENSGALG00000030603	ENSGALG00000030603
ENSMUSG00000038400	Pmepa1	chr2	173224458	173276533	-	Yes	Up	Up	Up	2		ENSMUSG00000038400_ENSGALG00000037780	ENSGALG00000037780
ENSMUSG00000039747	Orai2	chr5	136147459	136170713	-	Yes			Up	5		ENSMUSG00000039747_ENSGALG00000001837	ENSGALG00000001837
ENSMUSG00000032076	Cadm1	chr9	47530173	47857637	+	Yes	Down		Down	1		ENSMUSG00000032076_ENSGALG00000014582	ENSGALG00000014582
ENSMUSG00000028807	Zbtb8a	chr4	129353628	129378116	-	Yes	Up		Up	2	ZBTB	ENSMUSG00000028807_ENSGALG00000038896	ENSGALG00000038896
ENSMUSG00000041378	Cldn5	chr16	18776847	18778260	+	Yes			Down	1		ENSMUSG00000041378_ENSGALG00000001621	ENSGALG00000001621
ENSMUSG00000041695	Kcnj2	chr11	111066164	111076821	+	Yes	Up	Up	Up	2		ENSMUSG00000041695_ENSGALG00000004376	ENSGALG00000004376
ENSMUSG00000048826	Dact2	chr17	14195231	14203831	-	Yes	Down		Down	1		ENSMUSG00000048826_ENSGALG00000011288	ENSGALG00000011288
ENSMUSG00000068923	Syt11	chr3	88744700	88775164	-	Yes	Up		Up	2		ENSMUSG00000068923_ENSGALG00000014646	ENSGALG00000014646
ENSMUSG00000027004	Frzb	chr2	80411970	80447625	-	Yes	Up		Up	2		ENSMUSG00000027004_ENSGALG00000002763	ENSGALG00000002763
ENSMUSG00000057098	Ebf1	chr11	44617317	45008091	+	Yes	Up	Up	Up	5	COE	ENSMUSG00000057098_ENSGALG00000003699	ENSGALG00000003699
ENSMUSG00000063430	Wscd2	chr5	113490333	113589725	+	Yes		Up	Up	5		ENSMUSG00000063430_ENSGALG00000004849	ENSGALG00000004849
ENSMUSG00000029467	Atp2a2	chr5	122453513	122502225	-	Yes			Down	6		ENSMUSG00000029467_ENSGALG00000032287	ENSGALG00000032287
ENSMUSG00000045658	Pid1	chr1	84036296	84364180	-	Yes		Up	Up	5		ENSMUSG00000045658_ENSGALG00000002963	ENSGALG00000002963
ENSMUSG00000072875	Gpr27	chr6	99692679	99695066	+	Yes		Up	Up	5		ENSMUSG00000072875_ENSGALG00000027091	ENSGALG00000027091
ENSMUSG00000048895	Cdk5r1	chr11	80477023	80481184	+	Yes		Up	Up	5		ENSMUSG00000048895_ENSGALG00000041907	ENSGALG00000041907
ENSMUSG00000030110	Ret	chr6	118151745	118197718	-	Yes	Down		Down	1		ENSMUSG00000030110_ENSGALG00000002555	ENSGALG00000002555
ENSMUSG00000044177	Wfikkn2	chr11	94235956	94246005	-	Yes	Up	Up	Up	5		ENSMUSG00000044177_ENSGALG00000007367	ENSGALG00000007367
ENSMUSG00000031530	Dusp4	chr8	34807297	34819894	+	Yes		Down	Down	6		ENSMUSG00000031530_ENSGALG00000011419	ENSGALG00000011419
ENSMUSG00000019814	Ltv1	chr10	13178140	13193168	-	Yes	Down		Down	1		ENSMUSG00000019814_ENSGALG00000013765	ENSGALG00000013765
ENSMUSG00000046844	Vat1l	chr8	114205612	114374071	+	Yes	Down	Up		4		ENSMUSG00000046844_ENSGALG00000013225	ENSGALG00000013225
ENSMUSG00000038253	Hoxa5	chr6	52201754	52204587	-	Yes	Down		Down	1	Homeobox	ENSMUSG00000038253_ENSGALG00000025929	ENSGALG00000025929
ENSMUSG00000047496	Rnf152	chr1	105276914	105356710	-	Yes		Up	Up	5		ENSMUSG00000047496_ENSGALG00000028822	ENSGALG00000028822
ENSMUSG00000027570	Col9a3	chr2	180597790	180622189	+	Yes	Up	Up	Up	5		ENSMUSG00000027570_ENSGALG00000005628	ENSGALG00000005628
ENSMUSG00000004885	Crabp2	chr3	87948666	87953376	+	Yes		Down		3		ENSMUSG00000004885_ENSGALG00000029140	ENSGALG00000029140
ENSMUSG00000020357	Flt4	chr11	49609263	49652739	+	Yes			Down	6		ENSMUSG00000020357_ENSGALG00000005802	ENSGALG00000005802
ENSMUSG00000047216	Cdh19	chr1	110888326	110977584	-	Yes	Down	Up	Up	4		ENSMUSG00000047216_ENSGALG00000013775	ENSGALG00000013775
ENSMUSG00000029752	Asns	chr6	7675169	7693254	-	Yes			Down	6		ENSMUSG00000029752_ENSGALG00000009748	ENSGALG00000009748
ENSMUSG00000032278	Paqr5	chr9	61953481	62026856	-	Yes		Up	Up	5		ENSMUSG00000032278_ENSGALG00000008077	ENSGALG00000008077
ENSMUSG00000032796	Lama1	chr17	67697265	67822645	+	Yes	Down		Down	1		ENSMUSG00000032796_ENSGALG00000014615	ENSGALG00000014615
ENSMUSG00000045555	Mettl24	chr10	40683282	40811083	+	Yes	Down		Down	1		ENSMUSG00000045555_ENSGALG00000041120	ENSGALG00000041120
ENSMUSG00000028573	Fggy	chr4	95557507	95926939	+	Yes	Up		Up	2		ENSMUSG00000028573_ENSGALG00000010879	ENSGALG00000010879
ENSMUSG00000003868	Ruvbl2	chr7	45421760	45438096	-	Yes			Down	6		ENSMUSG00000003868_ENSGALG00000036359	ENSGALG00000036359
ENSMUSG00000026678	Rgs5	chr1	169655501	169695813	+	Yes	Down	Down	Down	6		ENSMUSG00000026678_ENSGALG00000026572	ENSGALG00000026572
ENSMUSG00000054150	Syne3	chr12	104929933	105009809	-	Yes	Up	Up	Up	2		ENSMUSG00000054150_ENSGALG00000011076	ENSGALG00000011076
ENSMUSG00000037736	Limch1	chr5	66745827	67057158	+	Yes		Up	Up	5		ENSMUSG00000037736_ENSGALG00000014258	ENSGALG00000014258
ENSMUSG00000028949	Smarcd3	chr5	24590818	24624411	-	Yes		Up	Up	5		ENSMUSG00000028949_ENSGALG00000043137	ENSGALG00000043137
ENSMUSG00000032006	Pdgfd	chr9	6168584	6378850	+	Yes		Up	Up	5		ENSMUSG00000032006_ENSGALG00000017179	ENSGALG00000017179
ENSMUSG00000052407	Ccdc171	chr4	83525545	83864670	+	Yes			Up	5		ENSMUSG00000052407_ENSGALG00000015103	ENSGALG00000015103
ENSMUSG00000031402	Mpp1	chrX	75109733	75131016	-	Yes			Up	5		ENSMUSG00000031402_ENSGALG00000005071	ENSGALG00000005071
ENSMUSG00000074925	Ptar1	chr19	23687400	23721129	+	Yes			Down	6		ENSMUSG00000074925_ENSGALG00000015113	ENSGALG00000015113
ENSMUSG00000052928	Ctif	chr18	75431224	75697696	-	Yes			Up	2		ENSMUSG00000052928_ENSGALG00000035912	ENSGALG00000035912
ENSMUSG00000026395	Ptprc	chr1	138062861	138175708	-	Yes	Up	Up	Up	2		ENSMUSG00000026395_ENSGALG00000002192	ENSGALG00000002192
ENSMUSG00000021843	Ktn1	chr14	47648448	47739894	+	Yes			Down	6		ENSMUSG00000021843_ENSGALG00000012137	ENSGALG00000012137
ENSMUSG00000001768	Rin2	chr2	145784734	145887616	+	Yes		Up	Up	5		ENSMUSG00000001768_ENSGALG00000008457	ENSGALG00000008457
ENSMUSG00000027831	Veph1	chr3	66053558	66296837	-	Yes		Up	Up	5		ENSMUSG00000027831_ENSGALG00000009682	ENSGALG00000009682
ENSMUSG00000026193	Fn1	chr1	71585520	71653200	-	Yes			Up	2		ENSMUSG00000026193_ENSGALG00000003578	ENSGALG00000003578
ENSMUSG00000049999	Ppp1r3d	chr2	178411206	178414472	-	Yes			Up	5		ENSMUSG00000049999_ENSGALG00000021220	ENSGALG00000021220
ENSMUSG00000021095	Gsc	chr12	104471209	104473330	-	Yes	Up		Up	3	Homeobox	ENSMUSG00000021095_ENSGALG00000010974	ENSGALG00000010974
ENSMUSG00000069833	Ahnak	chr19	8989284	9076919	+	Yes		Up	Up	5		ENSMUSG00000069833_ENSGALG00000041300	ENSGALG00000041300
ENSMUSG00000030276	Ttll3	chr6	113389260	113414587	+	Yes	Up		Up	2		ENSMUSG00000030276_ENSGALG00000044133	ENSGALG00000044133
ENSMUSG00000030353	Tead4	chr6	128224288	128300823	-	Yes	Down			1	TEA	ENSMUSG00000030353_ENSGALG00000014342	ENSGALG00000014342
ENSMUSG00000044948	Cfap43	chr19	47737561	47919299	-	Yes			Up	2		ENSMUSG00000044948_ENSGALG00000038606	ENSGALG00000038606
ENSMUSG00000049691	Nkx3-2	chr5	41761483	41764501	-	Yes	Down	Up		4	Homeobox	ENSMUSG00000049691_ENSGALG00000031859	ENSGALG00000031859
ENSMUSG00000031891	Hsd11b2	chr8	105518755	105523988	+	Yes	Up		Up	2		ENSMUSG00000031891_ENSGALG00000028326	ENSGALG00000028326
ENSMUSG00000021728	Emb	chr13	117208536	117274415	+	Yes	Up	Down		3		ENSMUSG00000021728_ENSGALG00000014877	ENSGALG00000014877
ENSMUSG00000037447	Arid5a	chr1	36307733	36324029	+	Yes		Up	Up	5	ARID	ENSMUSG00000037447_ENSGALG00000039206	ENSGALG00000039206
ENSMUSG00000041836	Ptpre	chr7	135537481	135686293	+	Yes		Up	Up	5		ENSMUSG00000041836_ENSGALG00000009823	ENSGALG00000009823
ENSMUSG00000028889	Yrdc	chr4	124850679	124855242	+	Yes	Down		Down	1		ENSMUSG00000028889_ENSGALG00000029001	ENSGALG00000029001
ENSMUSG00000024411	Aqp4	chr18	15389394	15403684	-	Yes	Up	Down		3		ENSMUSG00000024411_ENSGALG00000015128	ENSGALG00000015128
ENSMUSG00000034361	Cpne2	chr8	94532990	94570531	+	Yes			Down	6		ENSMUSG00000034361_ENSGALG00000001316	ENSGALG00000001316
ENSMUSG00000024621	Csf1r	chr18	61105572	61132149	+	Yes	Up	Up	Up	2		ENSMUSG00000024621_ENSGALG00000005725	ENSGALG00000005725
ENSMUSG00000026463	Atp2b4	chr1	133699457	133801041	-	Yes	Up	Up	Up	2		ENSMUSG00000026463_ENSGALG00000003601	ENSGALG00000003601
ENSMUSG00000021595	Nsun2	chr13	69533746	69635780	+	Yes	Down		Down	1		ENSMUSG00000021595_ENSGALG00000013064	ENSGALG00000013064
ENSMUSG00000068122	Agtr2	chrX	21484544	21489164	+	Yes	Up	Up	Up	5		ENSMUSG00000068122_ENSGALG00000005936	ENSGALG00000005936
ENSMUSG00000009647	Mcu	chr10	59446984	59616692	-	Yes			Up	5		ENSMUSG00000009647_ENSGALG00000004355	ENSGALG00000004355
ENSMUSG00000025318	Jph3	chr8	121729623	121794276	+	Yes	Down			1		ENSMUSG00000025318_ENSGALG00000029424	ENSGALG00000029424
ENSMUSG00000030098	Grip2	chr6	91761509	91827250	-	Yes	Down		Down	1		ENSMUSG00000030098_ENSGALG00000037545	ENSGALG00000037545
ENSMUSG00000026972	Arrdc1	chr2	24925352	24935252	-	Yes			Up	5		ENSMUSG00000026972_ENSGALG00000008475	ENSGALG00000008475
ENSMUSG00000023926	Rhag	chr17	40811126	40840754	+	Yes	Up	Down		3		ENSMUSG00000023926_ENSGALG00000016684	ENSGALG00000016684
ENSMUSG00000055980	Irs1	chr1	82233101	82291416	-	Yes			Up	5		ENSMUSG00000055980_ENSGALG00000004959	ENSGALG00000004959
ENSMUSG00000001786	Fbxo7	chr10	86021972	86051873	+	Yes			Up	2		ENSMUSG00000001786_ENSGALG00000012569	ENSGALG00000012569
ENSMUSG00000014164	Klhl3	chr13	58000228	58113592	-	Yes	Up		Up	2		ENSMUSG00000014164_ENSGALG00000039124	ENSGALG00000039124
ENSMUSG00000026170	Cyp27a1	chr1	74713574	74737892	+	Yes		Down	Down	6		ENSMUSG00000026170_ENSGALG00000002470	ENSGALG00000002470
ENSMUSG00000025209	Twnk	chr19	45006558	45012762	+	Yes			Down	6		ENSMUSG00000025209_ENSGALG00000017627	ENSGALG00000017627
ENSMUSG00000047842	Diras2	chr13	52504380	52531279	-	Yes	Down			1		ENSMUSG00000047842_ENSGALG00000005323	ENSGALG00000005323
ENSMUSG00000061816	Myl1	chr1	66924295	66945404	-	Yes	Down	Up	Up	5		ENSMUSG00000061816_ENSGALG00000002907	ENSGALG00000002907
ENSMUSG00000000094	Tbx4	chr11	85886422	85916097	+	Yes	Up		Up	2	T-box	ENSMUSG00000000094_ENSGALG00000005285	ENSGALG00000005285
ENSMUSG00000001313	Rnd2	chr11	101464999	101471853	+	Yes	Down	Up		4		ENSMUSG00000001313_ENSGALG00000002804	ENSGALG00000002804
ENSMUSG00000035934	Pknox2	chr9	36890982	37147407	-	Yes	Down	Up		4	Homeobox	ENSMUSG00000035934_ENSGALG00000043103	ENSGALG00000043103
ENSMUSG00000028645	Slc2a1	chr4	119108711	119137983	+	Yes			Down	6		ENSMUSG00000028645_ENSGALG00000004889	ENSGALG00000004889
ENSMUSG00000073988	Ttpa	chr4	20007938	20030785	+	Yes		Down		3		ENSMUSG00000073988_ENSGALG00000030031	ENSGALG00000030031
ENSMUSG00000039137	Whrn	chr4	63414910	63495991	-	Yes			Up	2		ENSMUSG00000039137_ENSGALG00000038223	ENSGALG00000038223
ENSMUSG00000035104	Eva1a	chr6	82041043	82093099	+	Yes	Up	Up	Up	5		ENSMUSG00000035104_ENSGALG00000029012	ENSGALG00000029012
ENSMUSG00000021943	Gdf10	chr14	33923587	33937983	+	Yes	Up	Up	Up	5		ENSMUSG00000021943_ENSGALG00000005985	ENSGALG00000005985
ENSMUSG00000030946	Lhpp	chr7	132610638	132706420	+	Yes			Down	6		ENSMUSG00000030946_ENSGALG00000030925	ENSGALG00000030925
ENSMUSG00000041506	Rrp9	chr9	106475963	106485424	+	Yes	Down		Down	1		ENSMUSG00000041506_ENSGALG00000043359	ENSGALG00000043359
ENSMUSG00000018848	Rars	chr11	35808381	35834506	-	Yes			Down	6		ENSMUSG00000018848_ENSGALG00000001850	ENSGALG00000001850
ENSMUSG00000028108	Ecm1	chr3	95734147	95739569	-	Yes	Down		Down	6		ENSMUSG00000028108_ENSGALG00000039028	ENSGALG00000039028
ENSMUSG00000021130	Galnt16	chr12	80518277	80630972	+	Yes		Up		4		ENSMUSG00000021130_ENSGALG00000009452	ENSGALG00000009452
ENSMUSG00000031207	Msn	chrX	96096042	96168552	+	Yes			Down	6		ENSMUSG00000031207_ENSGALG00000039615	ENSGALG00000039615
ENSMUSG00000027188	Pamr1	chr2	102550012	102643041	+	Yes		Up	Up	5		ENSMUSG00000027188_ENSGALG00000007886	ENSGALG00000007886
ENSMUSG00000004231	Pax2	chr19	44756045	44837871	+	Yes	Down		Down	1	PAX	ENSMUSG00000004231_ENSGALG00000005689	ENSGALG00000005689
ENSMUSG00000035476	Tab3	chrX	85574022	85634469	+	Yes			Down	6		ENSMUSG00000035476_ENSGALG00000016284	ENSGALG00000016284
ENSMUSG00000036427	Gpi1	chr7	34201330	34230336	-	Yes			Down	6		ENSMUSG00000036427_ENSGALG00000004956	ENSGALG00000004956
ENSMUSG00000044071	Fam19a2	chr10	123263996	123741204	+	Yes	Down	Up		4		ENSMUSG00000044071_ENSGALG00000019361	ENSGALG00000019361
ENSMUSG00000049866	Arl4c	chr1	88673125	88702221	-	Yes	Down		Down	1		ENSMUSG00000049866_ENSGALG00000021021	ENSGALG00000021021
ENSMUSG00000027577	Chrna4	chr2	181018380	181043546	-	Yes	Down	Up	Down	1		ENSMUSG00000027577_ENSGALG00000005801	ENSGALG00000005801
ENSMUSG00000026576	Atp1b1	chr1	164437109	164458355	-	Yes	Down		Down	1		ENSMUSG00000026576_ENSGALG00000015233	ENSGALG00000015233
ENSMUSG00000041119	Pde9a	chr17	31386234	31476310	+	Yes			Up	5		ENSMUSG00000041119_ENSGALG00000016186	ENSGALG00000016186
ENSMUSG00000039713	Plekhg5	chr4	152072498	152115400	+	Yes			Up	2		ENSMUSG00000039713_ENSGALG00000027476	ENSGALG00000027476
ENSMUSG00000042808	Gpx2	chr12	76792333	76795554	-	Yes	Up	Down		3		ENSMUSG00000042808_ENSGALG00000042031	ENSGALG00000042031
ENSMUSG00000063415	Cyp26b1	chr6	84571414	84593908	-	Yes	Up		Up	2		ENSMUSG00000063415_ENSGALG00000016102	ENSGALG00000016102
ENSMUSG00000025020	Slit1	chr19	41600257	41743665	-	Yes			Down	6		ENSMUSG00000025020_ENSGALG00000042871	ENSGALG00000042871
ENSMUSG00000036053	Fmnl2	chr2	52857860	53133804	+	Yes			Up	2		ENSMUSG00000036053_ENSGALG00000012525	ENSGALG00000012525
ENSMUSG00000075324	Fign	chr2	63971507	64098038	-	Yes		Down	Down	6		ENSMUSG00000075324_ENSGALG00000011069	ENSGALG00000011069
ENSMUSG00000025429	Pstpip2	chr18	77794545	77882007	+	Yes	Up		Up	2		ENSMUSG00000025429_ENSGALG00000040136	ENSGALG00000040136
ENSMUSG00000020894	Vamp2	chr11	69088490	69092384	+	Yes			Up	5		ENSMUSG00000020894_ENSGALG00000043621	ENSGALG00000043621
ENSMUSG00000022309	Angpt1	chr15	42424723	42676977	-	Yes	Down		Down	1		ENSMUSG00000022309_ENSGALG00000029983	ENSGALG00000029983
ENSMUSG00000031586	Rbpms	chr8	33782643	33929863	-	Yes	Down	Down	Down	6		ENSMUSG00000031586_ENSGALG00000010291	ENSGALG00000010291
ENSMUSG00000062184	Hs6st2	chrX	51387212	51681856	-	Yes	Down			1		ENSMUSG00000062184_ENSGALG00000034250	ENSGALG00000034250
ENSMUSG00000059901	Adamts14	chr10	61197112	61273438	-	Yes	Down	Up		4		ENSMUSG00000059901_ENSGALG00000039219	ENSGALG00000039219
ENSMUSG00000020647	Ncoa1	chr12	4247362	4477182	-	Yes	Up	Up	Up	5	bHLH	ENSMUSG00000020647_ENSGALG00000016617	ENSGALG00000016617
ENSMUSG00000026839	Upp2	chr2	58567298	58792971	+	Yes	Up		Up	2		ENSMUSG00000026839_ENSGALG00000045427	ENSGALG00000045427
ENSMUSG00000034875	Nudt19	chr7	35547185	35556304	-	Yes	Down		Down	1		ENSMUSG00000034875_ENSGALG00000029498	ENSGALG00000029498
ENSMUSG00000026344	Lypd1	chr1	125867622	125913101	-	Yes	Down	Up		4		ENSMUSG00000026344_ENSGALG00000012176	ENSGALG00000012176
ENSMUSG00000042190	Cmklr1	chr5	113612354	113650426	-	Yes		Down	Down	6		ENSMUSG00000042190_ENSGALG00000035182	ENSGALG00000035182
ENSMUSG00000041920	Slc16a6	chr11	109450855	109473598	-	Yes	Down		Down	6		ENSMUSG00000041920_ENSGALG00000004162	ENSGALG00000004162
ENSMUSG00000049411	Tmem241	chr18	11964450	12121537	-	Yes			Up	5		ENSMUSG00000049411_ENSGALG00000035384	ENSGALG00000035384
ENSMUSG00000015243	Abca1	chr4	53030787	53159895	-	Yes	Up		Up	2		ENSMUSG00000015243_ENSGALG00000015433	ENSGALG00000015433
ENSMUSG00000020159	Gabrp	chr11	33550781	33578959	-	Yes	Up	Up	Up	5		ENSMUSG00000020159_ENSGALG00000002152	ENSGALG00000002152
ENSMUSG00000000567	Sox9	chr11	112782224	112787760	+	Yes	Up		Up	2	HMG	ENSMUSG00000000567_ENSGALG00000004386	ENSGALG00000004386
ENSMUSG00000000126	Wnt9a	chr11	59306928	59333552	+	Yes		Up	Up	5		ENSMUSG00000000126_ENSGALG00000005401	ENSGALG00000005401
ENSMUSG00000028318	Polr1e	chr4	45018583	45036565	+	Yes			Down	1		ENSMUSG00000028318_ENSGALG00000005395	ENSGALG00000005395
ENSMUSG00000072214	2005-09-01	chr16	18621811	18629938	-	Yes	Up		Up	2		ENSMUSG00000072214_ENSGALG00000001688	ENSGALG00000001688
ENSMUSG00000006958	Chrd	chr16	20733127	20742384	+	Yes		Up	Up	5		ENSMUSG00000006958_ENSGALG00000026983	ENSGALG00000026983
ENSMUSG00000011256	Adam19	chr11	46055992	46147343	+	Yes			Up	5		ENSMUSG00000011256_ENSGALG00000003744	ENSGALG00000003744
ENSMUSG00000049502	Dtx3l	chr16	35926511	35939151	-	Yes	Up		Up	2		ENSMUSG00000049502_ENSGALG00000012075	ENSGALG00000012075
ENSMUSG00000020303	Stc2	chr11	31357307	31370074	-	Yes	Down		Down	1		ENSMUSG00000020303_ENSGALG00000002893	ENSGALG00000002893
ENSMUSG00000040624	Plekhg1	chr10	3740364	3967303	+	Yes		Up	Up	5		ENSMUSG00000040624_ENSGALG00000012395	ENSGALG00000012395
ENSMUSG00000056043	Rgs9bp	chr7	35578993	35585582	-	Yes	Down		Down	1		ENSMUSG00000056043_ENSGALG00000004675	ENSGALG00000004675
ENSMUSG00000019880	Rspo3	chr10	29452416	29535867	-	Yes	Up		Up	2		ENSMUSG00000019880_ENSGALG00000042607	ENSGALG00000042607
ENSMUSG00000035513	Ntng2	chr2	29194541	29253005	-	Yes	Down	Up	Down	1		ENSMUSG00000035513_ENSGALG00000003677	ENSGALG00000003677
ENSMUSG00000005949	Ctns	chr11	73183596	73199042	-	Yes			Up	2		ENSMUSG00000005949_ENSGALG00000004628	ENSGALG00000004628
ENSMUSG00000028341	Nr4a3	chr4	48045153	48086447	+	Yes	Up	Up	Up	5	NGFIB-like	ENSMUSG00000028341_ENSGALG00000013568	ENSGALG00000013568
ENSMUSG00000021485	Mxd3	chr13	55325168	55329823	-	Yes	Up		Up	2	bHLH	ENSMUSG00000021485_ENSGALG00000046263	ENSGALG00000046263
ENSMUSG00000031700	Gpt2	chr8	85492576	85527560	+	Yes	Up		Up	3		ENSMUSG00000031700_ENSGALG00000033338	ENSGALG00000033338
ENSMUSG00000035407	Kank4	chr4	98754898	98817537	-	Yes	Up		Up	3		ENSMUSG00000035407_ENSGALG00000010953	ENSGALG00000010953
ENSMUSG00000030790	Adm	chr7	110627661	110629820	+	Yes	Down		Down	1		ENSMUSG00000030790_ENSGALG00000046593	ENSGALG00000046593
ENSMUSG00000022488	Nckap1l	chr15	103453825	103498800	+	Yes	Up		Up	2		ENSMUSG00000022488_ENSGALG00000035386	ENSGALG00000035386
ENSMUSG00000032394	Igdcc3	chr9	65141189	65185872	+	Yes		Down	Down	6		ENSMUSG00000032394_ENSGALG00000007371	ENSGALG00000007371
ENSMUSG00000029337	Fgf5	chr5	98254184	98277030	+	Yes	Down		Down	1		ENSMUSG00000029337_ENSGALG00000045521	ENSGALG00000045521
ENSMUSG00000000125	Wnt3	chr11	103774150	103817957	+	Yes			Up	2		ENSMUSG00000000125_ENSGALG00000001079	ENSGALG00000001079
ENSMUSG00000032062	2310030G06Rik	chr9	50739691	50746536	-	Yes			Up	2		ENSMUSG00000032062_ENSGALG00000032467	ENSGALG00000032467
ENSMUSG00000021944	Gata4	chr14	63198922	63271692	-	Yes	Down		Down	1	zf-GATA	ENSMUSG00000021944_ENSGALG00000016662	ENSGALG00000016662
ENSMUSG00000022150	Dab2	chr15	6299788	6440712	+	Yes		Up	Up	5		ENSMUSG00000022150_ENSGALG00000003803	ENSGALG00000003803
ENSMUSG00000026686	Lmx1a	chr1	167689237	167848741	+	Yes	Up			3	Homeobox	ENSMUSG00000026686_ENSGALG00000003424	ENSGALG00000003424
ENSMUSG00000038286	Bphl	chr13	34037597	34074074	+	Yes			Up	5		ENSMUSG00000038286_ENSGALG00000029659	ENSGALG00000029659
ENSMUSG00000019975	Ikbip	chr10	91082940	91102607	+	Yes		Up		5		ENSMUSG00000019975_ENSGALG00000026284	ENSGALG00000026284
ENSMUSG00000074766	Ism1	chr2	139678178	139758581	+	Yes		Up	Up	5		ENSMUSG00000074766_ENSGALG00000009042	ENSGALG00000009042
ENSMUSG00000050931	Sgms2	chr3	131318985	131491411	-	Yes	Up		Up	2		ENSMUSG00000050931_ENSGALG00000010535	ENSGALG00000010535
ENSMUSG00000036526	Card11	chr5	140872990	141000582	-	Yes	Up	Up	Up	5		ENSMUSG00000036526_ENSGALG00000004398	ENSGALG00000004398
ENSMUSG00000061393	Acvr2b	chr9	119402118	119434995	+	Yes			Down	6		ENSMUSG00000061393_ENSGALG00000006158	ENSGALG00000006158
ENSMUSG00000033902	Mapkbp1	chr2	119972699	120027408	+	Yes			Up	2		ENSMUSG00000033902_ENSGALG00000008692	ENSGALG00000008692
ENSMUSG00000027457	Snph	chr2	151590549	151632593	-	Yes	Down		Down	1		ENSMUSG00000027457_ENSGALG00000037274	ENSGALG00000037274
ENSMUSG00000029123	Stk32b	chr5	37446825	37717171	-	Yes		Up	Up	5		ENSMUSG00000029123_ENSGALG00000029510	ENSGALG00000029510
ENSMUSG00000063297	Luzp2	chr7	54835498	55268885	+	Yes		Up	Up	5		ENSMUSG00000063297_ENSGALG00000030151	ENSGALG00000030151
ENSMUSG00000004933	Matk	chr10	81252935	81263365	+	Yes		Up	Up	5		ENSMUSG00000004933_ENSGALG00000000736	ENSGALG00000000736
ENSMUSG00000032902	Slc16a1	chr3	104638668	104658462	+	Yes			Down	1		ENSMUSG00000032902_ENSGALG00000001717	ENSGALG00000001717
ENSMUSG00000026728	Vim	chr2	13573927	13582826	+	Yes		Up		5		ENSMUSG00000026728_ENSGALG00000008677	ENSGALG00000008677
ENSMUSG00000044646	Zbtb7c	chr18	75820178	76148561	+	Yes	Down	Up	Down	1	ZBTB	ENSMUSG00000044646_ENSGALG00000033408	ENSGALG00000033408
ENSMUSG00000041313	Slc7a1	chr5	148327410	148399904	-	Yes	Down		Down	1		ENSMUSG00000041313_ENSGALG00000017085	ENSGALG00000017085
ENSMUSG00000008153	Clstn3	chr6	124430759	124464794	-	Yes		Up	Up	5		ENSMUSG00000008153_ENSGALG00000014674	ENSGALG00000014674
ENSMUSG00000026020	Nop58	chr1	59684971	59719044	+	Yes			Down	1		ENSMUSG00000026020_ENSGALG00000008454	ENSGALG00000008454
ENSMUSG00000022197	Pdzd2	chr15	12359711	12739924	-	Yes	Up	Up	Up	5		ENSMUSG00000022197_ENSGALG00000002854	ENSGALG00000002854
ENSMUSG00000034449	Dhrs11	chr11	84820856	84828994	-	Yes	Up	Down		3		ENSMUSG00000034449_ENSGALG00000005403	ENSGALG00000005403
ENSMUSG00000039385	Cdh6	chr15	13028701	13173675	-	Yes	Down			1		ENSMUSG00000039385_ENSGALG00000012917	ENSGALG00000012917
ENSMUSG00000017132	Cyth1	chr11	118132019	118248592	-	Yes			Up	2		ENSMUSG00000017132_ENSGALG00000007093	ENSGALG00000007093
ENSMUSG00000037348	Paqr7	chr4	134496697	134510235	+	Yes		Up	Up	5		ENSMUSG00000037348_ENSGALG00000009680	ENSGALG00000009680
ENSMUSG00000033207	Mamdc2	chr19	23302609	23448322	-	Yes	Up	Down		3		ENSMUSG00000033207_ENSGALG00000015115	ENSGALG00000015115
ENSMUSG00000030421	Uri1	chr7	37959992	38023551	-	Yes			Down	1		ENSMUSG00000030421_ENSGALG00000004506	ENSGALG00000004506
ENSMUSG00000030093	Wnt7a	chr6	91363981	91411363	-	Yes			Down	1		ENSMUSG00000030093_ENSGALG00000005123	ENSGALG00000005123
ENSMUSG00000007817	Zmiz1	chr14	25459185	25666743	+	Yes			Up	2	zf-MIZ	ENSMUSG00000007817_ENSGALG00000004850	ENSGALG00000004850
ENSMUSG00000026768	Itga8	chr2	12106632	12301922	-	Yes			Up	2		ENSMUSG00000026768_ENSGALG00000008747	ENSGALG00000008747
ENSMUSG00000030074	Gxylt2	chr6	100704734	100810913	+	Yes	Up	Up	Up	5		ENSMUSG00000030074_ENSGALG00000007804	ENSGALG00000007804
ENSMUSG00000021379	Id4	chr13	48261228	48266026	+	Yes		Up	Up	5	bHLH	ENSMUSG00000021379_ENSGALG00000039474	ENSGALG00000039474
ENSMUSG00000049107	Ntf3	chr6	126101412	126166910	-	Yes	Up		Up	2		ENSMUSG00000049107_ENSGALG00000027299	ENSGALG00000027299
ENSMUSG00000034258	Flvcr2	chr12	85746539	85813585	+	Yes		Up	Up	5		ENSMUSG00000034258_ENSGALG00000010326	ENSGALG00000010326
ENSMUSG00000026519	Tmem63a	chr1	180942344	180975112	+	Yes	Up	Up	Up	5		ENSMUSG00000026519_ENSGALG00000009275	ENSGALG00000009275
ENSMUSG00000041696	Rasl12	chr9	65398506	65414853	+	Yes		Up	Up	5		ENSMUSG00000041696_ENSGALG00000007349	ENSGALG00000007349
ENSMUSG00000035509	Fbxl21	chr13	56522472	56537898	+	Yes		Up	Up	5		ENSMUSG00000035509_ENSGALG00000006327	ENSGALG00000006327
ENSMUSG00000022371	Col14a1	chr15	55307750	55520803	+	Yes	Down	Up	Down	1		ENSMUSG00000022371_ENSGALG00000037675	ENSGALG00000037675
ENSMUSG00000028412	Slc44a1	chr4	53440413	53622478	+	Yes			Up	5		ENSMUSG00000028412_ENSGALG00000015439	ENSGALG00000015439
ENSMUSG00000038729	Akap2	chr4	57717657	57896984	+	Yes	Up		Up	2		ENSMUSG00000038729_ENSGALG00000015656	ENSGALG00000015656
ENSMUSG00000042284	Itga1	chr13	114953096	115101964	-	Yes		Down		6		ENSMUSG00000042284_ENSGALG00000014891	ENSGALG00000014891
ENSMUSG00000038963	Slco4a1	chr2	180456245	180474867	+	Yes		Up	Up	5		ENSMUSG00000038963_ENSGALG00000005460	ENSGALG00000005460
ENSMUSG00000024981	Acsl5	chr19	55251938	55297720	+	Yes			Down	6		ENSMUSG00000024981_ENSGALG00000008840	ENSGALG00000008840
ENSMUSG00000026383	Epb41l5	chr1	119545037	119649000	-	Yes			Down	6		ENSMUSG00000026383_ENSGALG00000011605	ENSGALG00000011605
ENSMUSG00000050917	Fgf4	chr7	144847367	144865243	+	Yes	Up	Down		3		ENSMUSG00000050917_ENSGALG00000007562	ENSGALG00000007562
ENSMUSG00000027230	Creb3l1	chr2	91982328	92024502	-	Yes	Down	Up		4	TF_bZIP	ENSMUSG00000027230_ENSGALG00000008393	ENSGALG00000008393
ENSMUSG00000035699	Slc51a	chr16	32475522	32487879	-	Yes	Down		Down	1		ENSMUSG00000035699_ENSGALG00000007478	ENSGALG00000007478
ENSMUSG00000013419	Zfp651	chr9	121759330	121771742	+	Yes			Up	5	ZBTB	ENSMUSG00000013419_ENSGALG00000005287	ENSGALG00000005287
ENSMUSG00000042348	Arl15	chr13	113794505	114157461	+	Yes			Up	2		ENSMUSG00000042348_ENSGALG00000014911	ENSGALG00000014911
ENSMUSG00000010760	Phlda2	chr7	143501545	143503150	-	Yes	Down	Up	Up	5		ENSMUSG00000010760_ENSGALG00000032687	ENSGALG00000032687
ENSMUSG00000028211	Trp53inp1	chr4	11156431	11174379	+	Yes	Up		Up	2		ENSMUSG00000028211_ENSGALG00000041353	ENSGALG00000041353
ENSMUSG00000028896	Rcc1	chr4	132331919	132353605	-	Yes			Down	6		ENSMUSG00000028896_ENSGALG00000030097	ENSGALG00000030097
ENSMUSG00000029335	Bmp3	chr5	98854415	98884396	+	Yes		Up	Up	5		ENSMUSG00000029335_ENSGALG00000035052	ENSGALG00000035052
ENSMUSG00000059588	Calcrl	chr2	84330626	84425411	-	Yes			Down	6		ENSMUSG00000059588_ENSGALG00000002632	ENSGALG00000002632
ENSMUSG00000029223	Uchl1	chr5	66676091	66687234	+	Yes		Up	Up	5		ENSMUSG00000029223_ENSGALG00000014261	ENSGALG00000014261
ENSMUSG00000030220	Arhgdib	chr6	136923655	136941899	-	Yes			Up	5		ENSMUSG00000030220_ENSGALG00000011738	ENSGALG00000011738
ENSMUSG00000028565	Nfia	chr4	97772734	98118874	+	Yes	Up	Up	Up	5	CTF/NFI	ENSMUSG00000028565_ENSGALG00000010924	ENSGALG00000010924
ENSMUSG00000028111	Ctsk	chr3	95499256	95509362	+	Yes			Up	2		ENSMUSG00000028111_ENSGALG00000028147	ENSGALG00000028147
ENSMUSG00000014773	Dll1	chr17	15367354	15376872	-	Yes	Down	Up		4		ENSMUSG00000014773_ENSGALG00000011182	ENSGALG00000011182
ENSMUSG00000003534	Ddr1	chr17	35681567	35704621	-	Yes		Up	Up	5		ENSMUSG00000003534_ENSGALG00000008616	ENSGALG00000008616
ENSMUSG00000061576	Dpp6	chr5	26817203	27727505	+	Yes	Down	Up	Up	4		ENSMUSG00000061576_ENSGALG00000041791	ENSGALG00000041791
ENSMUSG00000032816	Igdcc4	chr9	65101486	65137940	+	Yes			Up	5		ENSMUSG00000032816_ENSGALG00000007410	ENSGALG00000007410
ENSMUSG00000070473	Cldn3	chr5	134986214	134987472	+	Yes			Down	6		ENSMUSG00000070473_ENSGALG00000022557	ENSGALG00000022557
ENSMUSG00000056222	Spock1	chr13	57421195	57908332	-	Yes		Up	Up	5		ENSMUSG00000056222_ENSGALG00000006258	ENSGALG00000006258
ENSMUSG00000038507	Parp12	chr6	39086410	39118349	-	Yes		Up	Up	5	Others	ENSMUSG00000038507_ENSGALG00000046187	ENSGALG00000046187
ENSMUSG00000026494	Kif26b	chr1	178529125	178939200	+	Yes	Up		Up	2		ENSMUSG00000026494_ENSGALG00000010664	ENSGALG00000010664
ENSMUSG00000028527	Ak4	chr4	101419277	101466995	+	Yes	Down	Down	Down	1		ENSMUSG00000028527_ENSGALG00000011035	ENSGALG00000011035
ENSMUSG00000019763	Rmnd1	chr10	4401915	4432388	-	Yes		Down		3		ENSMUSG00000019763_ENSGALG00000012968	ENSGALG00000012968
ENSMUSG00000054728	Phactr1	chr13	42680623	43138526	+	Yes	Down	Up		4		ENSMUSG00000054728_ENSGALG00000012732	ENSGALG00000012732
ENSMUSG00000022394	L3mbtl2	chr15	81663889	81688315	+	Yes			Down	6		ENSMUSG00000022394_ENSGALG00000011976	ENSGALG00000011976
ENSMUSG00000029189	Sel1l3	chr5	53107083	53213927	-	Yes	Down			1		ENSMUSG00000029189_ENSGALG00000039549	ENSGALG00000039549
ENSMUSG00000027386	Fbln7	chr2	128862981	128897034	+	Yes			Up	5		ENSMUSG00000027386_ENSGALG00000046358	ENSGALG00000046358
ENSMUSG00000029449	Rhof	chr5	123103044	123132692	-	Yes	Up	Up	Up	5		ENSMUSG00000029449_ENSGALG00000039724	ENSGALG00000039724
ENSMUSG00000042082	Arsb	chr13	93771630	93943016	+	Yes	Up	Up	Up	5		ENSMUSG00000042082_ENSGALG00000004438	ENSGALG00000004438
ENSMUSG00000030217	Art4	chr6	136848451	136857733	-	Yes	Up			3		ENSMUSG00000030217_ENSGALG00000011742	ENSGALG00000011742
ENSMUSG00000020020	Usp44	chr10	93831555	93858088	+	Yes	Down		Down	1		ENSMUSG00000020020_ENSGALG00000011400	ENSGALG00000011400
ENSMUSG00000067438	Hmx1	chr5	35389108	35399730	+	Yes		Up	Up	5	Homeobox	ENSMUSG00000067438_ENSGALG00000042062	ENSGALG00000042062
ENSMUSG00000070509	Rgma	chr7	73375509	73419899	+	Yes			Up	5		ENSMUSG00000070509_ENSGALG00000039173	ENSGALG00000039173
ENSMUSG00000053062	Jam2	chr16	84774123	84825928	+	Yes	Down	Up		4		ENSMUSG00000053062_ENSGALG00000015746	ENSGALG00000015746
ENSMUSG00000028717	Tal1	chr4	115056426	115071755	+	Yes		Down		3	bHLH	ENSMUSG00000028717_ENSGALG00000023296	ENSGALG00000023296
ENSMUSG00000020847	Rph3al	chr11	75830999	75938429	-	Yes	Up	Up	Up	5		ENSMUSG00000020847_ENSGALG00000037314	ENSGALG00000037314
ENSMUSG00000039942	Ptger4	chr15	5206661	5244187	-	Yes	Up		Up	2		ENSMUSG00000039942_ENSGALG00000014824	ENSGALG00000014824
ENSMUSG00000021838	Samd4	chr14	46882854	47105815	+	Yes			Up	5		ENSMUSG00000021838_ENSGALG00000041790	ENSGALG00000041790
ENSMUSG00000030313	Dennd5b	chr6	148988071	149101680	-	Yes			Down	6		ENSMUSG00000030313_ENSGALG00000012944	ENSGALG00000012944
ENSMUSG00000040263	Klhdc4	chr8	121796313	121829569	-	Yes	Down			1		ENSMUSG00000040263_ENSGALG00000037315	ENSGALG00000037315
ENSMUSG00000044548	Dact1	chr12	71309884	71320107	+	Yes			Up	5		ENSMUSG00000044548_ENSGALG00000012023	ENSGALG00000012023
ENSMUSG00000001674	Ddx18	chr1	121553835	121567989	-	Yes			Down	6		ENSMUSG00000001674_ENSGALG00000012147	ENSGALG00000012147
ENSMUSG00000028600	Podn	chr4	108014791	108096445	-	Yes		Up	Up	5		ENSMUSG00000028600_ENSGALG00000021869	ENSGALG00000021869
ENSMUSG00000029093	Sorcs2	chr5	36017180	36398139	-	Yes		Up	Up	5		ENSMUSG00000029093_ENSGALG00000015554	ENSGALG00000015554
ENSMUSG00000036523	Greb1	chr12	16670615	16800886	-	Yes		Down		3		ENSMUSG00000036523_ENSGALG00000016455	ENSGALG00000016455
ENSMUSG00000020173	Cobl	chr11	12236608	12464960	-	Yes	Down	Up		4		ENSMUSG00000020173_ENSGALG00000013102	ENSGALG00000013102
ENSMUSG00000059439	Bcas3	chr11	85353167	85826058	+	Yes			Up	2		ENSMUSG00000059439_ENSGALG00000005295	ENSGALG00000005295
ENSMUSG00000026828	Galnt5	chr2	57997884	58045860	+	Yes	Up		Up	2		ENSMUSG00000026828_ENSGALG00000012544	ENSGALG00000012544
ENSMUSG00000037820	Tgm2	chr2	158116402	158146436	-	Yes		Down	Down	6		ENSMUSG00000037820_ENSGALG00000006775	ENSGALG00000006775
ENSMUSG00000021136	Smoc1	chr12	81026808	81186414	+	Yes	Up			3		ENSMUSG00000021136_ENSGALG00000009415	ENSGALG00000009415
ENSMUSG00000045287	Rtn4rl1	chr11	75193783	75267769	+	Yes	Up		Up	3		ENSMUSG00000045287_ENSGALG00000021589	ENSGALG00000021589
ENSMUSG00000033033	Calhm2	chr19	47105353	47138294	-	Yes		Up	Up	5		ENSMUSG00000033033_ENSGALG00000008270	ENSGALG00000008270
ENSMUSG00000020598	Nrcam	chr12	44328885	44601964	+	Yes	Down		Down	1		ENSMUSG00000020598_ENSGALG00000009514	ENSGALG00000009514
ENSMUSG00000027544	Nfatc2	chr2	168476410	168601657	-	Yes	Up	Up	Up	2	RHD	ENSMUSG00000027544_ENSGALG00000007963	ENSGALG00000007963
ENSMUSG00000049303	Syt12	chr19	4445908	4477447	-	Yes	Down		Down	1		ENSMUSG00000049303_ENSGALG00000004306	ENSGALG00000004306
ENSMUSG00000032092	Mpzl2	chr9	45039799	45054015	+	Yes			Up	2		ENSMUSG00000032092_ENSGALG00000007412	ENSGALG00000007412
ENSMUSG00000054277	Arfgap3	chr15	83299739	83350247	-	Yes			Up	2		ENSMUSG00000054277_ENSGALG00000014140	ENSGALG00000014140
ENSMUSG00000024347	Psd2	chr18	35964830	36014715	+	Yes	Down	Down	Down	6		ENSMUSG00000024347_ENSGALG00000030836	ENSGALG00000030836
ENSMUSG00000050840	Cdh20	chr1	104768529	104995481	+	Yes	Down		Down	1		ENSMUSG00000050840_ENSGALG00000012906	ENSGALG00000012906
ENSMUSG00000022665	Ccdc80	chr16	45093402	45127924	+	Yes		Up	Up	5		ENSMUSG00000022665_ENSGALG00000015193	ENSGALG00000015193
ENSMUSG00000001507	Itga3	chr11	95044474	95076801	-	Yes	Down		Down	1		ENSMUSG00000001507_ENSGALG00000032702	ENSGALG00000032702
ENSMUSG00000071715	Ncf4	chr15	78244801	78262580	+	Yes	Up		Up	2		ENSMUSG00000071715_ENSGALG00000038141	ENSGALG00000038141
ENSMUSG00000040147	Maob	chrX	16709282	16817366	-	Yes	Up		Up	2		ENSMUSG00000040147_ENSGALG00000032836	ENSGALG00000032836
ENSMUSG00000032024	Clmp	chr9	40685962	40785319	+	Yes	Up		Up	2		ENSMUSG00000032024_ENSGALG00000006507	ENSGALG00000006507
ENSMUSG00000022887	Masp1	chr16	23451785	23520590	-	Yes	Down	Up		4		ENSMUSG00000022887_ENSGALG00000007419	ENSGALG00000007419
ENSMUSG00000089809	Rasgef1b	chr5	99217426	99729065	-	Yes	Up		Up	2		ENSMUSG00000089809_ENSGALG00000010903	ENSGALG00000010903
ENSMUSG00000038642	Ctss	chr3	95526786	95556403	+	Yes	Up	Up	Up	5		ENSMUSG00000038642_ENSGALG00000000775	ENSGALG00000000775
ENSMUSG00000044921	Rassf9	chr10	102512222	102549736	+	Yes	Up		Up	3		ENSMUSG00000044921_ENSGALG00000027633	ENSGALG00000027633
ENSMUSG00000040848	Sft2d2	chr1	165174337	165194438	-	Yes			Up	5		ENSMUSG00000040848_ENSGALG00000019228	ENSGALG00000019228
ENSMUSG00000062380	Tubb3	chr8	123411424	123422015	+	Yes	Down	Up		4		ENSMUSG00000062380_ENSGALG00000000059	ENSGALG00000000059
ENSMUSG00000027276	Jag1	chr2	137081456	137116644	-	Yes		Up	Up	5		ENSMUSG00000027276_ENSGALG00000009020	ENSGALG00000009020
ENSMUSG00000045991	Onecut2	chr18	64340364	64398488	+	Yes	Down		Down	1	CUT	ENSMUSG00000045991_ENSGALG00000035751	ENSGALG00000035751
ENSMUSG00000027416	Otor	chr2	143078473	143081713	+	Yes		Up	Up	5		ENSMUSG00000027416_ENSGALG00000008732	ENSGALG00000008732
ENSMUSG00000028583	Pdpn	chr4	143267431	143299564	-	Yes		Up	Up	5		ENSMUSG00000028583_ENSGALG00000030096	ENSGALG00000030096
ENSMUSG00000068079	Tcf15	chr2	152143561	152149097	+	Yes		Down	Down	6	bHLH	ENSMUSG00000068079_ENSGALG00000026276	ENSGALG00000026276
ENSMUSG00000038042	Ptpdc1	chr13	48577872	48625664	-	Yes	Up		Up	2		ENSMUSG00000038042_ENSGALG00000005128	ENSGALG00000005128
ENSMUSG00000049521	Cdc42ep1	chr15	78842647	78850902	+	Yes	Down		Down	1		ENSMUSG00000049521_ENSGALG00000038556	ENSGALG00000038556
ENSMUSG00000034460	Six4	chr12	73099609	73113456	-	Yes	Up		Up	2	Homeobox	ENSMUSG00000034460_ENSGALG00000017389	ENSGALG00000017389
ENSMUSG00000043885	Slc36a4	chr9	15709738	15743361	+	Yes			Up	2		ENSMUSG00000043885_ENSGALG00000017227	ENSGALG00000017227
ENSMUSG00000000093	Tbx2	chr11	85832551	85841948	+	Yes	Up		Up	2	T-box	ENSMUSG00000000093_ENSGALG00000034297	ENSGALG00000034297
ENSMUSG00000014668	Chfr	chr5	110135842	110171972	+	Yes			Down	6		ENSMUSG00000014668_ENSGALG00000002180	ENSGALG00000002180
ENSMUSG00000039763	Dnajc28	chr16	91614257	91619026	-	Yes	Up		Up	2		ENSMUSG00000039763_ENSGALG00000037414	ENSGALG00000037414
ENSMUSG00000027579	Srms	chr2	181205562	181213185	-	Yes	Down		Down	1		ENSMUSG00000027579_ENSGALG00000005852	ENSGALG00000005852
ENSMUSG00000003992	Ssbp2	chr13	91460283	91703429	+	Yes	Up		Up	2		ENSMUSG00000003992_ENSGALG00000023089	ENSGALG00000023089
ENSMUSG00000031613	Hpgd	chr8	56294585	56321043	+	Yes	Up	Down	Up	3		ENSMUSG00000031613_ENSGALG00000010769	ENSGALG00000010769
ENSMUSG00000040537	Adam22	chr5	8072352	8368160	-	Yes	Up		Up	2		ENSMUSG00000040537_ENSGALG00000008976	ENSGALG00000008976
ENSMUSG00000079022	Col22a1	chr15	71795795	72034227	-	Yes			Down	6		ENSMUSG00000079022_ENSGALG00000038022	ENSGALG00000038022
ENSMUSG00000042351	Grap2	chr15	80623505	80650559	+	Yes	Up		Up	3		ENSMUSG00000042351_ENSGALG00000012056	ENSGALG00000012056
ENSMUSG00000026792	Lrsam1	chr2	32925216	32961614	-	Yes			Up	5		ENSMUSG00000026792_ENSGALG00000008819	ENSGALG00000008819
ENSMUSG00000004530	Coro1c	chr5	113842436	113908758	-	Yes			Down	1		ENSMUSG00000004530_ENSGALG00000004901	ENSGALG00000004901
ENSMUSG00000038845	Phb	chr11	95666957	95680773	+	Yes	Down		Down	1	Others	ENSMUSG00000038845_ENSGALG00000038604	ENSGALG00000038604
ENSMUSG00000001870	Ltbp1	chr17	75005568	75392512	+	Yes		Up	Up	5		ENSMUSG00000001870_ENSGALG00000010448	ENSGALG00000010448
ENSMUSG00000019944	Rhobtb1	chr10	69151434	69291791	+	Yes		Up	Up	5		ENSMUSG00000019944_ENSGALG00000003073	ENSGALG00000003073
ENSMUSG00000050147	F2rl3	chr8	72761880	72763874	+	Yes			Down	1		ENSMUSG00000050147_ENSGALG00000044485	ENSGALG00000044485
ENSMUSG00000024593	Megf10	chr18	57133090	57297467	+	Yes	Down	Up	Up	4		ENSMUSG00000024593_ENSGALG00000014699	ENSGALG00000014699
ENSMUSG00000074934	Grem1	chr2	113746164	113758646	-	Yes	Up		Up	3		ENSMUSG00000074934_ENSGALG00000009724	ENSGALG00000009724
ENSMUSG00000027076	Timm10	chr2	84826997	84830213	+	Yes	Down		Down	1		ENSMUSG00000027076_ENSGALG00000004845	ENSGALG00000004845
ENSMUSG00000056602	Fry	chr5	150118645	150497753	+	Yes	Up	Up	Up	2		ENSMUSG00000056602_ENSGALG00000017075	ENSGALG00000017075
ENSMUSG00000020641	Rsad2	chr12	26442746	26456452	-	Yes	Up		Up	2		ENSMUSG00000020641_ENSGALG00000016400	ENSGALG00000016400
ENSMUSG00000020034	Tcp11l2	chr10	84576626	84614359	+	Yes		Up	Up	5		ENSMUSG00000020034_ENSGALG00000012658	ENSGALG00000012658
ENSMUSG00000070305	Mpzl3	chr9	45055186	45077436	+	Yes		Down	Down	6		ENSMUSG00000070305_ENSGALG00000021271	ENSGALG00000021271
ENSMUSG00000047446	Arl4a	chr12	40005447	40038025	-	Yes		Up	Up	5		ENSMUSG00000047446_ENSGALG00000027757	ENSGALG00000027757
ENSMUSG00000029830	Svopl	chr6	37983739	38046996	-	Yes	Up			3		ENSMUSG00000029830_ENSGALG00000012812	ENSGALG00000012812
ENSMUSG00000092009	Myh15	chr16	49057486	49199104	+	Yes	Up	Up	Up	2		ENSMUSG00000092009_ENSGALG00000015358	ENSGALG00000015358
ENSMUSG00000062760	1810041L15Rik	chr15	84379203	84447097	-	Yes	Down	Up		1		ENSMUSG00000062760_ENSGALG00000036598	ENSGALG00000036598
ENSMUSG00000006494	Pdk1	chr2	71873224	71903858	+	Yes	Down		Down	1		ENSMUSG00000006494_ENSGALG00000013235	ENSGALG00000013235
ENSMUSG00000024079	Eif2ak2	chr17	78852564	78882573	-	Yes			Up	2		ENSMUSG00000024079_ENSGALG00000010560	ENSGALG00000010560
ENSMUSG00000096210	H1f0	chr15	79028212	79030498	+	Yes			Up	5		ENSMUSG00000096210_ENSGALG00000044240	ENSGALG00000044240
ENSMUSG00000027855	Sycp1	chr3	102818499	102936100	-	Yes		Down	Down	6		ENSMUSG00000027855_ENSGALG00000002511	ENSGALG00000002511
ENSMUSG00000026589	Sec16b	chr1	157506728	157568425	+	Yes	Down	Up		4		ENSMUSG00000026589_ENSGALG00000004424	ENSGALG00000004424
ENSMUSG00000041057	Wdr43	chr17	71616215	71659031	+	Yes			Down	6		ENSMUSG00000041057_ENSGALG00000032529	ENSGALG00000032529
ENSMUSG00000025478	Dpysl4	chr7	139086001	139102704	+	Yes			Up	5		ENSMUSG00000025478_ENSGALG00000010490	ENSGALG00000010490
ENSMUSG00000025962	Fastkd2	chr1	63730614	63754655	+	Yes			Down	6		ENSMUSG00000025962_ENSGALG00000008529	ENSGALG00000008529
ENSMUSG00000068115	Ninl	chr2	150934519	151039382	-	Yes		Down	Down	6		ENSMUSG00000068115_ENSGALG00000023506	ENSGALG00000023506
ENSMUSG00000026042	Col5a2	chr1	45374321	45503282	-	Yes	Up		Up	2		ENSMUSG00000026042_ENSGALG00000031112	ENSGALG00000031112
ENSMUSG00000028251	Tstd3	chr4	21757382	21767212	-	Yes			Down	1		ENSMUSG00000028251_ENSGALG00000015468	ENSGALG00000015468
ENSMUSG00000036402	Gng12	chr6	66896397	67021350	+	Yes			Down	1		ENSMUSG00000036402_ENSGALG00000026591	ENSGALG00000026591
ENSMUSG00000051515	Fam181b	chr7	93079865	93081867	+	Yes			Up	2		ENSMUSG00000051515_ENSGALG00000046082	ENSGALG00000046082
ENSMUSG00000031162	Gata1	chrX	7959260	7978071	-	Yes		Down		3	zf-GATA	ENSMUSG00000031162_ENSGALG00000032491	ENSGALG00000032491
ENSMUSG00000044951	Mylk4	chr13	32700834	32783954	-	Yes		Up	Up	5		ENSMUSG00000044951_ENSGALG00000012845	ENSGALG00000012845
ENSMUSG00000060044	Tmem26	chr10	68723646	68782650	+	Yes	Up	Up	Up	5		ENSMUSG00000060044_ENSGALG00000025862	ENSGALG00000025862
ENSMUSG00000055723	Rras2	chr7	114046782	114117781	-	Yes			Down	6		ENSMUSG00000055723_ENSGALG00000005998	ENSGALG00000005998
ENSMUSG00000068036	Afdn	chr17	13760539	13906150	+	Yes			Down	6		ENSMUSG00000068036_ENSGALG00000011329	ENSGALG00000011329
ENSMUSG00000033007	Asic4	chr1	75450436	75474343	+	Yes	Down		Down	1		ENSMUSG00000033007_ENSGALG00000011250	ENSGALG00000011250
ENSMUSG00000041439	Mfsd6	chr1	52656286	52727462	-	Yes		Up		5		ENSMUSG00000041439_ENSGALG00000041884	ENSGALG00000041884
ENSMUSG00000021767	Kat6b	chr14	21481434	21672478	+	Yes			Up	2		ENSMUSG00000021767_ENSGALG00000005035	ENSGALG00000005035
ENSMUSG00000033170	Card10	chr15	78775138	78803042	-	Yes			Down	6		ENSMUSG00000033170_ENSGALG00000042365	ENSGALG00000042365
ENSMUSG00000030035	Wbp1	chr6	83119044	83121559	-	Yes			Up	2		ENSMUSG00000030035_ENSGALG00000037487	ENSGALG00000037487
ENSMUSG00000024990	Rbp4	chr19	38116620	38125321	-	Yes			Up	2		ENSMUSG00000024990_ENSGALG00000006629	ENSGALG00000006629
ENSMUSG00000027859	Ngf	chr3	102469919	102521013	+	Yes	Up	Up	Up	5		ENSMUSG00000027859_ENSGALG00000002556	ENSGALG00000002556
ENSMUSG00000018387	Shroom1	chr11	53457205	53467766	+	Yes	Up	Up	Up	5		ENSMUSG00000018387_ENSGALG00000007080	ENSGALG00000007080
ENSMUSG00000031384	Asb9	chrX	164506327	164539752	+	Yes	Up	Up	Up	2		ENSMUSG00000031384_ENSGALG00000016563	ENSGALG00000016563
ENSMUSG00000036273	Lrrk2	chr15	91673175	91816120	+	Yes	Down			1		ENSMUSG00000036273_ENSGALG00000007161	ENSGALG00000007161
ENSMUSG00000060038	Dhps	chr8	85071757	85075162	+	Yes			Down	6		ENSMUSG00000060038_ENSGALG00000040259	ENSGALG00000040259
ENSMUSG00000027820	Mme	chr3	63241537	63386030	+	Yes	Up		Up	2		ENSMUSG00000027820_ENSGALG00000010331	ENSGALG00000010331
ENSMUSG00000032033	Barx2	chr9	31846044	31913462	-	Yes	Up		Up	2	Homeobox	ENSMUSG00000032033_ENSGALG00000029382	ENSGALG00000029382
ENSMUSG00000024534	Sncaip	chr18	52767709	52915935	+	Yes		Up	Up	5		ENSMUSG00000024534_ENSGALG00000005330	ENSGALG00000005330
ENSMUSG00000040896	Kcnd3	chr3	105452330	105674002	+	Yes	Down		Down	1		ENSMUSG00000040896_ENSGALG00000001512	ENSGALG00000001512
ENSMUSG00000044927	H1fx	chr6	87980421	87981637	-	Yes	Up		Up	2		ENSMUSG00000044927_ENSGALG00000037991	ENSGALG00000037991
ENSMUSG00000043531	Sorcs1	chr19	50143299	50678646	-	Yes	Down	Up	Up	4		ENSMUSG00000043531_ENSGALG00000008465	ENSGALG00000008465
ENSMUSG00000050761	Gp1bb	chr16	18620319	18622403	-	Yes			Up	5		ENSMUSG00000050761_ENSGALG00000021529	ENSGALG00000021529
ENSMUSG00000052942	Glis3	chr19	28258851	28680077	-	Yes	Up		Up	2	zf-C2H2	ENSMUSG00000052942_ENSGALG00000010180	ENSGALG00000010180
ENSMUSG00000038916	Soga3	chr10	29143839	29199630	+	Yes	Down		Down	1		ENSMUSG00000038916_ENSGALG00000031564	ENSGALG00000031564
ENSMUSG00000031925	Maml2	chr9	13297957	13709388	+	Yes		Up	Up	5		ENSMUSG00000031925_ENSGALG00000017199	ENSGALG00000017199
ENSMUSG00000016356	Col20a1	chr2	180986535	181018363	+	Yes		Up	Up	5		ENSMUSG00000016356_ENSGALG00000005797	ENSGALG00000005797
ENSMUSG00000006219	Fblim1	chr4	141576062	141606096	-	Yes			Up	2		ENSMUSG00000006219_ENSGALG00000003636	ENSGALG00000003636
ENSMUSG00000025780	Itih5	chr2	10153571	10256529	+	Yes			Down	6		ENSMUSG00000025780_ENSGALG00000006891	ENSGALG00000006891
ENSMUSG00000018822	Sfrp5	chr19	42197971	42202252	-	Yes	Down	Up	Down	1		ENSMUSG00000018822_ENSGALG00000007515	ENSGALG00000007515
ENSMUSG00000036144	Meox2	chr12	37108540	37179534	+	Yes	Up	Up	Up	5	Homeobox	ENSMUSG00000036144_ENSGALG00000010794	ENSGALG00000010794
ENSMUSG00000045934	Mtmr11	chr3	96162004	96171718	+	Yes	Up	Up	Up	5		ENSMUSG00000045934_ENSGALG00000035923	ENSGALG00000035923
ENSMUSG00000095567	Noc2l	chr4	156236010	156247616	+	Yes	Down		Down	6		ENSMUSG00000095567_ENSGALG00000002222	ENSGALG00000002222
ENSMUSG00000015627	Gata5	chr2	180325133	180334699	-	Yes	Down	Down	Down	1	zf-GATA	ENSMUSG00000015627_ENSGALG00000005352	ENSGALG00000005352
ENSMUSG00000032060	Cryab	chr9	50751325	50756636	+	Yes	Down	Up	Up	5		ENSMUSG00000032060_ENSGALG00000007945	ENSGALG00000007945
ENSMUSG00000021381	Barx1	chr13	48662998	48666507	+	Yes	Down	Up	Down	1	Homeobox	ENSMUSG00000021381_ENSGALG00000035557	ENSGALG00000035557
ENSMUSG00000022102	Dok2	chr14	70766036	70778495	+	Yes			Up	2		ENSMUSG00000022102_ENSGALG00000026250	ENSGALG00000026250
ENSMUSG00000034853	Acot11	chr4	106744555	106804998	-	Yes	Up		Up	2		ENSMUSG00000034853_ENSGALG00000010785	ENSGALG00000010785
ENSMUSG00000036661	Dennd3	chr15	73512560	73572242	+	Yes	Up	Up	Up	5		ENSMUSG00000036661_ENSGALG00000031380	ENSGALG00000031380
ENSMUSG00000025427	Rnf165	chr18	77456110	77565147	-	Yes			Down	1		ENSMUSG00000025427_ENSGALG00000031018	ENSGALG00000031018
ENSMUSG00000046688	Tifa	chr3	127789805	127832164	+	Yes	Up		Up	3		ENSMUSG00000046688_ENSGALG00000012076	ENSGALG00000012076
ENSMUSG00000037169	Mycn	chr12	12936093	12941914	-	Yes	Down	Down	Down	6	bHLH	ENSMUSG00000037169_ENSGALG00000016462	ENSGALG00000016462
ENSMUSG00000057777	Mab21l2	chr3	86545581	86548629	-	Yes	Up		Up	2		ENSMUSG00000057777_ENSGALG00000045289	ENSGALG00000045289
ENSMUSG00000059974	Ntm	chr9	28994750	29963141	-	Yes		Up	Up	5		ENSMUSG00000059974_ENSGALG00000001437	ENSGALG00000001437
ENSMUSG00000059713	Rcan3	chr4	135412308	135433853	-	Yes			Up	2		ENSMUSG00000059713_ENSGALG00000004282	ENSGALG00000004282
ENSMUSG00000014813	Stc1	chr14	69029238	69041804	+	Yes		Up	Up	5		ENSMUSG00000014813_ENSGALG00000000364	ENSGALG00000000364
ENSMUSG00000043153	Ispd	chr12	36381450	36689503	+	Yes	Down			1		ENSMUSG00000043153_ENSGALG00000010795	ENSGALG00000010795
ENSMUSG00000039481	Nrtn	chr17	56751325	56757530	-	Yes	Up		Up	2		ENSMUSG00000039481_ENSGALG00000021647	ENSGALG00000021647
ENSMUSG00000033209	Ttc28	chr5	110879803	111289780	+	Yes			Up	2		ENSMUSG00000033209_ENSGALG00000005676	ENSGALG00000005676
ENSMUSG00000033453	Adamts15	chr9	30899155	30922452	-	Yes	Up	Up	Up	5		ENSMUSG00000033453_ENSGALG00000001407	ENSGALG00000001407
ENSMUSG00000056812	St8sia3	chr18	64254359	64276146	+	Yes	Down	Down	Down	1		ENSMUSG00000056812_ENSGALG00000026991	ENSGALG00000026991
ENSMUSG00000020080	Hkdc1	chr10	62383137	62422491	-	Yes		Up	Up	5		ENSMUSG00000020080_ENSGALG00000021039	ENSGALG00000021039
ENSMUSG00000005667	Mthfd2	chr6	83305691	83325908	-	Yes			Down	6		ENSMUSG00000005667_ENSGALG00000034344	ENSGALG00000034344
ENSMUSG00000015222	Map2	chr1	66175273	66442583	+	Yes	Up	Up	Up	5		ENSMUSG00000015222_ENSGALG00000002789	ENSGALG00000002789
ENSMUSG00000037347	Chst7	chrX	20059560	20097521	+	Yes	Down	Down	Down	6		ENSMUSG00000037347_ENSGALG00000031375	ENSGALG00000031375
ENSMUSG00000034903	Cobll1	chr2	65088339	65239403	-	Yes			Down	6		ENSMUSG00000034903_ENSGALG00000011068	ENSGALG00000011068
ENSMUSG00000035049	Rrp12	chr19	41862852	41896153	-	Yes			Down	6		ENSMUSG00000035049_ENSGALG00000041331	ENSGALG00000041331
ENSMUSG00000070720	Tmem200b	chr4	131921771	131923140	+	Yes	Down	Down	Down	6		ENSMUSG00000070720_ENSGALG00000024318	ENSGALG00000024318
ENSMUSG00000000392	Fap	chr2	62500943	62574075	-	Yes			Down	6		ENSMUSG00000000392_ENSGALG00000011099	ENSGALG00000011099
ENSMUSG00000057967	Fgf18	chr11	33117430	33147400	-	Yes	Up	Up	Up	5		ENSMUSG00000057967_ENSGALG00000002203	ENSGALG00000002203
ENSMUSG00000031562	Dctd	chr8	48099092	48153233	+	Yes			Down	6		ENSMUSG00000031562_ENSGALG00000010674	ENSGALG00000010674
ENSMUSG00000032584	Mst1r	chr9	107906873	107920383	+	Yes	Up	Up	Up	5		ENSMUSG00000032584_ENSGALG00000003103	ENSGALG00000003103
ENSMUSG00000026377	Nifk	chr1	118321839	118333822	+	Yes			Down	1		ENSMUSG00000026377_ENSGALG00000011650	ENSGALG00000011650
ENSMUSG00000032666	1700025G04Rik	chr1	151852403	152090125	-	Yes		Up		5		ENSMUSG00000032666_ENSGALG00000020922	ENSGALG00000020922
ENSMUSG00000028031	Dkk2	chr3	132085292	132180304	+	Yes		Up	Up	5		ENSMUSG00000028031_ENSGALG00000028041	ENSGALG00000028041
ENSMUSG00000025735	Rhbdl1	chr17	25834465	25837295	-	Yes		Down	Down	6		ENSMUSG00000025735_ENSGALG00000028345	ENSGALG00000028345
ENSMUSG00000029866	Kel	chr6	41686330	41704339	-	Yes	Up			3		ENSMUSG00000029866_ENSGALG00000014736	ENSGALG00000014736
ENSMUSG00000038637	Lrrc56	chr7	141194157	141210055	+	Yes	Up		Up	2		ENSMUSG00000038637_ENSGALG00000041955	ENSGALG00000041955
ENSMUSG00000029334	Prkg2	chr5	98929773	99037351	-	Yes	Down		Down	1		ENSMUSG00000029334_ENSGALG00000010909	ENSGALG00000010909
ENSMUSG00000053475	Tnfaip6	chr2	52038009	52056686	+	Yes	Up			3		ENSMUSG00000053475_ENSGALG00000012481	ENSGALG00000012481
ENSMUSG00000045983	Eif4g1	chr16	20668313	20692884	+	Yes			Down	6		ENSMUSG00000045983_ENSGALG00000008520	ENSGALG00000008520
ENSMUSG00000115302	AC013548.1	chr7	142650769	142669942	-	Yes	Down		Down	1		ENSMUSG00000115302_ENSGALG00000006552	ENSGALG00000006552
ENSMUSG00000028032	Papss1	chr3	131564768	131643671	+	Yes			Up	2		ENSMUSG00000028032_ENSGALG00000010542	ENSGALG00000010542
ENSMUSG00000026058	Khdrbs2	chr1	32172714	32658568	+	Yes	Up	Up	Up	5		ENSMUSG00000026058_ENSGALG00000016276	ENSGALG00000016276
ENSMUSG00000007659	Bcl2l1	chr2	152780668	152831728	-	Yes			Up	2		ENSMUSG00000007659_ENSGALG00000006211	ENSGALG00000006211
ENSMUSG00000026883	Dab2ip	chr2	35558266	35730994	+	Yes			Up	2		ENSMUSG00000026883_ENSGALG00000001419	ENSGALG00000001419
ENSMUSG00000041757	Plekha6	chr1	133164210	133303435	+	Yes	Down		Down	1		ENSMUSG00000041757_ENSGALG00000038399	ENSGALG00000038399
ENSMUSG00000094626	Tmem121b	chr6	120488939	120493807	-	Yes	Up		Up	2		ENSMUSG00000094626_ENSGALG00000027408	ENSGALG00000027408
ENSMUSG00000073433	Arhgdig	chr17	26196226	26207786	-	Yes	Down	Up	Down	1		ENSMUSG00000073433_ENSGALG00000036819	ENSGALG00000036819
ENSMUSG00000051397	Tacstd2	chr6	67534062	67535796	-	Yes	Up		Up	2		ENSMUSG00000051397_ENSGALG00000010867	ENSGALG00000010867
ENSMUSG00000026688	Mgst3	chr1	167371966	167393841	-	Yes	Up			3		ENSMUSG00000026688_ENSGALG00000003445	ENSGALG00000003445
ENSMUSG00000000056	Narf	chr11	121237253	121255856	+	Yes	Up		Up	2		ENSMUSG00000000056_ENSGALG00000001603	ENSGALG00000001603
ENSMUSG00000004328	Hif3a	chr7	17031507	17062427	-	Yes	Up		Up	2	bHLH	ENSMUSG00000004328_ENSGALG00000039681	ENSGALG00000039681
ENSMUSG00000051111	Sv2c	chr13	95954594	96132577	-	Yes	Up		Up	2		ENSMUSG00000051111_ENSGALG00000014967	ENSGALG00000014967
ENSMUSG00000002227	Mov10	chr3	104794836	104818563	-	Yes	Up		Up	2		ENSMUSG00000002227_ENSGALG00000001558	ENSGALG00000001558
ENSMUSG00000015968	Cacna1d	chr14	30039939	30491455	-	Yes		Up	Up	5		ENSMUSG00000015968_ENSGALG00000005332	ENSGALG00000005332
ENSMUSG00000030862	Cpxm2	chr7	132032687	132154739	-	Yes		Up	Up	5		ENSMUSG00000030862_ENSGALG00000009693	ENSGALG00000009693
ENSMUSG00000044345	Marveld1	chr19	42147400	42151703	+	Yes			Up	2		ENSMUSG00000044345_ENSGALG00000032206	ENSGALG00000032206
ENSMUSG00000042985	Upk3b	chr5	136038496	136046487	+	Yes	Down	Down	Down	1		ENSMUSG00000042985_ENSGALG00000046288	ENSGALG00000046288
ENSMUSG00000030036	Mogs	chr6	83115496	83118898	+	Yes			Down	1		ENSMUSG00000030036_ENSGALG00000041152	ENSGALG00000041152
ENSMUSG00000034708	Grn	chr11	102430315	102437048	+	Yes			Up	2		ENSMUSG00000034708_ENSGALG00000033530	ENSGALG00000033530
ENSMUSG00000038665	Dgki	chr6	36846022	37300184	-	Yes		Up	Up	5		ENSMUSG00000038665_ENSGALG00000012890	ENSGALG00000012890
ENSMUSG00000053166	Cdh22	chr2	165111507	165234853	-	Yes	Up	Down	Up	3		ENSMUSG00000053166_ENSGALG00000007211	ENSGALG00000007211
ENSMUSG00000069806	Cacng7	chr7	3332955	3368221	+	Yes		Up	Up	5		ENSMUSG00000069806_ENSGALG00000042886	ENSGALG00000042886
ENSMUSG00000028332	Hemgn	chr4	46393989	46413506	-	Yes	Up		Up	3		ENSMUSG00000028332_ENSGALG00000045740	ENSGALG00000045740
ENSMUSG00000034205	Loxl2	chr14	69609068	69695834	+	Yes	Down			1		ENSMUSG00000034205_ENSGALG00000000402	ENSGALG00000000402
ENSMUSG00000025092	Hspa12a	chr19	58795751	58860984	-	Yes	Down			1		ENSMUSG00000025092_ENSGALG00000009248	ENSGALG00000009248
ENSMUSG00000039911	Spsb1	chr4	149896283	149955043	-	Yes	Up			3		ENSMUSG00000039911_ENSGALG00000002506	ENSGALG00000002506
ENSMUSG00000029149	Krtcap3	chr5	31251691	31253202	+	Yes	Up		Up	2		ENSMUSG00000029149_ENSGALG00000016510	ENSGALG00000016510
ENSMUSG00000022425	Enpp2	chr15	54838901	54952892	-	Yes	Up		Up	2		ENSMUSG00000022425_ENSGALG00000032746	ENSGALG00000032746
ENSMUSG00000026283	Ing5	chr1	93803965	93822101	+	Yes			Down	6		ENSMUSG00000026283_ENSGALG00000006317	ENSGALG00000006317
ENSMUSG00000032350	Gclc	chr9	77754535	77794485	+	Yes			Down	6		ENSMUSG00000032350_ENSGALG00000016313	ENSGALG00000016313
ENSMUSG00000078789	Dph1	chr11	75177643	75191241	-	Yes			Down	6		ENSMUSG00000078789_ENSGALG00000003082	ENSGALG00000003082
ENSMUSG00000036334	Igsf10	chr3	59316735	59344394	-	Yes	Up		Up	2		ENSMUSG00000036334_ENSGALG00000044293	ENSGALG00000044293
ENSMUSG00000036564	Ndrg4	chr8	95676980	95715119	+	Yes	Up		Up	2		ENSMUSG00000036564_ENSGALG00000043662	ENSGALG00000043662
ENSMUSG00000027848	Olfml3	chr3	103722222	103738001	-	Yes	Up	Up	Up	5		ENSMUSG00000027848_ENSGALG00000001956	ENSGALG00000001956
ENSMUSG00000042046	Dstyk	chr1	132417555	132466958	+	Yes	Up		Up	2		ENSMUSG00000042046_ENSGALG00000041123	ENSGALG00000041123
ENSMUSG00000042686	Jph1	chr1	16964560	17097889	-	Yes	Down	Up		4		ENSMUSG00000042686_ENSGALG00000035845	ENSGALG00000035845
ENSMUSG00000038295	Atg9b	chr5	24384181	24392143	-	Yes	Down	Down	Down	6		ENSMUSG00000038295_ENSGALG00000038330	ENSGALG00000038330
ENSMUSG00000049791	Fzd4	chr7	89404355	89413134	+	Yes	Down	Up		1		ENSMUSG00000049791_ENSGALG00000017242	ENSGALG00000017242
ENSMUSG00000032735	Ablim3	chr18	61799395	61911852	-	Yes		Up	Up	5		ENSMUSG00000032735_ENSGALG00000002790	ENSGALG00000002790
ENSMUSG00000017943	Gdap1l1	chr2	163438476	163455324	+	Yes	Down		Down	1		ENSMUSG00000017943_ENSGALG00000004309	ENSGALG00000004309
ENSMUSG00000036766	Dner	chr1	84369839	84696221	-	Yes		Up	Up	5		ENSMUSG00000036766_ENSGALG00000002958	ENSGALG00000002958
ENSMUSG00000041351	Rap1gap	chr4	137664726	137729861	+	Yes			Up	2		ENSMUSG00000041351_ENSGALG00000014701	ENSGALG00000014701
ENSMUSG00000029136	Rbks	chr5	31624439	31697627	-	Yes			Down	6		ENSMUSG00000029136_ENSGALG00000010043	ENSGALG00000010043
ENSMUSG00000025969	Nrp2	chr1	62703285	62818695	+	Yes	Up		Up	2		ENSMUSG00000025969_ENSGALG00000008621	ENSGALG00000008621
ENSMUSG00000026147	Col9a1	chr1	24177610	24252684	+	Yes	Up	Up	Up	5		ENSMUSG00000026147_ENSGALG00000015970	ENSGALG00000015970
ENSMUSG00000027524	Edn3	chr2	174760619	174784042	+	Yes	Up	Up	Up	5		ENSMUSG00000027524_ENSGALG00000040880	ENSGALG00000040880
ENSMUSG00000022629	Kif21a	chr15	90933276	91049948	-	Yes			Up	5		ENSMUSG00000022629_ENSGALG00000007098	ENSGALG00000007098
ENSMUSG00000026749	Nek6	chr2	38511643	38594606	+	Yes		Up	Up	5		ENSMUSG00000026749_ENSGALG00000001118	ENSGALG00000001118
ENSMUSG00000021684	Pde8b	chr13	95024454	95250336	-	Yes	Down	Up		4		ENSMUSG00000021684_ENSGALG00000004339	ENSGALG00000004339
ENSMUSG00000019359	Gdpd2	chrX	100729873	100738895	+	Yes	Up			3		ENSMUSG00000019359_ENSGALG00000005842	ENSGALG00000005842
ENSMUSG00000015944	Gatsl2	chr5	134099711	134144343	+	Yes	Up		Up	2		ENSMUSG00000015944_ENSGALG00000036742	ENSGALG00000036742
ENSMUSG00000068614	Actc1	chr2	114047282	114053548	-	Yes	Down	Up	Up	5		ENSMUSG00000068614_ENSGALG00000009844	ENSGALG00000009844
ENSMUSG00000025978	Rftn2	chr1	55170159	55226782	-	Yes	Up		Up	2		ENSMUSG00000025978_ENSGALG00000036471	ENSGALG00000036471
ENSMUSG00000039089	L3mbtl3	chr10	26274468	26375971	-	Yes	Up		Up	2	Others	ENSMUSG00000039089_ENSGALG00000034030	ENSGALG00000034030
ENSMUSG00000025207	Sema4g	chr19	44989101	45003397	+	Yes			Up	2		ENSMUSG00000025207_ENSGALG00000026957	ENSGALG00000026957
ENSMUSG00000034377	Tulp4	chr17	6106437	6251128	+	Yes			Up	2	Tub	ENSMUSG00000034377_ENSGALG00000037377	ENSGALG00000037377
ENSMUSG00000022952	Runx1	chr16	92601466	92826149	-	Yes		Up	Up	5	Runt	ENSMUSG00000022952_ENSGALG00000016022	ENSGALG00000016022
ENSMUSG00000063568	Jazf1	chr6	52768797	53068631	-	Yes	Up	Up	Up	5	zf-C2H2	ENSMUSG00000063568_ENSGALG00000030455	ENSGALG00000030455
ENSMUSG00000040054	Baz2a	chr10	128091577	128129303	+	Yes			Down	6	MBD	ENSMUSG00000040054_ENSGALG00000029588	ENSGALG00000029588
ENSMUSG00000053898	Ech1	chr7	28825217	28832247	+	Yes			Up	2		ENSMUSG00000053898_ENSGALG00000030164	ENSGALG00000030164
ENSMUSG00000054934	Kcnmb4	chr10	116417861	116473878	-	Yes		Up	Up	5		ENSMUSG00000054934_ENSGALG00000010044	ENSGALG00000010044
ENSMUSG00000063450	Syne2	chr12	75818134	76110926	+	Yes	Up		Up	3		ENSMUSG00000063450_ENSGALG00000011811	ENSGALG00000011811
ENSMUSG00000074071	Fam169b	chr7	68273839	68363092	+	Yes	Up	Up	Up	5		ENSMUSG00000074071_ENSGALG00000007016	ENSGALG00000007016
ENSMUSG00000017737	Mmp9	chr2	164940780	164955850	+	Yes	Down	Up	Down	1		ENSMUSG00000017737_ENSGALG00000006992	ENSGALG00000006992
ENSMUSG00000021775	Nr1d2	chr14	18204054	18239127	-	Yes			Down	1	THR-like	ENSMUSG00000021775_ENSGALG00000011291	ENSGALG00000011291
ENSMUSG00000042499	Hoxd11	chr2	74679557	74687016	+	Yes	Up		Up	2	Homeobox	ENSMUSG00000042499_ENSGALG00000039629	ENSGALG00000039629
ENSMUSG00000031104	Rab33a	chrX	48519285	48530232	+	Yes		Up	Up	5		ENSMUSG00000031104_ENSGALG00000024049	ENSGALG00000024049
ENSMUSG00000029826	Zc3hav1	chr6	38305286	38354603	-	Yes		Down		3		ENSMUSG00000029826_ENSGALG00000013911	ENSGALG00000013911
ENSMUSG00000029279	Brdt	chr5	107331159	107387058	+	Yes		Up	Up	5		ENSMUSG00000029279_ENSGALG00000006031	ENSGALG00000006031
ENSMUSG00000025453	Nnt	chr13	119335448	119408997	-	Yes	Up		Up	2		ENSMUSG00000025453_ENSGALG00000014869	ENSGALG00000014869
ENSMUSG00000031285	Dcx	chrX	143855842	143933311	-	Yes	Up	Down		3		ENSMUSG00000031285_ENSGALG00000007993	ENSGALG00000007993
ENSMUSG00000022103	Gfra2	chr14	70890120	70979838	+	Yes	Down	Up		5		ENSMUSG00000022103_ENSGALG00000032856	ENSGALG00000032856
ENSMUSG00000034450	Gulo	chr14	65986786	66009207	-	Yes	Up		Up	2		ENSMUSG00000034450_ENSGALG00000016570	ENSGALG00000016570
ENSMUSG00000046182	Gsg1l	chr7	125878420	126082411	-	Yes	Up	Up	Up	5		ENSMUSG00000046182_ENSGALG00000013170	ENSGALG00000013170
ENSMUSG00000015950	Ncf1	chr5	134220053	134229625	-	Yes	Up		Up	2		ENSMUSG00000015950_ENSGALG00000001189	ENSGALG00000001189
ENSMUSG00000005397	Nid1	chr13	13437551	13512269	+	Yes		Down	Down	6		ENSMUSG00000005397_ENSGALG00000042079	ENSGALG00000042079
ENSMUSG00000035834	Polr3g	chr13	81673843	81711013	-	Yes			Down	6		ENSMUSG00000035834_ENSGALG00000014650	ENSGALG00000014650
ENSMUSG00000005503	Evx1	chr6	52313498	52318378	+	Yes	Up	Up	Up	2	Homeobox	ENSMUSG00000005503_ENSGALG00000037310	ENSGALG00000037310
ENSMUSG00000074575	Kcng1	chr2	168260117	168281736	-	Yes	Down		Down	1		ENSMUSG00000074575_ENSGALG00000007980	ENSGALG00000007980
ENSMUSG00000000402	Egfl6	chrX	166523007	166585720	-	Yes	Up	Up	Up	5		ENSMUSG00000000402_ENSGALG00000016584	ENSGALG00000016584
ENSMUSG00000000782	Tcf7	chr11	52252371	52283014	-	Yes	Down	Down	Down	6	HMG	ENSMUSG00000000782_ENSGALG00000006480	ENSGALG00000006480
ENSMUSG00000004655	Aqp1	chr6	55336432	55348555	+	Yes		Up	Up	5		ENSMUSG00000004655_ENSGALG00000005209	ENSGALG00000005209
ENSMUSG00000038855	Itpkb	chr1	180330485	180424802	+	Yes	Up		Up	2		ENSMUSG00000038855_ENSGALG00000009068	ENSGALG00000009068
ENSMUSG00000043913	Ccdc60	chr5	116124641	116288985	-	Yes	Up	Up	Up	5		ENSMUSG00000043913_ENSGALG00000046262	ENSGALG00000046262
ENSMUSG00000058665	En1	chr1	120602418	120607992	+	Yes	Down			1	Homeobox	ENSMUSG00000058665_ENSGALG00000042389	ENSGALG00000042389
ENSMUSG00000040612	Ildr2	chr1	166254139	166316823	+	Yes	Down	Down	Down	1		ENSMUSG00000040612_ENSGALG00000015458	ENSGALG00000015458
ENSMUSG00000051000	Fam160a1	chr3	85660061	85817291	-	Yes	Up	Up	Up	5		ENSMUSG00000051000_ENSGALG00000010090	ENSGALG00000010090
ENSMUSG00000028073	Pear1	chr3	87747890	87824306	-	Yes	Up		Up	3		ENSMUSG00000028073_ENSGALG00000028622	ENSGALG00000028622
ENSMUSG00000042195	Slc35f2	chr9	53771538	53818154	+	Yes	Up			3		ENSMUSG00000042195_ENSGALG00000017167	ENSGALG00000017167
ENSMUSG00000027316	Gfra4	chr2	131039632	131043088	-	Yes		Up	Up	5		ENSMUSG00000027316_ENSGALG00000036589	ENSGALG00000036589
ENSMUSG00000039457	Ppl	chr16	5086291	5132481	-	Yes	Up		Up	2		ENSMUSG00000039457_ENSGALG00000002201	ENSGALG00000002201
ENSMUSG00000033595	Lgi3	chr14	70530685	70538324	+	Yes	Up	Up	Up	5		ENSMUSG00000033595_ENSGALG00000030687	ENSGALG00000030687
ENSMUSG00000029207	Apbb2	chr5	66298703	66618784	-	Yes			Up	5		ENSMUSG00000029207_ENSGALG00000014262	ENSGALG00000014262
ENSMUSG00000025369	Smarcc2	chr10	128459248	128490482	+	Yes			Up	2	MYB	ENSMUSG00000025369_ENSGALG00000041592	ENSGALG00000041592
ENSMUSG00000071708	Sms	chrX	157443855	157492287	-	Yes			Down	6		ENSMUSG00000071708_ENSGALG00000016379	ENSGALG00000016379
ENSMUSG00000028107	Tars2	chr3	95739976	95760206	-	Yes			Down	6		ENSMUSG00000028107_ENSGALG00000043416	ENSGALG00000043416
ENSMUSG00000024236	Svil	chr18	4920540	5119299	+	Yes		Up	Up	5		ENSMUSG00000024236_ENSGALG00000007331	ENSGALG00000007331
ENSMUSG00000043391	2510009E07Rik	chr16	21649045	21694665	-	Yes		Up		5		ENSMUSG00000043391_ENSGALG00000041631	ENSGALG00000041631
ENSMUSG00000034656	Cacna1a	chr8	84388440	84640246	+	Yes			Up	5		ENSMUSG00000034656_ENSGALG00000037131	ENSGALG00000037131
ENSMUSG00000027203	Dut	chr2	125247190	125258608	+	Yes			Down	6		ENSMUSG00000027203_ENSGALG00000038032	ENSGALG00000038032
ENSMUSG00000015312	Gadd45b	chr10	80930073	80932204	+	Yes	Up	Up	Up	5		ENSMUSG00000015312_ENSGALG00000029968	ENSGALG00000029968
ENSMUSG00000040463	Mybbp1a	chr11	72441355	72451768	+	Yes			Down	6		ENSMUSG00000040463_ENSGALG00000001363	ENSGALG00000001363
ENSMUSG00000024308	Tapbp	chr17	33915899	33929288	+	Yes			Up	2		ENSMUSG00000024308_ENSGALG00000008022	ENSGALG00000008022
ENSMUSG00000039377	Hlx	chr1	184727140	184732619	-	Yes	Down	Up	Down	1	Homeobox	ENSMUSG00000039377_ENSGALG00000037257	ENSGALG00000037257
ENSMUSG00000059742	Kcnh7	chr2	62693414	63184287	-	Yes	Down		Down	1		ENSMUSG00000059742_ENSGALG00000035938	ENSGALG00000035938
ENSMUSG00000024176	Sox8	chr17	25565892	25570686	-	Yes	Down	Up		4	HMG	ENSMUSG00000024176_ENSGALG00000005263	ENSGALG00000005263
ENSMUSG00000034488	Edil3	chr13	88821472	89323223	+	Yes	Down	Up		4		ENSMUSG00000034488_ENSGALG00000015630	ENSGALG00000015630
ENSMUSG00000029546	Uncx	chr5	139543494	139548179	+	Yes	Down	Down	Down	1	Homeobox	ENSMUSG00000029546_ENSGALG00000039292	ENSGALG00000039292
ENSMUSG00000030559	Rab38	chr7	88430273	88491572	+	Yes			Down	6		ENSMUSG00000030559_ENSGALG00000028018	ENSGALG00000028018
ENSMUSG00000068329	Htra2	chr6	83051266	83055273	-	Yes			Down	1		ENSMUSG00000068329_ENSGALG00000030931	ENSGALG00000030931
ENSMUSG00000070643	Sox13	chr1	133382303	133424377	-	Yes	Down	Down	Down	1	HMG	ENSMUSG00000070643_ENSGALG00000000583	ENSGALG00000000583
ENSMUSG00000060735	Rxfp3	chr15	11033717	11037991	-	Yes	Down	Up	Down	1		ENSMUSG00000060735_ENSGALG00000017411	ENSGALG00000017411
ENSMUSG00000060961	Slc4a4	chr5	88886818	89239653	+	Yes		Down	Down	6		ENSMUSG00000060961_ENSGALG00000031105	ENSGALG00000031105
ENSMUSG00000052920	Prkg1	chr19	30567551	31765033	-	Yes	Down	Up		4		ENSMUSG00000052920_ENSGALG00000003805	ENSGALG00000003805
ENSMUSG00000049690	Nckap5	chr1	125913620	126830799	-	Yes		Up	Up	5		ENSMUSG00000049690_ENSGALG00000012177	ENSGALG00000012177
ENSMUSG00000047714	Ppp1r2	chr16	31251537	31275277	-	Yes			Down	6		ENSMUSG00000047714_ENSGALG00000029789	ENSGALG00000029789
ENSMUSG00000051022	Hs3st1	chr5	39613935	39755475	-	Yes		Up	Up	5		ENSMUSG00000051022_ENSGALG00000014934	ENSGALG00000014934
ENSMUSG00000028931	Kcnab2	chr4	152390742	152477871	-	Yes	Up		Up	2		ENSMUSG00000028931_ENSGALG00000037241	ENSGALG00000037241
ENSMUSG00000022941	Ripply3	chr16	94328420	94336935	+	Yes	Down		Down	1		ENSMUSG00000022941_ENSGALG00000029218	ENSGALG00000029218
ENSMUSG00000018001	Cyth3	chr5	143622447	143710250	+	Yes	Up			2		ENSMUSG00000018001_ENSGALG00000007149	ENSGALG00000007149
ENSMUSG00000044952	Kctd21	chr7	97332327	97350213	+	Yes			Up	2		ENSMUSG00000044952_ENSGALG00000017268	ENSGALG00000017268
ENSMUSG00000009535	Rnmt	chr18	68300355	68324852	+	Yes			Down	6		ENSMUSG00000009535_ENSGALG00000013889	ENSGALG00000013889
ENSMUSG00000031788	Kifc3	chr8	95099828	95202812	-	Yes		Up		5		ENSMUSG00000031788_ENSGALG00000043034	ENSGALG00000043034
ENSMUSG00000041741	Pde3a	chr6	141249269	141507448	+	Yes		Up		5		ENSMUSG00000041741_ENSGALG00000013143	ENSGALG00000013143
ENSMUSG00000061024	Rrs1	chr1	9545408	9547455	+	Yes			Down	6		ENSMUSG00000061024_ENSGALG00000030890	ENSGALG00000030890
ENSMUSG00000010755	Cars	chr7	143557230	143600090	-	Yes			Down	6		ENSMUSG00000010755_ENSGALG00000006427	ENSGALG00000006427
ENSMUSG00000044220	Nkx2-3	chr19	43612325	43615892	+	Yes	Down	Down	Down	1	Homeobox	ENSMUSG00000044220_ENSGALG00000030932	ENSGALG00000030932
ENSMUSG00000079037	Prnp	chr2	131909928	131938429	+	Yes	Up	Up	Up	5		ENSMUSG00000079037_ENSGALG00000000209	ENSGALG00000000209
ENSMUSG00000021506	Pitx1	chr13	55825051	55836192	-	Yes		Up		4	Homeobox	ENSMUSG00000021506_ENSGALG00000030237	ENSGALG00000030237
ENSMUSG00000041372	B4galnt3	chr6	120203073	120294559	-	Yes		Up	Up	5		ENSMUSG00000041372_ENSGALG00000012988	ENSGALG00000012988
ENSMUSG00000024899	Papss2	chr19	32620005	32667187	+	Yes	Up	Up	Up	5		ENSMUSG00000024899_ENSGALG00000003689	ENSGALG00000003689
ENSMUSG00000036985	Zdhhc9	chrX	48171969	48208878	-	Yes			Up	2		ENSMUSG00000036985_ENSGALG00000031551	ENSGALG00000031551
ENSMUSG00000028456	Unc13b	chr4	43058953	43264871	+	Yes		Up		5		ENSMUSG00000028456_ENSGALG00000002165	ENSGALG00000002165
ENSMUSG00000020224	Llph	chr10	120227070	120232582	+	Yes			Down	6		ENSMUSG00000020224_ENSGALG00000019358	ENSGALG00000019358
ENSMUSG00000025742	Prps2	chrX	167346322	167382749	-	Yes			Down	1		ENSMUSG00000025742_ENSGALG00000016592	ENSGALG00000016592
ENSMUSG00000018398	2008-09-01	chr11	53519257	53549565	+	Yes			Up	5		ENSMUSG00000018398_ENSGALG00000034187	ENSGALG00000034187
ENSMUSG00000063626	Unc5d	chr8	28646717	29219636	-	Yes	Down	Up	Up	5		ENSMUSG00000063626_ENSGALG00000001608	ENSGALG00000001608
ENSMUSG00000030930	Chst15	chr7	132235780	132317228	-	Yes			Up	5		ENSMUSG00000030930_ENSGALG00000009704	ENSGALG00000009704
ENSMUSG00000058056	Palld	chr8	61511433	61902690	-	Yes		Up	Up	5		ENSMUSG00000058056_ENSGALG00000009650	ENSGALG00000009650
ENSMUSG00000001604	Tcea3	chr4	136247729	136274898	+	Yes		Up		4		ENSMUSG00000001604_ENSGALG00000038170	ENSGALG00000038170
ENSMUSG00000039813	Tbc1d2	chr4	46604390	46650209	-	Yes			Up	5		ENSMUSG00000039813_ENSGALG00000001944	ENSGALG00000001944
ENSMUSG00000051920	Rspo2	chr15	43020794	43170826	-	Yes		Down	Down	6		ENSMUSG00000051920_ENSGALG00000030030	ENSGALG00000030030
ENSMUSG00000015176	Nolc1	chr19	46075863	46085530	+	Yes			Down	6		ENSMUSG00000015176_ENSGALG00000041124	ENSGALG00000041124
ENSMUSG00000041120	Nbl1	chr4	139082284	139092993	-	Yes	Up	Up	Up	5		ENSMUSG00000041120_ENSGALG00000040297	ENSGALG00000040297
ENSMUSG00000027624	Epb41l1	chr2	156420909	156543214	+	Yes		Up	Up	5		ENSMUSG00000027624_ENSGALG00000034171	ENSGALG00000034171
ENSMUSG00000042903	Foxo4	chrX	101254528	101260873	+	Yes			Up	2	Fork_head	ENSMUSG00000042903_ENSGALG00000005658	ENSGALG00000005658
ENSMUSG00000027333	Smox	chr2	131491496	131525922	+	Yes	Up		Up	2		ENSMUSG00000027333_ENSGALG00000015977	ENSGALG00000015977
ENSMUSG00000094910	D430019H16Rik	chr12	105453856	105493095	+	Yes	Up	Up	Up	2		ENSMUSG00000094910_ENSGALG00000038596	ENSGALG00000038596
ENSMUSG00000050896	Rtn4rl2	chr2	84871924	84886710	-	Yes	Down		Down	1		ENSMUSG00000050896_ENSGALG00000032903	ENSGALG00000032903
ENSMUSG00000045996	Polr2k	chr15	36174010	36177010	+	Yes			Down	6		ENSMUSG00000045996_ENSGALG00000036019	ENSGALG00000036019
ENSMUSG00000000628	Hk2	chr6	82725025	82774454	-	Yes			Down	6		ENSMUSG00000000628_ENSGALG00000034855	ENSGALG00000034855
ENSMUSG00000025980	Hspd1	chr1	55077835	55088243	-	Yes		Down	Down	6		ENSMUSG00000025980_ENSGALG00000008094	ENSGALG00000008094
ENSMUSG00000020871	Dlx4	chr11	95140447	95146263	-	Yes	Down			1	Homeobox	ENSMUSG00000020871_ENSGALG00000045023	ENSGALG00000045023
ENSMUSG00000056204	Pgpep1	chr8	70646435	70660388	-	Yes	Up			2		ENSMUSG00000056204_ENSGALG00000042080	ENSGALG00000042080
ENSMUSG00000049907	Rasl11b	chr5	74195286	74199481	+	Yes	Up	Up	Up	2		ENSMUSG00000049907_ENSGALG00000013948	ENSGALG00000013948
ENSMUSG00000042851	Zc3h6	chr2	128967402	129018563	+	Yes			Up	5		ENSMUSG00000042851_ENSGALG00000008269	ENSGALG00000008269
ENSMUSG00000024376	Epb41l4a	chr18	33796327	34007206	-	Yes			Up	2		ENSMUSG00000024376_ENSGALG00000000234	ENSGALG00000000234
ENSMUSG00000019278	Dpep1	chr8	123186242	123201812	+	Yes	Down	Down	Down	6		ENSMUSG00000019278_ENSGALG00000006175	ENSGALG00000006175
ENSMUSG00000025930	Msc	chr1	14753346	14755992	-	Yes		Up	Up	5	bHLH	ENSMUSG00000025930_ENSGALG00000037777	ENSGALG00000037777
ENSMUSG00000034168	Irf2bpl	chr12	86880701	86884798	-	Yes	Up	Up	Up	2		ENSMUSG00000034168_ENSGALG00000041616	ENSGALG00000041616
ENSMUSG00000031860	Pbx4	chr8	69832491	69872292	+	Yes	Up		Up	2	Homeobox	ENSMUSG00000031860_ENSGALG00000034076	ENSGALG00000034076
ENSMUSG00000035910	Dcdc2a	chr13	25056004	25210706	+	Yes		Up	Up	5		ENSMUSG00000035910_ENSGALG00000042454	ENSGALG00000042454
ENSMUSG00000028683	Eif2b3	chr4	117019402	117087306	+	Yes			Down	6		ENSMUSG00000028683_ENSGALG00000010140	ENSGALG00000010140
ENSMUSG00000038175	Mylip	chr13	45389742	45412022	+	Yes	Up		Up	2		ENSMUSG00000038175_ENSGALG00000012704	ENSGALG00000012704
ENSMUSG00000048388	Fam171b	chr2	83812636	83883486	+	Yes			Up	2		ENSMUSG00000048388_ENSGALG00000002646	ENSGALG00000002646
ENSMUSG00000041895	Wipi1	chr11	109573331	109611967	-	Yes	Up			3		ENSMUSG00000041895_ENSGALG00000004215	ENSGALG00000004215
ENSMUSG00000029861	Fam131b	chr6	42315312	42324643	-	Yes			Up	2		ENSMUSG00000029861_ENSGALG00000014689	ENSGALG00000014689
ENSMUSG00000037709	Fam13a	chr6	58932090	59024549	-	Yes	Up		Up	2		ENSMUSG00000037709_ENSGALG00000010371	ENSGALG00000010371
ENSMUSG00000026571	Dcaf6	chr1	165328698	165460475	-	Yes			Up	5		ENSMUSG00000026571_ENSGALG00000015435	ENSGALG00000015435
ENSMUSG00000030222	Rerg	chr6	137054825	137170497	-	Yes	Down		Down	1		ENSMUSG00000030222_ENSGALG00000028186	ENSGALG00000028186
ENSMUSG00000022687	Boc	chr16	44485049	44558897	-	Yes	Up		Up	2		ENSMUSG00000022687_ENSGALG00000015152	ENSGALG00000015152
ENSMUSG00000052854	Nrk	chrX	138914430	139010532	+	Yes	Up	Up	Up	2		ENSMUSG00000052854_ENSGALG00000008970	ENSGALG00000008970
ENSMUSG00000055184	Fam72a	chr1	131527903	131539872	+	Yes			Down	6		ENSMUSG00000055184_ENSGALG00000000791	ENSGALG00000000791
ENSMUSG00000019990	Pde7b	chr10	20398004	20725078	-	Yes		Up	Up	5		ENSMUSG00000019990_ENSGALG00000013941	ENSGALG00000013941
ENSMUSG00000028080	Lrba	chr3	86224680	86782692	+	Yes	Up	Up	Up	2		ENSMUSG00000028080_ENSGALG00000010061	ENSGALG00000010061
ENSMUSG00000040287	Stac3	chr10	127501686	127508823	+	Yes		Up	Up	5		ENSMUSG00000040287_ENSGALG00000030124	ENSGALG00000030124
ENSMUSG00000049422	Chchd10	chr10	75933130	75937747	+	Yes	Up			2		ENSMUSG00000049422_ENSGALG00000028810	ENSGALG00000028810
ENSMUSG00000020354	Sgcd	chr11	46896253	47988969	-	Yes	Up		Up	2		ENSMUSG00000020354_ENSGALG00000003886	ENSGALG00000003886
ENSMUSG00000042662	Dusp15	chr2	152940997	152951698	-	Yes	Up	Up	Up	5		ENSMUSG00000042662_ENSGALG00000021017	ENSGALG00000021017
ENSMUSG00000051455	Meioc	chr11	102663716	102682237	+	Yes		Up	Up	5		ENSMUSG00000051455_ENSGALG00000045889	ENSGALG00000045889
ENSMUSG00000030630	Fah	chr7	84585159	84606722	-	Yes	Down		Down	1		ENSMUSG00000030630_ENSGALG00000006482	ENSGALG00000006482
ENSMUSG00000052534	Pbx1	chr1	168119364	168432270	-	Yes		Down	Down	6	Homeobox	ENSMUSG00000052534_ENSGALG00000003429	ENSGALG00000003429
ENSMUSG00000038807	Rap1gap2	chr11	74383356	74610915	-	Yes	Down	Up	Down	1		ENSMUSG00000038807_ENSGALG00000033885	ENSGALG00000033885
ENSMUSG00000030263	Lrmp	chr6	145115653	145174934	+	Yes		Up		5		ENSMUSG00000030263_ENSGALG00000014011	ENSGALG00000014011
ENSMUSG00000000561	Wdr77	chr3	105959369	105970037	+	Yes			Down	6		ENSMUSG00000000561_ENSGALG00000040864	ENSGALG00000040864
ENSMUSG00000060568	Fam78b	chr1	167001417	167091302	+	Yes	Down		Down	1		ENSMUSG00000060568_ENSGALG00000003035	ENSGALG00000003035
ENSMUSG00000025854	Fam20c	chr5	138754514	138810077	+	Yes	Down	Up		4		ENSMUSG00000025854_ENSGALG00000038768	ENSGALG00000038768
ENSMUSG00000022508	Bcl6	chr16	23965052	23988852	-	Yes			Up	2	ZBTB	ENSMUSG00000022508_ENSGALG00000007357	ENSGALG00000007357
ENSMUSG00000028378	Ptgr1	chr4	58965439	58987119	-	Yes			Up	5		ENSMUSG00000028378_ENSGALG00000015702	ENSGALG00000015702
ENSMUSG00000054720	Lrrc8c	chr5	105519388	105613018	+	Yes			Up	2		ENSMUSG00000054720_ENSGALG00000006170	ENSGALG00000006170
ENSMUSG00000063531	Sema3e	chr5	14025276	14256689	+	Yes		Up	Up	5		ENSMUSG00000063531_ENSGALG00000038225	ENSGALG00000038225
ENSMUSG00000029864	Gstk1	chr6	42245935	42250447	+	Yes			Up	2		ENSMUSG00000029864_ENSGALG00000014708	ENSGALG00000014708
ENSMUSG00000021265	Slc25a29	chr12	108825873	108835883	-	Yes			Up	2		ENSMUSG00000021265_ENSGALG00000011220	ENSGALG00000011220
ENSMUSG00000025738	Fbxl16	chr17	25809085	25821244	+	Yes	Down		Down	1		ENSMUSG00000025738_ENSGALG00000002443	ENSGALG00000002443
ENSMUSG00000023961	Enpp4	chr17	44096308	44105809	-	Yes	Up		Up	2		ENSMUSG00000023961_ENSGALG00000016708	ENSGALG00000016708
ENSMUSG00000038402	Foxf2	chr13	31625816	31631403	+	Yes	Down		Down	1	Fork_head	ENSMUSG00000038402_ENSGALG00000031920	ENSGALG00000031920
ENSMUSG00000023022	Lima1	chr15	99778470	99875428	-	Yes			Up	2		ENSMUSG00000023022_ENSGALG00000034742	ENSGALG00000034742
ENSMUSG00000034551	Hdx	chrX	111569931	111697079	-	Yes			Down	6	Homeobox	ENSMUSG00000034551_ENSGALG00000007041	ENSGALG00000007041
ENSMUSG00000036446	Lum	chr10	97565128	97572703	+	Yes		Up	Up	5		ENSMUSG00000036446_ENSGALG00000011271	ENSGALG00000011271
ENSMUSG00000029217	Tec	chr5	72755716	72868483	-	Yes	Down	Up		4		ENSMUSG00000029217_ENSGALG00000014124	ENSGALG00000014124
ENSMUSG00000022540	Rogdi	chr16	5008730	5013553	-	Yes			Up	2		ENSMUSG00000022540_ENSGALG00000001841	ENSGALG00000001841
ENSMUSG00000028393	Alad	chr4	62509169	62519918	-	Yes		Down		6		ENSMUSG00000028393_ENSGALG00000008865	ENSGALG00000008865
ENSMUSG00000068373	D430041D05Rik	chr2	104143073	104410334	-	Yes	Up		Up	2		ENSMUSG00000068373_ENSGALG00000012020	ENSGALG00000012020
ENSMUSG00000032125	Robo4	chr9	37401897	37415115	+	Yes	Up			3		ENSMUSG00000032125_ENSGALG00000043088	ENSGALG00000043088
ENSMUSG00000052821	Cysltr1	chrX	106574346	106603679	-	Yes	Down	Down	Down	1		ENSMUSG00000052821_ENSGALG00000004128	ENSGALG00000004128
ENSMUSG00000054555	Adam12	chr7	133883199	134232146	-	Yes	Down		Down	1		ENSMUSG00000054555_ENSGALG00000041255	ENSGALG00000041255
ENSMUSG00000059336	Slc14a1	chr18	78100091	78142119	-	Yes	Up	Up	Up	5		ENSMUSG00000059336_ENSGALG00000032749	ENSGALG00000032749
ENSMUSG00000027978	Prss12	chr3	123446913	123506597	+	Yes	Down	Up	Up	5		ENSMUSG00000027978_ENSGALG00000012004	ENSGALG00000012004
ENSMUSG00000026622	Nek2	chr1	191821444	191833050	+	Yes			Down	6		ENSMUSG00000026622_ENSGALG00000009854	ENSGALG00000009854
ENSMUSG00000071192	Wfikkn1	chr17	25877630	25880305	-	Yes	Down	Down	Down	1		ENSMUSG00000071192_ENSGALG00000000044	ENSGALG00000000044
ENSMUSG00000057337	Chst3	chr10	60181532	60219260	-	Yes		Up	Up	5		ENSMUSG00000057337_ENSGALG00000024056	ENSGALG00000024056
ENSMUSG00000010660	Plcd1	chr9	119071527	119093502	-	Yes	Up		Up	2		ENSMUSG00000010660_ENSGALG00000005805	ENSGALG00000005805
ENSMUSG00000007021	Syngr3	chr17	24685092	24689955	-	Yes	Up	Up	Up	2		ENSMUSG00000007021_ENSGALG00000005589	ENSGALG00000005589
ENSMUSG00000031578	Mak16	chr8	31159463	31168764	-	Yes			Down	1		ENSMUSG00000031578_ENSGALG00000001663	ENSGALG00000001663
ENSMUSG00000036596	Cpz	chr5	35502218	35525698	-	Yes	Down	Down	Down	6		ENSMUSG00000036596_ENSGALG00000030209	ENSGALG00000030209
ENSMUSG00000015652	Steap1	chr5	5736317	5749326	-	Yes	Down		Down	1		ENSMUSG00000015652_ENSGALG00000009006	ENSGALG00000009006
ENSMUSG00000005373	Mlxipl	chr5	135089890	135138382	+	Yes	Up		Up	2	bHLH	ENSMUSG00000005373_ENSGALG00000034960	ENSGALG00000034960
ENSMUSG00000041362	Shtn1	chr19	58973358	59076069	-	Yes		Up	Up	5		ENSMUSG00000041362_ENSGALG00000030276	ENSGALG00000030276
ENSMUSG00000028780	Sema3c	chr5	17574281	17730268	+	Yes	Down	Up		4		ENSMUSG00000028780_ENSGALG00000040444	ENSGALG00000040444
ENSMUSG00000057880	Abat	chr16	8513429	8621568	+	Yes	Up		Up	2		ENSMUSG00000057880_ENSGALG00000007334	ENSGALG00000007334
ENSMUSG00000023043	Krt18	chr15	102028216	102032026	+	Yes			Down	6		ENSMUSG00000023043_ENSGALG00000030002	ENSGALG00000030002
ENSMUSG00000027253	Lrp4	chr2	91457511	91513779	+	Yes			Down	6		ENSMUSG00000027253_ENSGALG00000032181	ENSGALG00000032181
ENSMUSG00000066232	Ipo7	chr7	110018274	110056609	+	Yes			Down	6		ENSMUSG00000066232_ENSGALG00000005807	ENSGALG00000005807
ENSMUSG00000074579	Lekr1	chr3	65666228	65831159	+	Yes		Up	Up	5		ENSMUSG00000074579_ENSGALG00000023531	ENSGALG00000023531
ENSMUSG00000037606	Osbpl5	chr7	143688762	143756985	-	Yes	Up	Up	Up	5		ENSMUSG00000037606_ENSGALG00000006401	ENSGALG00000006401
ENSMUSG00000051224	Tceanc	chrX	166499812	166518567	-	Yes			Up	2		ENSMUSG00000051224_ENSGALG00000016581	ENSGALG00000016581
ENSMUSG00000027583	Zbtb46	chr2	181387762	181459426	-	Yes		Down	Down	6	ZBTB	ENSMUSG00000027583_ENSGALG00000006062	ENSGALG00000006062
ENSMUSG00000068859	Sp9	chr2	73271925	73284706	+	Yes	Up	Up	Up	5	zf-C2H2	ENSMUSG00000068859_ENSGALG00000043079	ENSGALG00000043079
ENSMUSG00000022240	Ctnnd2	chr15	30172593	31029341	+	Yes		Up	Up	5		ENSMUSG00000022240_ENSGALG00000013001	ENSGALG00000013001
ENSMUSG00000022844	Pdia5	chr16	35397313	35490873	-	Yes	Down			1		ENSMUSG00000022844_ENSGALG00000011689	ENSGALG00000011689
ENSMUSG00000028756	Pink1	chr4	138313409	138326307	-	Yes			Up	5		ENSMUSG00000028756_ENSGALG00000037593	ENSGALG00000037593
ENSMUSG00000021936	Mapk8	chr14	33377898	33447158	-	Yes			Down	6		ENSMUSG00000021936_ENSGALG00000006109	ENSGALG00000006109
ENSMUSG00000022906	Parp9	chr16	35938470	35972605	+	Yes	Up	Up	Up	2		ENSMUSG00000022906_ENSGALG00000045511	ENSGALG00000045511
ENSMUSG00000005803	Sqor	chr2	122765237	122809569	+	Yes	Up		Up	2		ENSMUSG00000005803_ENSGALG00000033780	ENSGALG00000033780
ENSMUSG00000045636	Mtus1	chr8	40990914	41133726	-	Yes	Up		Up	3		ENSMUSG00000045636_ENSGALG00000017086	ENSGALG00000017086
ENSMUSG00000029122	Evc	chr5	37289098	37336894	-	Yes			Up	2		ENSMUSG00000029122_ENSGALG00000015037	ENSGALG00000015037
ENSMUSG00000005774	Rfx5	chr3	94954075	94961561	+	Yes	Up		Up	2	RFX	ENSMUSG00000005774_ENSGALG00000000836	ENSGALG00000000836
ENSMUSG00000049122	Frmd3	chr4	74013442	74202214	+	Yes		Up	Up	5		ENSMUSG00000049122_ENSGALG00000012577	ENSGALG00000012577
ENSMUSG00000048583	Igf2	chr7	142650766	142666816	-	Yes			Up	2		ENSMUSG00000048583_ENSGALG00000035282	ENSGALG00000035282
ENSMUSG00000006205	Htra1	chr7	130936111	130985660	+	Yes	Up	Up	Up	5		ENSMUSG00000006205_ENSGALG00000041140	ENSGALG00000041140
ENSMUSG00000039199	Zdhhc1	chr8	105472423	105496902	-	Yes			Up	2		ENSMUSG00000039199_ENSGALG00000002091	ENSGALG00000002091
ENSMUSG00000020706	Ftsj3	chr11	106249142	106256079	-	Yes			Down	6		ENSMUSG00000020706_ENSGALG00000032993	ENSGALG00000032993
ENSMUSG00000033386	Frrs1	chr3	116859464	116908177	+	Yes		Down		6		ENSMUSG00000033386_ENSGALG00000005418	ENSGALG00000005418
ENSMUSG00000028871	Rspo1	chr4	124986430	125009099	+	Yes		Up	Up	5		ENSMUSG00000028871_ENSGALG00000001946	ENSGALG00000001946
ENSMUSG00000029648	Flt1	chr5	147561604	147726011	-	Yes			Down	6		ENSMUSG00000029648_ENSGALG00000017091	ENSGALG00000017091
ENSMUSG00000020986	Sec23a	chr12	58958383	59012017	-	Yes			Up	5		ENSMUSG00000020986_ENSGALG00000010150	ENSGALG00000010150
ENSMUSG00000002732	Fkbp7	chr2	76663044	76673116	-	Yes	Up	Up	Up	5		ENSMUSG00000002732_ENSGALG00000009149	ENSGALG00000009149
ENSMUSG00000042286	Stab1	chr14	31139013	31168641	-	Yes			Down	1		ENSMUSG00000042286_ENSGALG00000043672	ENSGALG00000043672
ENSMUSG00000017692	Rhbdl3	chr11	80300912	80355955	+	Yes	Down	Up	Down	1		ENSMUSG00000017692_ENSGALG00000003426	ENSGALG00000003426
ENSMUSG00000025105	Bnc1	chr7	81966672	81992292	-	Yes	Down	Up		4	zf-C2H2	ENSMUSG00000025105_ENSGALG00000006041	ENSGALG00000006041
ENSMUSG00000020258	Glyctk	chr9	106152857	106158138	-	Yes			Up	5		ENSMUSG00000020258_ENSGALG00000004018	ENSGALG00000004018
ENSMUSG00000004936	Map2k1	chr9	64185770	64253631	-	Yes			Down	6		ENSMUSG00000004936_ENSGALG00000007687	ENSGALG00000007687
ENSMUSG00000028487	Bnc2	chr4	84275095	84675275	-	Yes		Up	Up	5	zf-C2H2	ENSMUSG00000028487_ENSGALG00000015101	ENSGALG00000015101
ENSMUSG00000035595	1600002K03Rik	chr10	80172944	80175146	+	Yes	Down		Down	1		ENSMUSG00000035595_ENSGALG00000029614	ENSGALG00000029614
ENSMUSG00000038932	Tcfl5	chr2	180621956	180642708	-	Yes	Down		Down	1	bHLH	ENSMUSG00000038932_ENSGALG00000045499	ENSGALG00000045499
ENSMUSG00000025921	Rdh10	chr1	16105774	16133734	+	Yes	Down		Down	1		ENSMUSG00000025921_ENSGALG00000034346	ENSGALG00000034346
ENSMUSG00000005220	Corin	chr5	72300025	72504473	-	Yes	Down	Up	Up	5		ENSMUSG00000005220_ENSGALG00000014144	ENSGALG00000014144
ENSMUSG00000027796	Smad9	chr3	54755582	54801257	+	Yes	Down	Up	Down	1	MH1	ENSMUSG00000027796_ENSGALG00000017050	ENSGALG00000017050
ENSMUSG00000036790	Slitrk2	chrX	66649318	66661393	+	Yes	Down	Up		4		ENSMUSG00000036790_ENSGALG00000009192	ENSGALG00000009192
ENSMUSG00000037979	Ccdc92	chr5	124834418	124862424	-	Yes			Up	2		ENSMUSG00000037979_ENSGALG00000003146	ENSGALG00000003146
ENSMUSG00000029778	Adcyap1r1	chr6	55451978	55501451	+	Yes	Down		Down	1		ENSMUSG00000029778_ENSGALG00000005223	ENSGALG00000005223
ENSMUSG00000032303	Chrna3	chr9	55010111	55026562	-	Yes	Down		Down	1		ENSMUSG00000032303_ENSGALG00000003014	ENSGALG00000003014
ENSMUSG00000021294	Kif26a	chr12	112146208	112181747	+	Yes			Up	5		ENSMUSG00000021294_ENSGALG00000011581	ENSGALG00000011581
ENSMUSG00000018263	Tbx5	chr5	119832668	119885219	+	Yes	Up		Up	2	T-box	ENSMUSG00000018263_ENSGALG00000008253	ENSGALG00000008253
ENSMUSG00000003153	Slc2a3	chr6	122727809	122801640	-	Yes	Up		Up	2		ENSMUSG00000003153_ENSGALG00000014324	ENSGALG00000014324
ENSMUSG00000034930	Rtkn	chr6	83135463	83152579	+	Yes			Up	2		ENSMUSG00000034930_ENSGALG00000043620	ENSGALG00000043620
ENSMUSG00000017009	Sdc4	chr2	164424247	164443887	-	Yes			Up	2		ENSMUSG00000017009_ENSGALG00000003932	ENSGALG00000003932
ENSMUSG00000040565	Btaf1	chr19	36926079	37012752	+	Yes			Down	6		ENSMUSG00000040565_ENSGALG00000030598	ENSGALG00000030598
ENSMUSG00000039629	Strip2	chr6	29917012	29959681	+	Yes	Up		Up	2		ENSMUSG00000039629_ENSGALG00000038520	ENSGALG00000038520
ENSMUSG00000018126	Baiap2l2	chr15	79258195	79285537	-	Yes	Down		Down	1		ENSMUSG00000018126_ENSGALG00000012285	ENSGALG00000012285
ENSMUSG00000021974	Fgf9	chr14	58070547	58112720	+	Yes		Up	Up	5		ENSMUSG00000021974_ENSGALG00000025748	ENSGALG00000025748
ENSMUSG00000041559	Fmod	chr1	134037254	134048277	+	Yes		Up	Up	5		ENSMUSG00000041559_ENSGALG00000034067	ENSGALG00000034067
ENSMUSG00000062960	Kdr	chr5	75932827	75978458	-	Yes			Down	6		ENSMUSG00000062960_ENSGALG00000013907	ENSGALG00000013907
ENSMUSG00000039221	Rpl22l1	chr3	28805436	28807424	+	Yes	Down		Down	1		ENSMUSG00000039221_ENSGALG00000009312	ENSGALG00000009312
ENSMUSG00000041779	Tram2	chr1	20996299	21079229	-	Yes			Up	5		ENSMUSG00000041779_ENSGALG00000016673	ENSGALG00000016673
ENSMUSG00000026413	Pkp1	chr1	135871395	135919207	-	Yes	Up	Up	Up	2		ENSMUSG00000026413_ENSGALG00000000299	ENSGALG00000000299
ENSMUSG00000037492	Zmat4	chr8	23636019	24156585	+	Yes		Down	Down	6		ENSMUSG00000037492_ENSGALG00000003470	ENSGALG00000003470
ENSMUSG00000032803	Cdv3	chr9	103353094	103365840	-	Yes			Down	1		ENSMUSG00000032803_ENSGALG00000032316	ENSGALG00000032316
ENSMUSG00000009097	Tbx1	chr16	18581713	18586969	-	Yes		Up	Up	5	T-box	ENSMUSG00000009097_ENSGALG00000041182	ENSGALG00000041182
ENSMUSG00000050379	2006-09-01	chrX	36911326	36991794	-	Yes	Up	Up	Up	5		ENSMUSG00000050379_ENSGALG00000008633	ENSGALG00000008633
ENSMUSG00000040254	Sema3d	chr5	12383385	12588948	+	Yes		Up	Up	5		ENSMUSG00000040254_ENSGALG00000006563	ENSGALG00000006563
ENSMUSG00000063564	Col23a1	chr11	51289920	51583918	+	Yes	Up		Up	2		ENSMUSG00000063564_ENSGALG00000006708	ENSGALG00000006708
ENSMUSG00000020268	Lyrm7	chr11	54826866	54860916	-	Yes	Down	Up		4		ENSMUSG00000020268_ENSGALG00000037299	ENSGALG00000037299
ENSMUSG00000027957	Slc35a3	chr3	116669470	116712831	-	Yes			Down	6		ENSMUSG00000027957_ENSGALG00000005340	ENSGALG00000005340
ENSMUSG00000029804	Herc3	chr6	58831465	58920398	+	Yes			Up	5		ENSMUSG00000029804_ENSGALG00000010363	ENSGALG00000010363
ENSMUSG00000038524	Fchsd1	chr18	37957431	37969774	-	Yes	Up		Up	2		ENSMUSG00000038524_ENSGALG00000002622	ENSGALG00000002622
ENSMUSG00000000901	Mmp11	chr10	75923222	75936496	-	Yes	Up	Up	Up	5		ENSMUSG00000000901_ENSGALG00000005968	ENSGALG00000005968
ENSMUSG00000029657	Hsph1	chr5	149614287	149636376	-	Yes		Down	Down	6		ENSMUSG00000029657_ENSGALG00000017077	ENSGALG00000017077
ENSMUSG00000032192	Gnb5	chr9	75306288	75345876	+	Yes		Up	Up	5		ENSMUSG00000032192_ENSGALG00000039307	ENSGALG00000039307
ENSMUSG00000079445	B3gnt7	chr1	86302832	86307305	+	Yes		Up		5		ENSMUSG00000079445_ENSGALG00000007701	ENSGALG00000007701
ENSMUSG00000018659	Pnpo	chr11	96937825	96943986	-	Yes	Down		Down	1		ENSMUSG00000018659_ENSGALG00000036683	ENSGALG00000036683
ENSMUSG00000026721	Rabgap1l	chr1	160219174	160793211	-	Yes			Up	2		ENSMUSG00000026721_ENSGALG00000004578	ENSGALG00000004578
ENSMUSG00000051067	Lingo3	chr10	80832801	80844039	-	Yes			Down	6		ENSMUSG00000051067_ENSGALG00000000806	ENSGALG00000000806
ENSMUSG00000021725	Parp8	chr13	116854820	117025537	-	Yes			Up	5		ENSMUSG00000021725_ENSGALG00000032991	ENSGALG00000032991
ENSMUSG00000028167	Bdh2	chr3	135281221	135304426	+	Yes		Up	Up	5		ENSMUSG00000028167_ENSGALG00000012338	ENSGALG00000012338
ENSMUSG00000075590	Nrbp2	chr15	76085518	76091626	-	Yes		Up	Up	5		ENSMUSG00000075590_ENSGALG00000029760	ENSGALG00000029760
ENSMUSG00000033016	Nfatc1	chr18	80606205	80713071	-	Yes	Up	Up	Up	2	RHD	ENSMUSG00000033016_ENSGALG00000042534	ENSGALG00000042534
ENSMUSG00000032419	Tbx18	chr9	87702800	87731260	-	Yes	Up	Up	Up	2	T-box	ENSMUSG00000032419_ENSGALG00000032789	ENSGALG00000032789
ENSMUSG00000027858	Tspan2	chr3	102734529	102801513	+	Yes	Down		Down	1		ENSMUSG00000027858_ENSGALG00000002554	ENSGALG00000002554
ENSMUSG00000078202	Nrarp	chr2	25180758	25183339	+	Yes			Up	2		ENSMUSG00000078202_ENSGALG00000027231	ENSGALG00000027231
ENSMUSG00000042249	Grk3	chr5	112910482	113015791	-	Yes			Up	2		ENSMUSG00000042249_ENSGALG00000037097	ENSGALG00000037097
ENSMUSG00000003849	Nqo1	chr8	107388225	107403206	-	Yes	Up		Up	2		ENSMUSG00000003849_ENSGALG00000023437	ENSGALG00000023437
ENSMUSG00000042671	Rgs8	chr1	153653025	153700323	+	Yes		Up	Up	5		ENSMUSG00000042671_ENSGALG00000026263	ENSGALG00000026263
ENSMUSG00000033467	Crlf2	chr5	109554709	109558993	-	Yes	Down	Up		4		ENSMUSG00000033467_ENSGALG00000045814	ENSGALG00000045814
ENSMUSG00000036306	Lzts1	chr8	69132669	69184225	-	Yes			Up	2		ENSMUSG00000036306_ENSGALG00000001727	ENSGALG00000001727
ENSMUSG00000027832	Ptx3	chr3	66219910	66225805	+	Yes	Down	Up		4		ENSMUSG00000027832_ENSGALG00000028284	ENSGALG00000028284
ENSMUSG00000035473	Galm	chr17	80127471	80185101	+	Yes			Up	2		ENSMUSG00000035473_ENSGALG00000013828	ENSGALG00000013828
ENSMUSG00000071531	Gprin2	chr14	34185688	34201653	-	Yes	Up	Up	Up	5		ENSMUSG00000071531_ENSGALG00000002048	ENSGALG00000002048
ENSMUSG00000069911	Fam196b	chr11	34314822	34422640	+	Yes		Up	Up	5		ENSMUSG00000069911_ENSGALG00000027809	ENSGALG00000027809
ENSMUSG00000039238	Zfp750	chr11	121510978	121519333	-	Yes	Up		Up	2	Others	ENSMUSG00000039238_ENSGALG00000001518	ENSGALG00000001518
ENSMUSG00000024776	Stambpl1	chr19	34192229	34240333	+	Yes		Down	Down	6		ENSMUSG00000024776_ENSGALG00000006331	ENSGALG00000006331
ENSMUSG00000028358	Zfp618	chr4	62965573	63139708	+	Yes			Up	2	zf-C2H2	ENSMUSG00000028358_ENSGALG00000008886	ENSGALG00000008886
ENSMUSG00000079164	Tlr5	chr1	182954788	182976044	+	Yes		Up	Up	5		ENSMUSG00000079164_ENSGALG00000009392	ENSGALG00000009392
ENSMUSG00000022912	Pros1	chr16	62854307	62929346	+	Yes	Down		Down	1		ENSMUSG00000022912_ENSGALG00000015409	ENSGALG00000015409
ENSMUSG00000044469	Tnfaip8l1	chr17	56162477	56173955	+	Yes			Up	5		ENSMUSG00000044469_ENSGALG00000004266	ENSGALG00000004266
ENSMUSG00000030257	Srgap3	chr6	112717971	112947266	-	Yes		Up		5		ENSMUSG00000030257_ENSGALG00000008378	ENSGALG00000008378
ENSMUSG00000044716	Dok7	chr5	35056766	35087839	+	Yes		Up	Up	5		ENSMUSG00000044716_ENSGALG00000015615	ENSGALG00000015615
ENSMUSG00000016319	Slc25a5	chrX	36795651	36798807	+	Yes			Down	6		ENSMUSG00000016319_ENSGALG00000008675	ENSGALG00000008675
ENSMUSG00000064247	Plcxd1	chr5	110099969	110105953	+	Yes			Down	6		ENSMUSG00000064247_ENSGALG00000016721	ENSGALG00000016721
ENSMUSG00000033965	Slc16a2	chrX	103697414	103821983	-	Yes	Up	Up	Up	2		ENSMUSG00000033965_ENSGALG00000007748	ENSGALG00000007748
ENSMUSG00000056296	Synpr	chr14	13284780	13616340	+	Yes		Up	Up	5		ENSMUSG00000056296_ENSGALG00000007284	ENSGALG00000007284
ENSMUSG00000020044	Timp3	chr10	86300372	86349506	+	Yes	Up		Up	2		ENSMUSG00000020044_ENSGALG00000028627	ENSGALG00000028627
ENSMUSG00000039989	Cbx4	chr11	119077573	119086221	-	Yes	Up	Up	Up	2		ENSMUSG00000039989_ENSGALG00000035911	ENSGALG00000035911
ENSMUSG00000038777	Sema6c	chr3	95160457	95174024	+	Yes	Up		Up	2		ENSMUSG00000038777_ENSGALG00000045312	ENSGALG00000045312
ENSMUSG00000036040	Adamtsl2	chr2	27079379	27108981	+	Yes	Up	Up	Up	2		ENSMUSG00000036040_ENSGALG00000002955	ENSGALG00000002955
ENSMUSG00000032532	Cck	chr9	121489824	121495694	-	Yes	Down		Down	1		ENSMUSG00000032532_ENSGALG00000029788	ENSGALG00000029788
ENSMUSG00000036356	Csgalnact1	chr8	68356781	68735146	-	Yes		Up		4		ENSMUSG00000036356_ENSGALG00000010125	ENSGALG00000010125
ENSMUSG00000079042	Apela	chr8	65028417	65037336	-	Yes		Up	Up	5		ENSMUSG00000079042_ENSGALG00000023444	ENSGALG00000023444
ENSMUSG00000050777	Tmem37	chr1	120067377	120074074	-	Yes	Down		Down	1		ENSMUSG00000050777_ENSGALG00000012111	ENSGALG00000012111
ENSMUSG00000021702	Thbs4	chr13	92751590	92794818	-	Yes	Down	Up		4		ENSMUSG00000021702_ENSGALG00000014804	ENSGALG00000014804
ENSMUSG00000028626	Col9a2	chr4	121039385	121055322	+	Yes	Up	Up	Up	5		ENSMUSG00000028626_ENSGALG00000027526	ENSGALG00000027526
ENSMUSG00000057457	Phex	chrX	157162075	157415312	-	Yes		Up	Up	5		ENSMUSG00000057457_ENSGALG00000016375	ENSGALG00000016375
ENSMUSG00000005951	Shpk	chr11	73199460	73224511	+	Yes		Up	Up	5		ENSMUSG00000005951_ENSGALG00000004637	ENSGALG00000004637
ENSMUSG00000005124	Wisp1	chr15	66891320	66923201	+	Yes		Up	Up	5		ENSMUSG00000005124_ENSGALG00000030115	ENSGALG00000030115
ENSMUSG00000008575	Nfib	chr4	82290173	82705750	-	Yes	Up	Up	Up	5	CTF/NFI	ENSMUSG00000008575_ENSGALG00000005441	ENSGALG00000005441
ENSMUSG00000040310	Alx4	chr2	93642384	93681339	+	Yes		Down		3	Homeobox	ENSMUSG00000040310_ENSGALG00000032584	ENSGALG00000032584
ENSMUSG00000036246	Gmip	chr8	69808679	69821870	+	Yes			Down	6		ENSMUSG00000036246_ENSGALG00000029354	ENSGALG00000029354
ENSMUSG00000029641	Rasl11a	chr5	146845071	146847726	+	Yes			Down	6		ENSMUSG00000029641_ENSGALG00000017099	ENSGALG00000017099
ENSMUSG00000031939	Taf1d	chr9	15306214	15316991	+	Yes	Down		Down	1		ENSMUSG00000031939_ENSGALG00000017220	ENSGALG00000017220
ENSMUSG00000041126	H2afv	chr11	6427229	6444443	-	Yes			Up	2		ENSMUSG00000041126_ENSGALG00000033447	ENSGALG00000033447
ENSMUSG00000022367	Has2	chr15	56665627	56694539	-	Yes		Up		4		ENSMUSG00000022367_ENSGALG00000029596	ENSGALG00000029596
ENSMUSG00000025504	Eps8l2	chr7	141338880	141363020	+	Yes	Up		Up	2		ENSMUSG00000025504_ENSGALG00000043025	ENSGALG00000043025
ENSMUSG00000054477	Kcnn2	chr18	45268860	45686024	+	Yes		Up	Up	5		ENSMUSG00000054477_ENSGALG00000002539	ENSGALG00000002539
ENSMUSG00000041438	Utp4	chr8	106893636	106923088	+	Yes			Down	6		ENSMUSG00000041438_ENSGALG00000000638	ENSGALG00000000638
ENSMUSG00000027994	Mcub	chr3	129914960	129970206	-	Yes	Up		Up	2		ENSMUSG00000027994_ENSGALG00000012196	ENSGALG00000012196
ENSMUSG00000036292	Gramd1c	chr16	43980350	44063345	-	Yes			Up	2		ENSMUSG00000036292_ENSGALG00000035629	ENSGALG00000035629
ENSMUSG00000034226	Rhov	chr2	119269201	119271272	-	Yes	Up	Up	Up	2		ENSMUSG00000034226_ENSGALG00000028047	ENSGALG00000028047
ENSMUSG00000063239	Grm4	chr17	27422387	27513341	-	Yes	Down		Down	1		ENSMUSG00000063239_ENSGALG00000002840	ENSGALG00000002840
ENSMUSG00000025650	Col7a1	chr9	108953586	108984875	+	Yes	Up	Up	Up	2		ENSMUSG00000025650_ENSGALG00000005811	ENSGALG00000005811
ENSMUSG00000021680	Crhbp	chr13	95431371	95444924	-	Yes	Up	Down	Up	3		ENSMUSG00000021680_ENSGALG00000014994	ENSGALG00000014994
ENSMUSG00000040867	Begain	chr12	109032187	109068217	-	Yes			Up	2		ENSMUSG00000040867_ENSGALG00000011236	ENSGALG00000011236
ENSMUSG00000031996	Aplp2	chr9	31149557	31211815	-	Yes			Down	6		ENSMUSG00000031996_ENSGALG00000035793	ENSGALG00000035793
ENSMUSG00000034881	Tbxa2r	chr10	81328731	81335172	+	Yes	Down		Down	1		ENSMUSG00000034881_ENSGALG00000037888	ENSGALG00000037888
ENSMUSG00000031755	Bbs2	chr8	94067954	94098928	-	Yes	Up		Up	2		ENSMUSG00000031755_ENSGALG00000042415	ENSGALG00000042415
ENSMUSG00000042251	Pm20d1	chr1	131797381	131821473	+	Yes		Down		3		ENSMUSG00000042251_ENSGALG00000000724	ENSGALG00000000724
ENSMUSG00000025630	Hprt	chrX	52988137	53021659	+	Yes	Down		Down	6		ENSMUSG00000025630_ENSGALG00000006098	ENSGALG00000006098
ENSMUSG00000024552	Slc14a2	chr18	78146940	78209094	-	Yes	Up	Up	Up	5		ENSMUSG00000024552_ENSGALG00000035595	ENSGALG00000035595
ENSMUSG00000060923	Acyp2	chr11	30505991	30649587	-	Yes	Down			1		ENSMUSG00000060923_ENSGALG00000027632	ENSGALG00000027632
ENSMUSG00000034917	Tjp3	chr10	81273207	81291581	-	Yes	Down	Down	Down	6		ENSMUSG00000034917_ENSGALG00000000748	ENSGALG00000000748
ENSMUSG00000014361	Mertk	chr2	128698956	128802894	+	Yes	Up		Up	2		ENSMUSG00000014361_ENSGALG00000008257	ENSGALG00000008257
ENSMUSG00000046949	Nqo2	chr13	33964687	33988443	+	Yes			Down	6		ENSMUSG00000046949_ENSGALG00000025747	ENSGALG00000025747
ENSMUSG00000048865	Arhgap30	chr1	171388954	171410298	+	Yes	Up		Up	2		ENSMUSG00000048865_ENSGALG00000033898	ENSGALG00000033898
ENSMUSG00000042834	Nrep	chr18	33437019	33464029	-	Yes			Up	5		ENSMUSG00000042834_ENSGALG00000027891	ENSGALG00000027891
ENSMUSG00000033676	Gabrb3	chr7	57419692	57828802	+	Yes	Down	Down	Down	6		ENSMUSG00000033676_ENSGALG00000029392	ENSGALG00000029392
ENSMUSG00000063506	Arhgap22	chr14	33214026	33369934	+	Yes	Down	Up		4		ENSMUSG00000063506_ENSGALG00000006137	ENSGALG00000006137
ENSMUSG00000021785	Ngly1	chr14	16249280	16311926	+	Yes			Up	5		ENSMUSG00000021785_ENSGALG00000011304	ENSGALG00000011304
ENSMUSG00000019312	Grb7	chr11	98446394	98455373	+	Yes			Down	1		ENSMUSG00000019312_ENSGALG00000036500	ENSGALG00000036500
ENSMUSG00000040570	Rundc3b	chr5	8490334	8622952	-	Yes	Up		Up	2		ENSMUSG00000040570_ENSGALG00000008954	ENSGALG00000008954
ENSMUSG00000044576	Garem2	chr5	30105161	30118378	+	Yes	Down	Up		4		ENSMUSG00000044576_ENSGALG00000032753	ENSGALG00000032753
ENSMUSG00000024366	Gfra3	chr18	34689903	34720387	-	Yes	Down	Up	Up	5		ENSMUSG00000024366_ENSGALG00000007620	ENSGALG00000007620
ENSMUSG00000103906	Tigd5	chr15	75909735	75914535	+	Yes			Up	2		ENSMUSG00000103906_ENSGALG00000036792	ENSGALG00000036792
ENSMUSG00000032370	Lactb	chr9	66955388	66975484	-	Yes			Down	6		ENSMUSG00000032370_ENSGALG00000003505	ENSGALG00000003505
ENSMUSG00000086596	Susd5	chr9	114057140	114098728	+	Yes	Down	Up	Up	5		ENSMUSG00000086596_ENSGALG00000042289	ENSGALG00000042289
ENSMUSG00000032013	Trim29	chr9	43310848	43336115	+	Yes	Up		Up	2		ENSMUSG00000032013_ENSGALG00000042360	ENSGALG00000042360
ENSMUSG00000025993	Slc40a1	chr1	45908068	45926523	-	Yes	Up		Up	2		ENSMUSG00000025993_ENSGALG00000043618	ENSGALG00000043618
ENSMUSG00000062991	Nrg1	chr8	31814551	32884029	-	Yes		Up		4		ENSMUSG00000062991_ENSGALG00000015422	ENSGALG00000015422
ENSMUSG00000060470	Adgrg3	chr8	95017692	95045250	+	Yes	Down		Down	1		ENSMUSG00000060470_ENSGALG00000040627	ENSGALG00000040627
ENSMUSG00000041959	S100a10	chr3	93555080	93564643	+	Yes		Up		5		ENSMUSG00000041959_ENSGALG00000028774	ENSGALG00000028774
ENSMUSG00000026110	Mgat4a	chr1	37439340	37541016	-	Yes	Up		Up	2		ENSMUSG00000026110_ENSGALG00000030780	ENSGALG00000030780
ENSMUSG00000031539	Ap3m2	chr8	22787354	22805622	-	Yes	Up	Up	Up	2		ENSMUSG00000031539_ENSGALG00000038155	ENSGALG00000038155
ENSMUSG00000016624	Phf21b	chr15	84785381	84856049	-	Yes			Down	6		ENSMUSG00000016624_ENSGALG00000014218	ENSGALG00000014218
ENSMUSG00000047221	Fam185a	chr5	21424958	21482124	+	Yes			Down	6		ENSMUSG00000047221_ENSGALG00000008301	ENSGALG00000008301
ENSMUSG00000095407	Tmem200c	chr17	68837136	68843138	+	Yes		Up	Up	5		ENSMUSG00000095407_ENSGALG00000030210	ENSGALG00000030210
ENSMUSG00000024247	Pkdcc	chr17	83215292	83225070	+	Yes			Down	6		ENSMUSG00000024247_ENSGALG00000042511	ENSGALG00000042511
ENSMUSG00000026837	Col5a1	chr2	27886425	28039514	+	Yes		Up		5		ENSMUSG00000026837_ENSGALG00000002546	ENSGALG00000002546
ENSMUSG00000038074	Fkbp14	chr6	54577604	54597308	-	Yes			Up	5		ENSMUSG00000038074_ENSGALG00000011181	ENSGALG00000011181
ENSMUSG00000038037	Socs1	chr16	10783808	10785536	-	Yes		Up	Up	5		ENSMUSG00000038037_ENSGALG00000007158	ENSGALG00000007158
ENSMUSG00000034227	Foxj1	chr11	116330704	116335399	-	Yes	Down	Down	Down	6	Fork_head	ENSMUSG00000034227_ENSGALG00000041025	ENSGALG00000041025
ENSMUSG00000024180	Tmem8	chr17	26113316	26123254	+	Yes	Up		Up	2		ENSMUSG00000024180_ENSGALG00000026188	ENSGALG00000026188
ENSMUSG00000048216	Gpr85	chr6	13834458	13839942	-	Yes		Up		5		ENSMUSG00000048216_ENSGALG00000009439	ENSGALG00000009439
ENSMUSG00000015957	Wnt11	chr7	98835112	98855195	+	Yes		Up	Up	5		ENSMUSG00000015957_ENSGALG00000000839	ENSGALG00000000839
ENSMUSG00000041468	Gpr12	chr5	146582398	146585239	-	Yes	Down		Down	1		ENSMUSG00000041468_ENSGALG00000017102	ENSGALG00000017102
ENSMUSG00000023886	Smoc2	chr17	14279506	14404790	+	Yes	Down	Up	Up	5		ENSMUSG00000023886_ENSGALG00000011205	ENSGALG00000011205
ENSMUSG00000076431	Sox4	chr13	28948919	28953713	-	Yes			Up	2	HMG	ENSMUSG00000076431_ENSGALG00000036497	ENSGALG00000036497
ENSMUSG00000032245	Cln6	chr9	62838785	62852006	+	Yes	Up			2		ENSMUSG00000032245_ENSGALG00000007981	ENSGALG00000007981
ENSMUSG00000056947	Mab21l1	chr3	55782510	55785001	+	Yes	Up		Up	2		ENSMUSG00000056947_ENSGALG00000045052	ENSGALG00000045052
ENSMUSG00000055435	Maf	chr8	115682942	115707794	-	Yes		Up	Up	5	TF_bZIP	ENSMUSG00000055435_ENSGALG00000026258	ENSGALG00000026258
ENSMUSG00000048582	Gja3	chr14	57034460	57058100	-	Yes		Up	Up	5		ENSMUSG00000048582_ENSGALG00000017137	ENSGALG00000017137
ENSMUSG00000003279	Dlgap1	chr17	69969073	70821413	+	Yes	Up		Up	2		ENSMUSG00000003279_ENSGALG00000014793	ENSGALG00000014793
ENSMUSG00000028528	Dnajc6	chr4	101496648	101642799	+	Yes		Up	Up	5		ENSMUSG00000028528_ENSGALG00000011041	ENSGALG00000011041
ENSMUSG00000026443	Lrrn2	chr1	132880273	132940005	+	Yes		Up	Up	5		ENSMUSG00000026443_ENSGALG00000000639	ENSGALG00000000639
ENSMUSG00000067276	Capn6	chrX	143802231	143827414	-	Yes	Up			3		ENSMUSG00000067276_ENSGALG00000008006	ENSGALG00000008006
ENSMUSG00000027376	Prom2	chr2	127526473	127541467	-	Yes		Down		6		ENSMUSG00000027376_ENSGALG00000041347	ENSGALG00000041347
ENSMUSG00000042367	Gjb3	chr4	127325235	127330844	-	Yes			Down	6		ENSMUSG00000042367_ENSGALG00000028424	ENSGALG00000028424
ENSMUSG00000039004	Bmp6	chr13	38345107	38500302	+	Yes	Up		Up	2		ENSMUSG00000039004_ENSGALG00000012787	ENSGALG00000012787
ENSMUSG00000027016	Zfp385b	chr2	77410634	77819639	-	Yes		Up		4		ENSMUSG00000027016_ENSGALG00000009012	ENSGALG00000009012
ENSMUSG00000031962	Cdh15	chr8	122847966	122867397	+	Yes		Up	Up	5		ENSMUSG00000031962_ENSGALG00000030040	ENSGALG00000030040
ENSMUSG00000025665	Rps6ka6	chrX	111388192	111537959	-	Yes		Down	Down	6		ENSMUSG00000025665_ENSGALG00000007097	ENSGALG00000007097
ENSMUSG00000020467	Efemp1	chr11	28853204	28926743	+	Yes	Down	Up		4		ENSMUSG00000020467_ENSGALG00000037901	ENSGALG00000037901
ENSMUSG00000057113	Npm1	chr11	33152287	33163206	-	Yes	Down		Down	1		ENSMUSG00000057113_ENSGALG00000002197	ENSGALG00000002197
ENSMUSG00000039007	Cpq	chr15	33083129	33594552	+	Yes	Up	Up	Up	5		ENSMUSG00000039007_ENSGALG00000030866	ENSGALG00000030866
ENSMUSG00000021061	Sptb	chr12	76580488	76710547	-	Yes	Up	Down		3		ENSMUSG00000021061_ENSGALG00000036805	ENSGALG00000036805
ENSMUSG00000020122	Egfr	chr11	16752203	16918158	+	Yes		Up	Up	5		ENSMUSG00000020122_ENSGALG00000038089	ENSGALG00000038089
ENSMUSG00000028519	Dab1	chr4	103619359	104744844	+	Yes		Up	Up	5		ENSMUSG00000028519_ENSGALG00000010857	ENSGALG00000010857
ENSMUSG00000039405	Prss23	chr7	89507783	89527187	-	Yes	Down	Up		4		ENSMUSG00000039405_ENSGALG00000017244	ENSGALG00000017244
ENSMUSG00000046546	Fam43a	chr16	30599723	30602797	+	Yes			Down	6		ENSMUSG00000046546_ENSGALG00000041898	ENSGALG00000041898
ENSMUSG00000040111	Gramd1b	chr9	40293233	40531383	-	Yes		Up	Up	5		ENSMUSG00000040111_ENSGALG00000006494	ENSGALG00000006494
ENSMUSG00000001056	Nhp2	chr11	51619735	51623714	+	Yes			Down	6		ENSMUSG00000001056_ENSGALG00000033666	ENSGALG00000033666
ENSMUSG00000024997	Prdx3	chr19	60864051	60874556	-	Yes			Down	1		ENSMUSG00000024997_ENSGALG00000009369	ENSGALG00000009369
ENSMUSG00000049929	Lpar4	chrX	106920625	106933900	+	Yes	Up		Up	2		ENSMUSG00000049929_ENSGALG00000004121	ENSGALG00000004121
ENSMUSG00000028132	Tmem56	chr3	121201761	121283098	-	Yes		Down	Down	6		ENSMUSG00000028132_ENSGALG00000005580	ENSGALG00000005580
ENSMUSG00000028351	Brinp1	chr4	68761514	68954397	-	Yes		Up	Up	5		ENSMUSG00000028351_ENSGALG00000006997	ENSGALG00000006997
ENSMUSG00000020101	Vsir	chr10	60346851	60372684	+	Yes	Down		Down	1		ENSMUSG00000020101_ENSGALG00000030179	ENSGALG00000030179
ENSMUSG00000028345	Tex10	chr4	48430858	48473459	-	Yes			Down	6		ENSMUSG00000028345_ENSGALG00000013438	ENSGALG00000013438
ENSMUSG00000026637	Traf5	chr1	191997205	192092559	-	Yes			Up	5		ENSMUSG00000026637_ENSGALG00000009864	ENSGALG00000009864
ENSMUSG00000022790	Igsf11	chr16	38892671	39027159	+	Yes	Down	Up	Down	1		ENSMUSG00000022790_ENSGALG00000015084	ENSGALG00000015084
ENSMUSG00000027099	Mtx2	chr2	74825803	74878431	+	Yes			Down	1		ENSMUSG00000027099_ENSGALG00000009264	ENSGALG00000009264
ENSMUSG00000042073	Abhd14b	chr9	106447459	106452923	+	Yes			Up	2		ENSMUSG00000042073_ENSGALG00000038589	ENSGALG00000038589
ENSMUSG00000062210	Tnfaip8	chr18	49979427	50107173	+	Yes	Up		Up	2		ENSMUSG00000062210_ENSGALG00000027761	ENSGALG00000027761
ENSMUSG00000019817	Plagl1	chr10	13060504	13131694	+	Yes		Up		5	zf-C2H2	ENSMUSG00000019817_ENSGALG00000013754	ENSGALG00000013754
ENSMUSG00000030020	Prickle2	chr6	92370908	92706155	-	Yes			Up	5		ENSMUSG00000030020_ENSGALG00000007332	ENSGALG00000007332
ENSMUSG00000004040	Stat3	chr11	100885098	100939540	-	Yes			Up	2	STAT	ENSMUSG00000004040_ENSGALG00000003267	ENSGALG00000003267
ENSMUSG00000031673	Cdh11	chr8	102632095	102785642	-	Yes	Up		Up	2		ENSMUSG00000031673_ENSGALG00000039985	ENSGALG00000039985
ENSMUSG00000053007	Creb5	chr6	53287270	53700376	+	Yes	Up	Up	Up	5	TF_bZIP	ENSMUSG00000053007_ENSGALG00000038265	ENSGALG00000038265
ENSMUSG00000047022	Mipol1	chr12	57230427	57497199	+	Yes			Down	6		ENSMUSG00000047022_ENSGALG00000010118	ENSGALG00000010118
ENSMUSG00000039934	Gsap	chr5	21186255	21315132	+	Yes	Up	Up	Up	5		ENSMUSG00000039934_ENSGALG00000008312	ENSGALG00000008312
ENSMUSG00000024500	Ppp2r2b	chr18	42637432	43059471	-	Yes	Down	Up	Down	1		ENSMUSG00000024500_ENSGALG00000007565	ENSGALG00000007565
ENSMUSG00000046404	Yod1	chr1	130717327	130724358	+	Yes			Up	2		ENSMUSG00000046404_ENSGALG00000037597	ENSGALG00000037597
ENSMUSG00000021676	Iqgap2	chr13	95627177	95891922	-	Yes	Up		Up	2		ENSMUSG00000021676_ENSGALG00000043276	ENSGALG00000043276
ENSMUSG00000050357	Carmil2	chr8	105686274	105698187	+	Yes			Down	1		ENSMUSG00000050357_ENSGALG00000021442	ENSGALG00000021442
ENSMUSG00000024868	Dkk1	chr19	30545863	30549665	-	Yes		Down		3		ENSMUSG00000024868_ENSGALG00000003814	ENSGALG00000003814
ENSMUSG00000018845	Unc45b	chr11	82910550	82943403	+	Yes	Down	Up	Up	4		ENSMUSG00000018845_ENSGALG00000002186	ENSGALG00000002186
ENSMUSG00000037887	Dusp8	chr7	142079490	142095843	-	Yes	Down		Down	1		ENSMUSG00000037887_ENSGALG00000006647	ENSGALG00000006647
ENSMUSG00000019906	Lin7a	chr10	107271686	107421474	+	Yes	Down	Up		4		ENSMUSG00000019906_ENSGALG00000010939	ENSGALG00000010939
ENSMUSG00000020183	Cpm	chr10	117629500	117687352	+	Yes	Up		Up	2		ENSMUSG00000020183_ENSGALG00000009945	ENSGALG00000009945
ENSMUSG00000049307	Fut4	chr9	14748320	14752393	-	Yes			Down	1		ENSMUSG00000049307_ENSGALG00000022718	ENSGALG00000022718
ENSMUSG00000018217	Pmp22	chr11	63128982	63159547	+	Yes		Up		5		ENSMUSG00000018217_ENSGALG00000031425	ENSGALG00000031425
ENSMUSG00000035711	Dok3	chr13	55523231	55529296	-	Yes			Down	6		ENSMUSG00000035711_ENSGALG00000026914	ENSGALG00000026914
ENSMUSG00000030643	Rab30	chr7	92741603	92844535	+	Yes			Up	2		ENSMUSG00000030643_ENSGALG00000017248	ENSGALG00000017248
ENSMUSG00000020911	Krt19	chr11	100140810	100148665	-	Yes			Down	6		ENSMUSG00000020911_ENSGALG00000019719	ENSGALG00000019719
ENSMUSG00000035246	Pcyt1b	chrX	93654863	93749951	+	Yes		Up	Up	5		ENSMUSG00000035246_ENSGALG00000016318	ENSGALG00000016318
ENSMUSG00000061723	Tnnt3	chr7	142498836	142516009	+	Yes	Down	Up	Down	1		ENSMUSG00000061723_ENSGALG00000006572	ENSGALG00000006572
ENSMUSG00000028597	Gpx7	chr4	108400390	108406961	-	Yes			Up	2		ENSMUSG00000028597_ENSGALG00000010633	ENSGALG00000010633
ENSMUSG00000000861	Bcl11a	chr11	24078056	24174123	+	Yes	Up	Up	Up	2	zf-C2H2	ENSMUSG00000000861_ENSGALG00000034048	ENSGALG00000034048
ENSMUSG00000030207	Fam234b	chr6	135197977	135244955	+	Yes			Up	2		ENSMUSG00000030207_ENSGALG00000011800	ENSGALG00000011800
ENSMUSG00000021994	Wnt5a	chr14	28504750	28527448	+	Yes	Up	Up	Up	2		ENSMUSG00000021994_ENSGALG00000034168	ENSGALG00000034168
ENSMUSG00000040136	Abcc8	chr7	46104523	46180033	-	Yes	Down		Down	1		ENSMUSG00000040136_ENSGALG00000006172	ENSGALG00000006172
ENSMUSG00000063275	Hacd1	chr2	13850282	14056135	-	Yes	Down		Down	1		ENSMUSG00000063275_ENSGALG00000008659	ENSGALG00000008659
ENSMUSG00000020262	Adarb1	chr10	77290726	77418270	-	Yes	Down		Down	1		ENSMUSG00000020262_ENSGALG00000007527	ENSGALG00000007527
ENSMUSG00000054484	Tmem62	chr2	120977017	121007852	+	Yes	Down		Down	6		ENSMUSG00000054484_ENSGALG00000009260	ENSGALG00000009260
ENSMUSG00000027175	Tcp11l1	chr2	104657288	104712169	-	Yes			Up	5		ENSMUSG00000027175_ENSGALG00000011688	ENSGALG00000011688
ENSMUSG00000028680	Plk3	chr4	117128655	117133963	-	Yes	Down		Down	1		ENSMUSG00000028680_ENSGALG00000010129	ENSGALG00000010129
ENSMUSG00000029246	Ppat	chr5	76913249	76951578	-	Yes			Down	6		ENSMUSG00000029246_ENSGALG00000013728	ENSGALG00000013728
ENSMUSG00000027833	Shox2	chr3	66971727	66981771	-	Yes	Up		Up	2	Homeobox	ENSMUSG00000027833_ENSGALG00000039728	ENSGALG00000039728
ENSMUSG00000038058	Nod1	chr6	54923949	54972612	-	Yes		Up	Up	5		ENSMUSG00000038058_ENSGALG00000036807	ENSGALG00000036807
ENSMUSG00000045103	Dmd	chrX	82948870	85206141	+	Yes		Down	Down	6		ENSMUSG00000045103_ENSGALG00000016281	ENSGALG00000016281
ENSMUSG00000029544	Cabp1	chr5	115168689	115194381	-	Yes	Down		Down	1		ENSMUSG00000029544_ENSGALG00000007116	ENSGALG00000007116
ENSMUSG00000026825	Dnm1	chr2	32308471	32353338	-	Yes	Up		Up	2		ENSMUSG00000026825_ENSGALG00000004852	ENSGALG00000004852
ENSMUSG00000061603	Akap6	chr12	52699383	53155599	+	Yes		Up		4		ENSMUSG00000061603_ENSGALG00000009995	ENSGALG00000009995
ENSMUSG00000042590	Ipo11	chr13	106794439	106936958	-	Yes			Down	6		ENSMUSG00000042590_ENSGALG00000014740	ENSGALG00000014740
ENSMUSG00000051617	Krt9	chr11	100186781	100193246	-	Yes	Up	Up	Up	2		ENSMUSG00000051617_ENSGALG00000034204	ENSGALG00000034204
ENSMUSG00000057329	Bcl2	chr1	106538178	106714274	-	Yes		Up	Up	5		ENSMUSG00000057329_ENSGALG00000012885	ENSGALG00000012885
ENSMUSG00000050700	Emilin3	chr2	160906437	160912328	-	Yes		Up	Up	5		ENSMUSG00000050700_ENSGALG00000030012	ENSGALG00000030012
ENSMUSG00000028803	Nipal3	chr4	135445420	135495038	-	Yes			Up	2		ENSMUSG00000028803_ENSGALG00000004268	ENSGALG00000004268
ENSMUSG00000067578	Cbln4	chr2	172036233	172043466	-	Yes	Up	Up	Up	5		ENSMUSG00000067578_ENSGALG00000030821	ENSGALG00000030821
ENSMUSG00000032502	Stac	chr9	111561437	111690348	-	Yes		Up	Up	5		ENSMUSG00000032502_ENSGALG00000039092	ENSGALG00000039092
ENSMUSG00000034586	Hid1	chr11	115347707	115367756	-	Yes			Down	6		ENSMUSG00000034586_ENSGALG00000007808	ENSGALG00000007808
ENSMUSG00000024975	Pdcd4	chr19	53892231	53929861	+	Yes			Up	2		ENSMUSG00000024975_ENSGALG00000008700	ENSGALG00000008700
ENSMUSG00000036990	Otud4	chr8	79639618	79677724	+	Yes			Down	6		ENSMUSG00000036990_ENSGALG00000009968	ENSGALG00000009968
ENSMUSG00000025762	Larp1b	chr3	40950354	41040234	+	Yes			Down	6		ENSMUSG00000025762_ENSGALG00000010207	ENSGALG00000010207
ENSMUSG00000052572	Dlg2	chr7	91090706	92449247	+	Yes		Up	Up	5		ENSMUSG00000052572_ENSGALG00000041225	ENSGALG00000041225
ENSMUSG00000006442	Srm	chr4	148591503	148594993	+	Yes	Down		Down	1		ENSMUSG00000006442_ENSGALG00000003039	ENSGALG00000003039
ENSMUSG00000029155	Spata18	chr5	73651379	73679512	+	Yes	Up		Up	2		ENSMUSG00000029155_ENSGALG00000013964	ENSGALG00000013964
ENSMUSG00000066687	Zbtb16	chr9	48654297	48836222	-	Yes		Down	Down	6	ZBTB	ENSMUSG00000066687_ENSGALG00000038540	ENSGALG00000038540
ENSMUSG00000031284	Pak3	chrX	143518591	143797796	+	Yes		Up	Up	5		ENSMUSG00000031284_ENSGALG00000008058	ENSGALG00000008058
ENSMUSG00000051726	Kcnf1	chr12	17172100	17176888	-	Yes	Down	Up		4		ENSMUSG00000051726_ENSGALG00000016448	ENSGALG00000016448
ENSMUSG00000039168	Dap	chr15	31224314	31274341	+	Yes		Up	Up	5		ENSMUSG00000039168_ENSGALG00000013002	ENSGALG00000013002
ENSMUSG00000002289	Angptl4	chr17	33773750	33781575	-	Yes			Up	2		ENSMUSG00000002289_ENSGALG00000000619	ENSGALG00000000619
ENSMUSG00000063897	CAAA01118383.1	chr4_GL456216_random	15881	36183	+	Yes	Down		Down	6		ENSMUSG00000063897_ENSGALG00000016681	ENSGALG00000016681
ENSMUSG00000028414	Fktn	chr4	53713998	53777890	+	Yes			Down	6		ENSMUSG00000028414_ENSGALG00000015443	ENSGALG00000015443
ENSMUSG00000032298	Neil1	chr9	57142800	57148305	-	Yes			Up	2		ENSMUSG00000032298_ENSGALG00000001586	ENSGALG00000001586
ENSMUSG00000022533	Atp13a3	chr16	30312423	30388837	-	Yes			Down	6		ENSMUSG00000022533_ENSGALG00000007075	ENSGALG00000007075
ENSMUSG00000028480	Glipr2	chr4	43957401	43979118	+	Yes		Up	Up	5		ENSMUSG00000028480_ENSGALG00000028821	ENSGALG00000028821
ENSMUSG00000026019	Wdr12	chr1	60069785	60098645	-	Yes	Down		Down	6		ENSMUSG00000026019_ENSGALG00000008470	ENSGALG00000008470
ENSMUSG00000028860	Sytl1	chr4	133253090	133263113	-	Yes			Up	5		ENSMUSG00000028860_ENSGALG00000034964	ENSGALG00000034964
ENSMUSG00000034463	Scara3	chr14	65919394	65953935	-	Yes		Up		4		ENSMUSG00000034463_ENSGALG00000026651	ENSGALG00000026651
ENSMUSG00000038390	Gpr162	chr6	124858444	124863983	-	Yes			Up	5		ENSMUSG00000038390_ENSGALG00000022926	ENSGALG00000022926
ENSMUSG00000042473	Tbc1d8b	chrX	139684996	139753405	+	Yes			Up	2		ENSMUSG00000042473_ENSGALG00000009040	ENSGALG00000009040
ENSMUSG00000044033	Ccdc141	chr2	77009902	77170636	-	Yes	Down	Up		4		ENSMUSG00000044033_ENSGALG00000020788	ENSGALG00000020788
ENSMUSG00000020053	Igf1	chr10	87858265	87937042	+	Yes	Up	Up	Up	2		ENSMUSG00000020053_ENSGALG00000012755	ENSGALG00000012755
ENSMUSG00000037376	Trmt6	chr2	132804207	132816055	-	Yes			Down	6		ENSMUSG00000037376_ENSGALG00000009169	ENSGALG00000009169
ENSMUSG00000036885	Arhgef26	chr3	62338344	62462221	+	Yes		Up		5		ENSMUSG00000036885_ENSGALG00000010352	ENSGALG00000010352
ENSMUSG00000029671	Wnt16	chr6	22288227	22298522	+	Yes		Down	Down	6		ENSMUSG00000029671_ENSGALG00000028069	ENSGALG00000028069
ENSMUSG00000038305	Spats2l	chr1	57774162	57948394	+	Yes		Up	Up	5		ENSMUSG00000038305_ENSGALG00000008152	ENSGALG00000008152
ENSMUSG00000030357	Fkbp4	chr6	128429735	128438677	-	Yes			Down	6		ENSMUSG00000030357_ENSGALG00000014331	ENSGALG00000014331
ENSMUSG00000054863	Fam19a5	chr15	87625230	87759336	+	Yes	Down			1		ENSMUSG00000054863_ENSGALG00000023584	ENSGALG00000023584
ENSMUSG00000091002	Tcerg1l	chr7	138208974	138397730	-	Yes	Down	Up	Up	5		ENSMUSG00000091002_ENSGALG00000010470	ENSGALG00000010470
ENSMUSG00000028176	Lrrc7	chr3	158082891	158562221	-	Yes		Up	Up	5		ENSMUSG00000028176_ENSGALG00000011284	ENSGALG00000011284
ENSMUSG00000037005	Xpnpep2	chrX	48108725	48136981	+	Yes		Up	Up	5		ENSMUSG00000037005_ENSGALG00000025935	ENSGALG00000025935
ENSMUSG00000025364	Pa2g4	chr10	128557766	128565987	-	Yes			Down	6		ENSMUSG00000025364_ENSGALG00000034218	ENSGALG00000034218
ENSMUSG00000072720	Myo18b	chr5	112688876	112896362	-	Yes		Up	Up	5		ENSMUSG00000072720_ENSGALG00000045218	ENSGALG00000045218
ENSMUSG00000024172	St6gal2	chr17	55445382	55514581	+	Yes	Up		Up	2		ENSMUSG00000024172_ENSGALG00000016803	ENSGALG00000016803
ENSMUSG00000020875	Hoxb9	chr11	96271457	96276595	+	Yes	Down		Down	1	Homeobox	ENSMUSG00000020875_ENSGALG00000001276	ENSGALG00000001276
ENSMUSG00000022146	Osmr	chr15	6813577	6874969	-	Yes		Up	Up	5		ENSMUSG00000022146_ENSGALG00000003747	ENSGALG00000003747
ENSMUSG00000039410	Prdm16	chr4	154316125	154636873	-	Yes	Up		Up	2	zf-C2H2	ENSMUSG00000039410_ENSGALG00000036728	ENSGALG00000036728
ENSMUSG00000027692	Tnik	chr3	28263214	28675858	+	Yes	Down	Up		4		ENSMUSG00000027692_ENSGALG00000009298	ENSGALG00000009298
ENSMUSG00000020782	Llgl2	chr11	115824049	115855780	+	Yes	Down		Down	6		ENSMUSG00000020782_ENSGALG00000008057	ENSGALG00000008057
ENSMUSG00000028862	Map3k6	chr4	133240818	133252929	+	Yes		Down	Down	6		ENSMUSG00000028862_ENSGALG00000030706	ENSGALG00000030706
ENSMUSG00000042589	Cux2	chr5	121856366	122050102	-	Yes			Up	5	CUT	ENSMUSG00000042589_ENSGALG00000004598	ENSGALG00000004598
ENSMUSG00000039519	Cyp7b1	chr3	18071950	18243338	-	Yes	Up	Up	Up	5		ENSMUSG00000039519_ENSGALG00000029435	ENSGALG00000029435
ENSMUSG00000001156	Mxd1	chr6	86647042	86669161	-	Yes			Up	2	bHLH	ENSMUSG00000001156_ENSGALG00000013882	ENSGALG00000013882
ENSMUSG00000050069	Grem2	chr1	174833785	174921819	-	Yes		Up	Up	5		ENSMUSG00000050069_ENSGALG00000010773	ENSGALG00000010773
ENSMUSG00000025931	Paqr8	chr1	20890606	20939650	+	Yes	Up	Up	Up	5		ENSMUSG00000025931_ENSGALG00000016675	ENSGALG00000016675
ENSMUSG00000039770	Ypel5	chr17	72836704	72851195	+	Yes			Up	2		ENSMUSG00000039770_ENSGALG00000009047	ENSGALG00000009047
ENSMUSG00000000594	Gm2a	chr11	55098115	55113029	+	Yes		Up	Up	5		ENSMUSG00000000594_ENSGALG00000027534	ENSGALG00000027534
ENSMUSG00000026872	Zeb2	chr2	44983632	45117395	-	Yes	Down	Up		4	zf-C2H2	ENSMUSG00000026872_ENSGALG00000040465	ENSGALG00000040465
ENSMUSG00000038578	Susd1	chr4	59314683	59438633	-	Yes	Down		Down	1		ENSMUSG00000038578_ENSGALG00000015677	ENSGALG00000015677
ENSMUSG00000041957	Pkp2	chr16	16213318	16272712	+	Yes	Down		Down	1		ENSMUSG00000041957_ENSGALG00000012913	ENSGALG00000012913
ENSMUSG00000001227	Sema6b	chr17	56123085	56140343	-	Yes		Up		4		ENSMUSG00000001227_ENSGALG00000001171	ENSGALG00000001171
ENSMUSG00000048562	Sp8	chr12	118846329	118852576	+	Yes			Down	6	zf-C2H2	ENSMUSG00000048562_ENSGALG00000035725	ENSGALG00000035725
ENSMUSG00000020926	Adam11	chr11	102761439	102780262	+	Yes	Up		Up	2		ENSMUSG00000020926_ENSGALG00000035673	ENSGALG00000035673
ENSMUSG00000035493	Tgfbi	chr13	56609523	56639562	+	Yes			Up	5		ENSMUSG00000035493_ENSGALG00000029429	ENSGALG00000029429
ENSMUSG00000043629	1700019D03Rik	chr1	52922324	53020179	-	Yes	Down	Up		4		ENSMUSG00000043629_ENSGALG00000033017	ENSGALG00000033017
ENSMUSG00000022792	Yars2	chr16	16302965	16309640	+	Yes			Down	1		ENSMUSG00000022792_ENSGALG00000012919	ENSGALG00000012919
ENSMUSG00000034765	Dusp5	chr19	53529109	53542431	+	Yes	Down	Down	Down	1		ENSMUSG00000034765_ENSGALG00000032618	ENSGALG00000032618
ENSMUSG00000021215	Net1	chr13	3882018	3918220	-	Yes			Up	2		ENSMUSG00000021215_ENSGALG00000008437	ENSGALG00000008437
ENSMUSG00000046449	Nexmif	chrX	104077434	104201185	-	Yes		Up	Up	5		ENSMUSG00000046449_ENSGALG00000007755	ENSGALG00000007755
ENSMUSG00000029004	Kmt2e	chr5	23434441	23504235	+	Yes	Up		Up	2		ENSMUSG00000029004_ENSGALG00000008167	ENSGALG00000008167
ENSMUSG00000022899	Slc15a2	chr16	36750178	36784962	-	Yes		Down	Down	6		ENSMUSG00000022899_ENSGALG00000011671	ENSGALG00000011671
ENSMUSG00000052512	Nav2	chr7	48908716	49610090	+	Yes		Up	Up	5		ENSMUSG00000052512_ENSGALG00000003999	ENSGALG00000003999
ENSMUSG00000035948	Acss3	chr10	106933517	107123668	-	Yes	Up	Up	Up	5		ENSMUSG00000035948_ENSGALG00000010940	ENSGALG00000010940
ENSMUSG00000025375	Aatk	chr11	120007313	120047167	-	Yes	Up	Up	Up	5		ENSMUSG00000025375_ENSGALG00000006901	ENSGALG00000006901
ENSMUSG00000033752	Mnd1	chr3	84087933	84155786	-	Yes		Down		3		ENSMUSG00000033752_ENSGALG00000009212	ENSGALG00000009212
ENSMUSG00000054889	Dsp	chr13	38151294	38198577	+	Yes		Up		5		ENSMUSG00000054889_ENSGALG00000012790	ENSGALG00000012790
ENSMUSG00000017754	Pltp	chr2	164839518	164857711	-	Yes			Up	5		ENSMUSG00000017754_ENSGALG00000036686	ENSGALG00000036686
ENSMUSG00000033377	Palmd	chr3	116918258	116968987	-	Yes	Down	Up		4		ENSMUSG00000033377_ENSGALG00000005442	ENSGALG00000005442
ENSMUSG00000027506	Tpd52	chr3	8925593	9004723	-	Yes			Up	5		ENSMUSG00000027506_ENSGALG00000040167	ENSGALG00000040167
ENSMUSG00000035403	Crb2	chr2	37776249	37799103	+	Yes	Down		Down	1		ENSMUSG00000035403_ENSGALG00000001169	ENSGALG00000001169
ENSMUSG00000028364	Tnc	chr4	63959785	64047015	-	Yes	Down	Up		4		ENSMUSG00000028364_ENSGALG00000039990	ENSGALG00000039990
ENSMUSG00000030259	Rassf8	chr6	145746748	145821079	+	Yes		Up	Up	5		ENSMUSG00000030259_ENSGALG00000014041	ENSGALG00000014041
ENSMUSG00000095139	Pou3f2	chr4	22482780	22488366	-	Yes	Down		Down	1	Pou	ENSMUSG00000095139_ENSGALG00000038425	ENSGALG00000038425
ENSMUSG00000027834	Serpini1	chr3	75557547	75643495	+	Yes	Up		Up	2		ENSMUSG00000027834_ENSGALG00000009470	ENSGALG00000009470
ENSMUSG00000070803	Cited4	chr4	120666572	120667820	+	Yes		Down	Down	3		ENSMUSG00000070803_ENSGALG00000000678	ENSGALG00000000678
ENSMUSG00000017376	Nlk	chr11	78567168	78697373	-	Yes			Down	6		ENSMUSG00000017376_ENSGALG00000005699	ENSGALG00000005699
ENSMUSG00000068323	Slc4a5	chr6	83219828	83304945	+	Yes	Up		Up	5		ENSMUSG00000068323_ENSGALG00000032146	ENSGALG00000032146
ENSMUSG00000034813	Grip1	chr10	119453830	120087261	+	Yes	Down			1		ENSMUSG00000034813_ENSGALG00000009895	ENSGALG00000009895
ENSMUSG00000031283	Chrdl1	chrX	143285674	143394262	-	Yes	Up	Up	Up	2		ENSMUSG00000031283_ENSGALG00000008072	ENSGALG00000008072
ENSMUSG00000027215	Cd82	chr2	93419111	93463140	-	Yes	Up	Up	Up	5		ENSMUSG00000027215_ENSGALG00000038217	ENSGALG00000038217
ENSMUSG00000063972	Nr6a1	chr2	38723370	38927688	-	Yes	Down	Down	Down	1	GCNF-like	ENSMUSG00000063972_ENSGALG00000001073	ENSGALG00000001073
ENSMUSG00000021483	Cdk20	chr13	64432314	64441773	+	Yes			Up	2		ENSMUSG00000021483_ENSGALG00000035851	ENSGALG00000035851
ENSMUSG00000028926	Cdk14	chr5	4803391	5420312	-	Yes			Up	2		ENSMUSG00000028926_ENSGALG00000009062	ENSGALG00000009062
ENSMUSG00000016087	Fli1	chr9	32422204	32542861	-	Yes	Up		Up	2	ETS	ENSMUSG00000016087_ENSGALG00000001161	ENSGALG00000001161
ENSMUSG00000022949	Clic6	chr16	92485736	92541243	+	Yes	Down	Down	Down	6		ENSMUSG00000022949_ENSGALG00000016020	ENSGALG00000016020
ENSMUSG00000025221	Kcnip2	chr19	45791839	45816061	-	Yes		Up	Up	5		ENSMUSG00000025221_ENSGALG00000007666	ENSGALG00000007666
ENSMUSG00000024985	Tcf7l2	chr19	55741810	55933654	+	Yes	Up		Up	2	HMG	ENSMUSG00000024985_ENSGALG00000008883	ENSGALG00000008883
ENSMUSG00000066456	Hmgn3	chr9	83109948	83146685	-	Yes	Up		Up	2		ENSMUSG00000066456_ENSGALG00000015880	ENSGALG00000015880
ENSMUSG00000026003	Acadl	chr1	66830839	66863277	-	Yes	Up		Up	2		ENSMUSG00000026003_ENSGALG00000002891	ENSGALG00000002891
ENSMUSG00000023800	Tiam2	chr17	3326573	3531344	+	Yes		Up	Up	5		ENSMUSG00000023800_ENSGALG00000036005	ENSGALG00000036005
ENSMUSG00000060487	Samd5	chr10	9622936	9675208	-	Yes	Down			1		ENSMUSG00000060487_ENSGALG00000028420	ENSGALG00000028420
ENSMUSG00000021678	F2rl1	chr13	95511732	95525227	-	Yes	Down		Down	1		ENSMUSG00000021678_ENSGALG00000014984	ENSGALG00000014984
ENSMUSG00000030213	Atf7ip	chr6	136506167	136610862	+	Yes			Up	2		ENSMUSG00000030213_ENSGALG00000011814	ENSGALG00000011814
ENSMUSG00000003154	Foxj2	chr6	122819914	122845366	+	Yes			Up	5	Fork_head	ENSMUSG00000003154_ENSGALG00000014329	ENSGALG00000014329
ENSMUSG00000058897	Col25a1	chr3	130131501	130599877	+	Yes	Up		Up	2		ENSMUSG00000058897_ENSGALG00000039411	ENSGALG00000039411
ENSMUSG00000032243	Itga11	chr9	62677826	62783982	+	Yes	Up	Up	Up	5		ENSMUSG00000032243_ENSGALG00000008007	ENSGALG00000008007
ENSMUSG00000034330	Plcg2	chr8	117498291	117635142	+	Yes	Down	Down	Down	6		ENSMUSG00000034330_ENSGALG00000033507	ENSGALG00000033507
ENSMUSG00000053702	Nebl	chr2	17343909	17731464	-	Yes		Up	Up	5		ENSMUSG00000053702_ENSGALG00000037769	ENSGALG00000037769
ENSMUSG00000026249	Serpine2	chr1	79794197	79861180	-	Yes	Up		Up	2		ENSMUSG00000026249_ENSGALG00000005135	ENSGALG00000005135
ENSMUSG00000052504	Epha3	chr16	63543538	63864158	-	Yes		Up		5		ENSMUSG00000052504_ENSGALG00000015403	ENSGALG00000015403
ENSMUSG00000027804	Ppid	chr3	79591342	79603650	+	Yes			Down	6		ENSMUSG00000027804_ENSGALG00000009451	ENSGALG00000009451
ENSMUSG00000024359	Hspa9	chr18	34937414	34954357	-	Yes			Down	6		ENSMUSG00000024359_ENSGALG00000002363	ENSGALG00000002363
ENSMUSG00000027257	Pacsin3	chr2	91255954	91264679	+	Yes			Up	2		ENSMUSG00000027257_ENSGALG00000008231	ENSGALG00000008231
ENSMUSG00000038188	Scarf1	chr11	75513540	75526582	+	Yes			Down	6		ENSMUSG00000038188_ENSGALG00000029651	ENSGALG00000029651
ENSMUSG00000028164	Manba	chr3	135485611	135571404	+	Yes			Up	2		ENSMUSG00000028164_ENSGALG00000012308	ENSGALG00000012308
ENSMUSG00000023191	P3h3	chr6	124841089	124857752	-	Yes			Up	5		ENSMUSG00000023191_ENSGALG00000014490	ENSGALG00000014490
ENSMUSG00000071984	Fndc1	chr17	7738569	7827302	-	Yes	Up	Up	Up	5		ENSMUSG00000071984_ENSGALG00000011663	ENSGALG00000011663
ENSMUSG00000028977	Casz1	chr4	148804429	148954889	+	Yes	Up		Up	2	Others	ENSMUSG00000028977_ENSGALG00000002888	ENSGALG00000002888
ENSMUSG00000033174	Mgll	chr6	88724412	88828360	+	Yes	Up	Up	Up	5		ENSMUSG00000033174_ENSGALG00000032736	ENSGALG00000032736
ENSMUSG00000027508	Pag1	chr3	9687479	9833679	-	Yes	Down			1		ENSMUSG00000027508_ENSGALG00000034188	ENSGALG00000034188
ENSMUSG00000020734	Grin2c	chr11	115249169	115267243	-	Yes	Down		Down	1		ENSMUSG00000020734_ENSGALG00000027415	ENSGALG00000027415
ENSMUSG00000032890	Rims3	chr4	120854816	120896579	+	Yes	Down		Down	1		ENSMUSG00000032890_ENSGALG00000003174	ENSGALG00000003174
ENSMUSG00000067274	Rplp0	chr5	115559467	115563727	+	Yes			Down	1		ENSMUSG00000067274_ENSGALG00000023294	ENSGALG00000023294
ENSMUSG00000032702	Kank1	chr19	25236975	25434496	+	Yes			Up	5		ENSMUSG00000032702_ENSGALG00000010158	ENSGALG00000010158
ENSMUSG00000075304	Sp5	chr2	70474923	70477729	+	Yes		Down	Down	6	zf-C2H2	ENSMUSG00000075304_ENSGALG00000034094	ENSGALG00000034094
ENSMUSG00000030513	Pcsk6	chr7	65861734	66050386	+	Yes		Up	Up	5		ENSMUSG00000030513_ENSGALG00000030076	ENSGALG00000030076
ENSMUSG00000038605	Samd10	chr2	181595218	181599212	-	Yes			Up	2		ENSMUSG00000038605_ENSGALG00000006007	ENSGALG00000006007
ENSMUSG00000061286	Exosc5	chr7	25659164	25671368	+	Yes			Down	6		ENSMUSG00000061286_ENSGALG00000038101	ENSGALG00000038101
ENSMUSG00000038217	Tlcd2	chr11	75461715	75470899	+	Yes		Up	Up	5		ENSMUSG00000038217_ENSGALG00000021592	ENSGALG00000021592
ENSMUSG00000028640	Tfap2c	chr2	172549593	172558622	+	Yes	Down	Down	Down	6	AP-2	ENSMUSG00000028640_ENSGALG00000007690	ENSGALG00000007690
ENSMUSG00000025722	Wdr73	chr7	80890723	80901269	-	Yes			Down	6		ENSMUSG00000025722_ENSGALG00000041082	ENSGALG00000041082
ENSMUSG00000045441	Gprin3	chr6	59347226	59426294	-	Yes	Up	Up	Up	5		ENSMUSG00000045441_ENSGALG00000025851	ENSGALG00000025851
ENSMUSG00000044117	2900011O08Rik	chr16	13986604	14101500	+	Yes		Up	Up	5		ENSMUSG00000044117_ENSGALG00000006456	ENSGALG00000006456
ENSMUSG00000006574	Slc4a1	chr11	102348824	102366203	-	Yes	Up			3		ENSMUSG00000006574_ENSGALG00000039978	ENSGALG00000039978
ENSMUSG00000048120	Entpd1	chr19	40612366	40741602	+	Yes	Up		Up	2		ENSMUSG00000048120_ENSGALG00000007078	ENSGALG00000007078
ENSMUSG00000034110	Kctd7	chr5	130144861	130155806	+	Yes			Up	2		ENSMUSG00000034110_ENSGALG00000002618	ENSGALG00000002618
ENSMUSG00000020205	Phlda1	chr10	111506286	111508645	+	Yes	Down		Down	1		ENSMUSG00000020205_ENSGALG00000034788	ENSGALG00000034788
ENSMUSG00000049950	Rpp38	chr2	3328949	3332643	-	Yes			Down	1		ENSMUSG00000049950_ENSGALG00000008794	ENSGALG00000008794
ENSMUSG00000022894	Adamts5	chr16	85858170	85901125	-	Yes		Up	Up	5		ENSMUSG00000022894_ENSGALG00000015795	ENSGALG00000015795
ENSMUSG00000018899	Irf1	chr11	53770014	53778374	+	Yes			Up	5	IRF	ENSMUSG00000018899_ENSGALG00000006785	ENSGALG00000006785
ENSMUSG00000034413	Neurl1b	chr17	26414829	26446349	+	Yes		Up	Up	5		ENSMUSG00000034413_ENSGALG00000002846	ENSGALG00000002846
ENSMUSG00000026833	Olfm1	chr2	28192992	28230736	+	Yes		Down		3		ENSMUSG00000026833_ENSGALG00000002515	ENSGALG00000002515
ENSMUSG00000026100	Mstn	chr1	53061640	53068079	+	Yes	Down	Up	Down	1		ENSMUSG00000026100_ENSGALG00000039458	ENSGALG00000039458
ENSMUSG00000020572	Nampt	chr12	32819545	32853349	+	Yes			Down	6		ENSMUSG00000020572_ENSGALG00000008098	ENSGALG00000008098
ENSMUSG00000047557	Lxn	chr3	67457998	67463926	-	Yes	Up		Up	5		ENSMUSG00000047557_ENSGALG00000009651	ENSGALG00000009651
ENSMUSG00000030329	Pianp	chr6	124996694	125003096	+	Yes	Up	Up	Up	5		ENSMUSG00000030329_ENSGALG00000014466	ENSGALG00000014466
ENSMUSG00000070866	Zfp804a	chr2	82053222	82259879	+	Yes	Up	Up	Up	2		ENSMUSG00000070866_ENSGALG00000023886	ENSGALG00000023886
ENSMUSG00000052160	Pld4	chr12	112760655	112768990	+	Yes	Up		Up	2		ENSMUSG00000052160_ENSGALG00000011646	ENSGALG00000011646
ENSMUSG00000031825	Crispld2	chr8	119992438	120052793	+	Yes	Down		Down	1		ENSMUSG00000031825_ENSGALG00000032143	ENSGALG00000032143
ENSMUSG00000020593	Lpin1	chr12	16535669	16610966	-	Yes			Up	2		ENSMUSG00000020593_ENSGALG00000016456	ENSGALG00000016456
ENSMUSG00000051232	Tmem199	chr11	78507055	78512172	-	Yes			Down	6		ENSMUSG00000051232_ENSGALG00000023757	ENSGALG00000023757
ENSMUSG00000032224	Fam81a	chr9	70088511	70142560	-	Yes	Down	Down	Down	6		ENSMUSG00000032224_ENSGALG00000004103	ENSGALG00000004103
ENSMUSG00000050390	C77080	chr4	129219578	129261404	-	Yes			Up	5		ENSMUSG00000050390_ENSGALG00000003539	ENSGALG00000003539
ENSMUSG00000048814	Lonrf2	chr1	38793645	38836711	-	Yes	Down	Up		4		ENSMUSG00000048814_ENSGALG00000016768	ENSGALG00000016768
ENSMUSG00000029695	Aass	chr6	23072173	23132986	-	Yes	Up		Up	2		ENSMUSG00000029695_ENSGALG00000008953	ENSGALG00000008953
ENSMUSG00000046157	Tmem229b	chr12	78961795	79007627	-	Yes		Up	Up	5		ENSMUSG00000046157_ENSGALG00000009493	ENSGALG00000009493
ENSMUSG00000079679	Vwde	chr6	13156299	13224965	-	Yes			Down	1		ENSMUSG00000079679_ENSGALG00000042443	ENSGALG00000042443
ENSMUSG00000032470	Mras	chr9	99385420	99437381	-	Yes	Up	Up	Up	5		ENSMUSG00000032470_ENSGALG00000011592	ENSGALG00000011592
ENSMUSG00000030256	Bhlhe41	chr6	145858243	145865558	-	Yes	Down	Up		4	bHLH	ENSMUSG00000030256_ENSGALG00000041414	ENSGALG00000041414
ENSMUSG00000042258	Isl1	chr13	116298281	116309689	-	Yes	Down	Up	Down	1	Homeobox	ENSMUSG00000042258_ENSGALG00000014884	ENSGALG00000014884
ENSMUSG00000031734	Irx3	chr8	91798525	91802067	-	Yes			Down	6	Homeobox	ENSMUSG00000031734_ENSGALG00000042045	ENSGALG00000042045
ENSMUSG00000072772	Grcc10	chr6	124739183	124741374	-	Yes			Up	2		ENSMUSG00000072772_ENSGALG00000014555	ENSGALG00000014555
ENSMUSG00000026356	Dars	chr1	128363707	128417368	-	Yes			Down	6		ENSMUSG00000026356_ENSGALG00000012355	ENSGALG00000012355
ENSMUSG00000028036	Ptgfr	chr3	151796502	151837630	-	Yes	Down	Up		4		ENSMUSG00000028036_ENSGALG00000008901	ENSGALG00000008901
ENSMUSG00000039985	Fam60a	chr6	148921035	148946467	-	Yes			Down	6		ENSMUSG00000039985_ENSGALG00000012946	ENSGALG00000012946
ENSMUSG00000052229	Gpr17	chr18	31942997	31949636	-	Yes	Down	Up	Up	5		ENSMUSG00000052229_ENSGALG00000037153	ENSGALG00000037153
ENSMUSG00000026626	Ppp2r5a	chr1	191351975	191403272	-	Yes	Down		Down	1		ENSMUSG00000026626_ENSGALG00000009828	ENSGALG00000009828
ENSMUSG00000030616	Sytl2	chr7	90302252	90410719	+	Yes	Down	Up		4		ENSMUSG00000030616_ENSGALG00000008326	ENSGALG00000008326
ENSMUSG00000057173	Rfx8	chr1	39665301	39720997	-	Yes	Up	Up	Up	5	RFX	ENSMUSG00000057173_ENSGALG00000045388	ENSGALG00000045388
ENSMUSG00000041773	Enc1	chr13	97241105	97253034	+	Yes		Up	Up	5		ENSMUSG00000041773_ENSGALG00000014930	ENSGALG00000014930
ENSMUSG00000021782	Dlg5	chr14	24133953	24245920	-	Yes	Up		Up	2		ENSMUSG00000021782_ENSGALG00000043018	ENSGALG00000043018
ENSMUSG00000018446	C1qbp	chr11	70977836	70983026	-	Yes			Down	6		ENSMUSG00000018446_ENSGALG00000001654	ENSGALG00000001654
ENSMUSG00000022099	Dmtn	chr14	70601263	70636048	-	Yes	Up			3		ENSMUSG00000022099_ENSGALG00000040807	ENSGALG00000040807
ENSMUSG00000002341	Ncan	chr8	70093085	70120873	-	Yes		Up	Up	5		ENSMUSG00000002341_ENSGALG00000036484	ENSGALG00000036484
ENSMUSG00000000202	Btbd17	chr11	114791217	114795945	-	Yes	Down	Up	Down	1		ENSMUSG00000000202_ENSGALG00000023359	ENSGALG00000023359
ENSMUSG00000074736	Syndig1	chr2	149829211	150004392	+	Yes	Up		Up	2		ENSMUSG00000074736_ENSGALG00000039587	ENSGALG00000039587
ENSMUSG00000027896	Slc16a4	chr3	107291230	107312115	+	Yes			Up	2		ENSMUSG00000027896_ENSGALG00000000417	ENSGALG00000000417
ENSMUSG00000061878	Sphk1	chr11	116530925	116536674	+	Yes		Up	Up	5		ENSMUSG00000061878_ENSGALG00000023541	ENSGALG00000023541
ENSMUSG00000024921	Smarca2	chr19	26605050	26778322	+	Yes	Up	Up	Up	5		ENSMUSG00000024921_ENSGALG00000010164	ENSGALG00000010164
ENSMUSG00000020297	Nsg2	chr11	32000463	32059202	+	Yes	Down	Up	Down	1		ENSMUSG00000020297_ENSGALG00000028602	ENSGALG00000028602
ENSMUSG00000032109	Nlrx1	chr9	44252717	44268599	-	Yes		Up	Up	5		ENSMUSG00000032109_ENSGALG00000044053	ENSGALG00000044053
ENSMUSG00000019970	Sgk1	chr10	21882184	21999903	+	Yes		Up	Up	5		ENSMUSG00000019970_ENSGALG00000013971	ENSGALG00000013971
ENSMUSG00000073676	Hspe1	chr1	55088132	55091307	+	Yes			Down	6		ENSMUSG00000073676_ENSGALG00000009070	ENSGALG00000009070
ENSMUSG00000029661	Col1a2	chr6	4504814	4541544	+	Yes	Up		Up	2		ENSMUSG00000029661_ENSGALG00000009641	ENSGALG00000009641
ENSMUSG00000002274	Metrn	chr17	25794571	25797136	-	Yes	Down	Down	Down	1		ENSMUSG00000002274_ENSGALG00000035634	ENSGALG00000035634
ENSMUSG00000024548	Setbp1	chr18	78750380	79109391	-	Yes	Up		Up	2	Others	ENSMUSG00000024548_ENSGALG00000036775	ENSGALG00000036775
ENSMUSG00000031997	Trpc6	chr9	8544142	8680741	+	Yes	Down		Down	1		ENSMUSG00000031997_ENSGALG00000029416	ENSGALG00000029416
ENSMUSG00000059049	Frem1	chr4	82897920	83052339	-	Yes	Up		Up	2		ENSMUSG00000059049_ENSGALG00000005426	ENSGALG00000005426
ENSMUSG00000020111	Micu1	chr10	59702477	59864132	+	Yes			Up	5		ENSMUSG00000020111_ENSGALG00000004372	ENSGALG00000004372
ENSMUSG00000090958	Lrrc32	chr7	98489283	98502181	+	Yes	Down	Up	Down	1		ENSMUSG00000090958_ENSGALG00000000818	ENSGALG00000000818
ENSMUSG00000031548	Sfrp1	chr8	23411502	23449632	+	Yes			Down	6		ENSMUSG00000031548_ENSGALG00000003473	ENSGALG00000003473
ENSMUSG00000029061	Mmp23	chr4	155650655	155653384	-	Yes			Up	2		ENSMUSG00000029061_ENSGALG00000001392	ENSGALG00000001392
ENSMUSG00000039683	Sdk1	chr5	141241490	142215586	+	Yes			Up	5		ENSMUSG00000039683_ENSGALG00000004420	ENSGALG00000004420
ENSMUSG00000030525	Chrna7	chr7	63098692	63212569	-	Yes		Up		4		ENSMUSG00000030525_ENSGALG00000004096	ENSGALG00000004096
ENSMUSG00000018593	Sparc	chr11	55394500	55423183	-	Yes	Down	Up		4		ENSMUSG00000018593_ENSGALG00000004184	ENSGALG00000004184
ENSMUSG00000032344	Mb21d1	chr9	78430526	78443237	-	Yes		Up	Up	5		ENSMUSG00000032344_ENSGALG00000015925	ENSGALG00000015925
ENSMUSG00000032507	Fbxl2	chr9	113963637	114046191	-	Yes	Down		Down	1		ENSMUSG00000032507_ENSGALG00000030175	ENSGALG00000030175
ENSMUSG00000036473	Tbc1d24	chr17	24175431	24209387	-	Yes	Up		Up	2		ENSMUSG00000036473_ENSGALG00000029072	ENSGALG00000029072
ENSMUSG00000019832	Rab32	chr10	10545002	10558265	-	Yes	Up	Up	Up	5		ENSMUSG00000019832_ENSGALG00000012300	ENSGALG00000012300
ENSMUSG00000074607	Tox2	chr2	163203125	163324170	+	Yes	Down	Up		4	HMG	ENSMUSG00000074607_ENSGALG00000003106	ENSGALG00000003106
ENSMUSG00000038264	Sema7a	chr9	57940112	57962865	+	Yes	Up			3		ENSMUSG00000038264_ENSGALG00000001412	ENSGALG00000001412
ENSMUSG00000037031	Tspan15	chr10	62185396	62231251	-	Yes			Up	2		ENSMUSG00000037031_ENSGALG00000004257	ENSGALG00000004257
ENSMUSG00000031425	Plp1	chrX	136822671	136839733	+	Yes	Down	Up		1		ENSMUSG00000031425_ENSGALG00000000112	ENSGALG00000000112
ENSMUSG00000036832	Lpar3	chr3	146220963	146286186	+	Yes	Down	Up	Down	1		ENSMUSG00000036832_ENSGALG00000008733	ENSGALG00000008733
ENSMUSG00000014602	Kif1a	chr1	93015464	93101951	-	Yes		Up	Up	5		ENSMUSG00000014602_ENSGALG00000006221	ENSGALG00000006221
ENSMUSG00000019235	Rps6kl1	chr12	85135249	85151264	-	Yes	Down		Down	1		ENSMUSG00000019235_ENSGALG00000010294	ENSGALG00000010294
ENSMUSG00000023236	Scg5	chr2	113776362	113829121	-	Yes	Down		Down	1		ENSMUSG00000023236_ENSGALG00000009725	ENSGALG00000009725
ENSMUSG00000024026	Glo1	chr17	30592866	30612659	-	Yes			Down	6		ENSMUSG00000024026_ENSGALG00000010127	ENSGALG00000010127
ENSMUSG00000001497	Pax9	chr12	56691767	56712822	+	Yes	Down	Up		4	PAX	ENSMUSG00000001497_ENSGALG00000010114	ENSGALG00000010114
ENSMUSG00000034818	Celf5	chr10	81459227	81482709	-	Yes			Up	5		ENSMUSG00000034818_ENSGALG00000026716	ENSGALG00000026716
ENSMUSG00000042797	Aqp11	chr7	97724006	97738289	-	Yes		Down	Down	3		ENSMUSG00000042797_ENSGALG00000031734	ENSGALG00000031734
ENSMUSG00000032318	Isl2	chr9	55538672	55546180	+	Yes	Down		Down	1	Homeobox	ENSMUSG00000032318_ENSGALG00000033391	ENSGALG00000033391
ENSMUSG00000079057	Cyp4v3	chr8	45304944	45333216	-	Yes	Up		Up	2		ENSMUSG00000079057_ENSGALG00000013535	ENSGALG00000013535
ENSMUSG00000059401	Mamld1	chrX	71050256	71156056	+	Yes		Up	Up	5		ENSMUSG00000059401_ENSGALG00000009098	ENSGALG00000009098
ENSMUSG00000055409	Nell1	chr7	49974864	50866608	+	Yes	Down	Up		4		ENSMUSG00000055409_ENSGALG00000003777	ENSGALG00000003777
ENSMUSG00000048612	Myof	chr19	37899036	38043577	-	Yes		Up	Up	5		ENSMUSG00000048612_ENSGALG00000006705	ENSGALG00000006705
ENSMUSG00000000876	Pxmp4	chr2	154585758	154603708	-	Yes			Up	2		ENSMUSG00000000876_ENSGALG00000003042	ENSGALG00000003042
ENSMUSG00000036186	Fam69b	chr2	26628457	26636497	+	Yes			Up	5		ENSMUSG00000036186_ENSGALG00000002437	ENSGALG00000002437
ENSMUSG00000051790	Nlgn2	chr11	69823122	69837784	-	Yes		Up	Up	5		ENSMUSG00000051790_ENSGALG00000043793	ENSGALG00000043793
ENSMUSG00000039115	Itga9	chr9	118606690	118901003	+	Yes	Down		Down	1		ENSMUSG00000039115_ENSGALG00000029378	ENSGALG00000029378
ENSMUSG00000030562	Nox4	chr7	87246096	87398710	+	Yes		Up	Up	5		ENSMUSG00000030562_ENSGALG00000017235	ENSGALG00000017235
ENSMUSG00000061666	Gdpd1	chr11	87033867	87074062	-	Yes			Up	2		ENSMUSG00000061666_ENSGALG00000005103	ENSGALG00000005103
ENSMUSG00000033066	Gas7	chr11	67455437	67688990	+	Yes		Up	Up	5		ENSMUSG00000033066_ENSGALG00000032452	ENSGALG00000032452
ENSMUSG00000063765	Chadl	chr15	81678296	81697287	-	Yes		Up	Up	5		ENSMUSG00000063765_ENSGALG00000011970	ENSGALG00000011970
ENSMUSG00000058756	Thra	chr11	98740638	98769006	+	Yes		Up	Up	5	THR-like	ENSMUSG00000058756_ENSGALG00000040017	ENSGALG00000040017
ENSMUSG00000056648	Hoxb8	chr11	96281905	96285315	+	Yes	Down		Down	1	Homeobox	ENSMUSG00000056648_ENSGALG00000040320	ENSGALG00000040320
ENSMUSG00000031654	Cbln1	chr8	87468405	87472609	-	Yes	Up		Up	2		ENSMUSG00000031654_ENSGALG00000042664	ENSGALG00000042664
ENSMUSG00000009471	Myod1	chr7	46376474	46379099	+	Yes	Up	Up	Up	5	bHLH	ENSMUSG00000009471_ENSGALG00000006216	ENSGALG00000006216
ENSMUSG00000030226	Lmo3	chr6	138362918	138581968	-	Yes	Up		Up	2		ENSMUSG00000030226_ENSGALG00000036358	ENSGALG00000036358
ENSMUSG00000036862	Dchs1	chr7	105752990	105787654	-	Yes	Up		Up	2		ENSMUSG00000036862_ENSGALG00000017334	ENSGALG00000017334
ENSMUSG00000026208	Des	chr1	75360329	75368579	+	Yes	Down	Up	Down	1		ENSMUSG00000026208_ENSGALG00000011306	ENSGALG00000011306
ENSMUSG00000020464	Pnpt1	chr11	29130744	29161828	+	Yes			Down	6		ENSMUSG00000020464_ENSGALG00000043545	ENSGALG00000043545
ENSMUSG00000078652	Psme3	chr11	101316213	101323537	+	Yes			Down	6		ENSMUSG00000078652_ENSGALG00000002937	ENSGALG00000002937
ENSMUSG00000026587	Astn1	chr1	158362273	158691781	+	Yes	Up	Up	Up	5		ENSMUSG00000026587_ENSGALG00000004472	ENSGALG00000004472
ENSMUSG00000025578	Cbx8	chr11	119036305	119040969	-	Yes	Up		Up	2		ENSMUSG00000025578_ENSGALG00000026548	ENSGALG00000026548
ENSMUSG00000023025	Larp4	chr15	99970074	100016351	+	Yes			Down	6		ENSMUSG00000023025_ENSGALG00000042122	ENSGALG00000042122
ENSMUSG00000031380	Vegfd	chrX	164373378	164402650	+	Yes		Down	Down	6		ENSMUSG00000031380_ENSGALG00000016558	ENSGALG00000016558
ENSMUSG00000053025	Sv2b	chr7	75114894	75309262	-	Yes	Up	Up	Up	5		ENSMUSG00000053025_ENSGALG00000030250	ENSGALG00000030250
ENSMUSG00000031714	Gab1	chr8	80764438	80880519	-	Yes			Up	2		ENSMUSG00000031714_ENSGALG00000009898	ENSGALG00000009898
ENSMUSG00000028864	Hgf	chr5	16553495	16620152	+	Yes		Down	Down	6		ENSMUSG00000028864_ENSGALG00000033974	ENSGALG00000033974
ENSMUSG00000028546	Elavl4	chr4	110203722	110351909	-	Yes	Down		Down	1		ENSMUSG00000028546_ENSGALG00000010533	ENSGALG00000010533
ENSMUSG00000022272	Myo10	chr15	25622525	25813673	+	Yes	Up			2		ENSMUSG00000022272_ENSGALG00000036466	ENSGALG00000036466
ENSMUSG00000030249	Abcc9	chr6	142587862	142702315	-	Yes		Up		5		ENSMUSG00000030249_ENSGALG00000013244	ENSGALG00000013244
ENSMUSG00000029699	Ssc4d	chr5	135960211	135974531	-	Yes		Up	Up	5		ENSMUSG00000029699_ENSGALG00000001917	ENSGALG00000001917
ENSMUSG00000046618	Olfml2a	chr2	38931978	38963753	+	Yes		Up	Up	5		ENSMUSG00000046618_ENSGALG00000001048	ENSGALG00000001048
ENSMUSG00000026676	Ccdc3	chr2	5137776	5230878	+	Yes		Down	Down	6		ENSMUSG00000026676_ENSGALG00000030140	ENSGALG00000030140
ENSMUSG00000041762	Gpr155	chr2	73341506	73386572	-	Yes	Up	Up	Up	5		ENSMUSG00000041762_ENSGALG00000014209	ENSGALG00000014209
ENSMUSG00000031451	Gas6	chr8	13465374	13494490	-	Yes			Up	5		ENSMUSG00000031451_ENSGALG00000016820	ENSGALG00000016820
ENSMUSG00000040663	Clcf1	chr19	4214238	4223490	+	Yes	Up		Up	2		ENSMUSG00000040663_ENSGALG00000041522	ENSGALG00000041522
ENSMUSG00000074971	Fibin	chr2	110360917	110363183	-	Yes	Up	Up	Up	2		ENSMUSG00000074971_ENSGALG00000023904	ENSGALG00000023904
ENSMUSG00000040037	Negr1	chr3	156561794	157316445	+	Yes	Up	Up	Up	5		ENSMUSG00000040037_ENSGALG00000011350	ENSGALG00000011350
ENSMUSG00000046719	Nxph3	chr11	95509845	95514570	-	Yes	Down	Up		4		ENSMUSG00000046719_ENSGALG00000038645	ENSGALG00000038645
ENSMUSG00000005846	Rsl1d1	chr16	11192970	11203331	-	Yes			Down	6		ENSMUSG00000005846_ENSGALG00000033690	ENSGALG00000033690
ENSMUSG00000029165	Agbl5	chr5	30888694	30906965	+	Yes	Up		Up	2		ENSMUSG00000029165_ENSGALG00000038639	ENSGALG00000038639
ENSMUSG00000026080	Chst10	chr1	38863867	38898161	-	Yes		Up	Up	5		ENSMUSG00000026080_ENSGALG00000016769	ENSGALG00000016769
ENSMUSG00000050640	Tmem150c	chr5	100077872	100159808	-	Yes	Down			1		ENSMUSG00000050640_ENSGALG00000011175	ENSGALG00000011175
ENSMUSG00000021025	Nfkbia	chr12	55489410	55492647	-	Yes			Up	5		ENSMUSG00000021025_ENSGALG00000027864	ENSGALG00000027864
ENSMUSG00000028517	Plpp3	chr4	105157347	105232764	+	Yes			Up	2		ENSMUSG00000028517_ENSGALG00000010818	ENSGALG00000010818
ENSMUSG00000028104	Polr3gl	chr3	96577872	96594181	-	Yes			Up	2		ENSMUSG00000028104_ENSGALG00000030623	ENSGALG00000030623
ENSMUSG00000039936	Pik3cd	chr4	149649168	149702571	-	Yes			Up	2		ENSMUSG00000039936_ENSGALG00000002583	ENSGALG00000002583
ENSMUSG00000002633	Shh	chr5	28456815	28467256	-	Yes	Up			3		ENSMUSG00000002633_ENSGALG00000006379	ENSGALG00000006379
ENSMUSG00000000384	Tbrg4	chr11	6615598	6626067	-	Yes			Down	6		ENSMUSG00000000384_ENSGALG00000038102	ENSGALG00000038102
ENSMUSG00000034040	Galnt17	chr5	130872082	131308497	-	Yes	Down	Up		4		ENSMUSG00000034040_ENSGALG00000001130	ENSGALG00000001130
ENSMUSG00000034998	Foxn2	chr17	88440711	88490533	+	Yes			Down	1	Fork_head	ENSMUSG00000034998_ENSGALG00000008942	ENSGALG00000008942
ENSMUSG00000048027	Rgmb	chr17	15806253	15826586	-	Yes		Up	Up	5		ENSMUSG00000048027_ENSGALG00000015284	ENSGALG00000015284
ENSMUSG00000000739	Sult5a1	chr8	123140192	123158315	-	Yes			Up	5		ENSMUSG00000000739_ENSGALG00000023472	ENSGALG00000023472
ENSMUSG00000045515	Pou3f3	chr1	42695768	42703176	+	Yes	Down		Down	1	Pou	ENSMUSG00000045515_ENSGALG00000033739	ENSGALG00000033739
ENSMUSG00000022883	Robo1	chr16	72663149	73046095	+	Yes	Up		Up	2		ENSMUSG00000022883_ENSGALG00000015511	ENSGALG00000015511
ENSMUSG00000058914	C1qtnf3	chr15	10952332	10980150	+	Yes	Down	Up		4		ENSMUSG00000058914_ENSGALG00000027887	ENSGALG00000027887
ENSMUSG00000052889	Prkcb	chr7	122288751	122634402	+	Yes		Down		3		ENSMUSG00000052889_ENSGALG00000037943	ENSGALG00000037943
ENSMUSG00000029381	Shroom3	chr5	92683435	92965318	+	Yes	Down		Down	1		ENSMUSG00000029381_ENSGALG00000042427	ENSGALG00000042427
ENSMUSG00000027405	Nop56	chr2	130274430	130279313	+	Yes			Down	6		ENSMUSG00000027405_ENSGALG00000032730	ENSGALG00000032730
ENSMUSG00000053046	Brsk2	chr7	141949751	142004247	+	Yes	Down		Down	1		ENSMUSG00000053046_ENSGALG00000006681	ENSGALG00000006681
ENSMUSG00000007379	Dennd2c	chr3	103102604	103169769	+	Yes	Up	Up	Up	2		ENSMUSG00000007379_ENSGALG00000002038	ENSGALG00000002038
ENSMUSG00000025089	Gfra1	chr19	58235604	58455909	-	Yes		Up	Up	5		ENSMUSG00000025089_ENSGALG00000009173	ENSGALG00000009173
ENSMUSG00000056598	Drc3	chr11	60353329	60394341	+	Yes	Up		Up	2		ENSMUSG00000056598_ENSGALG00000004916	ENSGALG00000004916
ENSMUSG00000035226	Rims4	chr2	163859751	163918683	-	Yes	Down	Up		4		ENSMUSG00000035226_ENSGALG00000004146	ENSGALG00000004146
ENSMUSG00000045215	Asxl3	chr18	22344883	22530227	+	Yes	Up		Up	2		ENSMUSG00000045215_ENSGALG00000015196	ENSGALG00000015196
ENSMUSG00000022853	Ehhadh	chr16	21761287	21787844	-	Yes			Up	2		ENSMUSG00000022853_ENSGALG00000006680	ENSGALG00000006680
ENSMUSG00000031298	Adgrg2	chrX	160390690	160498070	+	Yes	Up	Up	Up	5		ENSMUSG00000031298_ENSGALG00000016511	ENSGALG00000016511
ENSMUSG00000020089	Ppa1	chr10	61648552	61674168	+	Yes			Down	6		ENSMUSG00000020089_ENSGALG00000004442	ENSGALG00000004442
ENSMUSG00000046699	Slitrk4	chrX	64264885	64276996	-	Yes			Down	1		ENSMUSG00000046699_ENSGALG00000007242	ENSGALG00000007242
ENSMUSG00000039458	Mtmr12	chr15	12205028	12274496	+	Yes			Up	2		ENSMUSG00000039458_ENSGALG00000003168	ENSGALG00000003168
ENSMUSG00000024502	Jakmip2	chr18	43531408	43687773	-	Yes	Up		Up	2		ENSMUSG00000024502_ENSGALG00000007593	ENSGALG00000007593
ENSMUSG00000019558	Slc6a8	chrX	73673150	73682502	+	Yes			Up	2		ENSMUSG00000019558_ENSGALG00000041419	ENSGALG00000041419
ENSMUSG00000024726	Carnmt1	chr19	18670780	18704788	+	Yes			Down	6		ENSMUSG00000024726_ENSGALG00000015155	ENSGALG00000015155
ENSMUSG00000030761	Myo7a	chr7	98051060	98119524	-	Yes			Down	6		ENSMUSG00000030761_ENSGALG00000031450	ENSGALG00000031450
ENSMUSG00000030306	Tmtc1	chr6	148232430	148444389	-	Yes	Up	Up	Up	5		ENSMUSG00000030306_ENSGALG00000012956	ENSGALG00000012956
ENSMUSG00000068270	Shroom4	chrX	6399854	6637448	+	Yes	Up			2		ENSMUSG00000068270_ENSGALG00000033953	ENSGALG00000033953
ENSMUSG00000025323	Sp4	chr12	118234933	118301440	-	Yes	Up		Up	2	zf-C2H2	ENSMUSG00000025323_ENSGALG00000039454	ENSGALG00000039454
ENSMUSG00000020682	Mmp28	chr11	83440768	83463071	-	Yes		Up	Up	5		ENSMUSG00000020682_ENSGALG00000002081	ENSGALG00000002081
ENSMUSG00000026617	Bpnt1	chr1	185332149	185357777	+	Yes			Down	6		ENSMUSG00000026617_ENSGALG00000009576	ENSGALG00000009576
ENSMUSG00000054978	Kbtbd13	chr9	65388684	65391652	-	Yes	Down			1		ENSMUSG00000054978_ENSGALG00000007335	ENSGALG00000007335
ENSMUSG00000025402	Nab2	chr10	127660918	127668568	-	Yes			Up	2		ENSMUSG00000025402_ENSGALG00000035028	ENSGALG00000035028
ENSMUSG00000000120	Ngfr	chr11	95568818	95587735	-	Yes	Down	Up	Down	1		ENSMUSG00000000120_ENSGALG00000035950	ENSGALG00000035950
ENSMUSG00000042498	D330045A20Rik	chrX	139480367	139554582	+	Yes	Down		Down	1		ENSMUSG00000042498_ENSGALG00000008990	ENSGALG00000008990
ENSMUSG00000027371	Fahd2a	chr2	127436215	127444565	-	Yes			Up	5		ENSMUSG00000027371_ENSGALG00000033356	ENSGALG00000033356
ENSMUSG00000047013	Fbxo41	chr6	85469574	85502994	-	Yes	Up		Up	2		ENSMUSG00000047013_ENSGALG00000039477	ENSGALG00000039477
ENSMUSG00000023885	Thbs2	chr17	14665500	14694262	-	Yes	Up		Up	2		ENSMUSG00000023885_ENSGALG00000011200	ENSGALG00000011200
ENSMUSG00000002257	Def6	chr17	28207778	28228608	+	Yes	Up		Up	2		ENSMUSG00000002257_ENSGALG00000002615	ENSGALG00000002615
ENSMUSG00000004929	Thop1	chr10	81070035	81082559	+	Yes			Down	6		ENSMUSG00000004929_ENSGALG00000041934	ENSGALG00000041934
ENSMUSG00000031808	Slc27a1	chr8	71568882	71587302	+	Yes			Up	2		ENSMUSG00000031808_ENSGALG00000040553	ENSGALG00000040553
ENSMUSG00000001436	Slc19a1	chr10	77032241	77061002	+	Yes			Down	6		ENSMUSG00000001436_ENSGALG00000030511	ENSGALG00000030511
ENSMUSG00000000223	Drp2	chrX	134404551	134456573	+	Yes	Up	Up	Up	5		ENSMUSG00000000223_ENSGALG00000005031	ENSGALG00000005031
ENSMUSG00000022061	Nkx3-1	chr14	69190638	69194662	+	Yes	Down		Down	1	Homeobox	ENSMUSG00000022061_ENSGALG00000030601	ENSGALG00000030601
ENSMUSG00000028370	Pappa	chr4	65124174	65357509	+	Yes	Down	Up		4		ENSMUSG00000028370_ENSGALG00000007079	ENSGALG00000007079
ENSMUSG00000029673	Auts2	chr5	131437333	132543344	-	Yes	Up		Up	2		ENSMUSG00000029673_ENSGALG00000001153	ENSGALG00000001153
ENSMUSG00000037243	Zfp692	chr11	58307069	58314627	+	Yes			Down	6	zf-C2H2	ENSMUSG00000037243_ENSGALG00000041845	ENSGALG00000041845
ENSMUSG00000046169	Adamts6	chr13	104287835	104496695	+	Yes	Up		Up	2		ENSMUSG00000046169_ENSGALG00000014751	ENSGALG00000014751
ENSMUSG00000024659	Anxa1	chr19	20373428	20390944	-	Yes		Up	Up	5		ENSMUSG00000024659_ENSGALG00000015148	ENSGALG00000015148
ENSMUSG00000031840	Rab3a	chr8	70754679	70758677	+	Yes			Up	5		ENSMUSG00000031840_ENSGALG00000030068	ENSGALG00000030068
ENSMUSG00000026672	Optn	chr2	5020642	5064051	-	Yes	Up	Down		3		ENSMUSG00000026672_ENSGALG00000013738	ENSGALG00000013738
ENSMUSG00000020526	Znhit3	chr11	84910950	84916366	-	Yes			Down	6		ENSMUSG00000020526_ENSGALG00000026031	ENSGALG00000026031
ENSMUSG00000032026	Rexo2	chr9	48468512	48480623	-	Yes			Down	6		ENSMUSG00000032026_ENSGALG00000035980	ENSGALG00000035980
ENSMUSG00000038721	Hoxb7	chr11	96286623	96290162	+	Yes	Down	Down	Down	1	Homeobox	ENSMUSG00000038721_ENSGALG00000032740	ENSGALG00000032740
ENSMUSG00000028222	Calb1	chr4	15881264	15908064	+	Yes		Up	Up	5		ENSMUSG00000028222_ENSGALG00000032282	ENSGALG00000032282
ENSMUSG00000046442	Ppm1e	chr11	87226906	87359023	-	Yes		Down	Down	6		ENSMUSG00000046442_ENSGALG00000005061	ENSGALG00000005061
ENSMUSG00000032348	Gsta4	chr9	78182774	78209349	+	Yes	Up		Up	2		ENSMUSG00000032348_ENSGALG00000016322	ENSGALG00000016322
ENSMUSG00000032852	Rspo4	chr2	151842927	151874668	+	Yes		Down	Down	6		ENSMUSG00000032852_ENSGALG00000023640	ENSGALG00000023640
ENSMUSG00000032849	Abcc4	chr14	118482692	118706219	-	Yes	Up			3		ENSMUSG00000032849_ENSGALG00000016896	ENSGALG00000016896
ENSMUSG00000020810	Cygb	chr11	116645595	116654313	-	Yes	Down		Down	1		ENSMUSG00000020810_ENSGALG00000001892	ENSGALG00000001892
ENSMUSG00000028214	Gem	chr4	11704457	11714752	+	Yes	Down		Down	1		ENSMUSG00000028214_ENSGALG00000032506	ENSGALG00000032506
ENSMUSG00000048581	E130311K13Rik	chr3	63914684	63929472	-	Yes		Up		5		ENSMUSG00000048581_ENSGALG00000026293	ENSGALG00000026293
ENSMUSG00000038332	Sesn1	chr10	41809935	41908424	+	Yes			Up	5		ENSMUSG00000038332_ENSGALG00000015286	ENSGALG00000015286
ENSMUSG00000013629	Cad	chr5	31054780	31078479	+	Yes			Down	6		ENSMUSG00000013629_ENSGALG00000016524	ENSGALG00000016524
ENSMUSG00000024617	Camk2a	chr18	60925618	60988152	+	Yes		Up	Up	5		ENSMUSG00000024617_ENSGALG00000005621	ENSGALG00000005621
ENSMUSG00000028927	Padi2	chr4	140906344	140952586	+	Yes		Down	Down	3		ENSMUSG00000028927_ENSGALG00000029212	ENSGALG00000029212
ENSMUSG00000030905	Crym	chr7	120186380	120202111	-	Yes	Down	Up		1		ENSMUSG00000030905_ENSGALG00000002484	ENSGALG00000002484
ENSMUSG00000022840	Adcy5	chr16	35154877	35305737	+	Yes		Up	Up	5		ENSMUSG00000022840_ENSGALG00000031244	ENSGALG00000031244
ENSMUSG00000102758	Naaladl2	chr3	23798102	25144261	-	Yes	Down	Up		4		ENSMUSG00000102758_ENSGALG00000023670	ENSGALG00000023670
ENSMUSG00000023495	Pcbp4	chr9	106453291	106464012	+	Yes			Down	6		ENSMUSG00000023495_ENSGALG00000027695	ENSGALG00000027695
ENSMUSG00000001305	Rrp15	chr1	186720978	186749358	-	Yes			Down	6		ENSMUSG00000001305_ENSGALG00000009615	ENSGALG00000009615
ENSMUSG00000036745	Ttll7	chr3	146852367	146984009	+	Yes			Up	5		ENSMUSG00000036745_ENSGALG00000008850	ENSGALG00000008850
ENSMUSG00000030554	Synm	chr7	67730160	67759742	-	Yes	Down		Down	1		ENSMUSG00000030554_ENSGALG00000007048	ENSGALG00000007048
ENSMUSG00000041633	Kctd12b	chrX	153685154	153696391	-	Yes			Up	2		ENSMUSG00000041633_ENSGALG00000009628	ENSGALG00000009628
ENSMUSG00000050473	Slc35d3	chr10	19847916	19851459	-	Yes		Down		3		ENSMUSG00000050473_ENSGALG00000030545	ENSGALG00000030545
ENSMUSG00000038872	Zfhx3	chr8	107942644	108961630	+	Yes	Up	Up	Up	5	Homeobox	ENSMUSG00000038872_ENSGALG00000000713	ENSGALG00000000713
ENSMUSG00000034457	Eda2r	chrX	97333840	97377216	-	Yes			Down	6		ENSMUSG00000034457_ENSGALG00000031094	ENSGALG00000031094
ENSMUSG00000049641	Vgll2	chr10	52022502	52028471	+	Yes	Down	Up	Up	5		ENSMUSG00000049641_ENSGALG00000014917	ENSGALG00000014917
ENSMUSG00000021186	Fbln5	chr12	101746565	101819055	-	Yes	Up	Up	Up	2		ENSMUSG00000021186_ENSGALG00000010747	ENSGALG00000010747
ENSMUSG00000020486	2004-09-01	chr11	87568903	87590539	+	Yes			Up	5		ENSMUSG00000020486_ENSGALG00000035185	ENSGALG00000035185
ENSMUSG00000041324	Inhba	chr13	16011851	16031621	+	Yes		Up	Up	5		ENSMUSG00000041324_ENSGALG00000034616	ENSGALG00000034616
ENSMUSG00000009739	Pou6f1	chr15	100575318	100599984	-	Yes	Up	Up	Up	5	Pou	ENSMUSG00000009739_ENSGALG00000043072	ENSGALG00000043072
ENSMUSG00000020723	Cacng4	chr11	107732357	107794557	-	Yes		Up	Up	5		ENSMUSG00000020723_ENSGALG00000026091	ENSGALG00000026091
ENSMUSG00000005686	Ampd3	chr7	110768206	110812405	+	Yes	Up		Up	2		ENSMUSG00000005686_ENSGALG00000005662	ENSGALG00000005662
ENSMUSG00000039145	Camk1d	chr2	5293457	5714515	-	Yes	Up	Down	Up	3		ENSMUSG00000039145_ENSGALG00000033051	ENSGALG00000033051
ENSMUSG00000047259	Mc4r	chr18	66857715	66860472	-	Yes	Up		Up	2		ENSMUSG00000047259_ENSGALG00000012907	ENSGALG00000012907
ENSMUSG00000004891	Nes	chr3	87971078	87980451	+	Yes	Down			1		ENSMUSG00000004891_ENSGALG00000013239	ENSGALG00000013239
ENSMUSG00000009621	Vav2	chr2	27262104	27427033	-	Yes			Down	6		ENSMUSG00000009621_ENSGALG00000002699	ENSGALG00000002699
ENSMUSG00000039682	Lap3	chr5	45493374	45512691	+	Yes			Down	6		ENSMUSG00000039682_ENSGALG00000006334	ENSGALG00000006334
ENSMUSG00000032202	Rab27a	chr9	73044854	73097629	+	Yes	Up	Up	Up	5		ENSMUSG00000032202_ENSGALG00000004435	ENSGALG00000004435
ENSMUSG00000042660	Wdr55	chr18	36760239	36763708	+	Yes			Down	6		ENSMUSG00000042660_ENSGALG00000029199	ENSGALG00000029199
ENSMUSG00000019856	Fam184a	chr10	53633145	53751123	-	Yes		Up	Up	5		ENSMUSG00000019856_ENSGALG00000014881	ENSGALG00000014881
ENSMUSG00000023990	Tfeb	chr17	47737030	47792419	+	Yes	Up	Up	Up	5	bHLH	ENSMUSG00000023990_ENSGALG00000039878	ENSGALG00000039878
ENSMUSG00000023805	Synj2	chr17	5941280	6044290	+	Yes		Up		4		ENSMUSG00000023805_ENSGALG00000013727	ENSGALG00000013727
ENSMUSG00000041592	Sdk2	chr11	113776374	114067046	-	Yes	Down		Down	1		ENSMUSG00000041592_ENSGALG00000031895	ENSGALG00000031895
ENSMUSG00000054702	Ap1s3	chr1	79606876	79671972	-	Yes	Up		Up	2		ENSMUSG00000054702_ENSGALG00000005171	ENSGALG00000005171
ENSMUSG00000019929	Dcn	chr10	97479609	97518143	+	Yes	Down	Up	Up	5		ENSMUSG00000019929_ENSGALG00000011274	ENSGALG00000011274
ENSMUSG00000017412	Cacnb4	chr2	52428320	52676831	-	Yes		Up	Up	5		ENSMUSG00000017412_ENSGALG00000035466	ENSGALG00000035466
ENSMUSG00000073771	Btbd19	chr4	117119219	117125725	-	Yes	Down		Down	1		ENSMUSG00000073771_ENSGALG00000028978	ENSGALG00000028978
ENSMUSG00000025964	Adam23	chr1	63445891	63596276	+	Yes			Up	5		ENSMUSG00000025964_ENSGALG00000008582	ENSGALG00000008582
ENSMUSG00000001323	Srr	chr11	74906359	74925948	-	Yes			Up	5		ENSMUSG00000001323_ENSGALG00000003155	ENSGALG00000003155
ENSMUSG00000039883	Lrrc17	chr5	21543559	21575904	+	Yes	Up	Up	Up	5		ENSMUSG00000039883_ENSGALG00000008298	ENSGALG00000008298
ENSMUSG00000029014	Dnajc2	chr5	21757267	21785251	-	Yes			Down	1	MYB	ENSMUSG00000029014_ENSGALG00000008249	ENSGALG00000008249
ENSMUSG00000051048	P4ha3	chr7	100285520	100319699	+	Yes		Up	Up	5		ENSMUSG00000051048_ENSGALG00000042030	ENSGALG00000042030
ENSMUSG00000046876	Atxn1	chr13	45549755	45965008	-	Yes			Up	5		ENSMUSG00000046876_ENSGALG00000012709	ENSGALG00000012709
ENSMUSG00000021097	Clmn	chr12	104763117	104865076	-	Yes			Up	5		ENSMUSG00000021097_ENSGALG00000030719	ENSGALG00000030719
ENSMUSG00000045667	Smtnl2	chr11	72389164	72411713	-	Yes		Up		5		ENSMUSG00000045667_ENSGALG00000006069	ENSGALG00000006069
ENSMUSG00000058799	Nap1l1	chr10	111473223	111498150	+	Yes			Down	6		ENSMUSG00000058799_ENSGALG00000010238	ENSGALG00000010238
ENSMUSG00000034648	Lrrn1	chr6	107529768	107570214	+	Yes		Up	Up	5		ENSMUSG00000034648_ENSGALG00000035099	ENSGALG00000035099
ENSMUSG00000024867	Pip5k1b	chr19	24294794	24555872	-	Yes			Down	6		ENSMUSG00000024867_ENSGALG00000015107	ENSGALG00000015107
ENSMUSG00000027996	Sfrp2	chr3	83766321	83774316	+	Yes		Up	Up	5		ENSMUSG00000027996_ENSGALG00000009241	ENSGALG00000009241
ENSMUSG00000030255	Sspn	chr6	145931641	145965223	+	Yes		Up	Up	5		ENSMUSG00000030255_ENSGALG00000014042	ENSGALG00000014042
ENSMUSG00000037990	Sh3rf3	chr10	58813359	59138916	+	Yes	Down	Up		4		ENSMUSG00000037990_ENSGALG00000016810	ENSGALG00000016810
ENSMUSG00000015619	Gata3	chr2	9857078	9890034	-	Yes	Down		Down	1	zf-GATA	ENSMUSG00000015619_ENSGALG00000029270	ENSGALG00000029270
ENSMUSG00000019982	Myb	chr10	21124935	21160984	-	Yes	Up		Up	2	MYB	ENSMUSG00000019982_ENSGALG00000013956	ENSGALG00000013956
ENSMUSG00000067860	Zic3	chrX	58022700	58041736	+	Yes	Up		Up	2	zf-C2H2	ENSMUSG00000067860_ENSGALG00000031144	ENSGALG00000031144
ENSMUSG00000004105	Angptl2	chr2	33216069	33247717	+	Yes	Up		Up	2		ENSMUSG00000004105_ENSGALG00000000927	ENSGALG00000000927
ENSMUSG00000059991	Nptx2	chr5	144545902	144557478	+	Yes	Down	Down	Down	1		ENSMUSG00000059991_ENSGALG00000003562	ENSGALG00000003562
ENSMUSG00000062604	Srpk2	chr5	23503264	23684617	-	Yes			Up	2		ENSMUSG00000062604_ENSGALG00000008154	ENSGALG00000008154
ENSMUSG00000021071	Trim9	chr12	70244533	70347614	-	Yes	Down	Up		4		ENSMUSG00000021071_ENSGALG00000012367	ENSGALG00000012367
ENSMUSG00000020140	Lgr5	chr10	115450311	115587780	-	Yes		Up	Up	5		ENSMUSG00000020140_ENSGALG00000010163	ENSGALG00000010163
ENSMUSG00000038279	Nop2	chr6	125131909	125144753	+	Yes			Down	6		ENSMUSG00000038279_ENSGALG00000037807	ENSGALG00000037807
ENSMUSG00000032596	Uba7	chr9	107975505	107984060	+	Yes	Up			3		ENSMUSG00000032596_ENSGALG00000036263	ENSGALG00000036263
ENSMUSG00000028197	Col24a1	chr3	145292472	145552011	+	Yes		Up	Up	5		ENSMUSG00000028197_ENSGALG00000006864	ENSGALG00000006864
ENSMUSG00000043099	Hic1	chr11	75164565	75169519	-	Yes		Up	Up	5	ZBTB	ENSMUSG00000043099_ENSGALG00000042077	ENSGALG00000042077
ENSMUSG00000004951	Hspb1	chr5	135887919	135889563	+	Yes	Up		Up	2		ENSMUSG00000004951_ENSGALG00000001926	ENSGALG00000001926
ENSMUSG00000001349	Cnn1	chr9	22099216	22109630	+	Yes	Down	Up	Down	1		ENSMUSG00000001349_ENSGALG00000041266	ENSGALG00000041266
ENSMUSG00000028152	Tspan5	chr3	138742195	138907905	+	Yes	Down			1		ENSMUSG00000028152_ENSGALG00000012227	ENSGALG00000012227
ENSMUSG00000011257	Pabpc4	chr4	123262351	123298925	+	Yes			Down	6		ENSMUSG00000011257_ENSGALG00000003800	ENSGALG00000003800
ENSMUSG00000000690	Hoxb6	chr11	96292476	96301569	+	Yes	Down	Down	Down	1	Homeobox	ENSMUSG00000000690_ENSGALG00000037619	ENSGALG00000037619
ENSMUSG00000049687	Fam109b	chr15	82338942	82345743	+	Yes			Up	2		ENSMUSG00000049687_ENSGALG00000011898	ENSGALG00000011898
ENSMUSG00000038831	Ralgps1	chr2	33133417	33371486	-	Yes	Up		Up	2		ENSMUSG00000038831_ENSGALG00000030884	ENSGALG00000030884
ENSMUSG00000025592	Dach2	chrX	113297510	113836386	+	Yes	Down		Down	1	DACH	ENSMUSG00000025592_ENSGALG00000006886	ENSGALG00000006886
ENSMUSG00000001707	Eef1e1	chr13	38644207	38659058	-	Yes			Down	1		ENSMUSG00000001707_ENSGALG00000012781	ENSGALG00000012781
ENSMUSG00000022505	Emp2	chr16	10281749	10313968	-	Yes		Up	Up	5		ENSMUSG00000022505_ENSGALG00000027058	ENSGALG00000027058
ENSMUSG00000006586	Runx1t1	chr4	13743436	13893649	+	Yes	Up	Up	Up	2		ENSMUSG00000006586_ENSGALG00000033091	ENSGALG00000033091
ENSMUSG00000038156	Spon1	chr7	113765998	114043370	+	Yes	Down	Up	Down	1		ENSMUSG00000038156_ENSGALG00000038775	ENSGALG00000038775
ENSMUSG00000025889	Snca	chr6	60731575	60829855	-	Yes	Up		Up	3		ENSMUSG00000025889_ENSGALG00000010379	ENSGALG00000010379
ENSMUSG00000030055	Rab43	chr6	87788853	87812164	-	Yes			Up	5		ENSMUSG00000030055_ENSGALG00000005021	ENSGALG00000005021
ENSMUSG00000029790	Cep41	chr6	30653457	30693749	-	Yes	Up		Up	2		ENSMUSG00000029790_ENSGALG00000008103	ENSGALG00000008103
ENSMUSG00000021010	Npas3	chr12	53248677	54072175	+	Yes		Up	Up	5	bHLH	ENSMUSG00000021010_ENSGALG00000029022	ENSGALG00000029022
ENSMUSG00000029120	Ppp2r2c	chr5	36868513	36955078	+	Yes	Down	Down	Down	1		ENSMUSG00000029120_ENSGALG00000015531	ENSGALG00000015531
ENSMUSG00000029675	Eln	chr5	134702593	134747323	-	Yes	Up	Up	Up	5		ENSMUSG00000029675_ENSGALG00000043703	ENSGALG00000043703
ENSMUSG00000021392	Nol8	chr13	49653078	49679016	+	Yes			Down	6		ENSMUSG00000021392_ENSGALG00000004750	ENSGALG00000004750
ENSMUSG00000059361	Nrsn2	chr2	152368755	152376638	-	Yes	Up	Up	Up	2		ENSMUSG00000059361_ENSGALG00000045961	ENSGALG00000045961
ENSMUSG00000056427	Slit3	chr11	35121224	35708507	+	Yes	Up		Up	2		ENSMUSG00000056427_ENSGALG00000001916	ENSGALG00000001916
ENSMUSG00000052676	Zmat1	chrX	134971372	135009209	-	Yes	Up		Up	2	zf-C2H2	ENSMUSG00000052676_ENSGALG00000046009	ENSGALG00000046009
ENSMUSG00000030747	Dgat2	chr7	99153658	99182719	-	Yes			Down	1		ENSMUSG00000030747_ENSGALG00000040418	ENSGALG00000040418
ENSMUSG00000026458	Ppfia4	chr1	134296783	134332928	-	Yes		Up		4		ENSMUSG00000026458_ENSGALG00000000217	ENSGALG00000000217
ENSMUSG00000031239	Itm2a	chrX	107397099	107403376	-	Yes	Up	Up	Up	5		ENSMUSG00000031239_ENSGALG00000004107	ENSGALG00000004107
ENSMUSG00000004791	Pgf	chr12	85166635	85177790	-	Yes		Up	Up	5		ENSMUSG00000004791_ENSGALG00000026557	ENSGALG00000026557
ENSMUSG00000037962	Rflna	chr5	125003221	125012547	+	Yes	Down	Up	Up	5		ENSMUSG00000037962_ENSGALG00000003137	ENSGALG00000003137
ENSMUSG00000007888	Crlf1	chr8	70493158	70504081	+	Yes	Up		Up	2		ENSMUSG00000007888_ENSGALG00000026146	ENSGALG00000026146
ENSMUSG00000026167	Wnt10a	chr1	74791516	74804179	+	Yes		Up	Up	5		ENSMUSG00000026167_ENSGALG00000011355	ENSGALG00000011355
ENSMUSG00000027787	Nmd3	chr3	69721985	69756373	+	Yes			Down	6		ENSMUSG00000027787_ENSGALG00000009533	ENSGALG00000009533
ENSMUSG00000029330	Cds1	chr5	101765130	101823858	+	Yes	Up		Up	2		ENSMUSG00000029330_ENSGALG00000011227	ENSGALG00000011227
ENSMUSG00000040721	Zfhx2	chr14	55060262	55092324	-	Yes	Up		Up	2	Homeobox	ENSMUSG00000040721_ENSGALG00000037451	ENSGALG00000037451
ENSMUSG00000052135	Foxo6	chr4	120267079	120287349	-	Yes	Down	Up		4	Fork_head	ENSMUSG00000052135_ENSGALG00000026153	ENSGALG00000026153
ENSMUSG00000036510	Cdh8	chr8	99024471	99416471	-	Yes		Up	Up	5		ENSMUSG00000036510_ENSGALG00000005319	ENSGALG00000005319
ENSMUSG00000029413	Naaa	chr5	92257659	92278170	-	Yes			Down	6		ENSMUSG00000029413_ENSGALG00000011529	ENSGALG00000011529
ENSMUSG00000047248	C2cd3	chr7	100372233	100470152	+	Yes	Up		Up	2		ENSMUSG00000047248_ENSGALG00000017314	ENSGALG00000017314
ENSMUSG00000054252	Fgfr3	chr5	33721674	33737068	+	Yes		Up	Up	5		ENSMUSG00000054252_ENSGALG00000015708	ENSGALG00000015708
ENSMUSG00000032131	Abcg4	chr9	44273188	44288615	-	Yes	Up		Up	2		ENSMUSG00000032131_ENSGALG00000006795	ENSGALG00000006795
ENSMUSG00000002409	Dyrk1b	chr7	28179469	28187294	+	Yes	Up		Up	2		ENSMUSG00000002409_ENSGALG00000029753	ENSGALG00000029753
ENSMUSG00000003134	Tbc1d8	chr1	39371492	39478755	-	Yes			Up	2		ENSMUSG00000003134_ENSGALG00000016776	ENSGALG00000016776
ENSMUSG00000038679	Trps1	chr15	50654752	50890463	-	Yes	Up		Up	2	zf-GATA	ENSMUSG00000038679_ENSGALG00000031700	ENSGALG00000031700
ENSMUSG00000073640	Rpl27-ps3	chr18	6332590	6333064	+	Yes			Down	6		ENSMUSG00000073640_ENSGALG00000002837	ENSGALG00000002837
ENSMUSG00000052133	Sema5b	chr16	35541145	35664732	+	Yes	Down	Up		4		ENSMUSG00000052133_ENSGALG00000011686	ENSGALG00000011686
ENSMUSG00000046982	Tshz1	chr18	84011627	84086404	-	Yes		Up		5	zf-C2H2	ENSMUSG00000046982_ENSGALG00000013672	ENSGALG00000013672
ENSMUSG00000022053	Ebf2	chr14	67233292	67430918	+	Yes		Up	Up	5	COE	ENSMUSG00000022053_ENSGALG00000000242	ENSGALG00000000242
ENSMUSG00000040856	Dlk1	chr12	109452823	109463336	+	Yes	Down		Down	1		ENSMUSG00000040856_ENSGALG00000011244	ENSGALG00000011244
ENSMUSG00000022358	Fbxo32	chr15	58175879	58214932	-	Yes		Up		4		ENSMUSG00000022358_ENSGALG00000041202	ENSGALG00000041202
ENSMUSG00000016918	Sulf1	chr1	12692277	12861192	+	Yes		Up	Up	5		ENSMUSG00000016918_ENSGALG00000039553	ENSGALG00000039553
ENSMUSG00000090084	Srpx	chrX	10037977	10117709	-	Yes		Up	Up	5		ENSMUSG00000090084_ENSGALG00000043100	ENSGALG00000043100
ENSMUSG00000035168	Tanc1	chr2	59612042	59846149	+	Yes	Up		Up	2		ENSMUSG00000035168_ENSGALG00000012570	ENSGALG00000012570
ENSMUSG00000021474	Sfxn1	chr13	54071869	54108342	+	Yes			Down	6		ENSMUSG00000021474_ENSGALG00000033956	ENSGALG00000033956
ENSMUSG00000006782	Cnp	chr11	100574904	100591729	+	Yes		Up	Up	5		ENSMUSG00000006782_ENSGALG00000003457	ENSGALG00000003457
ENSMUSG00000028633	Ctps	chr4	120539868	120570276	-	Yes			Down	6		ENSMUSG00000028633_ENSGALG00000042967	ENSGALG00000042967
ENSMUSG00000043456	Zfp536	chr7	37472135	37773641	-	Yes		Up	Up	5	zf-C2H2	ENSMUSG00000043456_ENSGALG00000035602	ENSGALG00000035602
ENSMUSG00000022474	Pmm1	chr15	81951108	81960930	-	Yes	Down		Down	1		ENSMUSG00000022474_ENSGALG00000038599	ENSGALG00000038599
ENSMUSG00000021313	Ryr2	chr13	11553102	12106945	-	Yes	Down	Up		4		ENSMUSG00000021313_ENSGALG00000010812	ENSGALG00000010812
ENSMUSG00000019943	Atp2b1	chr10	98914406	99026143	+	Yes			Down	6		ENSMUSG00000019943_ENSGALG00000030550	ENSGALG00000030550
ENSMUSG00000040690	Col16a1	chr4	130047840	130099283	+	Yes			Up	2		ENSMUSG00000040690_ENSGALG00000026836	ENSGALG00000026836
ENSMUSG00000026483	Fam129a	chr1	151571186	151721939	+	Yes	Down		Down	1		ENSMUSG00000026483_ENSGALG00000004812	ENSGALG00000004812
ENSMUSG00000014846	Tppp3	chr8	105467493	105471526	-	Yes	Down	Up		4		ENSMUSG00000014846_ENSGALG00000002103	ENSGALG00000002103
ENSMUSG00000054079	Utp18	chr11	93859243	93885766	-	Yes			Down	1		ENSMUSG00000054079_ENSGALG00000002985	ENSGALG00000002985
ENSMUSG00000047407	Tgif1	chr17	70844205	70853546	-	Yes			Up	2	Homeobox	ENSMUSG00000047407_ENSGALG00000014795	ENSGALG00000014795
ENSMUSG00000063446	Plppr1	chr4	49059273	49340259	+	Yes		Up	Up	5		ENSMUSG00000063446_ENSGALG00000015542	ENSGALG00000015542
ENSMUSG00000017466	Timp2	chr11	118301069	118355740	-	Yes	Up		Up	2		ENSMUSG00000017466_ENSGALG00000027070	ENSGALG00000027070
ENSMUSG00000046807	Lrrc75b	chr10	75550123	75560330	-	Yes		Up	Up	5		ENSMUSG00000046807_ENSGALG00000006588	ENSGALG00000006588
ENSMUSG00000041272	Tox	chr4	6686353	6991557	-	Yes	Up	Up	Up	5	HMG	ENSMUSG00000041272_ENSGALG00000039102	ENSGALG00000039102
ENSMUSG00000029455	Aldh2	chr5	121566027	121593824	-	Yes			Up	2		ENSMUSG00000029455_ENSGALG00000004725	ENSGALG00000004725
ENSMUSG00000039477	Tnrc18	chr5	142724661	142817662	-	Yes	Up		Up	2		ENSMUSG00000039477_ENSGALG00000040770	ENSGALG00000040770
ENSMUSG00000038132	Rbm24	chr13	46418434	46431095	+	Yes		Up	Up	5		ENSMUSG00000038132_ENSGALG00000012712	ENSGALG00000012712
ENSMUSG00000037335	Hand1	chr11	57828705	57832818	-	Yes	Down		Down	1	bHLH	ENSMUSG00000037335_ENSGALG00000035104	ENSGALG00000035104
ENSMUSG00000096847	Tmem151b	chr17	45541940	45549677	-	Yes	Up		Up	2		ENSMUSG00000096847_ENSGALG00000010169	ENSGALG00000010169
ENSMUSG00000026480	Ncf2	chr1	152800194	152836991	+	Yes	Up		Up	2		ENSMUSG00000026480_ENSGALG00000004700	ENSGALG00000004700
ENSMUSG00000046480	Scn4b	chr9	45138395	45154152	+	Yes	Down	Down	Down	1		ENSMUSG00000046480_ENSGALG00000007409	ENSGALG00000007409
ENSMUSG00000034156	Tspoap1	chr11	87760541	87785928	+	Yes		Up	Up	5		ENSMUSG00000034156_ENSGALG00000042533	ENSGALG00000042533
ENSMUSG00000028015	Ctso	chr3	81932601	81956725	+	Yes	Up	Up	Up	5		ENSMUSG00000028015_ENSGALG00000009373	ENSGALG00000009373
ENSMUSG00000090122	Kcne1l	chrX	142304752	142306294	-	Yes		Up	Up	5		ENSMUSG00000090122_ENSGALG00000040890	ENSGALG00000040890
ENSMUSG00000005320	Fgfr4	chr13	55152640	55168759	+	Yes		Up	Up	5		ENSMUSG00000005320_ENSGALG00000028543	ENSGALG00000028543
ENSMUSG00000022122	Ednrb	chr14	103814625	103844402	-	Yes	Down	Up		4		ENSMUSG00000022122_ENSGALG00000016912	ENSGALG00000016912
ENSMUSG00000002699	Lcp2	chr11	34046920	34092295	+	Yes	Up		Up	2		ENSMUSG00000002699_ENSGALG00000002113	ENSGALG00000002113
ENSMUSG00000005089	Slc1a2	chr2	102658659	102790784	+	Yes	Down		Down	1		ENSMUSG00000005089_ENSGALG00000037556	ENSGALG00000037556
ENSMUSG00000025081	Tdrd1	chr19	56826209	56870012	+	Yes	Down	Up		4		ENSMUSG00000025081_ENSGALG00000046180	ENSGALG00000046180
ENSMUSG00000028195	Cyr61	chr3	145646976	145649981	-	Yes	Down	Up		4		ENSMUSG00000028195_ENSGALG00000008661	ENSGALG00000008661
ENSMUSG00000037826	Ppm1k	chr6	57506502	57535468	-	Yes	Up		Up	2		ENSMUSG00000037826_ENSGALG00000011266	ENSGALG00000011266
ENSMUSG00000044147	Arf6	chr12	69372150	69373783	+	Yes			Down	1		ENSMUSG00000044147_ENSGALG00000026944	ENSGALG00000026944
ENSMUSG00000052396	Mogat2	chr7	99219084	99238619	-	Yes		Down	Down	6		ENSMUSG00000052396_ENSGALG00000014170	ENSGALG00000014170
ENSMUSG00000008136	Fhl2	chr1	43123074	43196984	-	Yes		Up	Up	5		ENSMUSG00000008136_ENSGALG00000016797	ENSGALG00000016797
ENSMUSG00000001751	Naglu	chr11	101070012	101077672	+	Yes	Down			4		ENSMUSG00000001751_ENSGALG00000032610	ENSGALG00000032610
ENSMUSG00000016179	Camk1g	chr1	193346346	193370298	-	Yes			Up	5		ENSMUSG00000016179_ENSGALG00000001319	ENSGALG00000001319
ENSMUSG00000002104	Rapsn	chr2	91035620	91045729	+	Yes	Down	Up	Up	5		ENSMUSG00000002104_ENSGALG00000008100	ENSGALG00000008100
ENSMUSG00000041649	Klf8	chrX	153237466	153396132	+	Yes		Up	Up	5	zf-C2H2	ENSMUSG00000041649_ENSGALG00000044078	ENSGALG00000044078
ENSMUSG00000090290	Tarbp1	chr8	126425329	126475065	-	Yes			Down	6		ENSMUSG00000090290_ENSGALG00000011000	ENSGALG00000011000
ENSMUSG00000042644	Itpr3	chr17	27057304	27122223	+	Yes	Up			3		ENSMUSG00000042644_ENSGALG00000003149	ENSGALG00000003149
ENSMUSG00000029026	Trp73	chr4	154056253	154140208	-	Yes	Up	Up	Up	2	P53	ENSMUSG00000029026_ENSGALG00000001006	ENSGALG00000001006
ENSMUSG00000031665	Sall1	chr8	89027235	89044162	-	Yes	Up		Up	2	zf-C2H2	ENSMUSG00000031665_ENSGALG00000039238	ENSGALG00000039238
ENSMUSG00000060639	Hist1h4i	chr13	22040636	22041362	-	Yes	Down	Down	Down	6		ENSMUSG00000060639_ENSGALG00000035445	ENSGALG00000035445
ENSMUSG00000075702	Selenom	chr11	3514684	3517351	+	Yes			Up	5		ENSMUSG00000075702_ENSGALG00000025972	ENSGALG00000025972
ENSMUSG00000052336	Cx3cr1	chr9	119901616	120069879	-	Yes	Up	Up	Up	2		ENSMUSG00000052336_ENSGALG00000038000	ENSGALG00000038000
ENSMUSG00000041642	Kif21b	chr1	136131389	136177998	+	Yes	Up		Up	2		ENSMUSG00000041642_ENSGALG00000034347	ENSGALG00000034347
ENSMUSG00000087370	Tmem170b	chr13	41605907	41641355	+	Yes		Up	Up	5		ENSMUSG00000087370_ENSGALG00000012744	ENSGALG00000012744
ENSMUSG00000046794	Ppp1r3b	chr8	35375739	35388139	+	Yes		Up	Up	5		ENSMUSG00000046794_ENSGALG00000030303	ENSGALG00000030303
ENSMUSG00000026980	Ly75	chr2	60292103	60383303	-	Yes			Down	6		ENSMUSG00000026980_ENSGALG00000011153	ENSGALG00000011153
ENSMUSG00000027966	Col11a1	chr3	114030540	114220718	+	Yes	Up	Up	Up	5		ENSMUSG00000027966_ENSGALG00000005180	ENSGALG00000005180
ENSMUSG00000024232	Bambi	chr18	3507957	3516404	+	Yes	Down		Down	1		ENSMUSG00000024232_ENSGALG00000040993	ENSGALG00000040993
ENSMUSG00000016526	Dyrk3	chr1	131127455	131138340	-	Yes			Down	6		ENSMUSG00000016526_ENSGALG00000000863	ENSGALG00000000863
ENSMUSG00000041923	Nol4	chr18	22693181	23041653	-	Yes	Up		Up	2		ENSMUSG00000041923_ENSGALG00000015198	ENSGALG00000015198
ENSMUSG00000062257	Opcml	chr9	27790775	28925410	+	Yes	Down		Down	1		ENSMUSG00000062257_ENSGALG00000001442	ENSGALG00000001442
ENSMUSG00000041390	Mdfic	chr6	15720661	15802169	+	Yes		Up		5		ENSMUSG00000041390_ENSGALG00000026838	ENSGALG00000026838
ENSMUSG00000037455	Slc18b1	chr10	23796986	23827968	+	Yes	Up		Up	2		ENSMUSG00000037455_ENSGALG00000019961	ENSGALG00000019961
ENSMUSG00000021765	Fst	chr13	114452262	114458949	-	Yes	Down	Up		4		ENSMUSG00000021765_ENSGALG00000014908	ENSGALG00000014908
ENSMUSG00000059182	Skap2	chr6	51857422	52012549	-	Yes	Down		Down	1		ENSMUSG00000059182_ENSGALG00000030081	ENSGALG00000030081
ENSMUSG00000027536	Chmp4c	chr3	10366907	10428856	+	Yes		Up	Up	5		ENSMUSG00000027536_ENSGALG00000043573	ENSGALG00000043573
ENSMUSG00000098557	Kctd12	chr14	102976581	102982637	-	Yes		Up	Up	5		ENSMUSG00000098557_ENSGALG00000033816	ENSGALG00000033816
ENSMUSG00000029999	Tgfa	chr6	86195223	86275719	+	Yes		Up	Up	5		ENSMUSG00000029999_ENSGALG00000024024	ENSGALG00000024024
ENSMUSG00000010476	Ebf3	chr7	137193673	137314445	-	Yes		Up	Up	5	COE	ENSMUSG00000010476_ENSGALG00000010461	ENSGALG00000010461
ENSMUSG00000040616	Tmem51	chr4	142030992	142084304	-	Yes		Up	Up	5		ENSMUSG00000040616_ENSGALG00000035819	ENSGALG00000035819
ENSMUSG00000030057	Cnbp	chr6	87842615	87851106	-	Yes			Down	1	Others	ENSMUSG00000030057_ENSGALG00000005001	ENSGALG00000005001
ENSMUSG00000056749	Nfil3	chr13	52967209	52981073	-	Yes			Down	6	TF_bZIP	ENSMUSG00000056749_ENSGALG00000015209	ENSGALG00000015209
ENSMUSG00000051367	Six1	chr12	73040015	73053887	-	Yes	Up	Up	Up	2	Homeobox	ENSMUSG00000051367_ENSGALG00000029401	ENSGALG00000029401
ENSMUSG00000024360	Etf1	chr18	34902785	34932007	-	Yes			Down	6		ENSMUSG00000024360_ENSGALG00000002262	ENSGALG00000002262
ENSMUSG00000029319	Coq2	chr5	100654723	100675140	-	Yes	Down			1		ENSMUSG00000029319_ENSGALG00000041294	ENSGALG00000041294
ENSMUSG00000021411	Pxdc1	chr13	34627834	34653486	-	Yes	Down			1		ENSMUSG00000021411_ENSGALG00000012814	ENSGALG00000012814
ENSMUSG00000063727	Tnfrsf11b	chr15	54250619	54278484	-	Yes		Up	Up	5		ENSMUSG00000063727_ENSGALG00000043167	ENSGALG00000043167
ENSMUSG00000039913	Pak7	chr2	136081104	136387967	-	Yes		Up	Up	5		ENSMUSG00000039913_ENSGALG00000008947	ENSGALG00000008947
ENSMUSG00000029135	Fosl2	chr5	32135801	32157842	+	Yes		Up		5	TF_bZIP	ENSMUSG00000029135_ENSGALG00000010036	ENSGALG00000010036
ENSMUSG00000026235	Epha4	chr1	77367185	77515088	-	Yes	Up		Up	2		ENSMUSG00000026235_ENSGALG00000005256	ENSGALG00000005256
ENSMUSG00000030268	Bcat1	chr6	144993835	145076184	-	Yes	Down		Down	1		ENSMUSG00000030268_ENSGALG00000013177	ENSGALG00000013177
ENSMUSG00000050822	Slc29a4	chr5	142692512	142722490	+	Yes	Up		Up	2		ENSMUSG00000050822_ENSGALG00000010497	ENSGALG00000010497
ENSMUSG00000022512	Cldn1	chr16	26356642	26371841	-	Yes	Up		Up	3		ENSMUSG00000022512_ENSGALG00000026862	ENSGALG00000026862
ENSMUSG00000020000	Moxd1	chr10	24223517	24302790	+	Yes		Up	Up	5		ENSMUSG00000020000_ENSGALG00000002911	ENSGALG00000002911
ENSMUSG00000066406	Akap13	chr7	75455534	75754609	+	Yes			Up	2		ENSMUSG00000066406_ENSGALG00000027704	ENSGALG00000027704
ENSMUSG00000001750	Tcirg1	chr19	3896050	3907133	-	Yes	Up		Up	2		ENSMUSG00000001750_ENSGALG00000036069	ENSGALG00000036069
ENSMUSG00000020811	Wscd1	chr11	71749920	71789647	+	Yes	Down		Down	1		ENSMUSG00000020811_ENSGALG00000005886	ENSGALG00000005886
ENSMUSG00000038879	Nipal2	chr15	34572799	34679212	-	Yes		Up	Up	5		ENSMUSG00000038879_ENSGALG00000032718	ENSGALG00000032718
ENSMUSG00000021431	Snrnp48	chr13	38204938	38227665	+	Yes			Down	6		ENSMUSG00000021431_ENSGALG00000013005	ENSGALG00000013005
ENSMUSG00000034613	Ppm1h	chr10	122678762	122945795	+	Yes	Up		Up	2		ENSMUSG00000034613_ENSGALG00000009805	ENSGALG00000009805
ENSMUSG00000037977	6430571L13Rik	chr9	107340602	107352422	+	Yes		Up	Up	5		ENSMUSG00000037977_ENSGALG00000002240	ENSGALG00000002240
ENSMUSG00000034640	Tiparp	chr3	65528410	65555518	+	Yes	Down		Down	1		ENSMUSG00000034640_ENSGALG00000010256	ENSGALG00000010256
ENSMUSG00000029994	Anxa4	chr6	86736840	86793584	-	Yes	Up	Up	Up	5		ENSMUSG00000029994_ENSGALG00000038783	ENSGALG00000038783
ENSMUSG00000028354	Fmn2	chr1	174501825	174822729	+	Yes		Up		4		ENSMUSG00000028354_ENSGALG00000031427	ENSGALG00000031427
ENSMUSG00000041708	Mpped1	chr15	83779467	83858494	+	Yes		Up	Up	5		ENSMUSG00000041708_ENSGALG00000014186	ENSGALG00000014186
ENSMUSG00000002105	Slc39a13	chr2	91061791	91070417	-	Yes			Up	2		ENSMUSG00000002105_ENSGALG00000008122	ENSGALG00000008122
ENSMUSG00000050666	Vstm4	chr14	32856756	32939491	+	Yes	Down	Up		4		ENSMUSG00000050666_ENSGALG00000006174	ENSGALG00000006174
ENSMUSG00000037852	Cpe	chr8	64592542	64693054	-	Yes		Up	Up	5		ENSMUSG00000037852_ENSGALG00000027788	ENSGALG00000027788
ENSMUSG00000045414	1190002N15Rik	chr9	94517864	94538081	-	Yes		Up	Up	5		ENSMUSG00000045414_ENSGALG00000002347	ENSGALG00000002347
ENSMUSG00000026090	2010300C02Rik	chr1	37611677	37720085	-	Yes			Down	6		ENSMUSG00000026090_ENSGALG00000016755	ENSGALG00000016755
ENSMUSG00000026657	Frmd4a	chr2	4017717	4614043	+	Yes	Up		Up	2		ENSMUSG00000026657_ENSGALG00000034992	ENSGALG00000034992
ENSMUSG00000032537	Ephb1	chr9	101922128	102354693	-	Yes		Up	Up	5		ENSMUSG00000032537_ENSGALG00000006609	ENSGALG00000006609
ENSMUSG00000020427	Igfbp3	chr11	7206086	7213923	-	Yes		Up	Up	5		ENSMUSG00000020427_ENSGALG00000037940	ENSGALG00000037940
ENSMUSG00000024732	Ccdc86	chr19	10941481	10949266	-	Yes			Down	6		ENSMUSG00000024732_ENSGALG00000036935	ENSGALG00000036935
ENSMUSG00000036545	Adamts2	chr11	50602084	50807573	+	Yes	Down			4		ENSMUSG00000036545_ENSGALG00000032974	ENSGALG00000032974
ENSMUSG00000031137	Fgf13	chrX	59062145	59568071	-	Yes	Up	Up	Up	5		ENSMUSG00000031137_ENSGALG00000006508	ENSGALG00000006508
ENSMUSG00000036208	Nepro	chr16	44724301	44737284	+	Yes			Down	6		ENSMUSG00000036208_ENSGALG00000015182	ENSGALG00000015182
ENSMUSG00000039057	Myo16	chr8	10153911	10634742	+	Yes	Down	Up		4		ENSMUSG00000039057_ENSGALG00000016837	ENSGALG00000016837
ENSMUSG00000034112	Atp2c2	chr8	119700009	119757717	+	Yes		Down		6		ENSMUSG00000034112_ENSGALG00000035743	ENSGALG00000035743
ENSMUSG00000037275	Gemin5	chr11	58120002	58168539	-	Yes			Down	6		ENSMUSG00000037275_ENSGALG00000003937	ENSGALG00000003937
ENSMUSG00000027208	Fgf7	chr2	126034658	126091185	+	Yes		Up	Up	5		ENSMUSG00000027208_ENSGALG00000028158	ENSGALG00000028158
ENSMUSG00000021662	Arhgef28	chr13	97899469	98206439	-	Yes	Up	Up	Up	2		ENSMUSG00000021662_ENSGALG00000014923	ENSGALG00000014923
ENSMUSG00000023232	Serinc2	chr4	130253495	130279205	-	Yes	Up	Up	Up	5		ENSMUSG00000023232_ENSGALG00000021685	ENSGALG00000021685
ENSMUSG00000032051	Fdx1	chr9	51943306	51963556	-	Yes			Up	2		ENSMUSG00000032051_ENSGALG00000026507	ENSGALG00000026507
ENSMUSG00000014873	Surf2	chr2	26916367	26920183	+	Yes			Down	1		ENSMUSG00000014873_ENSGALG00000003181	ENSGALG00000003181
ENSMUSG00000054452	Aes	chr10	81559488	81566362	+	Yes	Up		Up	2		ENSMUSG00000054452_ENSGALG00000029503	ENSGALG00000029503
ENSMUSG00000037321	Tap1	chr17	34187553	34197225	+	Yes	Up		Up	2		ENSMUSG00000037321_ENSGALG00000035075	ENSGALG00000035075
ENSMUSG00000061535	C1qtnf7	chr5	43515538	43618803	+	Yes	Down	Up	Up	5		ENSMUSG00000061535_ENSGALG00000014515	ENSGALG00000014515
ENSMUSG00000028581	Laptm5	chr4	130913125	130936141	+	Yes	Up		Up	2		ENSMUSG00000028581_ENSGALG00000038636	ENSGALG00000038636
ENSMUSG00000060429	Sntb1	chr15	55636388	55906949	-	Yes		Up	Up	5		ENSMUSG00000060429_ENSGALG00000034528	ENSGALG00000034528
ENSMUSG00000033308	Dpyd	chr3	118562129	119432924	+	Yes	Up		Up	2		ENSMUSG00000033308_ENSGALG00000005509	ENSGALG00000005509
ENSMUSG00000031608	Galnt7	chr8	57523828	57653032	-	Yes		Down	Down	6		ENSMUSG00000031608_ENSGALG00000010744	ENSGALG00000010744
ENSMUSG00000031343	Gabra3	chrX	72432681	72656848	-	Yes		Up		4		ENSMUSG00000031343_ENSGALG00000007269	ENSGALG00000007269
ENSMUSG00000042604	Kcna4	chr2	107290639	107298502	+	Yes		Up	Up	5		ENSMUSG00000042604_ENSGALG00000012142	ENSGALG00000012142
ENSMUSG00000019853	Hebp2	chr10	18539498	18546076	-	Yes	Down	Up		4		ENSMUSG00000019853_ENSGALG00000004607	ENSGALG00000004607
ENSMUSG00000024619	Cdx1	chr18	61018862	61036199	-	Yes	Down	Down	Down	1	Homeobox	ENSMUSG00000024619_ENSGALG00000005679	ENSGALG00000005679
ENSMUSG00000032850	Rnft2	chr5	118190736	118245116	-	Yes			Up	5		ENSMUSG00000032850_ENSGALG00000008217	ENSGALG00000008217
ENSMUSG00000004127	Trmt10a	chr3	138143448	138159821	+	Yes			Down	1		ENSMUSG00000004127_ENSGALG00000012264	ENSGALG00000012264
ENSMUSG00000031133	Arhgef6	chrX	57231485	57338729	-	Yes	Up	Up	Up	5		ENSMUSG00000031133_ENSGALG00000006439	ENSGALG00000006439
ENSMUSG00000026253	Chrng	chr1	87204657	87212694	+	Yes	Down	Up	Up	5		ENSMUSG00000026253_ENSGALG00000007906	ENSGALG00000007906
ENSMUSG00000022438	Parvb	chr15	84232043	84315688	+	Yes		Down	Down	6		ENSMUSG00000022438_ENSGALG00000014201	ENSGALG00000014201
ENSMUSG00000006403	Adamts4	chr1	171250421	171260637	+	Yes	Up		Up	2		ENSMUSG00000006403_ENSGALG00000030502	ENSGALG00000030502
ENSMUSG00000026459	Myog	chr1	134289989	134292548	+	Yes	Down	Up	Up	5	bHLH	ENSMUSG00000026459_ENSGALG00000000172	ENSGALG00000000172
ENSMUSG00000038065	Mturn	chr6	54681624	54703851	+	Yes	Up	Up	Up	5		ENSMUSG00000038065_ENSGALG00000029724	ENSGALG00000029724
ENSMUSG00000032047	Acat1	chr9	53580522	53610382	-	Yes			Up	5		ENSMUSG00000032047_ENSGALG00000017163	ENSGALG00000017163
ENSMUSG00000057176	Ccdc189	chr7	127582383	127588595	-	Yes			Up	2		ENSMUSG00000057176_ENSGALG00000041514	ENSGALG00000041514
ENSMUSG00000043336	Filip1l	chr16	57353093	57573126	+	Yes			Up	2		ENSMUSG00000043336_ENSGALG00000015271	ENSGALG00000015271
ENSMUSG00000049265	Kcnk3	chr5	30588170	30625271	+	Yes	Down		Down	1		ENSMUSG00000049265_ENSGALG00000025971	ENSGALG00000025971
ENSMUSG00000021604	Irx4	chr13	73260479	73269608	+	Yes	Up	Up	Up	5	Homeobox	ENSMUSG00000021604_ENSGALG00000022896	ENSGALG00000022896
ENSMUSG00000042873	Lhfpl4	chr6	113168090	113195384	-	Yes	Down		Down	1		ENSMUSG00000042873_ENSGALG00000037636	ENSGALG00000037636
ENSMUSG00000027199	Gatm	chr2	122594467	122611303	-	Yes		Up	Up	5		ENSMUSG00000027199_ENSGALG00000023435	ENSGALG00000023435
ENSMUSG00000027500	Stmn2	chr3	8509360	8561606	+	Yes	Down	Up		4		ENSMUSG00000027500_ENSGALG00000039690	ENSGALG00000039690
ENSMUSG00000031910	Has3	chr8	106870242	106884566	+	Yes		Up	Up	5		ENSMUSG00000031910_ENSGALG00000000630	ENSGALG00000000630
ENSMUSG00000021175	Cdca7l	chr12	117804289	117878706	+	Yes		Down	Down	6		ENSMUSG00000021175_ENSGALG00000035978	ENSGALG00000035978
ENSMUSG00000022148	Fyb	chr15	6522853	6663313	+	Yes	Up		Up	2		ENSMUSG00000022148_ENSGALG00000003792	ENSGALG00000003792
ENSMUSG00000031837	Necab2	chr8	119446719	119472640	+	Yes	Down		Down	1		ENSMUSG00000031837_ENSGALG00000003309	ENSGALG00000003309
ENSMUSG00000034310	Tmem132d	chr5	127781630	128433077	-	Yes		Down	Down	6		ENSMUSG00000034310_ENSGALG00000002671	ENSGALG00000002671
ENSMUSG00000022048	Dpysl2	chr14	66802864	66868688	-	Yes			Up	5		ENSMUSG00000022048_ENSGALG00000000227	ENSGALG00000000227
ENSMUSG00000024481	Lvrn	chr18	46850039	46905446	+	Yes	Up		Up	2		ENSMUSG00000024481_ENSGALG00000002318	ENSGALG00000002318
ENSMUSG00000052949	Rnf157	chr11	116336353	116413032	-	Yes	Up	Up	Up	2		ENSMUSG00000052949_ENSGALG00000002008	ENSGALG00000002008
ENSMUSG00000035472	Slc25a21	chr12	56712634	57197472	-	Yes		Down	Down	6		ENSMUSG00000035472_ENSGALG00000010117	ENSGALG00000010117
ENSMUSG00000051154	Commd3	chr2	18672384	18676231	+	Yes			Up	5		ENSMUSG00000051154_ENSGALG00000007900	ENSGALG00000007900
ENSMUSG00000030029	Lrig1	chr6	94604529	94700158	-	Yes		Up	Up	5		ENSMUSG00000030029_ENSGALG00000007483	ENSGALG00000007483
ENSMUSG00000038025	Phf2	chr13	48801750	48871119	-	Yes			Up	2		ENSMUSG00000038025_ENSGALG00000039208	ENSGALG00000039208
ENSMUSG00000027547	Sall4	chr2	168748332	168767943	-	Yes	Down	Down	Down	6	zf-C2H2	ENSMUSG00000027547_ENSGALG00000041365	ENSGALG00000041365
ENSMUSG00000034839	Larp6	chr9	60712989	60738801	+	Yes	Up	Up	Up	5		ENSMUSG00000034839_ENSGALG00000004046	ENSGALG00000004046
ENSMUSG00000053825	Ppfia2	chr10	106470339	106935952	+	Yes		Up	Up	5		ENSMUSG00000053825_ENSGALG00000010958	ENSGALG00000010958
ENSMUSG00000004661	Arid3b	chr9	57790353	57836793	-	Yes		Down	Down	6	ARID	ENSMUSG00000004661_ENSGALG00000001376	ENSGALG00000001376
ENSMUSG00000034858	Fam214a	chr9	74952884	75032468	+	Yes	Up		Up	2		ENSMUSG00000034858_ENSGALG00000042839	ENSGALG00000042839
ENSMUSG00000031917	Nip7	chr8	107056877	107060931	+	Yes			Down	1		ENSMUSG00000031917_ENSGALG00000000650	ENSGALG00000000650
ENSMUSG00000050965	Prkca	chr11	107933387	108343928	-	Yes		Up	Up	5		ENSMUSG00000050965_ENSGALG00000025950	ENSGALG00000025950
ENSMUSG00000090223	Pcp4	chr16	96467606	96525793	+	Yes	Down	Up	Down	1		ENSMUSG00000090223_ENSGALG00000022819	ENSGALG00000022819
ENSMUSG00000025608	Podxl	chr6	31519488	31563981	-	Yes	Down		Down	1		ENSMUSG00000025608_ENSGALG00000006409	ENSGALG00000006409
ENSMUSG00000040447	Spns2	chr11	72451638	72489904	-	Yes		Down	Down	6		ENSMUSG00000040447_ENSGALG00000001387	ENSGALG00000001387
ENSMUSG00000031278	Acsl4	chrX	142317993	142390535	-	Yes			Down	1		ENSMUSG00000031278_ENSGALG00000008088	ENSGALG00000008088
ENSMUSG00000031310	Zmym3	chrX	101404384	101420849	-	Yes	Up		Up	2		ENSMUSG00000031310_ENSGALG00000005533	ENSGALG00000005533
ENSMUSG00000021314	Amph	chr13	18948205	19150921	+	Yes	Down	Up	Down	1		ENSMUSG00000021314_ENSGALG00000032958	ENSGALG00000032958
ENSMUSG00000015709	Arnt2	chr7	84246278	84410176	-	Yes			Up	2	bHLH	ENSMUSG00000015709_ENSGALG00000006445	ENSGALG00000006445
ENSMUSG00000067567	Hdac8	chrX	102284639	102505359	-	Yes	Up		Up	2		ENSMUSG00000067567_ENSGALG00000004825	ENSGALG00000004825
ENSMUSG00000020785	Camkk1	chr11	73019008	73042073	+	Yes		Up	Up	5		ENSMUSG00000020785_ENSGALG00000001617	ENSGALG00000001617
ENSMUSG00000041782	Lad1	chr1	135818598	135833342	+	Yes			Down	6		ENSMUSG00000041782_ENSGALG00000000309	ENSGALG00000000309
ENSMUSG00000048772	Tmem53	chr4	117251951	117268582	+	Yes	Up		Up	2		ENSMUSG00000048772_ENSGALG00000010110	ENSGALG00000010110
ENSMUSG00000027560	Dok5	chr2	170731807	170879769	+	Yes	Down		Down	1		ENSMUSG00000027560_ENSGALG00000007786	ENSGALG00000007786
ENSMUSG00000058656	Samd12	chr15	53453810	53902537	-	Yes		Up	Up	5		ENSMUSG00000058656_ENSGALG00000029664	ENSGALG00000029664
ENSMUSG00000004552	Ctse	chr1	131638306	131675505	+	Yes	Up		Up	3		ENSMUSG00000004552_ENSGALG00000000786	ENSGALG00000000786
ENSMUSG00000021895	Arhgef3	chr14	27114899	27403911	+	Yes		Up	Up	5		ENSMUSG00000021895_ENSGALG00000005481	ENSGALG00000005481
ENSMUSG00000066842	Hmcn1	chr1	150562524	150993435	-	Yes	Up		Up	2		ENSMUSG00000066842_ENSGALG00000031129	ENSGALG00000031129
ENSMUSG00000020077	Srgn	chr10	62493833	62527451	-	Yes	Up		Up	2		ENSMUSG00000020077_ENSGALG00000004167	ENSGALG00000004167
ENSMUSG00000031963	Bmper	chr9	23223076	23485200	+	Yes	Down	Up	Up	5		ENSMUSG00000031963_ENSGALG00000029811	ENSGALG00000029811
ENSMUSG00000042978	Sbk1	chr7	126272619	126295016	+	Yes			Up	2		ENSMUSG00000042978_ENSGALG00000014179	ENSGALG00000014179
ENSMUSG00000011171	Vipr2	chr12	116077726	116146261	+	Yes			Up	5		ENSMUSG00000011171_ENSGALG00000006575	ENSGALG00000006575
ENSMUSG00000000805	Car4	chr11	84957786	84966044	+	Yes	Down		Down	1		ENSMUSG00000000805_ENSGALG00000005360	ENSGALG00000005360
ENSMUSG00000048458	Fam212b	chr3	105704599	105720842	+	Yes		Up	Up	5		ENSMUSG00000048458_ENSGALG00000001480	ENSGALG00000001480
ENSMUSG00000031538	Plat	chr8	22757727	22782844	+	Yes	Down	Up	Down	1		ENSMUSG00000031538_ENSGALG00000003709	ENSGALG00000003709
ENSMUSG00000022270	Retreg1	chr15	25843180	25973687	+	Yes	Up		Up	2		ENSMUSG00000022270_ENSGALG00000042679	ENSGALG00000042679
ENSMUSG00000031965	Tbx20	chr9	24718138	24774303	-	Yes	Down		Down	1	T-box	ENSMUSG00000031965_ENSGALG00000032097	ENSGALG00000032097
ENSMUSG00000005986	Ankrd13d	chr19	4270180	4283137	-	Yes		Up	Up	5		ENSMUSG00000005986_ENSGALG00000042297	ENSGALG00000042297
ENSMUSG00000021090	Lrrc9	chr12	72441866	72530750	+	Yes			Up	5		ENSMUSG00000021090_ENSGALG00000012005	ENSGALG00000012005
ENSMUSG00000034614	Pik3ip1	chr11	3330401	3342971	+	Yes			Up	5		ENSMUSG00000034614_ENSGALG00000006942	ENSGALG00000006942
ENSMUSG00000055717	Slain1	chr14	103650228	103704907	+	Yes		Up	Up	5		ENSMUSG00000055717_ENSGALG00000016913	ENSGALG00000016913
ENSMUSG00000028542	Slc6a9	chr4	117834506	117875198	+	Yes	Up		Up	2		ENSMUSG00000028542_ENSGALG00000010098	ENSGALG00000010098
ENSMUSG00000001986	Gria3	chrX	41400854	41678601	+	Yes	Down		Down	1		ENSMUSG00000001986_ENSGALG00000034109	ENSGALG00000034109
ENSMUSG00000027602	Map1lc3a	chr2	155276297	155278073	+	Yes			Up	5		ENSMUSG00000027602_ENSGALG00000038721	ENSGALG00000038721
ENSMUSG00000028035	Dnajb4	chr3	152178511	152210302	-	Yes		Up	Up	5		ENSMUSG00000028035_ENSGALG00000008916	ENSGALG00000008916
ENSMUSG00000025582	Nptx1	chr11	119538719	119547753	-	Yes		Up	Up	5		ENSMUSG00000025582_ENSGALG00000017418	ENSGALG00000017418
ENSMUSG00000028789	Azin2	chr4	128930233	128962442	-	Yes		Up	Up	5		ENSMUSG00000028789_ENSGALG00000003614	ENSGALG00000003614
ENSMUSG00000032609	Klhdc8b	chr9	108447636	108461581	-	Yes		Up	Up	5		ENSMUSG00000032609_ENSGALG00000006776	ENSGALG00000006776
ENSMUSG00000041921	Metap1d	chr2	71453276	71525194	+	Yes	Up	Down		3		ENSMUSG00000041921_ENSGALG00000030254	ENSGALG00000030254
ENSMUSG00000020704	Asic2	chr11	80880169	81968457	-	Yes	Down	Down	Down	6		ENSMUSG00000020704_ENSGALG00000019824	ENSGALG00000019824
ENSMUSG00000055027	Smyd1	chr6	71213940	71322233	-	Yes	Down	Up		4		ENSMUSG00000055027_ENSGALG00000015935	ENSGALG00000015935
ENSMUSG00000022636	Alcam	chr16	52248996	52454074	-	Yes	Down	Up		4		ENSMUSG00000022636_ENSGALG00000015348	ENSGALG00000015348
ENSMUSG00000037306	Man1c1	chr4	134561690	134704290	-	Yes	Down	Up		4		ENSMUSG00000037306_ENSGALG00000001038	ENSGALG00000001038
ENSMUSG00000026698	Pigc	chr1	161969186	161973435	+	Yes			Up	2		ENSMUSG00000026698_ENSGALG00000027608	ENSGALG00000027608
ENSMUSG00000032289	Thsd4	chr9	59966931	60522046	-	Yes		Up	Up	5		ENSMUSG00000032289_ENSGALG00000004087	ENSGALG00000004087
ENSMUSG00000025927	Tfap2b	chr1	19208914	19238576	+	Yes	Up	Up	Up	5	AP-2	ENSMUSG00000025927_ENSGALG00000016680	ENSGALG00000016680
ENSMUSG00000020422	Tns3	chr11	8431652	8664535	-	Yes	Up		Up	2		ENSMUSG00000020422_ENSGALG00000039139	ENSGALG00000039139
ENSMUSG00000024299	Adamts10	chr17	33524204	33553782	+	Yes	Up		Up	2		ENSMUSG00000024299_ENSGALG00000033157	ENSGALG00000033157
ENSMUSG00000022661	Cd200	chr16	45382135	45409053	-	Yes		Up	Up	5		ENSMUSG00000022661_ENSGALG00000015396	ENSGALG00000015396
ENSMUSG00000045275	Lca5l	chr16	96158407	96192257	-	Yes			Up	5		ENSMUSG00000045275_ENSGALG00000016125	ENSGALG00000016125
ENSMUSG00000009246	Trpm5	chr7	143069153	143094642	-	Yes	Up	Up	Up	5		ENSMUSG00000009246_ENSGALG00000006521	ENSGALG00000006521
ENSMUSG00000043207	Zmpste24	chr4	121059237	121098241	-	Yes			Down	1		ENSMUSG00000043207_ENSGALG00000000855	ENSGALG00000000855
ENSMUSG00000014603	Alx3	chr3	107595031	107605776	+	Yes	Down		Down	1	Homeobox	ENSMUSG00000014603_ENSGALG00000025867	ENSGALG00000025867
ENSMUSG00000024524	Gnal	chr18	67088336	67226792	+	Yes			Up	2		ENSMUSG00000024524_ENSGALG00000013785	ENSGALG00000013785
ENSMUSG00000025509	Pnpla2	chr7	141455198	141460743	+	Yes			Up	2		ENSMUSG00000025509_ENSGALG00000014569	ENSGALG00000014569
ENSMUSG00000038193	Hand2	chr8	57320983	57324633	+	Yes	Up		Up	2	bHLH	ENSMUSG00000038193_ENSGALG00000030530	ENSGALG00000030530
ENSMUSG00000027931	Npr1	chr3	90450591	90465866	-	Yes	Down	Down	Down	1		ENSMUSG00000027931_ENSGALG00000036429	ENSGALG00000036429
ENSMUSG00000020601	Trib2	chr12	15791727	15816922	-	Yes	Up	Up	Up	5		ENSMUSG00000020601_ENSGALG00000016457	ENSGALG00000016457
ENSMUSG00000030505	Prmt3	chr7	49778346	49858265	+	Yes			Down	1		ENSMUSG00000030505_ENSGALG00000003958	ENSGALG00000003958
ENSMUSG00000028033	Kcnq5	chr1	21398403	21961942	-	Yes	Down		Down	1		ENSMUSG00000028033_ENSGALG00000037249	ENSGALG00000037249
ENSMUSG00000027220	Syt13	chr2	92915098	92956058	+	Yes	Up	Up	Up	5		ENSMUSG00000027220_ENSGALG00000008055	ENSGALG00000008055
ENSMUSG00000020251	Glt8d2	chr10	82650433	82690650	-	Yes	Up	Up	Up	5		ENSMUSG00000020251_ENSGALG00000034078	ENSGALG00000034078
ENSMUSG00000021250	Fos	chr12	85473890	85477273	+	Yes	Down		Down	1	TF_bZIP	ENSMUSG00000021250_ENSGALG00000028037	ENSGALG00000028037
ENSMUSG00000091243	Vgll3	chr16	65815257	65866368	+	Yes	Up	Up	Up	5		ENSMUSG00000091243_ENSGALG00000015497	ENSGALG00000015497
ENSMUSG00000038366	Lasp1	chr11	97799000	97838764	+	Yes			Up	2		ENSMUSG00000038366_ENSGALG00000039299	ENSGALG00000039299
ENSMUSG00000042312	S100a13	chr3	90514435	90524581	+	Yes		Up	Up	5		ENSMUSG00000042312_ENSGALG00000046614	ENSGALG00000046614
ENSMUSG00000041774	Ydjc	chr16	17144621	17160701	+	Yes	Down			1		ENSMUSG00000041774_ENSGALG00000029198	ENSGALG00000029198
ENSMUSG00000039050	Osbpl2	chr2	180119306	180162680	+	Yes			Up	5		ENSMUSG00000039050_ENSGALG00000005195	ENSGALG00000005195
ENSMUSG00000026475	Rgs16	chr1	153740349	153745468	+	Yes		Up	Up	5		ENSMUSG00000026475_ENSGALG00000033535	ENSGALG00000033535
ENSMUSG00000028023	Pitx2	chr3	129199878	129219591	+	Yes		Up	Up	5	Homeobox	ENSMUSG00000028023_ENSGALG00000042492	ENSGALG00000042492
ENSMUSG00000028661	Epha8	chr4	136929419	136956816	-	Yes			Up	2		ENSMUSG00000028661_ENSGALG00000021567	ENSGALG00000021567
ENSMUSG00000023064	Sncg	chr14	34370274	34374789	-	Yes	Down		Down	1		ENSMUSG00000023064_ENSGALG00000002015	ENSGALG00000002015
ENSMUSG00000041073	Nacad	chr11	6597823	6606053	-	Yes		Up	Up	5		ENSMUSG00000041073_ENSGALG00000037608	ENSGALG00000037608
ENSMUSG00000022382	Wnt7b	chr15	85535439	85581821	-	Yes	Up	Up	Up	2		ENSMUSG00000022382_ENSGALG00000036255	ENSGALG00000036255
ENSMUSG00000031214	Ophn1	chrX	98554277	98891025	-	Yes			Up	2		ENSMUSG00000031214_ENSGALG00000029652	ENSGALG00000029652
ENSMUSG00000024924	Vldlr	chr19	27216484	27254231	+	Yes	Down			1		ENSMUSG00000024924_ENSGALG00000010166	ENSGALG00000010166
ENSMUSG00000042524	Sun2	chr15	79724070	79742536	-	Yes			Up	5		ENSMUSG00000042524_ENSGALG00000028230	ENSGALG00000028230
ENSMUSG00000056174	Col8a2	chr4	126286793	126314330	+	Yes		Up	Up	5		ENSMUSG00000056174_ENSGALG00000002298	ENSGALG00000002298
ENSMUSG00000035873	Pawr	chr10	108332121	108414240	+	Yes	Down		Down	1		ENSMUSG00000035873_ENSGALG00000010320	ENSGALG00000010320
ENSMUSG00000038227	Hoxa9	chr6	52223100	52231089	-	Yes		Down		3	Homeobox	ENSMUSG00000038227_ENSGALG00000028983	ENSGALG00000028983
ENSMUSG00000060935	Tmem263	chr10	85102627	85120618	+	Yes		Up	Up	5		ENSMUSG00000060935_ENSGALG00000012640	ENSGALG00000012640
ENSMUSG00000036561	Ppp6r2	chr15	89211553	89287010	+	Yes			Up	5		ENSMUSG00000036561_ENSGALG00000029341	ENSGALG00000029341
ENSMUSG00000031342	Gpm6b	chrX	166238911	166388988	+	Yes		Up	Up	5		ENSMUSG00000031342_ENSGALG00000016575	ENSGALG00000016575
ENSMUSG00000020277	Pfkl	chr10	77986947	78010083	-	Yes			Down	6		ENSMUSG00000020277_ENSGALG00000006543	ENSGALG00000006543
ENSMUSG00000021359	Tfap2a	chr13	40715302	40738376	-	Yes	Up			2	AP-2	ENSMUSG00000021359_ENSGALG00000012775	ENSGALG00000012775
ENSMUSG00000039031	Arhgap18	chr10	26753421	26918648	+	Yes			Up	5		ENSMUSG00000039031_ENSGALG00000031843	ENSGALG00000031843
ENSMUSG00000062961	Ccdc177	chr12	80754043	80760687	-	Yes			Up	5		ENSMUSG00000062961_ENSGALG00000026215	ENSGALG00000026215
ENSMUSG00000027907	S100a11	chr3	93520488	93526287	+	Yes		Up	Up	5		ENSMUSG00000027907_ENSGALG00000036711	ENSGALG00000036711
ENSMUSG00000021373	Cap2	chr13	46501848	46650281	+	Yes	Up		Up	2		ENSMUSG00000021373_ENSGALG00000012715	ENSGALG00000012715
ENSMUSG00000032656	2003-03-01	chr18	56761716	56925548	-	Yes	Up		Up	2		ENSMUSG00000032656_ENSGALG00000028673	ENSGALG00000028673
ENSMUSG00000031273	Col4a6	chrX	141165403	141474076	-	Yes	Down		Down	1		ENSMUSG00000031273_ENSGALG00000008266	ENSGALG00000008266
ENSMUSG00000030067	Foxp1	chr6	98925338	99522721	-	Yes		Up		4	Fork_head	ENSMUSG00000030067_ENSGALG00000007769	ENSGALG00000007769
ENSMUSG00000024640	Psat1	chr19	15904678	15947337	-	Yes	Down		Down	1		ENSMUSG00000024640_ENSGALG00000015180	ENSGALG00000015180
ENSMUSG00000039542	Ncam1	chr9	49502136	49798925	-	Yes		Up	Up	5		ENSMUSG00000039542_ENSGALG00000007839	ENSGALG00000007839
ENSMUSG00000039376	Synpo2l	chr14	20658946	20668354	-	Yes	Down	Up	Up	5		ENSMUSG00000039376_ENSGALG00000005207	ENSGALG00000005207
ENSMUSG00000034312	Iqsec1	chr6	90656088	90988685	-	Yes			Up	5		ENSMUSG00000034312_ENSGALG00000005042	ENSGALG00000005042
ENSMUSG00000027784	Ppm1l	chr3	69316861	69560802	+	Yes			Up	5		ENSMUSG00000027784_ENSGALG00000009537	ENSGALG00000009537
ENSMUSG00000019647	Sema6a	chr18	47235598	47368870	-	Yes	Up	Up	Up	5		ENSMUSG00000019647_ENSGALG00000002294	ENSGALG00000002294
ENSMUSG00000028943	Espn	chr4	152120331	152152371	-	Yes	Down		Down	1		ENSMUSG00000028943_ENSGALG00000000645	ENSGALG00000000645
ENSMUSG00000036422	Pcdh8	chr14	79766775	79771312	-	Yes		Up	Up	5		ENSMUSG00000036422_ENSGALG00000036258	ENSGALG00000036258
ENSMUSG00000024544	Ldlrad4	chr18	67933257	68255549	+	Yes	Up	Up	Up	5		ENSMUSG00000024544_ENSGALG00000013886	ENSGALG00000013886
ENSMUSG00000028019	Pdgfc	chr3	81036416	81214040	+	Yes	Up		Up	2		ENSMUSG00000028019_ENSGALG00000009378	ENSGALG00000009378
ENSMUSG00000029603	Dtx1	chr5	120680202	120711927	-	Yes		Up	Up	5		ENSMUSG00000029603_ENSGALG00000027897	ENSGALG00000027897
ENSMUSG00000035202	Lars2	chr9	123366927	123462666	+	Yes		Up		4		ENSMUSG00000035202_ENSGALG00000036309	ENSGALG00000036309
ENSMUSG00000001506	Col1a1	chr11	94936224	94953042	+	Yes		Up	Up	5		ENSMUSG00000001506_ENSGALG00000041555	ENSGALG00000041555
ENSMUSG00000030279	C2cd5	chr6	143010920	143100141	-	Yes		Down		3		ENSMUSG00000030279_ENSGALG00000013210	ENSGALG00000013210
ENSMUSG00000060181	Slc35e3	chr10	117733679	117746365	-	Yes			Up	5		ENSMUSG00000060181_ENSGALG00000009940	ENSGALG00000009940
ENSMUSG00000004360	9330159F19Rik	chr10	29211606	29230779	+	Yes	Down	Up	Down	1		ENSMUSG00000004360_ENSGALG00000030211	ENSGALG00000030211
ENSMUSG00000041235	Chd7	chr4	8690406	8867659	+	Yes		Down	Down	6		ENSMUSG00000041235_ENSGALG00000041080	ENSGALG00000041080
ENSMUSG00000042429	Adora1	chr1	134199223	134235431	-	Yes	Down	Up	Up	5		ENSMUSG00000042429_ENSGALG00000000168	ENSGALG00000000168
ENSMUSG00000006435	Neurl1a	chr19	47178820	47259440	+	Yes			Up	5		ENSMUSG00000006435_ENSGALG00000008281	ENSGALG00000008281
ENSMUSG00000036568	Bicral	chr17	46798116	46831413	-	Yes	Up		Up	2		ENSMUSG00000036568_ENSGALG00000009911	ENSGALG00000009911
ENSMUSG00000030087	Klf15	chr6	90462576	90475238	+	Yes	Down		Down	1	zf-C2H2	ENSMUSG00000030087_ENSGALG00000036133	ENSGALG00000036133
ENSMUSG00000022484	Hoxc10	chr15	102966796	102971893	+	Yes	Up	Up	Up	5	Homeobox	ENSMUSG00000022484_ENSGALG00000029393	ENSGALG00000029393
ENSMUSG00000027864	Ptgfrn	chr3	101040232	101110278	-	Yes			Up	2		ENSMUSG00000027864_ENSGALG00000015464	ENSGALG00000015464
ENSMUSG00000027962	Vcam1	chr3	116109949	116129688	-	Yes	Up		Up	2		ENSMUSG00000027962_ENSGALG00000005257	ENSGALG00000005257
ENSMUSG00000043088	Il17re	chr6	113458484	113470758	+	Yes			Up	2		ENSMUSG00000043088_ENSGALG00000038663	ENSGALG00000038663
ENSMUSG00000047115	Fam221a	chr6	49367739	49390539	+	Yes			Up	2		ENSMUSG00000047115_ENSGALG00000010977	ENSGALG00000010977
ENSMUSG00000029507	Pus1	chr5	110773667	110780659	-	Yes			Down	6		ENSMUSG00000029507_ENSGALG00000002354	ENSGALG00000002354
ENSMUSG00000019989	Enpp3	chr10	24772406	24842823	-	Yes	Up		Up	2		ENSMUSG00000019989_ENSGALG00000037587	ENSGALG00000037587
ENSMUSG00000042035	Igsf3	chr3	101377083	101463059	+	Yes	Up		Up	2		ENSMUSG00000042035_ENSGALG00000036738	ENSGALG00000036738
ENSMUSG00000028729	Ebna1bp2	chr4	118620799	118627776	+	Yes			Down	1		ENSMUSG00000028729_ENSGALG00000009045	ENSGALG00000009045
ENSMUSG00000047747	Rnf150	chr8	82863356	83091268	+	Yes			Up	5		ENSMUSG00000047747_ENSGALG00000009865	ENSGALG00000009865
ENSMUSG00000079481	Nhsl2	chrX	101849385	102092055	+	Yes			Up	2		ENSMUSG00000079481_ENSGALG00000028506	ENSGALG00000028506
ENSMUSG00000038210	Hoxa11	chr6	52242106	52245810	-	Yes	Up		Up	2	Homeobox	ENSMUSG00000038210_ENSGALG00000040021	ENSGALG00000040021
ENSMUSG00000042109	Csdc2	chr15	81936759	81950941	+	Yes			Up	2	CSD	ENSMUSG00000042109_ENSGALG00000030101	ENSGALG00000030101
ENSMUSG00000056267	Cep70	chr9	99243367	99300404	+	Yes			Up	2		ENSMUSG00000056267_ENSGALG00000012087	ENSGALG00000012087
ENSMUSG00000022419	Deptor	chr15	55112317	55259271	+	Yes	Down	Up		4		ENSMUSG00000022419_ENSGALG00000043787	ENSGALG00000043787
ENSMUSG00000027868	Tbx15	chr3	99240381	99354259	+	Yes	Up		Up	2	T-box	ENSMUSG00000027868_ENSGALG00000014776	ENSGALG00000014776
ENSMUSG00000021536	Adcy2	chr13	68620043	68999541	-	Yes		Up	Up	5		ENSMUSG00000021536_ENSGALG00000013060	ENSGALG00000013060
ENSMUSG00000054364	Rhob	chr12	8497661	8500009	-	Yes	Down			4		ENSMUSG00000054364_ENSGALG00000016485	ENSGALG00000016485
ENSMUSG00000010307	Tmem86a	chr7	47050601	47054777	+	Yes			Up	5		ENSMUSG00000010307_ENSGALG00000006358	ENSGALG00000006358
ENSMUSG00000035891	Cerk	chr15	86139128	86186141	-	Yes			Up	2		ENSMUSG00000035891_ENSGALG00000019397	ENSGALG00000019397
ENSMUSG00000050671	Ism2	chr12	87278638	87299705	-	Yes		Up		4		ENSMUSG00000050671_ENSGALG00000010468	ENSGALG00000010468
ENSMUSG00000046027	Stard5	chr7	83631959	83653127	+	Yes			Up	2		ENSMUSG00000046027_ENSGALG00000021193	ENSGALG00000021193
ENSMUSG00000030465	Psd3	chr8	67689082	68212027	-	Yes		Up	Up	5		ENSMUSG00000030465_ENSGALG00000015428	ENSGALG00000015428
ENSMUSG00000037363	Letm2	chr8	25578490	25597582	-	Yes			Up	2		ENSMUSG00000037363_ENSGALG00000036049	ENSGALG00000036049
ENSMUSG00000057315	Arhgap24	chr5	102481391	102897937	+	Yes	Up		Up	2		ENSMUSG00000057315_ENSGALG00000011124	ENSGALG00000011124
ENSMUSG00000066357	Wdr6	chr9	108572311	108578739	-	Yes	Up		Up	2		ENSMUSG00000066357_ENSGALG00000006936	ENSGALG00000006936
ENSMUSG00000020732	Rab37	chr11	115091431	115162236	+	Yes	Down			1		ENSMUSG00000020732_ENSGALG00000027789	ENSGALG00000027789
ENSMUSG00000060512	0610040J01Rik	chr5	63812363	63899625	+	Yes		Up	Up	5		ENSMUSG00000060512_ENSGALG00000027885	ENSGALG00000027885
ENSMUSG00000036995	Asap3	chr4	136206365	136245216	+	Yes		Up	Up	5		ENSMUSG00000036995_ENSGALG00000036949	ENSGALG00000036949
ENSMUSG00000071604	Fam189a2	chr19	23972751	24031019	-	Yes		Down	Down	6		ENSMUSG00000071604_ENSGALG00000015110	ENSGALG00000015110
ENSMUSG00000040195	Nemp1	chr10	127666901	127701049	+	Yes			Down	6		ENSMUSG00000040195_ENSGALG00000031056	ENSGALG00000031056
ENSMUSG00000044337	Ackr3	chr1	90203980	90216751	+	Yes			Up	2		ENSMUSG00000044337_ENSGALG00000021031	ENSGALG00000021031
ENSMUSG00000032625	Thsd7a	chr6	12311610	12749410	-	Yes		Up	Up	5		ENSMUSG00000032625_ENSGALG00000010718	ENSGALG00000010718
ENSMUSG00000045140	Pigw	chr11	84876315	84880285	-	Yes		Down	Down	6		ENSMUSG00000045140_ENSGALG00000023554	ENSGALG00000023554
ENSMUSG00000057722	Lepr	chr4	101717404	101815352	+	Yes	Up		Up	2		ENSMUSG00000057722_ENSGALG00000011058	ENSGALG00000011058
ENSMUSG00000018634	Crhr1	chr11	104132855	104175523	+	Yes		Down	Down	6		ENSMUSG00000018634_ENSGALG00000000371	ENSGALG00000000371
ENSMUSG00000052852	Reep1	chr6	71707561	71810710	+	Yes	Down		Down	1		ENSMUSG00000052852_ENSGALG00000015786	ENSGALG00000015786
ENSMUSG00000005958	Ephb3	chr16	21204755	21223305	+	Yes	Up		Up	2		ENSMUSG00000005958_ENSGALG00000008537	ENSGALG00000008537
ENSMUSG00000031616	Ednra	chr8	77663031	77724464	-	Yes	Up		Up	2		ENSMUSG00000031616_ENSGALG00000010013	ENSGALG00000010013
ENSMUSG00000048534	Jaml	chr9	45079183	45108534	+	Yes	Down	Down	Down	1		ENSMUSG00000048534_ENSGALG00000044339	ENSGALG00000044339
ENSMUSG00000032717	Mdfi	chr17	47815328	47834691	-	Yes			Up	5		ENSMUSG00000032717_ENSGALG00000030377	ENSGALG00000030377
ENSMUSG00000006342	Susd2	chr10	75636706	75644008	-	Yes			Up	5		ENSMUSG00000006342_ENSGALG00000005824	ENSGALG00000005824
ENSMUSG00000056962	Jmjd6	chr11	116837432	116843449	-	Yes			Down	6		ENSMUSG00000056962_ENSGALG00000001802	ENSGALG00000001802
ENSMUSG00000015981	Stk32c	chr7	139103638	139213307	-	Yes	Down	Up		4		ENSMUSG00000015981_ENSGALG00000020615	ENSGALG00000020615
ENSMUSG00000051177	Plcb1	chr2	134786067	135475258	+	Yes	Up		Up	2		ENSMUSG00000051177_ENSGALG00000008875	ENSGALG00000008875
ENSMUSG00000045257	Morn2	chr17	80290203	80297476	+	Yes	Up		Up	2		ENSMUSG00000045257_ENSGALG00000040307	ENSGALG00000040307
ENSMUSG00000025785	Exosc7	chr9	123113215	123136129	+	Yes			Down	6		ENSMUSG00000025785_ENSGALG00000030084	ENSGALG00000030084
ENSMUSG00000028525	Pde4b	chr4	102087543	102607259	+	Yes		Up	Up	5		ENSMUSG00000028525_ENSGALG00000011094	ENSGALG00000011094
ENSMUSG00000023571	C1qtnf12	chr4	155962318	155966629	+	Yes		Up		4		ENSMUSG00000023571_ENSGALG00000001857	ENSGALG00000001857
ENSMUSG00000049551	Fzd9	chr5	135248938	135251230	-	Yes		Up	Up	5		ENSMUSG00000049551_ENSGALG00000041927	ENSGALG00000041927
ENSMUSG00000041540	Sox5	chr6	143828425	144781977	-	Yes	Up		Up	2	HMG	ENSMUSG00000041540_ENSGALG00000032768	ENSGALG00000032768
ENSMUSG00000063382	Bcl9l	chr9	44482825	44511896	+	Yes			Up	2		ENSMUSG00000063382_ENSGALG00000007685	ENSGALG00000007685
ENSMUSG00000028845	Tekt2	chr4	126322121	126325688	-	Yes		Up	Up	5		ENSMUSG00000028845_ENSGALG00000002319	ENSGALG00000002319
ENSMUSG00000023216	Epb42	chr2	121017891	121037072	-	Yes	Up			3		ENSMUSG00000023216_ENSGALG00000021230	ENSGALG00000021230
ENSMUSG00000040666	Sh3bgr	chr16	96200470	96228933	+	Yes	Down	Up	Down	1		ENSMUSG00000040666_ENSGALG00000016127	ENSGALG00000016127
ENSMUSG00000061762	Tac1	chr6	7554879	7565834	+	Yes	Up	Up	Up	5		ENSMUSG00000061762_ENSGALG00000009737	ENSGALG00000009737
ENSMUSG00000042460	C1galt1	chr6	7844842	7875687	+	Yes	Up			2		ENSMUSG00000042460_ENSGALG00000009752	ENSGALG00000009752
ENSMUSG00000031647	Mfap3l	chr8	60632827	60676729	+	Yes		Up	Up	5		ENSMUSG00000031647_ENSGALG00000009667	ENSGALG00000009667
ENSMUSG00000078812	Eif5a	chr11	69916714	69921958	-	Yes			Down	6		ENSMUSG00000078812_ENSGALG00000041164	ENSGALG00000041164
ENSMUSG00000056708	Ier5	chr1	155096361	155099636	-	Yes			Up	2		ENSMUSG00000056708_ENSGALG00000023725	ENSGALG00000023725
ENSMUSG00000024134	Six2	chr17	85684277	85688274	-	Yes	Up	Up	Up	5	Homeobox	ENSMUSG00000024134_ENSGALG00000023303	ENSGALG00000023303
ENSMUSG00000032036	Kirrel3	chr9	34485894	35036716	+	Yes		Up	Up	5		ENSMUSG00000032036_ENSGALG00000029197	ENSGALG00000029197
ENSMUSG00000032744	Heyl	chr4	123233556	123249875	+	Yes	Down	Up		4	bHLH	ENSMUSG00000032744_ENSGALG00000044737	ENSGALG00000044737
ENSMUSG00000067889	Sptbn2	chr19	4711208	4752353	+	Yes			Down	6		ENSMUSG00000067889_ENSGALG00000046210	ENSGALG00000046210
ENSMUSG00000026185	Igfbp5	chr1	72857932	72874884	-	Yes	Down	Up		4		ENSMUSG00000026185_ENSGALG00000011468	ENSGALG00000011468
ENSMUSG00000066191	Anks6	chr4	47015669	47057306	-	Yes			Up	5		ENSMUSG00000066191_ENSGALG00000013196	ENSGALG00000013196
ENSMUSG00000031843	Mphosph6	chr8	117791645	117801943	-	Yes			Down	1		ENSMUSG00000031843_ENSGALG00000031983	ENSGALG00000031983
ENSMUSG00000020105	Lrig3	chr10	125966168	126015359	+	Yes	Up		Up	2		ENSMUSG00000020105_ENSGALG00000009755	ENSGALG00000009755
ENSMUSG00000027185	Nat10	chr2	103721256	103761270	-	Yes			Down	6		ENSMUSG00000027185_ENSGALG00000014573	ENSGALG00000014573
ENSMUSG00000078670	Fam174b	chr7	73740302	73776919	+	Yes		Up	Up	5		ENSMUSG00000078670_ENSGALG00000006887	ENSGALG00000006887
ENSMUSG00000000938	Hoxa10	chr6	52231197	52240854	-	Yes	Up		Up	2	Homeobox	ENSMUSG00000000938_ENSGALG00000026631	ENSGALG00000026631
ENSMUSG00000032363	Adamts7	chr9	90163069	90208071	+	Yes	Up	Up	Up	5		ENSMUSG00000032363_ENSGALG00000008164	ENSGALG00000008164
ENSMUSG00000052033	Pfdn4	chr2	170496428	170519123	+	Yes			Down	1		ENSMUSG00000052033_ENSGALG00000007792	ENSGALG00000007792
ENSMUSG00000054191	Klf1	chr8	84901928	84905291	+	Yes		Down		3	zf-C2H2	ENSMUSG00000054191_ENSGALG00000010101	ENSGALG00000010101
ENSMUSG00000049807	Arhgap23	chr11	97415533	97502402	+	Yes			Up	2		ENSMUSG00000049807_ENSGALG00000042628	ENSGALG00000042628
ENSMUSG00000039257	Vstm2b	chr7	40898328	40930594	+	Yes	Down	Up		4		ENSMUSG00000039257_ENSGALG00000032402	ENSGALG00000032402
ENSMUSG00000043079	Synpo	chr18	60593973	60660142	-	Yes	Up		Up	2		ENSMUSG00000043079_ENSGALG00000027330	ENSGALG00000027330
ENSMUSG00000036887	C1qa	chr4	136895917	136898803	-	Yes	Up	Up	Up	5		ENSMUSG00000036887_ENSGALG00000021569	ENSGALG00000021569
ENSMUSG00000035847	Ids	chrX	70343069	70365084	-	Yes		Up	Up	5		ENSMUSG00000035847_ENSGALG00000009154	ENSGALG00000009154
ENSMUSG00000023966	Rsph9	chr17	46122035	46144216	-	Yes	Up		Up	2		ENSMUSG00000023966_ENSGALG00000010299	ENSGALG00000010299
ENSMUSG00000031698	Mylk3	chr8	85324303	85386345	-	Yes			Up	5		ENSMUSG00000031698_ENSGALG00000004334	ENSGALG00000004334
ENSMUSG00000049100	Pcdh10	chr3	45378398	45435623	+	Yes	Up	Up	Up	5		ENSMUSG00000049100_ENSGALG00000009719	ENSGALG00000009719
ENSMUSG00000023964	Calcr	chr6	3685680	3764714	-	Yes	Down	Up		1		ENSMUSG00000023964_ENSGALG00000009509	ENSGALG00000009509
ENSMUSG00000022893	Adamts1	chr16	85793827	85803113	-	Yes	Down		Down	1		ENSMUSG00000022893_ENSGALG00000040342	ENSGALG00000040342
ENSMUSG00000035314	Gdpd5	chr7	99381414	99461877	+	Yes	Down			1		ENSMUSG00000035314_ENSGALG00000034967	ENSGALG00000034967
ENSMUSG00000020473	Aebp1	chr11	5861947	5872088	+	Yes		Up		4		ENSMUSG00000020473_ENSGALG00000041834	ENSGALG00000041834
ENSMUSG00000040289	Hey1	chr3	8663359	8667256	-	Yes	Up		Up	2	bHLH	ENSMUSG00000040289_ENSGALG00000035031	ENSGALG00000035031
ENSMUSG00000025374	Nabp2	chr10	128401395	128411492	-	Yes			Down	6		ENSMUSG00000025374_ENSGALG00000031958	ENSGALG00000031958
ENSMUSG00000010830	Kdelr3	chr15	79516408	79527739	+	Yes	Down	Up	Up	5		ENSMUSG00000010830_ENSGALG00000032313	ENSGALG00000032313
ENSMUSG00000064115	Cadm2	chr16	66655421	67620908	-	Yes	Up	Up	Up	5		ENSMUSG00000064115_ENSGALG00000043393	ENSGALG00000043393
ENSMUSG00000041731	Pgm5	chr19	24683016	24861855	-	Yes	Down	Up		4		ENSMUSG00000041731_ENSGALG00000014995	ENSGALG00000014995
ENSMUSG00000045064	Zc2hc1c	chr12	85288591	85299358	+	Yes			Up	2		ENSMUSG00000045064_ENSGALG00000010309	ENSGALG00000010309
ENSMUSG00000028883	Sema3a	chr5	13125414	13602565	+	Yes	Down		Down	1		ENSMUSG00000028883_ENSGALG00000006560	ENSGALG00000006560
ENSMUSG00000058420	Syt17	chr7	118380717	118448222	-	Yes			Up	5		ENSMUSG00000058420_ENSGALG00000030534	ENSGALG00000030534
ENSMUSG00000029166	Mapre3	chr5	30814641	30866106	+	Yes	Up		Up	2		ENSMUSG00000029166_ENSGALG00000031726	ENSGALG00000031726
ENSMUSG00000026442	Nfasc	chr1	132564690	132741797	-	Yes	Down	Up	Down	1		ENSMUSG00000026442_ENSGALG00000031776	ENSGALG00000031776
ENSMUSG00000049971	Glt1d1	chr5	127632262	127709374	+	Yes	Down		Down	1		ENSMUSG00000049971_ENSGALG00000002679	ENSGALG00000002679
ENSMUSG00000030189	Ybx3	chr6	131364855	131388476	-	Yes	Down		Down	1	CSD	ENSMUSG00000030189_ENSGALG00000031890	ENSGALG00000031890
ENSMUSG00000038128	Camk4	chr18	32939041	33195767	+	Yes		Up	Up	5		ENSMUSG00000038128_ENSGALG00000000244	ENSGALG00000000244
ENSMUSG00000036019	Tmtc2	chr10	105187663	105574451	-	Yes		Up	Up	5		ENSMUSG00000036019_ENSGALG00000010975	ENSGALG00000010975
ENSMUSG00000025656	Arhgef9	chrX	95048935	95196856	-	Yes			Up	2		ENSMUSG00000025656_ENSGALG00000007608	ENSGALG00000007608
ENSMUSG00000051910	Sox6	chr7	115470872	116038796	-	Yes		Up	Up	5	HMG	ENSMUSG00000051910_ENSGALG00000006074	ENSGALG00000006074
ENSMUSG00000052387	Trpm3	chr19	22139119	22989884	+	Yes		Up	Up	5		ENSMUSG00000052387_ENSGALG00000015126	ENSGALG00000015126
ENSMUSG00000027552	E2f5	chr3	14578641	14606309	+	Yes			Down	6	E2F	ENSMUSG00000027552_ENSGALG00000038915	ENSGALG00000038915
ENSMUSG00000036602	Alx1	chr10	102998707	103030215	-	Yes	Down	Down	Down	1	Homeobox	ENSMUSG00000036602_ENSGALG00000027213	ENSGALG00000027213
ENSMUSG00000036905	C1qb	chr4	136880129	136886187	-	Yes	Up	Up	Up	5		ENSMUSG00000036905_ENSGALG00000004771	ENSGALG00000004771
ENSMUSG00000029147	Ppm1g	chr5	31202664	31220687	-	Yes			Down	6		ENSMUSG00000029147_ENSGALG00000016513	ENSGALG00000016513
ENSMUSG00000025885	Myo5b	chr18	74440936	74771493	+	Yes	Up	Up	Up	5		ENSMUSG00000025885_ENSGALG00000012984	ENSGALG00000012984
ENSMUSG00000020218	Wif1	chr10	121033960	121100650	+	Yes	Up	Up	Up	5		ENSMUSG00000020218_ENSGALG00000039209	ENSGALG00000039209
ENSMUSG00000038481	Cdk19	chr10	40339564	40483818	+	Yes	Up		Up	2		ENSMUSG00000038481_ENSGALG00000015051	ENSGALG00000015051
ENSMUSG00000078716	Tmem8b	chr4	43668971	43692668	+	Yes	Up		Up	2		ENSMUSG00000078716_ENSGALG00000002386	ENSGALG00000002386
ENSMUSG00000037278	Tmem97	chr11	78541817	78550777	-	Yes			Down	1		ENSMUSG00000037278_ENSGALG00000005702	ENSGALG00000005702
ENSMUSG00000020728	Cep112	chr11	108425192	108860615	+	Yes	Up			2		ENSMUSG00000020728_ENSGALG00000034989	ENSGALG00000034989
ENSMUSG00000010175	Prox1	chr1	190118035	190170714	-	Yes	Down	Up		4	HPD	ENSMUSG00000010175_ENSGALG00000009791	ENSGALG00000009791
ENSMUSG00000028020	Glrb	chr3	80843599	80913660	-	Yes	Up		Up	2		ENSMUSG00000028020_ENSGALG00000009395	ENSGALG00000009395
ENSMUSG00000022485	Hoxc5	chr15	102967443	103017429	+	Yes	Down		Down	1	Homeobox	ENSMUSG00000022485_ENSGALG00000030416	ENSGALG00000030416
ENSMUSG00000087651	1500009L16Rik	chr10	83722865	83762762	+	Yes			Up	2		ENSMUSG00000087651_ENSGALG00000026311	ENSGALG00000026311
ENSMUSG00000022372	Sla	chr15	66780819	66831829	-	Yes	Up		Up	2		ENSMUSG00000022372_ENSGALG00000039264	ENSGALG00000039264
ENSMUSG00000022962	Gart	chr16	91621186	91646952	-	Yes			Down	6		ENSMUSG00000022962_ENSGALG00000037076	ENSGALG00000037076
ENSMUSG00000008489	Elavl2	chr4	91250763	91400785	-	Yes	Down		Down	1		ENSMUSG00000008489_ENSGALG00000015799	ENSGALG00000015799
ENSMUSG00000030272	Camk1	chr6	113334124	113343984	-	Yes			Up	2		ENSMUSG00000030272_ENSGALG00000029912	ENSGALG00000029912
ENSMUSG00000025743	Sdc3	chr4	130792537	130826319	+	Yes			Up	2		ENSMUSG00000025743_ENSGALG00000035184	ENSGALG00000035184
ENSMUSG00000020941	Map3k14	chr11	103219762	103267472	-	Yes			Up	2		ENSMUSG00000020941_ENSGALG00000000685	ENSGALG00000000685
ENSMUSG00000060260	Pwwp2b	chr7	139248482	139269903	+	Yes			Up	5		ENSMUSG00000060260_ENSGALG00000010491	ENSGALG00000010491
ENSMUSG00000026890	Lhx6	chr2	36081953	36105408	-	Yes	Down		Down	1	Homeobox	ENSMUSG00000026890_ENSGALG00000001347	ENSGALG00000001347
ENSMUSG00000025001	Hells	chr19	38930915	38971051	+	Yes			Down	6		ENSMUSG00000025001_ENSGALG00000005451	ENSGALG00000005451
ENSMUSG00000042156	Dzip1	chr14	118875520	118925460	-	Yes			Up	5		ENSMUSG00000042156_ENSGALG00000016895	ENSGALG00000016895
ENSMUSG00000045382	Cxcr4	chr1	128588199	128592293	-	Yes	Up		Up	2		ENSMUSG00000045382_ENSGALG00000012357	ENSGALG00000012357
ENSMUSG00000029415	Sdad1	chr5	92284010	92310479	-	Yes			Down	6		ENSMUSG00000029415_ENSGALG00000011543	ENSGALG00000011543
ENSMUSG00000037490	Slc2a12	chr10	22645011	22704285	+	Yes	Up		Up	2		ENSMUSG00000037490_ENSGALG00000013980	ENSGALG00000013980
ENSMUSG00000069227	Gprin1	chr13	54736671	54749874	-	Yes			Down	6		ENSMUSG00000069227_ENSGALG00000044643	ENSGALG00000044643
ENSMUSG00000028681	Ptch2	chr4	117096075	117116101	+	Yes	Up		Up	2		ENSMUSG00000028681_ENSGALG00000010133	ENSGALG00000010133
ENSMUSG00000020275	Rel	chr11	23736847	23770970	-	Yes			Down	6	RHD	ENSMUSG00000020275_ENSGALG00000007845	ENSGALG00000007845
ENSMUSG00000027217	Tspan18	chr2	93201760	93334505	-	Yes		Up		5		ENSMUSG00000027217_ENSGALG00000036901	ENSGALG00000036901
ENSMUSG00000022634	Yaf2	chr15	93284278	93336935	-	Yes			Down	6		ENSMUSG00000022634_ENSGALG00000009540	ENSGALG00000009540
ENSMUSG00000030102	Itpr1	chr6	108213096	108551109	+	Yes			Down	6		ENSMUSG00000030102_ENSGALG00000008294	ENSGALG00000008294
ENSMUSG00000030103	Bhlhe40	chr6	108660629	108666925	+	Yes	Down		Down	1	bHLH	ENSMUSG00000030103_ENSGALG00000008308	ENSGALG00000008308
ENSMUSG00000029211	Gabra4	chr5	71569749	71658308	-	Yes	Down			1		ENSMUSG00000029211_ENSGALG00000014202	ENSGALG00000014202
ENSMUSG00000016262	Sertad4	chr1	192844488	192855756	-	Yes	Up		Up	2		ENSMUSG00000016262_ENSGALG00000026359	ENSGALG00000026359
ENSMUSG00000044026	Slc35g1	chr19	38395980	38405607	+	Yes			Down	6		ENSMUSG00000044026_ENSGALG00000041456	ENSGALG00000041456
ENSMUSG00000046658	Zfp316	chr5	143249697	143270022	-	Yes			Up	2	zf-C2H2	ENSMUSG00000046658_ENSGALG00000038926	ENSGALG00000038926
ENSMUSG00000000416	Cttnbp2	chr6	18366478	18514843	-	Yes	Up			3		ENSMUSG00000000416_ENSGALG00000009134	ENSGALG00000009134
ENSMUSG00000020032	Nuak1	chr10	84370905	84440597	-	Yes		Up		5		ENSMUSG00000020032_ENSGALG00000012662	ENSGALG00000012662
ENSMUSG00000061080	Lsamp	chr16	39984361	42181679	+	Yes		Up	Up	5		ENSMUSG00000061080_ENSGALG00000040620	ENSGALG00000040620
ENSMUSG00000028339	Col15a1	chr4	47208161	47313167	+	Yes	Up		Up	2		ENSMUSG00000028339_ENSGALG00000034119	ENSGALG00000034119
[truncated: 2,331 more rows]
