# Supplementary material for: Conserved and species-specific chromatin remodeling and regulatory dynamics during mouse and chicken limb bud development
Source: Nat Commun. 2021 Sep 28;12:5685. doi: 10.1038/s41467-021-25935-3 (PMC8479071; doi:10.1038/s41467-021-25935-3)
Supplement: Supplementary file 5 — Supplementary Data 2 [file 41467_2021_25935_MOESM5_ESM.xlsx]

## Sheet: Dataset2
Supplementary Dataset 2: GO terms for mouse expression modules.
source	native	name	p_value	significant	description	precision	recall	parents	intersections	evidences	DEG modules	intersections_gene				DEG modules legend
GO:BP	GO:0048731	system development	2.19813e-22	TRUE	"The process whose specific outcome is the progression of an organismal system over time, from its formation to the mature structure. A system is a regularly interacting or interdependent group of organs or tissues that work together to carry out a given biological process." [GOC:dph, GOC:jid]	0.407407	0.0538871	['GO:0007275', 'GO:0048856']	['ENSMUSG00000000690', 'ENSMUSG00000001131', 'ENSMUSG00000001249', 'ENSMUSG00000001493', 'ENSMUSG00000001507', 'ENSMUSG00000001657', 'ENSMUSG00000002274', 'ENSMUSG00000002343', 'ENSMUSG00000002881', 'ENSMUSG00000002944', 'ENSMUSG00000003410', 'ENSMUSG00000003436', 'ENSMUSG00000004231', 'ENSMUSG00000004530', 'ENSMUSG00000004698', 'ENSMUSG00000004891', 'ENSMUSG00000005087', 'ENSMUSG00000005089', 'E…	[['IMP', 'IGI'], ['IEA'], ['IMP', 'ISS', 'ISO', 'IBA', 'IEA'], ['IMP', 'ISS'], ['IMP', 'ISO', 'IEA'], ['IMP', 'IGI'], ['IDA', 'IBA', 'IEA'], ['IGI', 'IBA'], ['IGI'], ['ISO'], ['IEA'], ['IDA', 'IMP', 'ISO', 'NAS', 'IEA'], ['IEA'], ['ISO', 'IBA', 'IEA'], ['IEA'], ['IDA', 'ISS', 'IEA'], ['IEA'], ['IMP'], ['IMP', 'IGI', 'IEP', 'ISO', 'IEA'], ['IDA', 'IMP'], ['IMP', 'IBA'], ['IMP', 'IGI', 'ISO', 'IBA'…	1	['Hoxb6', 'Timp1', 'Hpn', 'Meox1', 'Itga3', 'Hoxc8', 'Metrn', 'Armc6', 'Nab1', 'Cd36', 'Elavl3', 'Dll3', 'Pax2', 'Coro1c', 'Hdac9', 'Nes', 'Cd44', 'Slc1a2', 'Gata6', 'Etv2', 'Phox2a', 'Wnt2', 'Phox2b', 'Aldh1a2', 'Alx3', 'Hoxa2', 'Gata3', 'Gata5', 'Rarb', 'Mmp9', 'Jph2', 'Mapt', 'Lhx1', 'Sfrp5', 'Hoxb1', 'Hey2', 'Sim1', 'Kitl', 'Arg1', 'Ascl1', 'Vsir', 'Adarb1', 'Stc2', 'Nrcam', 'Nle1', 'Slc9a3r1…				1 - E9.75hi 2 - E9.75lo 3 - E10.5hi 4 - E10.5lo 5 - E11.5hi 6 - E11.5lo
GO:BP	GO:0007275	multicellular organism development	4.42966e-21	TRUE	"The biological process whose specific outcome is the progression of a multicellular organism over time from an initial condition (e.g. a zygote or a young adult) to a later condition (e.g. a multicellular animal or an aged adult)." [GOC:dph, GOC:ems, GOC:isa_complete, GOC:tb]	0.431562	0.0511743	['GO:0032501', 'GO:0048856']	['ENSMUSG00000000690', 'ENSMUSG00000000942', 'ENSMUSG00000001131', 'ENSMUSG00000001249', 'ENSMUSG00000001493', 'ENSMUSG00000001507', 'ENSMUSG00000001657', 'ENSMUSG00000002274', 'ENSMUSG00000002343', 'ENSMUSG00000002881', 'ENSMUSG00000002944', 'ENSMUSG00000003410', 'ENSMUSG00000003436', 'ENSMUSG00000004231', 'ENSMUSG00000004530', 'ENSMUSG00000004698', 'ENSMUSG00000004891', 'ENSMUSG00000005087', 'E…	[['IMP', 'IGI', 'IBA', 'IEA'], ['IEA'], ['ISO', 'IEA'], ['IMP', 'ISS', 'ISO', 'IBA', 'IEA'], ['IMP', 'IGI', 'ISS', 'IBA', 'IEA'], ['IMP', 'ISO', 'IEA'], ['IMP', 'IGI', 'IEA'], ['IDA', 'IBA', 'IEA'], ['IGI', 'IBA'], ['IGI'], ['ISO'], ['IEA'], ['IDA', 'IMP', 'ISO', 'NAS', 'IEA'], ['IEA'], ['ISO', 'IBA', 'IEA'], ['IEA'], ['IDA', 'ISS', 'IEA'], ['IEA'], ['IMP'], ['IDA', 'IMP', 'IGI', 'IEP', 'ISO', 'I…	1	['Hoxb6', 'Hoxa4', 'Timp1', 'Hpn', 'Meox1', 'Itga3', 'Hoxc8', 'Metrn', 'Armc6', 'Nab1', 'Cd36', 'Elavl3', 'Dll3', 'Pax2', 'Coro1c', 'Hdac9', 'Nes', 'Cd44', 'Slc1a2', 'Gata6', 'Etv2', 'Phox2a', 'Wnt2', 'Phox2b', 'Aldh1a2', 'Alx3', 'Hoxa2', 'Gata3', 'Gata5', 'Rarb', 'Mmp9', 'Jph2', 'Mapt', 'Lhx1', 'Sfrp5', 'Hoxb1', 'Hey2', 'Sim1', 'Kitl', 'Arg1', 'Ascl1', 'Vsir', 'Adarb1', 'Stc2', 'Nrcam', 'Nle1', …
GO:BP	GO:0048856	anatomical structure development	3.71027e-19	TRUE	"The biological process whose specific outcome is the progression of an anatomical structure from an initial condition to its mature state. This process begins with the formation of the structure and ends with the mature structure, whatever form that may be including its natural destruction. An anatomical structure is any biological entity that occupies space and is distinguished from its surroun…	0.454106	0.0485036	['GO:0032502']	['ENSMUSG00000000690', 'ENSMUSG00000000942', 'ENSMUSG00000001131', 'ENSMUSG00000001249', 'ENSMUSG00000001493', 'ENSMUSG00000001507', 'ENSMUSG00000001657', 'ENSMUSG00000002274', 'ENSMUSG00000002343', 'ENSMUSG00000002881', 'ENSMUSG00000002944', 'ENSMUSG00000003410', 'ENSMUSG00000003436', 'ENSMUSG00000004231', 'ENSMUSG00000004530', 'ENSMUSG00000004698', 'ENSMUSG00000004891', 'ENSMUSG00000005087', 'E…	[['IMP', 'IGI', 'IBA', 'IEA'], ['IEA'], ['ISO', 'IEA'], ['IMP', 'IEP', 'ISS', 'ISO', 'IBA', 'IEA'], ['IMP', 'IGI', 'ISS', 'IBA', 'IEA'], ['IMP', 'ISO', 'IEA'], ['IMP', 'IGI', 'IEA'], ['IDA', 'IBA', 'IEA'], ['IGI', 'IBA'], ['IGI'], ['IMP', 'ISO'], ['IEA'], ['IDA', 'IMP', 'ISO', 'NAS', 'IEA'], ['IEA'], ['ISO', 'IBA', 'IEA'], ['IEA'], ['IDA', 'IMP', 'ISS', 'IEA'], ['IEA'], ['IMP'], ['IDA', 'IMP', 'I…	1	['Hoxb6', 'Hoxa4', 'Timp1', 'Hpn', 'Meox1', 'Itga3', 'Hoxc8', 'Metrn', 'Armc6', 'Nab1', 'Cd36', 'Elavl3', 'Dll3', 'Pax2', 'Coro1c', 'Hdac9', 'Nes', 'Cd44', 'Slc1a2', 'Gata6', 'Etv2', 'Phox2a', 'Wnt2', 'Phox2b', 'Aldh1a2', 'Alx3', 'Hoxa2', 'Gata3', 'Gata5', 'Rarb', 'Mmp9', 'Jph2', 'Mapt', 'Lhx1', 'Sfrp5', 'Hoxb1', 'Hey2', 'Sim1', 'Kitl', 'Arg1', 'Ascl1', 'Vsir', 'Adarb1', 'Stc2', 'Nrcam', 'Nle1', …
GO:BP	GO:0032502	developmental process	9.12259e-19	TRUE	"A biological process whose specific outcome is the progression of an integrated living unit: an anatomical structure (which may be a subcellular structure, cell, tissue, or organ), or organism over time from an initial condition to a later condition." [GOC:isa_complete]	0.476651	0.0471413	['GO:0008150']	['ENSMUSG00000000690', 'ENSMUSG00000000942', 'ENSMUSG00000001131', 'ENSMUSG00000001249', 'ENSMUSG00000001493', 'ENSMUSG00000001507', 'ENSMUSG00000001657', 'ENSMUSG00000001707', 'ENSMUSG00000002274', 'ENSMUSG00000002343', 'ENSMUSG00000002881', 'ENSMUSG00000002944', 'ENSMUSG00000003410', 'ENSMUSG00000003436', 'ENSMUSG00000004231', 'ENSMUSG00000004530', 'ENSMUSG00000004698', 'ENSMUSG00000004891', 'E…	[['IMP', 'IGI', 'IBA', 'IEA'], ['IEA'], ['ISO', 'IEA'], ['IMP', 'IEP', 'ISS', 'ISO', 'IBA', 'IEA'], ['IMP', 'IGI', 'ISS', 'IBA', 'IEA'], ['IMP', 'ISO', 'IEA'], ['IMP', 'IGI', 'IEA'], ['ISO'], ['IDA', 'IBA', 'IEA'], ['IGI', 'IBA'], ['IGI'], ['IMP', 'ISO', 'IEA'], ['IEA'], ['IDA', 'IMP', 'ISO', 'NAS', 'IEA'], ['IEA'], ['ISO', 'IBA', 'IEA'], ['IEA'], ['IDA', 'IMP', 'ISS', 'IEA'], ['IEA'], ['IMP'], […	1	['Hoxb6', 'Hoxa4', 'Timp1', 'Hpn', 'Meox1', 'Itga3', 'Hoxc8', 'Eef1e1', 'Metrn', 'Armc6', 'Nab1', 'Cd36', 'Elavl3', 'Dll3', 'Pax2', 'Coro1c', 'Hdac9', 'Nes', 'Cd44', 'Slc1a2', 'Gata6', 'Etv2', 'Phox2a', 'Wnt2', 'Phox2b', 'Aldh1a2', 'Alx3', 'Hoxa2', 'Gata3', 'Gata5', 'Rarb', 'Mmp9', 'Jph2', 'Mapt', 'Lhx1', 'Sfrp5', 'Hoxb1', 'Hey2', 'Sim1', 'Kitl', 'Arg1', 'Ascl1', 'Vsir', 'Adarb1', 'Stc2', 'Nrcam'…
GO:BP	GO:0009653	anatomical structure morphogenesis	1.37415e-17	TRUE	"The process in which anatomical structures are generated and organized. Morphogenesis pertains to the creation of form." [GOC:go_curators, ISBN:0521436125]	0.259259	0.0612167	['GO:0032502', 'GO:0048856']	['ENSMUSG00000000690', 'ENSMUSG00000001249', 'ENSMUSG00000001493', 'ENSMUSG00000001507', 'ENSMUSG00000001657', 'ENSMUSG00000002274', 'ENSMUSG00000002881', 'ENSMUSG00000002944', 'ENSMUSG00000003436', 'ENSMUSG00000004231', 'ENSMUSG00000004530', 'ENSMUSG00000004698', 'ENSMUSG00000004891', 'ENSMUSG00000005087', 'ENSMUSG00000005836', 'ENSMUSG00000006311', 'ENSMUSG00000007946', 'ENSMUSG00000010797', 'E…	[['IGI'], ['IMP', 'ISS', 'ISO', 'IBA', 'IEA'], ['IGI'], ['IEA'], ['IMP', 'IGI'], ['IDA', 'IBA', 'IEA'], ['IGI'], ['IMP', 'ISO'], ['IDA', 'IMP'], ['IEA'], ['ISO', 'IEA'], ['IEA'], ['IMP'], ['IEA'], ['IDA', 'IMP', 'IGI', 'ISO', 'IEA'], ['IDA', 'IMP'], ['IMP'], ['IMP', 'IGI'], ['IMP'], ['IMP', 'IGI', 'TAS'], ['IGI', 'IEA'], ['IMP', 'IGI'], ['IMP', 'IGI'], ['IMP', 'ISO', 'IEA'], ['IGI', 'IBA'], ['ISO…	1	['Hoxb6', 'Hpn', 'Meox1', 'Itga3', 'Hoxc8', 'Metrn', 'Nab1', 'Cd36', 'Dll3', 'Pax2', 'Coro1c', 'Hdac9', 'Nes', 'Cd44', 'Gata6', 'Etv2', 'Phox2a', 'Wnt2', 'Phox2b', 'Aldh1a2', 'Alx3', 'Hoxa2', 'Gata3', 'Gata5', 'Rarb', 'Mmp9', 'Mapt', 'Lhx1', 'Sfrp5', 'Hoxb1', 'Hey2', 'Arg1', 'Adarb1', 'Nrcam', 'Nle1', 'Slc9a3r1', 'Atl1', 'Gata4', 'Nefl', 'Nkx3-1', 'Zfpm2', 'Angpt1', 'Myc', 'Col14a1', 'Adamts1', '…
GO:BP	GO:0009888	tissue development	1.47646e-16	TRUE	"The process whose specific outcome is the progression of a tissue over time, from its formation to the mature structure." [ISBN:0471245208]	0.206119	0.067333	['GO:0048856']	['ENSMUSG00000001131', 'ENSMUSG00000001249', 'ENSMUSG00000001493', 'ENSMUSG00000001507', 'ENSMUSG00000002881', 'ENSMUSG00000003436', 'ENSMUSG00000004231', 'ENSMUSG00000004530', 'ENSMUSG00000005087', 'ENSMUSG00000005836', 'ENSMUSG00000006311', 'ENSMUSG00000010797', 'ENSMUSG00000012520', 'ENSMUSG00000013584', 'ENSMUSG00000015619', 'ENSMUSG00000015627', 'ENSMUSG00000017491', 'ENSMUSG00000017737', 'E…	[['IEA'], ['IEP', 'ISS', 'ISO', 'IBA', 'IEA'], ['IMP', 'IGI', 'IBA'], ['IEA'], ['IGI'], ['IDA', 'IMP'], ['IEA'], ['ISO', 'IBA', 'IEA'], ['IEA'], ['IDA', 'IMP', 'IGI', 'IEP', 'ISO', 'IBA', 'IEA'], ['IDA'], ['IMP', 'IGI', 'IEA'], ['IMP'], ['IMP', 'IGI', 'ISO', 'TAS', 'IEA'], ['IMP', 'ISS', 'ISO', 'IBA', 'IEA'], ['IMP', 'ISO', 'IBA', 'IEA'], ['IMP', 'IGI', 'IBA'], ['IDA', 'IEA'], ['IMP'], ['IMP', 'I…	1	['Timp1', 'Hpn', 'Meox1', 'Itga3', 'Nab1', 'Dll3', 'Pax2', 'Coro1c', 'Cd44', 'Gata6', 'Etv2', 'Wnt2', 'Phox2b', 'Aldh1a2', 'Gata3', 'Gata5', 'Rarb', 'Mmp9', 'Jph2', 'Lhx1', 'Hey2', 'Sim1', 'Kitl', 'Ascl1', 'Adarb1', 'Stc2', 'Nle1', 'Slc9a3r1', 'Fos', 'Barx1', 'Nsun2', 'F2rl1', 'Nr1d2', 'Gata4', 'Nkx3-1', 'Zfpm2', 'Angpt1', 'Myc', 'Col14a1', 'Tomm70a', 'Popdc2', 'Celsr3', 'Bambi', 'Hbegf', 'Cdx1',…
GO:BP	GO:0051239	regulation of multicellular organismal process	6.42754e-16	TRUE	"Any process that modulates the frequency, rate or extent of a multicellular organismal process, the processes pertinent to the function of a multicellular organism above the cellular level; includes the integrated processes of tissues and organs." [GOC:ai, GOC:dph, GOC:tb]	0.286634	0.0559572	['GO:0050789', 'GO:0032501']	['ENSMUSG00000001131', 'ENSMUSG00000001249', 'ENSMUSG00000001507', 'ENSMUSG00000002274', 'ENSMUSG00000002944', 'ENSMUSG00000003436', 'ENSMUSG00000004530', 'ENSMUSG00000004698', 'ENSMUSG00000004864', 'ENSMUSG00000005836', 'ENSMUSG00000006311', 'ENSMUSG00000007946', 'ENSMUSG00000010797', 'ENSMUSG00000012520', 'ENSMUSG00000014704', 'ENSMUSG00000015619', 'ENSMUSG00000015627', 'ENSMUSG00000017491', 'E…	[['ISO', 'IEA'], ['ISS', 'ISO', 'IBA', 'IEA'], ['ISO', 'IEA'], ['IDA', 'IBA', 'IEA'], ['IMP', 'ISO'], ['IDA', 'ISO'], ['ISO', 'IEA'], ['IEA'], ['ISO', 'IEA'], ['IGI', 'IEP', 'ISO', 'IEA'], ['IDA'], ['IMP'], ['IMP', 'IGI'], ['IMP', 'IGI'], ['IDA', 'IMP', 'IGI'], ['IDA', 'IMP', 'ISS', 'ISO', 'IBA', 'IEA'], ['IMP'], ['IMP', 'ISO', 'IEA'], ['IDA', 'ISO', 'IEA'], ['IMP'], ['ISS', 'ISO', 'IEA'], ['ISO'…	1	['Timp1', 'Hpn', 'Itga3', 'Metrn', 'Cd36', 'Dll3', 'Coro1c', 'Hdac9', 'Mapk13', 'Gata6', 'Etv2', 'Phox2a', 'Wnt2', 'Phox2b', 'Hoxa2', 'Gata3', 'Gata5', 'Rarb', 'Mmp9', 'Jph2', 'Mapt', 'Akap1', 'Lhx1', 'Sfrp5', 'Hey2', 'Kitl', 'Arg1', 'Ascl1', 'Ddx21', 'Vsir', 'Stc2', 'Nrcam', 'Slc9a3r1', 'Fos', 'F2rl1', 'Nr1d2', 'Gata4', 'Nefl', 'Nkx3-1', 'Zfpm2', 'Angpt1', 'Myc', 'Col14a1', 'Il1rap', 'Tomm70a', …
GO:BP	GO:0007399	nervous system development	1.98091e-15	TRUE	"The process whose specific outcome is the progression of nervous tissue over time, from its formation to its mature state." [GOC:dgh]	0.230274	0.0613997	['GO:0048731']	['ENSMUSG00000001507', 'ENSMUSG00000001657', 'ENSMUSG00000002274', 'ENSMUSG00000002881', 'ENSMUSG00000003410', 'ENSMUSG00000003436', 'ENSMUSG00000004891', 'ENSMUSG00000005089', 'ENSMUSG00000007946', 'ENSMUSG00000010797', 'ENSMUSG00000012520', 'ENSMUSG00000013584', 'ENSMUSG00000014704', 'ENSMUSG00000015619', 'ENSMUSG00000017491', 'ENSMUSG00000018411', 'ENSMUSG00000018698', 'ENSMUSG00000018973', 'E…	[['IMP', 'ISO', 'IEA'], ['IMP'], ['IDA', 'IBA', 'IEA'], ['IGI'], ['IEA'], ['IDA', 'ISO', 'NAS'], ['IDA', 'ISS', 'IEA'], ['IMP'], ['IMP', 'IBA'], ['ISO', 'IBA', 'IEA'], ['IMP', 'IGI', 'IEP', 'ISO', 'IBA', 'IEA'], ['IMP', 'ISO', 'IEA'], ['IMP', 'IGI'], ['IMP'], ['IMP', 'ISO', 'IEA'], ['IMP', 'IGI', 'ISS', 'ISO', 'IBA', 'IEA'], ['IMP', 'IGI', 'IEP', 'IBA', 'IEA'], ['IDA', 'IMP', 'IGI'], ['IGI', 'IBA…	1	['Itga3', 'Hoxc8', 'Metrn', 'Nab1', 'Elavl3', 'Dll3', 'Nes', 'Slc1a2', 'Phox2a', 'Wnt2', 'Phox2b', 'Aldh1a2', 'Hoxa2', 'Gata3', 'Rarb', 'Mapt', 'Lhx1', 'Hoxb1', 'Hey2', 'Sim1', 'Ascl1', 'Adarb1', 'Nrcam', 'Slc9a3r1', 'Atl1', 'Dpf3', 'Fos', 'Nefm', 'Nefl', 'Myc', 'Il1rap', 'Adamts1', 'Celsr3', 'Vldlr', 'Hhex', 'Rnf165', 'Unc5a', 'Slc45a3', 'Nfasc', 'Plxna2', 'Lhx6', 'Lrp2', 'Snph', 'Dok5', 'Bche',…
GO:BP	GO:0048869	cellular developmental process	2.45057e-15	TRUE	"A biological process whose specific outcome is the progression of a cell over time from an initial condition to a later condition." [GOC:isa_complete]	0.355878	0.0501703	['GO:0009987', 'GO:0032502']	['ENSMUSG00000001249', 'ENSMUSG00000001493', 'ENSMUSG00000001507', 'ENSMUSG00000001657', 'ENSMUSG00000001707', 'ENSMUSG00000002274', 'ENSMUSG00000002343', 'ENSMUSG00000002881', 'ENSMUSG00000002944', 'ENSMUSG00000003410', 'ENSMUSG00000003436', 'ENSMUSG00000004530', 'ENSMUSG00000004891', 'ENSMUSG00000005087', 'ENSMUSG00000005836', 'ENSMUSG00000006311', 'ENSMUSG00000007946', 'ENSMUSG00000010797', 'E…	[['ISS', 'ISO', 'IBA', 'IEA'], ['ISS'], ['IMP', 'ISO', 'IEA'], ['IMP'], ['ISO'], ['IDA', 'IBA', 'IEA'], ['IGI', 'IBA'], ['IGI'], ['IMP', 'ISO', 'IEA'], ['IEA'], ['IDA', 'ISO', 'NAS', 'IEA'], ['ISO', 'IBA', 'IEA'], ['IMP'], ['IEA'], ['IDA', 'IMP', 'IGI', 'IEP', 'ISO', 'IBA', 'IEA'], ['IDA', 'IMP', 'IBA'], ['IMP'], ['IMP', 'ISO', 'IBA', 'IEA'], ['IMP', 'IGI'], ['IMP', 'IGI'], ['IDA', 'IMP', 'IGI'],…	1	['Hpn', 'Meox1', 'Itga3', 'Hoxc8', 'Eef1e1', 'Metrn', 'Armc6', 'Nab1', 'Cd36', 'Elavl3', 'Dll3', 'Coro1c', 'Nes', 'Cd44', 'Gata6', 'Etv2', 'Phox2a', 'Wnt2', 'Phox2b', 'Aldh1a2', 'Hoxa2', 'Gata3', 'Gata5', 'Rarb', 'Mmp9', 'Mapt', 'Lhx1', 'Hey2', 'Sim1', 'Kitl', 'Ascl1', 'Vsir', 'Adarb1', 'Nrcam', 'Nle1', 'Slc9a3r1', 'Dlx4', 'Atl1', 'Fos', 'Barx1', 'Nsun2', 'F2rl1', 'Nr1d2', 'Gata4', 'Nefm', 'Nefl'…
GO:BP	GO:0009952	anterior/posterior pattern specification	7.66199e-15	TRUE	"The regionalization process in which specific areas of cell differentiation are determined along the anterior-posterior axis. The anterior-posterior axis is defined by a line that runs from the head or mouth of an organism to the tail or opposite end of the organism." [GOC:dph, GOC:go_curators, GOC:isa_complete, GOC:tb]	0.057971	0.169811	['GO:0003002']	['ENSMUSG00000000690', 'ENSMUSG00000001493', 'ENSMUSG00000001657', 'ENSMUSG00000003436', 'ENSMUSG00000010797', 'ENSMUSG00000013584', 'ENSMUSG00000014704', 'ENSMUSG00000018698', 'ENSMUSG00000018973', 'ENSMUSG00000019789', 'ENSMUSG00000020692', 'ENSMUSG00000020875', 'ENSMUSG00000021381', 'ENSMUSG00000021944', 'ENSMUSG00000022061', 'ENSMUSG00000022485', 'ENSMUSG00000024619', 'ENSMUSG00000024986', 'E…	[['IMP', 'IGI', 'IBA'], ['IGI'], ['IMP', 'IGI'], ['IDA', 'IMP'], ['IGI'], ['IMP', 'IGI'], ['IMP'], ['IMP', 'IGI'], ['IGI'], ['IGI', 'IBA'], ['IMP'], ['IMP', 'IGI'], ['IMP'], ['IMP'], ['IEP'], ['IGI', 'IBA'], ['IMP', 'IGI', 'IBA'], ['IMP', 'IGI'], ['IEP'], ['IGI'], ['IBA'], ['IMP'], ['IGI'], ['IMP', 'IGI', 'IBA'], ['IGI', 'IBA'], ['IMP', 'IGI', 'IBA'], ['IMP', 'IGI', 'IBA'], ['IMP'], ['IGI'], ['IM…	1	['Hoxb6', 'Meox1', 'Hoxc8', 'Dll3', 'Wnt2', 'Aldh1a2', 'Hoxa2', 'Lhx1', 'Hoxb1', 'Hey2', 'Nle1', 'Hoxb9', 'Barx1', 'Gata4', 'Nkx3-1', 'Hoxc5', 'Cdx1', 'Hhex', 'Plxna2', 'Wnt2b', 'Bhlhe40', 'Crb2', 'Alx1', 'Hoxa5', 'Hoxb4', 'Hoxb5', 'Hoxb7', 'Foxf1', 'Foxc2', 'Dmrt2', 'Hoxb3', 'Hoxb8', 'En1', 'Hoxc4', 'Hoxb2', 'Hoxd3']
GO:BP	GO:0030154	cell differentiation	9.72751e-15	TRUE	"The process in which relatively unspecialized cells, e.g. embryonic or regenerative cells, acquire specialized structural and/or functional features that characterize the cells, tissues, or organs of the mature organism or some other relatively stable phase of the organism's life history. Differentiation includes the processes involved in commitment of a cell to a specific fate and its subsequen…	0.341385	0.0503683	['GO:0048869']	['ENSMUSG00000001249', 'ENSMUSG00000001493', 'ENSMUSG00000001507', 'ENSMUSG00000001657', 'ENSMUSG00000002274', 'ENSMUSG00000002343', 'ENSMUSG00000002881', 'ENSMUSG00000002944', 'ENSMUSG00000003410', 'ENSMUSG00000003436', 'ENSMUSG00000004530', 'ENSMUSG00000005836', 'ENSMUSG00000006311', 'ENSMUSG00000007946', 'ENSMUSG00000010797', 'ENSMUSG00000012520', 'ENSMUSG00000013584', 'ENSMUSG00000014704', 'E…	[['ISS', 'ISO', 'IBA', 'IEA'], ['ISS'], ['IMP', 'ISO', 'IEA'], ['IMP'], ['IDA', 'IBA', 'IEA'], ['IGI', 'IBA'], ['IGI'], ['IMP', 'ISO', 'IEA'], ['IEA'], ['IDA', 'ISO', 'NAS', 'IEA'], ['ISO', 'IBA', 'IEA'], ['IDA', 'IMP', 'IGI', 'IEP', 'ISO', 'IBA', 'IEA'], ['IDA', 'IMP', 'IBA'], ['IMP'], ['IMP', 'ISO', 'IBA', 'IEA'], ['IMP', 'IGI'], ['IMP', 'IGI'], ['IDA', 'IMP', 'IGI'], ['IDA', 'IMP', 'IGI', 'ISS…	1	['Hpn', 'Meox1', 'Itga3', 'Hoxc8', 'Metrn', 'Armc6', 'Nab1', 'Cd36', 'Elavl3', 'Dll3', 'Coro1c', 'Gata6', 'Etv2', 'Phox2a', 'Wnt2', 'Phox2b', 'Aldh1a2', 'Hoxa2', 'Gata3', 'Gata5', 'Rarb', 'Mmp9', 'Mapt', 'Lhx1', 'Hey2', 'Sim1', 'Kitl', 'Ascl1', 'Vsir', 'Adarb1', 'Nrcam', 'Nle1', 'Slc9a3r1', 'Dlx4', 'Atl1', 'Fos', 'Barx1', 'Nsun2', 'F2rl1', 'Nr1d2', 'Gata4', 'Nefm', 'Nefl', 'Nkx3-1', 'Zfpm2', 'Ang…
GO:BP	GO:0003002	regionalization	1.86059e-14	TRUE	"The pattern specification process that results in the subdivision of an axis or axes in space to define an area or volume in which specific patterns of cell differentiation will take place or in which cells interpret a specific environment." [GOC:dph, GOC:isa_complete]	0.0724638	0.130814	['GO:0007389']	['ENSMUSG00000000690', 'ENSMUSG00000001493', 'ENSMUSG00000001657', 'ENSMUSG00000003436', 'ENSMUSG00000010797', 'ENSMUSG00000013584', 'ENSMUSG00000014704', 'ENSMUSG00000015627', 'ENSMUSG00000018698', 'ENSMUSG00000018973', 'ENSMUSG00000019789', 'ENSMUSG00000020052', 'ENSMUSG00000020692', 'ENSMUSG00000020875', 'ENSMUSG00000021381', 'ENSMUSG00000021944', 'ENSMUSG00000022061', 'ENSMUSG00000022485', 'E…	[['IMP', 'IGI', 'IBA'], ['IGI'], ['IMP', 'IGI'], ['IDA', 'IMP'], ['IGI'], ['IMP', 'IGI'], ['IMP', 'IGI'], ['IMP'], ['IMP', 'IGI'], ['IGI'], ['IGI', 'IBA'], ['IMP'], ['IMP'], ['IMP', 'IGI'], ['IMP'], ['IMP'], ['IEP'], ['IGI', 'IBA'], ['IMP', 'IGI', 'IBA'], ['IMP', 'IGI'], ['IEP'], ['IMP'], ['IGI', 'IEP', 'IEA'], ['IMP'], ['IMP'], ['IBA'], ['IMP'], ['IMP'], ['IMP'], ['IGI'], ['IMP', 'IGI', 'IBA'], …	1	['Hoxb6', 'Meox1', 'Hoxc8', 'Dll3', 'Wnt2', 'Aldh1a2', 'Hoxa2', 'Gata5', 'Lhx1', 'Hoxb1', 'Hey2', 'Ascl1', 'Nle1', 'Hoxb9', 'Barx1', 'Gata4', 'Nkx3-1', 'Hoxc5', 'Cdx1', 'Hhex', 'Plxna2', 'Lrp2', 'Wnt2b', 'Sema3a', 'Wnt7a', 'Bhlhe40', 'Tbx20', 'Nkx6-1', 'Crb2', 'Alx1', 'Hoxa5', 'Hoxb4', 'Hoxb5', 'Hoxb7', 'Isl1', 'Foxf1', 'Foxc2', 'Dmrt2', 'Hoxb3', 'Hoxb8', 'En1', 'Hoxc4', 'Hoxb2', 'Foxd1', 'Hoxd3']
GO:BP	GO:0007389	pattern specification process	5.44685e-14	TRUE	"Any developmental process that results in the creation of defined areas or spaces within an organism to which cells respond and eventually are instructed to differentiate." [GOC:go_curators, GOC:isa_complete, ISBN:0521436125]	0.0805153	0.115473	['GO:0007275', 'GO:0032501']	['ENSMUSG00000000690', 'ENSMUSG00000001493', 'ENSMUSG00000001657', 'ENSMUSG00000003436', 'ENSMUSG00000010797', 'ENSMUSG00000013584', 'ENSMUSG00000014603', 'ENSMUSG00000014704', 'ENSMUSG00000015627', 'ENSMUSG00000018698', 'ENSMUSG00000018973', 'ENSMUSG00000019789', 'ENSMUSG00000020052', 'ENSMUSG00000020692', 'ENSMUSG00000020875', 'ENSMUSG00000021381', 'ENSMUSG00000021944', 'ENSMUSG00000022061', 'E…	[['IMP', 'IGI', 'IBA'], ['IGI'], ['IMP', 'IGI'], ['IDA', 'IMP'], ['IGI'], ['IMP', 'IGI', 'TAS'], ['IGI'], ['IMP', 'IGI'], ['IMP'], ['IMP', 'IGI'], ['IGI'], ['IMP', 'IGI', 'IBA'], ['IMP'], ['IMP'], ['IMP', 'IGI'], ['IMP'], ['IMP'], ['IEP'], ['IGI', 'IBA'], ['IBA'], ['IMP', 'IGI', 'IBA'], ['IMP', 'IGI'], ['IEP'], ['IMP'], ['IGI', 'IEP', 'IEA'], ['IMP'], ['IMP'], ['IMP', 'ISO', 'IEA'], ['IBA'], ['IM…	1	['Hoxb6', 'Meox1', 'Hoxc8', 'Dll3', 'Wnt2', 'Aldh1a2', 'Alx3', 'Hoxa2', 'Gata5', 'Lhx1', 'Hoxb1', 'Hey2', 'Ascl1', 'Nle1', 'Hoxb9', 'Barx1', 'Gata4', 'Nkx3-1', 'Hoxc5', 'Ripply3', 'Cdx1', 'Hhex', 'Plxna2', 'Lrp2', 'Wnt2b', 'Sema3a', 'Uncx', 'Wnt7a', 'Bhlhe40', 'Tbx20', 'Zic1', 'Nkx6-1', 'Crb2', 'Alx1', 'Hand1', 'Hoxa5', 'Hoxb4', 'Hoxb5', 'Hoxb7', 'Isl1', 'Foxf1', 'Foxc2', 'Dmrt2', 'Hoxb3', 'Hoxb8…
GO:BP	GO:0048513	animal organ development	1.19207e-13	TRUE	"Development of a tissue or tissues that work together to perform a specific function or functions. Development pertains to the process whose specific outcome is the progression of a structure over time, from its formation to the mature structure. Organs are commonly observed as visibly distinct structures, but may also exist as loosely associated clusters of cells that work together to perform a…	0.293076	0.0523139	['GO:0048731', 'GO:0048856']	['ENSMUSG00000000690', 'ENSMUSG00000001131', 'ENSMUSG00000001249', 'ENSMUSG00000001493', 'ENSMUSG00000001507', 'ENSMUSG00000001657', 'ENSMUSG00000002343', 'ENSMUSG00000002881', 'ENSMUSG00000003436', 'ENSMUSG00000004231', 'ENSMUSG00000004530', 'ENSMUSG00000004891', 'ENSMUSG00000005087', 'ENSMUSG00000005089', 'ENSMUSG00000005836', 'ENSMUSG00000006311', 'ENSMUSG00000007946', 'ENSMUSG00000010797', 'E…	[['IGI'], ['IEA'], ['IMP', 'ISS', 'ISO', 'IBA', 'IEA'], ['IMP', 'ISS'], ['ISO', 'IEA'], ['IMP', 'IGI'], ['IGI', 'IBA'], ['IGI'], ['IMP'], ['IEA'], ['ISO', 'IBA', 'IEA'], ['ISS'], ['IEA'], ['IMP'], ['IMP', 'IGI', 'IEP', 'ISO', 'IEA'], ['IDA', 'IMP'], ['IMP'], ['IMP', 'IGI', 'ISO', 'IEA'], ['IMP', 'IEP'], ['IMP', 'IGI', 'TAS', 'IEA'], ['IGI', 'IEA'], ['IMP', 'IGI'], ['IDA', 'IMP', 'IGI', 'ISS', 'IS…	1	['Hoxb6', 'Timp1', 'Hpn', 'Meox1', 'Itga3', 'Hoxc8', 'Armc6', 'Nab1', 'Dll3', 'Pax2', 'Coro1c', 'Nes', 'Cd44', 'Slc1a2', 'Gata6', 'Etv2', 'Phox2a', 'Wnt2', 'Phox2b', 'Aldh1a2', 'Alx3', 'Hoxa2', 'Gata3', 'Gata5', 'Rarb', 'Mmp9', 'Jph2', 'Lhx1', 'Hoxb1', 'Hey2', 'Sim1', 'Kitl', 'Arg1', 'Ascl1', 'Vsir', 'Adarb1', 'Stc2', 'Nle1', 'Slc9a3r1', 'Hoxb9', 'Cdkl1', 'Fos', 'Barx1', 'Nsun2', 'F2rl1', 'Nr1d2'…
GO:BP	GO:2000026	regulation of multicellular organismal development	4.8678e-13	TRUE	"Any process that modulates the frequency, rate or extent of multicellular organismal development." [GOC:obol]	0.206119	0.060207	['GO:0051239', 'GO:0007275', 'GO:0050793']	['ENSMUSG00000001131', 'ENSMUSG00000001249', 'ENSMUSG00000001507', 'ENSMUSG00000002274', 'ENSMUSG00000002944', 'ENSMUSG00000003436', 'ENSMUSG00000004698', 'ENSMUSG00000005836', 'ENSMUSG00000006311', 'ENSMUSG00000010797', 'ENSMUSG00000012520', 'ENSMUSG00000014704', 'ENSMUSG00000015619', 'ENSMUSG00000015627', 'ENSMUSG00000017491', 'ENSMUSG00000017737', 'ENSMUSG00000017817', 'ENSMUSG00000018411', 'E…	[['ISO', 'IEA'], ['ISS', 'ISO', 'IBA', 'IEA'], ['ISO', 'IEA'], ['IDA', 'IBA', 'IEA'], ['ISO'], ['IDA', 'ISO'], ['IEA'], ['IGI', 'IEP', 'ISO', 'IEA'], ['IDA'], ['IMP', 'IGI'], ['IGI'], ['IMP', 'IGI'], ['IDA', 'IMP', 'ISO', 'IBA', 'IEA'], ['IMP'], ['IMP', 'ISO', 'IEA'], ['IDA', 'ISO'], ['IMP'], ['ISS', 'ISO', 'IEA'], ['IMP', 'IGI'], ['IEA'], ['IDA', 'IMP', 'IGI', 'IBA'], ['IDA', 'IGI'], ['IMP', 'IS…	1	['Timp1', 'Hpn', 'Itga3', 'Metrn', 'Cd36', 'Dll3', 'Hdac9', 'Gata6', 'Etv2', 'Wnt2', 'Phox2b', 'Hoxa2', 'Gata3', 'Gata5', 'Rarb', 'Mmp9', 'Jph2', 'Mapt', 'Lhx1', 'Sfrp5', 'Hey2', 'Kitl', 'Ascl1', 'Vsir', 'Nrcam', 'Fos', 'Nr1d2', 'Gata4', 'Nefl', 'Nkx3-1', 'Zfpm2', 'Myc', 'Col14a1', 'Il1rap', 'Tomm70a', 'Adamts1', 'Celsr3', 'Bambi', 'Cdx1', 'Vldlr', 'Esrra', 'Hhex', 'Mstn', 'Slc45a3', 'Plxna2', 'L…
GO:BP	GO:0035295	tube development	1.58052e-12	TRUE	"The process whose specific outcome is the progression of a tube over time, from its initial formation to a mature structure. Epithelial and endothelial tubes transport gases, liquids and cells from one site to another and form the basic structure of many organs and tissues including lung and trachea, kidney, the mammary gland, the vascular system and the gastrointestinal and urinary-genital trac…	0.132045	0.0749543	['GO:0007275', 'GO:0048856']	['ENSMUSG00000001507', 'ENSMUSG00000002944', 'ENSMUSG00000004231', 'ENSMUSG00000004698', 'ENSMUSG00000005836', 'ENSMUSG00000006311', 'ENSMUSG00000010797', 'ENSMUSG00000013584', 'ENSMUSG00000015619', 'ENSMUSG00000015627', 'ENSMUSG00000017491', 'ENSMUSG00000017737', 'ENSMUSG00000018698', 'ENSMUSG00000018822', 'ENSMUSG00000019789', 'ENSMUSG00000019913', 'ENSMUSG00000019987', 'ENSMUSG00000020052', 'E…	[['ISO', 'IEA'], ['ISO'], ['IEA'], ['IEA'], ['IGI', 'ISO', 'IEA'], ['IMP'], ['IMP', 'IGI', 'IEA'], ['IMP', 'ISO', 'TAS', 'IEA'], ['IMP', 'IGI'], ['ISO', 'IEA'], ['IMP', 'ISO', 'IEA'], ['ISO'], ['IMP', 'IGI', 'IEP', 'IEA'], ['IEA'], ['IMP', 'IGI'], ['IEP'], ['IEA'], ['IMP'], ['IEA'], ['IDA', 'IMP', 'IGI', 'ISO', 'TAS', 'IEA'], ['IMP'], ['IDA', 'IMP', 'TAS'], ['IDA', 'IMP', 'ISO', 'TAS', 'IEA'], ['…	1	['Itga3', 'Cd36', 'Pax2', 'Hdac9', 'Gata6', 'Etv2', 'Wnt2', 'Aldh1a2', 'Gata3', 'Gata5', 'Rarb', 'Mmp9', 'Lhx1', 'Sfrp5', 'Hey2', 'Sim1', 'Arg1', 'Ascl1', 'Nrcam', 'Gata4', 'Nkx3-1', 'Zfpm2', 'Angpt1', 'Myc', 'Adamts1', 'Hbegf', 'Hhex', 'Podxl', 'Rdh10', 'Ncl', 'Plxna2', 'Egfl7', 'Lrp2', 'Smad9', 'Wnt2b', 'Shroom3', 'Anxa3', 'Tspan12', 'Wnt7a', 'Ret', 'Adm', 'Angpt2', 'Eif4ebp1', 'Crispld2', 'Tbx…
GO:BP	GO:0060429	epithelium development	3.69571e-12	TRUE	"The process whose specific outcome is the progression of an epithelium over time, from its formation to the mature structure. An epithelium is a tissue that covers the internal or external surfaces of an anatomical structure." [GOC:dph, GOC:mtg_lung]	0.132045	0.073741	['GO:0009888']	['ENSMUSG00000001249', 'ENSMUSG00000001493', 'ENSMUSG00000003436', 'ENSMUSG00000004231', 'ENSMUSG00000005087', 'ENSMUSG00000005836', 'ENSMUSG00000006311', 'ENSMUSG00000010797', 'ENSMUSG00000013584', 'ENSMUSG00000015619', 'ENSMUSG00000015627', 'ENSMUSG00000017491', 'ENSMUSG00000017737', 'ENSMUSG00000018698', 'ENSMUSG00000019789', 'ENSMUSG00000019913', 'ENSMUSG00000020052', 'ENSMUSG00000020692', 'E…	[['IEP'], ['IMP', 'IGI', 'IBA'], ['IDA', 'IMP'], ['IEA'], ['IEA'], ['IMP', 'IGI', 'ISO', 'IBA', 'IEA'], ['IDA'], ['IMP', 'IGI', 'IEA'], ['IMP', 'IGI', 'ISO', 'TAS', 'IEA'], ['IMP', 'ISS', 'ISO', 'IBA', 'IEA'], ['ISO', 'IEA'], ['IMP', 'IGI', 'IBA'], ['IDA'], ['IMP', 'IEP', 'IEA'], ['IGI'], ['IEP'], ['IMP'], ['IMP'], ['IMP', 'ISO', 'IEA'], ['IMP'], ['IMP'], ['ISO', 'IEA'], ['IMP', 'ISO', 'IEA'], ['…	1	['Hpn', 'Meox1', 'Dll3', 'Pax2', 'Cd44', 'Gata6', 'Etv2', 'Wnt2', 'Aldh1a2', 'Gata3', 'Gata5', 'Rarb', 'Mmp9', 'Lhx1', 'Hey2', 'Sim1', 'Ascl1', 'Nle1', 'Slc9a3r1', 'Barx1', 'Nsun2', 'F2rl1', 'Gata4', 'Nkx3-1', 'Angpt1', 'Myc', 'Celsr3', 'Hbegf', 'Cdx1', 'Hhex', 'Cd151', 'Podxl', 'Rdh10', 'Plxna2', 'Pter', 'Lrp2', 'Smad9', 'Wnt2b', 'Sema3a', 'Shroom3', 'Klf15', 'Wnt7a', 'Ret', 'Adm', 'Tbx20', 'Tag…
GO:BP	GO:0050793	regulation of developmental process	8.7601e-12	TRUE	"Any process that modulates the frequency, rate or extent of development, the biological process whose specific outcome is the progression of a multicellular organism over time from an initial condition (e.g. a zygote, or a young adult) to a later condition (e.g. a multicellular animal or an aged adult)." [GOC:go_curators]	0.238325	0.0542721	['GO:0032502', 'GO:0050789']	['ENSMUSG00000001131', 'ENSMUSG00000001249', 'ENSMUSG00000001507', 'ENSMUSG00000001707', 'ENSMUSG00000002274', 'ENSMUSG00000002881', 'ENSMUSG00000002944', 'ENSMUSG00000003436', 'ENSMUSG00000004530', 'ENSMUSG00000004698', 'ENSMUSG00000005087', 'ENSMUSG00000005836', 'ENSMUSG00000006311', 'ENSMUSG00000010797', 'ENSMUSG00000012520', 'ENSMUSG00000014704', 'ENSMUSG00000015619', 'ENSMUSG00000015627', 'E…	[['ISO', 'IEA'], ['ISS', 'ISO', 'IBA', 'IEA'], ['ISO', 'IEA'], ['ISO'], ['IDA', 'IBA', 'IEA'], ['IGI'], ['IMP', 'ISO', 'IEA'], ['IDA', 'ISO'], ['ISO', 'IEA'], ['IEA'], ['IEA'], ['IGI', 'IEP', 'ISO', 'IEA'], ['IDA'], ['IMP', 'IGI'], ['IGI'], ['IDA', 'IMP', 'IGI'], ['IDA', 'IMP', 'ISS', 'ISO', 'IBA', 'IEA'], ['IMP'], ['IMP', 'ISO', 'IEA'], ['IDA', 'ISO'], ['IMP'], ['ISS', 'ISO', 'IEA'], ['IMP', 'IG…	1	['Timp1', 'Hpn', 'Itga3', 'Eef1e1', 'Metrn', 'Nab1', 'Cd36', 'Dll3', 'Coro1c', 'Hdac9', 'Cd44', 'Gata6', 'Etv2', 'Wnt2', 'Phox2b', 'Hoxa2', 'Gata3', 'Gata5', 'Rarb', 'Mmp9', 'Jph2', 'Mapt', 'Lhx1', 'Sfrp5', 'Hey2', 'Kitl', 'Ascl1', 'Vsir', 'Stc2', 'Nrcam', 'Slc9a3r1', 'Fos', 'Nr1d2', 'Gata4', 'Nefl', 'Nkx3-1', 'Zfpm2', 'Myc', 'Col14a1', 'Il1rap', 'Tomm70a', 'Adamts1', 'Celsr3', 'Bambi', 'Cdx1', '…
GO:BP	GO:0010628	positive regulation of gene expression	5.6001e-11	TRUE	"Any process that increases the frequency, rate or extent of gene expression. Gene expression is the process in which a gene's coding sequence is converted into a mature gene product or products (proteins or RNA). This includes the production of an RNA transcript as well as any processing to produce a mature RNA product or an mRNA or circRNA (for protein-coding genes) and the translation of that …	0.186795	0.0588534	['GO:0010468', 'GO:0010604', 'GO:0010467']	['ENSMUSG00000001249', 'ENSMUSG00000001493', 'ENSMUSG00000001507', 'ENSMUSG00000002944', 'ENSMUSG00000004231', 'ENSMUSG00000005836', 'ENSMUSG00000006311', 'ENSMUSG00000007946', 'ENSMUSG00000010797', 'ENSMUSG00000012520', 'ENSMUSG00000013584', 'ENSMUSG00000014704', 'ENSMUSG00000015619', 'ENSMUSG00000015627', 'ENSMUSG00000017491', 'ENSMUSG00000018698', 'ENSMUSG00000018973', 'ENSMUSG00000019789', 'E…	[['IMP', 'ISS', 'ISO', 'IEA'], ['IDA', 'IGI', 'IBA'], ['ISO', 'IEA'], ['IMP'], ['IEA'], ['IDA', 'IMP', 'IGI', 'ISO', 'IEA'], ['IDA', 'IMP', 'IGI'], ['ISO', 'IEA'], ['IDA', 'ISO', 'IEA'], ['IDA', 'ISO', 'IEA'], ['IMP'], ['IDA', 'IBA'], ['IDA', 'IMP', 'IGI', 'ISO', 'IEA'], ['IDA', 'IMP', 'ISO', 'IEA'], ['IGI', 'IBA'], ['IMP', 'IGI', 'IBA'], ['IDA', 'ISO', 'IEA'], ['IDA', 'IMP'], ['IBA'], ['IDA', 'I…	1	['Hpn', 'Meox1', 'Itga3', 'Cd36', 'Pax2', 'Gata6', 'Etv2', 'Phox2a', 'Wnt2', 'Phox2b', 'Aldh1a2', 'Hoxa2', 'Gata3', 'Gata5', 'Rarb', 'Lhx1', 'Hoxb1', 'Hey2', 'Sim1', 'Ascl1', 'Vsir', 'Adarb1', 'Dlx4', 'Hoxb9', 'Dpf3', 'Fos', 'Barx1', 'F2rl1', 'Nr1d2', 'Gata4', 'Nkx3-1', 'Zfpm2', 'Khdrbs3', 'Myc', 'Calcr', 'Bambi', 'Cdx1', 'Esrra', 'Hhex', 'Mstn', 'Ptprn', 'Ncl', 'Fam129a', 'Atf3', 'Lhx6', 'Meis2'…
GO:BP	GO:0009790	embryo development	6.68232e-11	TRUE	"The process whose specific outcome is the progression of an embryo from its formation until the end of its embryonic life stage. The end of the embryonic stage is organism-specific. For example, for mammals, the process would begin with zygote formation and end with birth. For insects, the process would begin at zygote formation and end with larval hatching. For plant zygotic embryos, this would…	0.128824	0.0705467	['GO:0007275']	['ENSMUSG00000000690', 'ENSMUSG00000001249', 'ENSMUSG00000001493', 'ENSMUSG00000001507', 'ENSMUSG00000003436', 'ENSMUSG00000004891', 'ENSMUSG00000005836', 'ENSMUSG00000006311', 'ENSMUSG00000010797', 'ENSMUSG00000013584', 'ENSMUSG00000014603', 'ENSMUSG00000014704', 'ENSMUSG00000015619', 'ENSMUSG00000017491', 'ENSMUSG00000017737', 'ENSMUSG00000018698', 'ENSMUSG00000018973', 'ENSMUSG00000019789', 'E…	[['IMP', 'IGI'], ['IMP'], ['IMP', 'IGI', 'IBA'], ['IEA'], ['IDA', 'IMP', 'NAS'], ['ISS'], ['IDA', 'IMP'], ['IDA', 'IMP'], ['IMP', 'IGI'], ['IMP', 'IGI', 'ISO', 'TAS', 'IEA'], ['IGI', 'IEA'], ['IMP', 'IGI'], ['IMP', 'IGI', 'IBA'], ['IGI', 'ISO', 'IEA'], ['IEA'], ['IMP', 'IGI'], ['IGI'], ['IGI'], ['ISO', 'IEA'], ['IMP'], ['IMP'], ['IMP', 'IGI'], ['IMP'], ['IMP'], ['IEP'], ['IMP', 'ISO'], ['IMP', 'I…	1	['Hoxb6', 'Hpn', 'Meox1', 'Itga3', 'Dll3', 'Nes', 'Gata6', 'Etv2', 'Wnt2', 'Aldh1a2', 'Alx3', 'Hoxa2', 'Gata3', 'Rarb', 'Mmp9', 'Lhx1', 'Hoxb1', 'Hey2', 'Kitl', 'Nle1', 'Slc9a3r1', 'Hoxb9', 'Nsun2', 'Gata4', 'Nkx3-1', 'Zfpm2', 'Angpt1', 'Myc', 'Hoxc5', 'Ripply3', 'Hbegf', 'Cdx1', 'Hhex', 'Rdh10', 'Speg', 'Plxna2', 'Lrp2', 'Wnt2b', 'Sema3a', 'Shroom3', 'Wnt7a', 'Ret', 'Ybx3', 'Adm', 'Acsl4', 'Tbx2…
GO:BP	GO:0032501	multicellular organismal process	6.68232e-11	TRUE	"Any biological process, occurring at the level of a multicellular organism, pertinent to its function." [GOC:curators, GOC:dph, GOC:isa_complete, GOC:tb]	0.529791	0.0400243	['GO:0008150']	['ENSMUSG00000000690', 'ENSMUSG00000000942', 'ENSMUSG00000001131', 'ENSMUSG00000001249', 'ENSMUSG00000001493', 'ENSMUSG00000001507', 'ENSMUSG00000001657', 'ENSMUSG00000001930', 'ENSMUSG00000002274', 'ENSMUSG00000002343', 'ENSMUSG00000002881', 'ENSMUSG00000002944', 'ENSMUSG00000003410', 'ENSMUSG00000003436', 'ENSMUSG00000004231', 'ENSMUSG00000004530', 'ENSMUSG00000004698', 'ENSMUSG00000004864', 'E…	[['IMP', 'IGI', 'IBA', 'IEA'], ['IEA'], ['IDA', 'ISO', 'IEA'], ['IMP', 'ISS', 'ISO', 'IBA', 'IEA'], ['IMP', 'IGI', 'ISS', 'IBA', 'IEA'], ['IMP', 'ISO', 'IEA'], ['IMP', 'IGI', 'IEA'], ['IEA'], ['IDA', 'IBA', 'IEA'], ['IGI', 'IBA'], ['IGI'], ['IDA', 'IMP', 'ISO', 'IEA'], ['IEA'], ['IDA', 'IMP', 'ISO', 'NAS', 'IEA'], ['IEA'], ['ISO', 'IBA', 'IEA'], ['IEA'], ['ISO', 'IEA'], ['IDA', 'ISS', 'IEA'], ['I…	1	['Hoxb6', 'Hoxa4', 'Timp1', 'Hpn', 'Meox1', 'Itga3', 'Hoxc8', 'Vwf', 'Metrn', 'Armc6', 'Nab1', 'Cd36', 'Elavl3', 'Dll3', 'Pax2', 'Coro1c', 'Hdac9', 'Mapk13', 'Nes', 'Cd44', 'Slc1a2', 'Gata6', 'Etv2', 'Ggt1', 'Phox2a', 'Spire2', 'Wnt2', 'Phox2b', 'Aldh1a2', 'Alx3', 'Hoxa2', 'Gata3', 'Gata5', 'Rarb', 'Mmp9', 'Jph2', 'Mapt', 'Akap1', 'Lhx1', 'Sfrp5', 'Hoxb1', 'Hey2', 'Lrp11', 'Sim1', 'Kitl', 'Arg1',…
GO:BP	GO:0030182	neuron differentiation	6.68232e-11	TRUE	"The process in which a relatively unspecialized cell acquires specialized features of a neuron." [GOC:mah]	0.149758	0.0652174	['GO:0030154', 'GO:0048699']	['ENSMUSG00000001507', 'ENSMUSG00000001657', 'ENSMUSG00000002274', 'ENSMUSG00000007946', 'ENSMUSG00000010797', 'ENSMUSG00000012520', 'ENSMUSG00000013584', 'ENSMUSG00000014704', 'ENSMUSG00000015619', 'ENSMUSG00000017491', 'ENSMUSG00000018411', 'ENSMUSG00000018698', 'ENSMUSG00000019789', 'ENSMUSG00000020052', 'ENSMUSG00000020262', 'ENSMUSG00000020598', 'ENSMUSG00000020733', 'ENSMUSG00000021066', 'E…	[['ISO', 'IEA'], ['IMP'], ['IDA', 'IBA', 'IEA'], ['IMP'], ['ISO', 'IBA', 'IEA'], ['IMP', 'IGI'], ['IMP'], ['IMP', 'IGI'], ['IMP'], ['ISO', 'IEA'], ['IMP', 'IGI', 'ISS', 'ISO', 'IBA', 'IEA'], ['IMP', 'IGI', 'IBA'], ['IGI'], ['IDA', 'IMP', 'IGI', 'ISS', 'ISO', 'IBA', 'IEA'], ['IMP'], ['IDA', 'IMP', 'ISS', 'ISO', 'IBA', 'IEA'], ['IMP'], ['ISS', 'ISO', 'IEA'], ['IEA'], ['IMP', 'IEA'], ['ISO'], ['IMP'…	1	['Itga3', 'Hoxc8', 'Metrn', 'Phox2a', 'Wnt2', 'Phox2b', 'Aldh1a2', 'Hoxa2', 'Gata3', 'Rarb', 'Mapt', 'Lhx1', 'Hey2', 'Ascl1', 'Adarb1', 'Nrcam', 'Slc9a3r1', 'Atl1', 'Nefm', 'Nefl', 'Adamts1', 'Celsr3', 'Vldlr', 'Rnf165', 'Unc5a', 'Nfasc', 'Plxna2', 'Lhx6', 'Lrp2', 'Snph', 'Dok5', 'Wnt2b', 'Tspan2', 'Elavl4', 'Sema3a', 'Dpysl5', 'Uncx', 'Wnt7a', 'Grip2', 'Ret', 'Prmt3', 'Adm', 'Acsl4', 'Plp1', 'Tb…
GO:BP	GO:0048699	generation of neurons	6.83312e-11	TRUE	"The process in which nerve cells are generated. This includes the production of neuroblasts and their differentiation into neurons." [GOC:nln]	0.161031	0.0626959	['GO:0022008']	['ENSMUSG00000001507', 'ENSMUSG00000001657', 'ENSMUSG00000002274', 'ENSMUSG00000003436', 'ENSMUSG00000007946', 'ENSMUSG00000010797', 'ENSMUSG00000012520', 'ENSMUSG00000013584', 'ENSMUSG00000014704', 'ENSMUSG00000015619', 'ENSMUSG00000017491', 'ENSMUSG00000018411', 'ENSMUSG00000018698', 'ENSMUSG00000019789', 'ENSMUSG00000020052', 'ENSMUSG00000020262', 'ENSMUSG00000020598', 'ENSMUSG00000020733', 'E…	[['IMP', 'ISO', 'IEA'], ['IMP'], ['IDA', 'IBA', 'IEA'], ['IDA', 'ISO'], ['IMP'], ['ISO', 'IBA', 'IEA'], ['IMP', 'IGI'], ['IMP'], ['IMP', 'IGI'], ['IMP'], ['ISO', 'IEA'], ['IMP', 'IGI', 'ISS', 'ISO', 'IBA', 'IEA'], ['IMP', 'IGI', 'IBA'], ['IGI', 'IBA'], ['IDA', 'IMP', 'IGI', 'ISS', 'ISO', 'IBA', 'IEA'], ['IMP'], ['IDA', 'IMP', 'ISS', 'ISO', 'IBA', 'IEA'], ['IMP'], ['ISS', 'ISO', 'IEA'], ['IEA'], […	1	['Itga3', 'Hoxc8', 'Metrn', 'Dll3', 'Phox2a', 'Wnt2', 'Phox2b', 'Aldh1a2', 'Hoxa2', 'Gata3', 'Rarb', 'Mapt', 'Lhx1', 'Hey2', 'Ascl1', 'Adarb1', 'Nrcam', 'Slc9a3r1', 'Atl1', 'Nefm', 'Nefl', 'Myc', 'Adamts1', 'Celsr3', 'Vldlr', 'Rnf165', 'Unc5a', 'Slc45a3', 'Nfasc', 'Plxna2', 'Lhx6', 'Lrp2', 'Snph', 'Dok5', 'Bche', 'Wnt2b', 'Tspan2', 'Elavl4', 'Sema3a', 'Dpysl5', 'Uncx', 'Wnt7a', 'Grip2', 'Bhlhe40'…
GO:BP	GO:0022008	neurogenesis	6.83312e-11	TRUE	"Generation of cells within the nervous system." [GO_REF:0000021, GOC:cls, GOC:curators, GOC:dgh, GOC:dph, GOC:jid, GOC:mtg_15jun06]	0.169082	0.0612602	['GO:0030154', 'GO:0007399']	['ENSMUSG00000001507', 'ENSMUSG00000001657', 'ENSMUSG00000002274', 'ENSMUSG00000002881', 'ENSMUSG00000003436', 'ENSMUSG00000007946', 'ENSMUSG00000010797', 'ENSMUSG00000012520', 'ENSMUSG00000013584', 'ENSMUSG00000014704', 'ENSMUSG00000015619', 'ENSMUSG00000017491', 'ENSMUSG00000018411', 'ENSMUSG00000018698', 'ENSMUSG00000019789', 'ENSMUSG00000020052', 'ENSMUSG00000020262', 'ENSMUSG00000020598', 'E…	[['IMP', 'ISO', 'IEA'], ['IMP'], ['IDA', 'IBA', 'IEA'], ['IGI'], ['IDA', 'ISO'], ['IMP'], ['ISO', 'IBA', 'IEA'], ['IMP', 'IGI'], ['IMP'], ['IMP', 'IGI'], ['IMP'], ['IMP', 'ISO', 'IEA'], ['IMP', 'IGI', 'ISS', 'ISO', 'IBA', 'IEA'], ['IMP', 'IGI', 'IBA'], ['IGI', 'IBA'], ['IDA', 'IMP', 'IGI', 'ISS', 'ISO', 'IBA', 'IEA'], ['IMP'], ['IDA', 'IMP', 'ISS', 'ISO', 'IBA', 'IEA'], ['IMP'], ['ISS', 'ISO', 'I…	1	['Itga3', 'Hoxc8', 'Metrn', 'Nab1', 'Dll3', 'Phox2a', 'Wnt2', 'Phox2b', 'Aldh1a2', 'Hoxa2', 'Gata3', 'Rarb', 'Mapt', 'Lhx1', 'Hey2', 'Ascl1', 'Adarb1', 'Nrcam', 'Slc9a3r1', 'Atl1', 'Nefm', 'Nefl', 'Myc', 'Adamts1', 'Celsr3', 'Vldlr', 'Rnf165', 'Unc5a', 'Slc45a3', 'Nfasc', 'Plxna2', 'Lhx6', 'Lrp2', 'Snph', 'Dok5', 'Bche', 'Wnt2b', 'Tspan2', 'Elavl4', 'Sema3a', 'Dpysl5', 'Fgf5', 'Uncx', 'Klf15', 'W…
GO:BP	GO:0045944	positive regulation of transcription by RNA polymerase II	9.53989e-11	TRUE	"Any process that activates or increases the frequency, rate or extent of transcription from an RNA polymerase II promoter." [GOC:go_curators, GOC:txnOH]	0.132045	0.0689655	['GO:0045893', 'GO:0006357', 'GO:0006366']	['ENSMUSG00000001493', 'ENSMUSG00000004231', 'ENSMUSG00000005836', 'ENSMUSG00000006311', 'ENSMUSG00000007946', 'ENSMUSG00000010797', 'ENSMUSG00000012520', 'ENSMUSG00000014704', 'ENSMUSG00000015619', 'ENSMUSG00000015627', 'ENSMUSG00000017491', 'ENSMUSG00000018698', 'ENSMUSG00000018973', 'ENSMUSG00000019789', 'ENSMUSG00000019913', 'ENSMUSG00000020052', 'ENSMUSG00000020871', 'ENSMUSG00000020875', 'E…	[['IDA', 'IGI', 'IBA'], ['IEA'], ['IDA', 'IMP', 'IGI', 'ISO'], ['IDA', 'IMP', 'IGI'], ['ISO', 'IEA'], ['IDA', 'ISO', 'IEA'], ['IDA', 'ISO', 'IEA'], ['IDA', 'IBA'], ['IDA', 'IMP', 'IGI', 'ISO', 'IEA'], ['IDA', 'ISO', 'IEA'], ['IGI', 'IBA'], ['IBA'], ['IDA', 'ISO', 'IEA'], ['IMP'], ['IBA'], ['IDA', 'IGI', 'ISO', 'IBA', 'IEA'], ['IBA'], ['IDA'], ['IBA'], ['IMP', 'ISO', 'IEA'], ['IEA'], ['ISO', 'IEA'…	1	['Meox1', 'Pax2', 'Gata6', 'Etv2', 'Phox2a', 'Wnt2', 'Phox2b', 'Hoxa2', 'Gata3', 'Gata5', 'Rarb', 'Lhx1', 'Hoxb1', 'Hey2', 'Sim1', 'Ascl1', 'Dlx4', 'Hoxb9', 'Dpf3', 'Fos', 'Barx1', 'F2rl1', 'Nr1d2', 'Gata4', 'Nkx3-1', 'Zfpm2', 'Myc', 'Cdx1', 'Esrra', 'Hhex', 'Ptprn', 'Ncl', 'Atf3', 'Lhx6', 'Meis2', 'Nkx1-1', 'Plac8', 'Cnbp', 'Klf15', 'Wnt7a', 'Tbx20', 'Zic1', 'Plscr1', 'Csrnp1', 'Nkx6-1', 'Alx1',…
GO:BP	GO:0009887	animal organ morphogenesis	1.20418e-10	TRUE	"Morphogenesis of an animal organ. An organ is defined as a tissue or set of tissues that work together to perform a specific function or functions. Morphogenesis is the process in which anatomical structures are generated and organized. Organs are commonly observed as visibly distinct structures, but may also exist as loosely associated clusters of cells that work together to perform a specific …	0.119163	0.0726202	['GO:0009653', 'GO:0048513']	['ENSMUSG00000000690', 'ENSMUSG00000001249', 'ENSMUSG00000001657', 'ENSMUSG00000002881', 'ENSMUSG00000004231', 'ENSMUSG00000005836', 'ENSMUSG00000010797', 'ENSMUSG00000013584', 'ENSMUSG00000014603', 'ENSMUSG00000014704', 'ENSMUSG00000015619', 'ENSMUSG00000015627', 'ENSMUSG00000017491', 'ENSMUSG00000018698', 'ENSMUSG00000018973', 'ENSMUSG00000019789', 'ENSMUSG00000019987', 'ENSMUSG00000020262', 'E…	[['IGI'], ['IMP', 'ISS', 'ISO', 'IEA'], ['IMP', 'IGI'], ['IGI'], ['IEA'], ['IMP', 'ISO', 'IEA'], ['IMP', 'IGI'], ['IMP', 'TAS'], ['IGI', 'IEA'], ['IMP', 'IGI'], ['IMP', 'IGI'], ['IMP'], ['IGI', 'IBA'], ['IMP', 'IGI', 'IEP', 'IEA'], ['IGI'], ['IMP', 'IGI'], ['IEA'], ['IMP'], ['IMP'], ['IMP', 'ISO', 'IEA'], ['IMP', 'ISO', 'TAS', 'IEA'], ['IMP', 'TAS'], ['ISO', 'TAS', 'IEA'], ['TAS'], ['IMP'], ['IBA…	1	['Hoxb6', 'Hpn', 'Hoxc8', 'Nab1', 'Pax2', 'Gata6', 'Wnt2', 'Aldh1a2', 'Alx3', 'Hoxa2', 'Gata3', 'Gata5', 'Rarb', 'Lhx1', 'Hoxb1', 'Hey2', 'Arg1', 'Adarb1', 'Nle1', 'Slc9a3r1', 'Gata4', 'Nkx3-1', 'Zfpm2', 'Angpt1', 'Myc', 'Col14a1', 'Adamts1', 'Celsr3', 'Cdx1', 'Hhex', 'Rdh10', 'Tnni1', 'Lrp2', 'Wnt2b', 'Sema3a', 'Uncx', 'Tspan12', 'Wnt7a', 'Adm', 'Tbx20', 'Zic1', 'Csrnp1', 'Lama1', 'Tiparp', 'Crb…
GO:BP	GO:0006357	regulation of transcription by RNA polymerase II	1.51751e-10	TRUE	"Any process that modulates the frequency, rate or extent of transcription mediated by RNA polymerase II." [GOC:go_curators, GOC:txnOH]	0.183575	0.0581336	['GO:0006355', 'GO:0006366']	['ENSMUSG00000001493', 'ENSMUSG00000001507', 'ENSMUSG00000001657', 'ENSMUSG00000002944', 'ENSMUSG00000004231', 'ENSMUSG00000004698', 'ENSMUSG00000005836', 'ENSMUSG00000006311', 'ENSMUSG00000007946', 'ENSMUSG00000010797', 'ENSMUSG00000012520', 'ENSMUSG00000014603', 'ENSMUSG00000014704', 'ENSMUSG00000015619', 'ENSMUSG00000015627', 'ENSMUSG00000017491', 'ENSMUSG00000018698', 'ENSMUSG00000018822', 'E…	[['IDA', 'IGI', 'IBA'], ['ISO', 'IEA'], ['IDA'], ['IMP', 'IC'], ['IEA'], ['IEA'], ['IDA', 'IMP', 'IGI', 'ISO', 'IEA'], ['IDA', 'IMP', 'IGI', 'IBA'], ['ISO', 'IEA'], ['IDA', 'ISO', 'IEA'], ['IDA', 'ISO', 'IEA'], ['IEA'], ['IDA', 'IBA'], ['IDA', 'IMP', 'IGI', 'ISO', 'IEA'], ['IDA', 'ISO', 'IEA'], ['IDA', 'IGI', 'IBA'], ['IBA'], ['IEA'], ['IDA', 'ISO', 'IEA'], ['IDA', 'IMP', 'IGI', 'ISS', 'ISO', 'IB…	1	['Meox1', 'Itga3', 'Hoxc8', 'Cd36', 'Pax2', 'Hdac9', 'Gata6', 'Etv2', 'Phox2a', 'Wnt2', 'Phox2b', 'Alx3', 'Hoxa2', 'Gata3', 'Gata5', 'Rarb', 'Lhx1', 'Sfrp5', 'Hoxb1', 'Hey2', 'Sim1', 'Ascl1', 'Vsir', 'Dlx4', 'Hoxb9', 'Dpf3', 'Fos', 'Barx1', 'F2rl1', 'Nr1d2', 'Gata4', 'Nkx3-1', 'Zfpm2', 'Myc', 'Ripply3', 'Cdx1', 'Esrra', 'Hhex', 'Rnf165', 'Ptprn', 'Ncl', 'Atf3', 'Lhx6', 'Lrp2', 'Meis2', 'Smad9', '…
GO:BP	GO:0001501	skeletal system development	1.78234e-10	TRUE	"The process whose specific outcome is the progression of the skeleton over time, from its formation to the mature structure. The skeleton is the bony framework of the body in vertebrates (endoskeleton) or the hard outer envelope of insects (exoskeleton or dermoskeleton)." [GOC:dph, GOC:jid, GOC:tb, http://www.stedmans.com/]	0.0772947	0.0950495	['GO:0048731']	['ENSMUSG00000000690', 'ENSMUSG00000001131', 'ENSMUSG00000001657', 'ENSMUSG00000002881', 'ENSMUSG00000003436', 'ENSMUSG00000005087', 'ENSMUSG00000014603', 'ENSMUSG00000014704', 'ENSMUSG00000017491', 'ENSMUSG00000017737', 'ENSMUSG00000018698', 'ENSMUSG00000018973', 'ENSMUSG00000020692', 'ENSMUSG00000020875', 'ENSMUSG00000022346', 'ENSMUSG00000022371', 'ENSMUSG00000022485', 'ENSMUSG00000024619', 'E…	[['IMP', 'IGI'], ['IEA'], ['IMP', 'IGI'], ['IGI'], ['IMP', 'ISO', 'IEA'], ['IEA'], ['IGI', 'IEA'], ['IMP', 'IGI'], ['IMP', 'IGI', 'IBA'], ['IMP', 'IGI'], ['IMP'], ['IGI'], ['IMP'], ['IMP', 'IGI'], ['IMP'], ['IBA'], ['IGI'], ['IMP', 'IGI'], ['ISO', 'IEA'], ['IMP'], ['IGI'], ['IEA'], ['IMP'], ['IDA', 'ISO', 'IEA'], ['IBA'], ['IMP'], ['NAS'], ['IMP'], ['IMP'], ['IMP'], ['IGI', 'IBA'], ['IGI'], ['IMP…	1	['Hoxb6', 'Timp1', 'Hoxc8', 'Nab1', 'Dll3', 'Cd44', 'Alx3', 'Hoxa2', 'Rarb', 'Mmp9', 'Lhx1', 'Hoxb1', 'Nle1', 'Hoxb9', 'Myc', 'Col14a1', 'Hoxc5', 'Cdx1', 'Esrra', 'Rdh10', 'Smad9', 'Wnt2b', 'Uncx', 'Wnt7a', 'Hapln3', 'Cadm1', 'Zic1', 'Csrnp1', 'Loxl2', 'Tiparp', 'Alx1', 'Hand1', 'Hoxa5', 'Hoxb4', 'Hoxb5', 'Hoxb7', 'Hoxd1', 'Zmpste24', 'Foxc2', 'Adamts12', 'Dmrt2', 'Hoxb3', 'Hoxb8', 'Col13a1', 'Wf…
GO:BP	GO:0048729	tissue morphogenesis	2.10553e-10	TRUE	"The process in which the anatomical structures of a tissue are generated and organized." [GOC:dph, GOC:jid]	0.0885668	0.0859375	['GO:0009653', 'GO:0009888']	['ENSMUSG00000001507', 'ENSMUSG00000004231', 'ENSMUSG00000005087', 'ENSMUSG00000006311', 'ENSMUSG00000010797', 'ENSMUSG00000013584', 'ENSMUSG00000015619', 'ENSMUSG00000015627', 'ENSMUSG00000018698', 'ENSMUSG00000019789', 'ENSMUSG00000020262', 'ENSMUSG00000020733', 'ENSMUSG00000021944', 'ENSMUSG00000022061', 'ENSMUSG00000022306', 'ENSMUSG00000022309', 'ENSMUSG00000022346', 'ENSMUSG00000022371', 'E…	[['IEA'], ['IEA'], ['IEA'], ['IDA'], ['IMP', 'IGI'], ['IMP', 'TAS'], ['IMP'], ['IMP'], ['IMP', 'IEP'], ['IMP', 'IGI'], ['IMP'], ['ISO', 'IEA'], ['IMP'], ['IMP'], ['ISO', 'TAS', 'IEA'], ['TAS'], ['IMP'], ['IBA'], ['IMP'], ['IMP'], ['IMP'], ['ISO', 'IEA'], ['ISS'], ['IMP'], ['IMP'], ['IMP'], ['IDA', 'IGI'], ['IDA', 'IGI'], ['IEA'], ['ISO', 'IEA'], ['IMP', 'IGI'], ['IMP'], ['IMP', 'IBA'], ['IMP'], […	1	['Itga3', 'Pax2', 'Cd44', 'Etv2', 'Wnt2', 'Aldh1a2', 'Gata3', 'Gata5', 'Lhx1', 'Hey2', 'Adarb1', 'Slc9a3r1', 'Gata4', 'Nkx3-1', 'Zfpm2', 'Angpt1', 'Myc', 'Col14a1', 'Celsr3', 'Hbegf', 'Hhex', 'Cd151', 'Podxl', 'Rdh10', 'Tnni1', 'Lrp2', 'Wnt2b', 'Sema3a', 'Shroom3', 'Wnt7a', 'Ret', 'Adm', 'Tbx20', 'Lama1', 'Crb2', 'Alx1', 'Hand1', 'Hoxa5', 'Foxf2', 'Hoxb4', 'Hoxb7', 'Pkp2', 'Isl1', 'Foxf1', 'Greb1…
GO:BP	GO:0006366	transcription by RNA polymerase II	4.05464e-10	TRUE	"The synthesis of RNA from a DNA template by RNA polymerase II (RNAP II), originating at an RNA polymerase II promoter. Includes transcription of messenger RNA (mRNA) and certain small nuclear RNAs (snRNAs)." [GOC:jl, GOC:txnOH, ISBN:0321000382]	0.185185	0.0569589	['GO:0006351']	['ENSMUSG00000001493', 'ENSMUSG00000001507', 'ENSMUSG00000001657', 'ENSMUSG00000002944', 'ENSMUSG00000004231', 'ENSMUSG00000004698', 'ENSMUSG00000005836', 'ENSMUSG00000006311', 'ENSMUSG00000007946', 'ENSMUSG00000010797', 'ENSMUSG00000012520', 'ENSMUSG00000014603', 'ENSMUSG00000014704', 'ENSMUSG00000015619', 'ENSMUSG00000015627', 'ENSMUSG00000017491', 'ENSMUSG00000018698', 'ENSMUSG00000018822', 'E…	[['IDA', 'IGI', 'IBA'], ['ISO', 'IEA'], ['IDA'], ['IMP', 'IC'], ['IEA'], ['IEA'], ['IDA', 'IMP', 'IGI', 'ISO', 'IEA'], ['IDA', 'IMP', 'IGI', 'IBA'], ['ISO', 'IEA'], ['IDA', 'ISO', 'IEA'], ['IDA', 'ISO', 'IEA'], ['IEA'], ['IDA', 'IBA'], ['IDA', 'IMP', 'IGI', 'ISO', 'IEA'], ['IDA', 'ISO', 'IEA'], ['IDA', 'IGI', 'IBA'], ['IDA', 'IBA'], ['IEA'], ['IDA', 'ISO', 'IEA'], ['IDA', 'IMP', 'IGI', 'ISS', 'IS…	1	['Meox1', 'Itga3', 'Hoxc8', 'Cd36', 'Pax2', 'Hdac9', 'Gata6', 'Etv2', 'Phox2a', 'Wnt2', 'Phox2b', 'Alx3', 'Hoxa2', 'Gata3', 'Gata5', 'Rarb', 'Lhx1', 'Sfrp5', 'Hoxb1', 'Hey2', 'Sim1', 'Ascl1', 'Ddx21', 'Vsir', 'Dlx4', 'Hoxb9', 'Dpf3', 'Fos', 'Barx1', 'F2rl1', 'Nr1d2', 'Gata4', 'Nkx3-1', 'Zfpm2', 'Myc', 'Ripply3', 'Cdx1', 'Esrra', 'Hhex', 'Rnf165', 'Ptprn', 'Ncl', 'Atf3', 'Lhx6', 'Lrp2', 'Meis2', '…
GO:BP	GO:0048731	system development	4.49498e-21	TRUE	"The process whose specific outcome is the progression of an organismal system over time, from its formation to the mature structure. A system is a regularly interacting or interdependent group of organs or tissues that work together to carry out a given biological process." [GOC:dph, GOC:jid]	0.366883	0.0722045	['GO:0007275', 'GO:0048856']	['ENSMUSG00000000093', 'ENSMUSG00000000094', 'ENSMUSG00000000125', 'ENSMUSG00000000320', 'ENSMUSG00000000435', 'ENSMUSG00000000567', 'ENSMUSG00000000693', 'ENSMUSG00000000861', 'ENSMUSG00000000938', 'ENSMUSG00000000957', 'ENSMUSG00000001288', 'ENSMUSG00000001750', 'ENSMUSG00000001786', 'ENSMUSG00000002111', 'ENSMUSG00000002227', 'ENSMUSG00000002289', 'ENSMUSG00000002409', 'ENSMUSG00000002489', 'E…	[['IDA', 'IMP', 'IGI', 'ISS', 'IBA'], ['IMP', 'ISS', 'ISO', 'IBA', 'IEA'], ['IDA', 'ISO', 'IBA', 'TAS', 'IEA'], ['IMP'], ['IMP', 'IGI', 'IBA', 'IEA'], ['IDA', 'IMP', 'IGI', 'IEP', 'ISS', 'ISO', 'IBA', 'IEA'], ['IMP', 'ISS', 'ISO', 'IEA'], ['IMP', 'ISO', 'IEA'], ['IGI'], ['IMP', 'IGI', 'IBA', 'IEA'], ['IMP', 'IGI', 'ISO', 'IBA', 'IEA'], ['IMP'], ['IMP', 'IGI', 'ISO', 'IEA'], ['IDA', 'IMP', 'ISO', …	2	['Tbx2', 'Tbx4', 'Wnt3', 'Alox12', 'Myf5', 'Sox9', 'Loxl3', 'Bcl11a', 'Hoxa10', 'Mmp14', 'Rarg', 'Tcirg1', 'Fbxo7', 'Spi1', 'Mov10', 'Angptl4', 'Dyrk1b', 'Tiam1', 'Dnase2a', 'Efnb3', 'Stat3', 'Atn1', 'Hif3a', 'Hspb1', 'Klf5', 'Evx1', 'Ctns', 'Ephb3', 'Cbfa2t3', 'Runx1t1', 'Cav1', 'Bcl2l1', 'Zmiz1', 'Crlf1', 'Elk3', 'Apobec3', 'Hyal1', 'Eya4', 'Plcd1', 'Adgrl1', 'Klhl3', 'Mertk', 'Arnt2', 'Fli1', …
GO:BP	GO:0009653	anatomical structure morphogenesis	2.72002e-20	TRUE	"The process in which anatomical structures are generated and organized. Morphogenesis pertains to the creation of form." [GOC:go_curators, ISBN:0521436125]	0.241342	0.0847909	['GO:0032502', 'GO:0048856']	['ENSMUSG00000000093', 'ENSMUSG00000000094', 'ENSMUSG00000000125', 'ENSMUSG00000000320', 'ENSMUSG00000000435', 'ENSMUSG00000000567', 'ENSMUSG00000000861', 'ENSMUSG00000000938', 'ENSMUSG00000000957', 'ENSMUSG00000001288', 'ENSMUSG00000001750', 'ENSMUSG00000002111', 'ENSMUSG00000002227', 'ENSMUSG00000002289', 'ENSMUSG00000002409', 'ENSMUSG00000002489', 'ENSMUSG00000003934', 'ENSMUSG00000004040', 'E…	[['IMP', 'IGI', 'ISS', 'IBA'], ['IDA', 'IMP', 'ISS', 'ISO', 'IBA', 'IEA'], ['IDA', 'IMP', 'IGI', 'ISO', 'TAS', 'IEA'], ['ISO', 'IEA'], ['IMP', 'IGI', 'IBA'], ['IMP', 'IGI', 'IEP', 'ISS', 'ISO', 'IBA', 'IEA'], ['ISO', 'IEA'], ['IGI'], ['IMP', 'IGI', 'IEA'], ['IMP', 'IGI', 'IBA'], ['IMP'], ['IMP'], ['IMP'], ['IEA'], ['IMP'], ['IEA'], ['IDA', 'IMP', 'IBA'], ['IDA', 'IMP'], ['IEA'], ['ISO', 'IEA'], […	2	['Tbx2', 'Tbx4', 'Wnt3', 'Alox12', 'Myf5', 'Sox9', 'Bcl11a', 'Hoxa10', 'Mmp14', 'Rarg', 'Tcirg1', 'Spi1', 'Mov10', 'Angptl4', 'Dyrk1b', 'Tiam1', 'Efnb3', 'Stat3', 'Hif3a', 'Hspb1', 'Klf5', 'Ephb3', 'Fblim1', 'Cav1', 'Bcl2l1', 'Zmiz1', 'Elk3', 'Hyal1', 'Eya4', 'Plcd1', 'Klhl3', 'Mertk', 'Fli1', 'Sdc4', 'Rnd3', 'Tbx5', 'Wnt9b', 'Syne4', 'Rspo3', 'Lama2', 'Arid5b', 'Epb41l2', 'Igf1', 'Lrig3', 'Sgcd'…
GO:BP	GO:0032502	developmental process	1.79416e-18	TRUE	"A biological process whose specific outcome is the progression of an integrated living unit: an anatomical structure (which may be a subcellular structure, cell, tissue, or organ), or organism over time from an initial condition to a later condition." [GOC:isa_complete]	0.441558	0.0649785	['GO:0008150']	['ENSMUSG00000000093', 'ENSMUSG00000000094', 'ENSMUSG00000000125', 'ENSMUSG00000000320', 'ENSMUSG00000000435', 'ENSMUSG00000000567', 'ENSMUSG00000000693', 'ENSMUSG00000000861', 'ENSMUSG00000000938', 'ENSMUSG00000000957', 'ENSMUSG00000001288', 'ENSMUSG00000001750', 'ENSMUSG00000001786', 'ENSMUSG00000002105', 'ENSMUSG00000002111', 'ENSMUSG00000002227', 'ENSMUSG00000002289', 'ENSMUSG00000002409', 'E…	[['IDA', 'IMP', 'IGI', 'ISS', 'ISO', 'IBA', 'IEA'], ['IDA', 'IMP', 'ISS', 'ISO', 'IBA', 'IEA'], ['IDA', 'IMP', 'IGI', 'ISO', 'IBA', 'TAS', 'IEA'], ['IMP', 'ISO', 'IEA'], ['IMP', 'IGI', 'IBA', 'IEA'], ['IDA', 'IMP', 'IGI', 'IEP', 'ISS', 'ISO', 'IBA', 'IEA'], ['IMP', 'ISS', 'ISO', 'IEA'], ['IMP', 'ISO', 'IEA'], ['IDA', 'IGI', 'IEA'], ['IMP', 'IGI', 'IBA', 'IEA'], ['IMP', 'IGI', 'ISO', 'IBA', 'IEA']…	2	['Tbx2', 'Tbx4', 'Wnt3', 'Alox12', 'Myf5', 'Sox9', 'Loxl3', 'Bcl11a', 'Hoxa10', 'Mmp14', 'Rarg', 'Tcirg1', 'Fbxo7', 'Slc39a13', 'Spi1', 'Mov10', 'Angptl4', 'Dyrk1b', 'Tiam1', 'Dnase2a', 'Nqo1', 'Efnb3', 'Stat3', 'Atn1', 'Hif3a', 'Hspb1', 'Klf5', 'Evx1', 'Ctns', 'Ephb3', 'Fblim1', 'Cbfa2t3', 'Runx1t1', 'Cav1', 'Bcl2l1', 'Twist2', 'Zmiz1', 'Crlf1', 'Elk3', 'Mpo', 'Apobec3', 'Hyal1', 'Eya4', 'Plcd1'…
GO:BP	GO:0048856	anatomical structure development	1.79416e-18	TRUE	"The biological process whose specific outcome is the progression of an anatomical structure from an initial condition to its mature state. This process begins with the formation of the structure and ends with the mature structure, whatever form that may be including its natural destruction. An anatomical structure is any biological entity that occupies space and is distinguished from its surroun…	0.416667	0.0662195	['GO:0032502']	['ENSMUSG00000000093', 'ENSMUSG00000000094', 'ENSMUSG00000000125', 'ENSMUSG00000000320', 'ENSMUSG00000000435', 'ENSMUSG00000000567', 'ENSMUSG00000000693', 'ENSMUSG00000000861', 'ENSMUSG00000000938', 'ENSMUSG00000000957', 'ENSMUSG00000001288', 'ENSMUSG00000001750', 'ENSMUSG00000001786', 'ENSMUSG00000002105', 'ENSMUSG00000002111', 'ENSMUSG00000002227', 'ENSMUSG00000002289', 'ENSMUSG00000002409', 'E…	[['IDA', 'IMP', 'IGI', 'ISS', 'IBA', 'IEA'], ['IDA', 'IMP', 'ISS', 'ISO', 'IBA', 'IEA'], ['IDA', 'IMP', 'IGI', 'ISO', 'IBA', 'TAS', 'IEA'], ['IMP', 'ISO', 'IEA'], ['IMP', 'IGI', 'IBA', 'IEA'], ['IDA', 'IMP', 'IGI', 'IEP', 'ISS', 'ISO', 'IBA', 'IEA'], ['IMP', 'ISS', 'ISO', 'IEA'], ['IMP', 'ISO', 'IEA'], ['IDA', 'IGI', 'IEA'], ['IMP', 'IGI', 'IBA', 'IEA'], ['IMP', 'IGI', 'ISO', 'IBA', 'IEA'], ['IMP…	2	['Tbx2', 'Tbx4', 'Wnt3', 'Alox12', 'Myf5', 'Sox9', 'Loxl3', 'Bcl11a', 'Hoxa10', 'Mmp14', 'Rarg', 'Tcirg1', 'Fbxo7', 'Slc39a13', 'Spi1', 'Mov10', 'Angptl4', 'Dyrk1b', 'Tiam1', 'Dnase2a', 'Efnb3', 'Stat3', 'Atn1', 'Hif3a', 'Hspb1', 'Klf5', 'Evx1', 'Ctns', 'Ephb3', 'Fblim1', 'Cbfa2t3', 'Runx1t1', 'Cav1', 'Bcl2l1', 'Zmiz1', 'Crlf1', 'Elk3', 'Apobec3', 'Hyal1', 'Eya4', 'Plcd1', 'Adgrl1', 'Klhl3', 'Mer…
GO:BP	GO:0007275	multicellular organism development	3.71342e-18	TRUE	"The biological process whose specific outcome is the progression of a multicellular organism over time from an initial condition (e.g. a zygote or a young adult) to a later condition (e.g. a multicellular animal or an aged adult)." [GOC:dph, GOC:ems, GOC:isa_complete, GOC:tb]	0.384199	0.0677869	['GO:0032501', 'GO:0048856']	['ENSMUSG00000000093', 'ENSMUSG00000000094', 'ENSMUSG00000000125', 'ENSMUSG00000000320', 'ENSMUSG00000000435', 'ENSMUSG00000000567', 'ENSMUSG00000000693', 'ENSMUSG00000000861', 'ENSMUSG00000000938', 'ENSMUSG00000000957', 'ENSMUSG00000001288', 'ENSMUSG00000001750', 'ENSMUSG00000001786', 'ENSMUSG00000002111', 'ENSMUSG00000002227', 'ENSMUSG00000002289', 'ENSMUSG00000002409', 'ENSMUSG00000002489', 'E…	[['IDA', 'IMP', 'IGI', 'ISS', 'IBA', 'IEA'], ['IDA', 'IMP', 'ISS', 'ISO', 'IBA', 'IEA'], ['IDA', 'IMP', 'ISO', 'IBA', 'TAS', 'IEA'], ['IMP', 'ISO', 'IEA'], ['IMP', 'IGI', 'IBA', 'IEA'], ['IDA', 'IMP', 'IGI', 'IEP', 'ISS', 'ISO', 'IBA', 'IEA'], ['IMP', 'ISS', 'ISO', 'IEA'], ['IMP', 'ISO', 'IEA'], ['IDA', 'IGI', 'IEA'], ['IMP', 'IGI', 'IBA', 'IEA'], ['IMP', 'IGI', 'ISO', 'IBA', 'IEA'], ['IMP'], ['I…	2	['Tbx2', 'Tbx4', 'Wnt3', 'Alox12', 'Myf5', 'Sox9', 'Loxl3', 'Bcl11a', 'Hoxa10', 'Mmp14', 'Rarg', 'Tcirg1', 'Fbxo7', 'Spi1', 'Mov10', 'Angptl4', 'Dyrk1b', 'Tiam1', 'Dnase2a', 'Efnb3', 'Stat3', 'Atn1', 'Hif3a', 'Hspb1', 'Klf5', 'Evx1', 'Ctns', 'Ephb3', 'Cbfa2t3', 'Runx1t1', 'Cav1', 'Bcl2l1', 'Zmiz1', 'Crlf1', 'Elk3', 'Apobec3', 'Hyal1', 'Eya4', 'Plcd1', 'Adgrl1', 'Klhl3', 'Mertk', 'Arnt2', 'Fli1', …
GO:BP	GO:0048513	animal organ development	9.44996e-18	TRUE	"Development of a tissue or tissues that work together to perform a specific function or functions. Development pertains to the process whose specific outcome is the progression of a structure over time, from its formation to the mature structure. Organs are commonly observed as visibly distinct structures, but may also exist as loosely associated clusters of cells that work together to perform a…	0.28355	0.075309	['GO:0048731', 'GO:0048856']	['ENSMUSG00000000093', 'ENSMUSG00000000094', 'ENSMUSG00000000125', 'ENSMUSG00000000320', 'ENSMUSG00000000435', 'ENSMUSG00000000567', 'ENSMUSG00000000693', 'ENSMUSG00000000861', 'ENSMUSG00000000938', 'ENSMUSG00000000957', 'ENSMUSG00000001288', 'ENSMUSG00000001750', 'ENSMUSG00000001786', 'ENSMUSG00000002111', 'ENSMUSG00000002409', 'ENSMUSG00000002489', 'ENSMUSG00000003812', 'ENSMUSG00000004040', 'E…	[['IDA', 'IMP', 'IGI', 'ISS', 'IBA'], ['IMP', 'ISS', 'ISO', 'IEA'], ['ISO', 'TAS', 'IEA'], ['IMP'], ['IMP', 'IGI', 'IBA', 'IEA'], ['IDA', 'IMP', 'IGI', 'IEP', 'ISS', 'ISO', 'IBA', 'IEA'], ['IMP', 'ISS', 'ISO', 'IEA'], ['IMP'], ['IGI'], ['IMP', 'IGI', 'IEA'], ['IMP', 'IGI', 'IBA'], ['IMP'], ['IMP', 'IGI'], ['IDA', 'IMP', 'ISO', 'IEA'], ['ISS', 'ISO', 'IEA'], ['IEA'], ['IMP'], ['IMP', 'ISS', 'ISO',…	2	['Tbx2', 'Tbx4', 'Wnt3', 'Alox12', 'Myf5', 'Sox9', 'Loxl3', 'Bcl11a', 'Hoxa10', 'Mmp14', 'Rarg', 'Tcirg1', 'Fbxo7', 'Spi1', 'Dyrk1b', 'Tiam1', 'Dnase2a', 'Stat3', 'Atn1', 'Klf5', 'Evx1', 'Ctns', 'Ephb3', 'Cbfa2t3', 'Cav1', 'Bcl2l1', 'Zmiz1', 'Crlf1', 'Apobec3', 'Hyal1', 'Eya4', 'Plcd1', 'Klhl3', 'Mertk', 'Arnt2', 'Fli1', 'Sdc4', 'Tbx5', 'Wnt9b', 'Slc6a8', 'Rspo3', 'Lama2', 'Arid5b', 'Myb', 'Socs2…
GO:BP	GO:0007399	nervous system development	3.09839e-15	TRUE	"The process whose specific outcome is the progression of nervous tissue over time, from its formation to its mature state." [GOC:dgh]	0.205628	0.0815801	['GO:0048731']	['ENSMUSG00000000093', 'ENSMUSG00000000125', 'ENSMUSG00000000567', 'ENSMUSG00000000693', 'ENSMUSG00000000861', 'ENSMUSG00000000957', 'ENSMUSG00000001288', 'ENSMUSG00000001750', 'ENSMUSG00000001786', 'ENSMUSG00000002227', 'ENSMUSG00000002489', 'ENSMUSG00000003934', 'ENSMUSG00000004040', 'ENSMUSG00000004951', 'ENSMUSG00000005503', 'ENSMUSG00000005949', 'ENSMUSG00000005958', 'ENSMUSG00000006586', 'E…	[['IBA'], ['IDA', 'ISO', 'IBA', 'IEA'], ['IMP', 'IGI', 'IEP', 'IBA'], ['IMP'], ['ISO', 'IEA'], ['IEA'], ['IGI', 'ISO', 'IEA'], ['IMP'], ['ISO', 'IEA'], ['IMP'], ['IEA'], ['IDA', 'IMP', 'IBA', 'IEA'], ['IMP', 'IGI'], ['ISO'], ['IMP'], ['ISO', 'IEA'], ['IDA', 'IMP', 'IEA'], ['ISS'], ['ISO'], ['IDA', 'ISS', 'ISO'], ['IBA'], ['IMP', 'ISS', 'ISO', 'IEA'], ['IGI'], ['IEA'], ['ISO', 'IBA', 'IEA'], ['IGI…	2	['Tbx2', 'Wnt3', 'Sox9', 'Loxl3', 'Bcl11a', 'Mmp14', 'Rarg', 'Tcirg1', 'Fbxo7', 'Mov10', 'Tiam1', 'Efnb3', 'Stat3', 'Hspb1', 'Evx1', 'Ctns', 'Ephb3', 'Runx1t1', 'Cav1', 'Adgrl1', 'Mertk', 'Arnt2', 'Sdc4', 'Timp2', 'Wnt9b', 'Lama2', 'Myb', 'Socs2', 'Igf1', 'Ddit4', 'Rgs9', 'Fkbp1b', 'Dnmt3a', 'Kif3c', 'Srd5a1', 'Dlg5', 'Atp8a2', 'Wnt5a', 'Gdnf', 'Oxct1', 'Sdc2', 'Wnt7b', 'Enpp2', 'Nckap1l', 'Bcl6'…
GO:BP	GO:0048869	cellular developmental process	3.26173e-15	TRUE	"A biological process whose specific outcome is the progression of a cell over time from an initial condition to a later condition." [GOC:isa_complete]	0.32684	0.0685585	['GO:0009987', 'GO:0032502']	['ENSMUSG00000000093', 'ENSMUSG00000000094', 'ENSMUSG00000000125', 'ENSMUSG00000000435', 'ENSMUSG00000000567', 'ENSMUSG00000000693', 'ENSMUSG00000000861', 'ENSMUSG00000000957', 'ENSMUSG00000001288', 'ENSMUSG00000001750', 'ENSMUSG00000001786', 'ENSMUSG00000002111', 'ENSMUSG00000002227', 'ENSMUSG00000002409', 'ENSMUSG00000002489', 'ENSMUSG00000003812', 'ENSMUSG00000003934', 'ENSMUSG00000004040', 'E…	[['IDA', 'IMP', 'ISS', 'ISO', 'IBA', 'IEA'], ['IBA'], ['IDA', 'ISO', 'IBA', 'IEA'], ['IMP', 'IBA', 'IEA'], ['IDA', 'IMP', 'IGI', 'IEP', 'ISS', 'ISO', 'IBA', 'IEA'], ['IMP', 'ISS', 'ISO', 'IEA'], ['IMP', 'ISO', 'IEA'], ['IMP', 'IEA'], ['IMP', 'IGI', 'IBA'], ['IMP'], ['IMP', 'IGI', 'ISO', 'IEA'], ['IDA', 'IMP', 'ISO', 'IBA', 'IEA'], ['IMP'], ['IMP'], ['IEA'], ['IMP'], ['IDA', 'IMP', 'IBA', 'IEA'], …	2	['Tbx2', 'Tbx4', 'Wnt3', 'Myf5', 'Sox9', 'Loxl3', 'Bcl11a', 'Mmp14', 'Rarg', 'Tcirg1', 'Fbxo7', 'Spi1', 'Mov10', 'Dyrk1b', 'Tiam1', 'Dnase2a', 'Efnb3', 'Stat3', 'Hspb1', 'Klf5', 'Evx1', 'Ephb3', 'Fblim1', 'Cbfa2t3', 'Runx1t1', 'Cav1', 'Bcl2l1', 'Twist2', 'Zmiz1', 'Elk3', 'Apobec3', 'Clip3', 'Mertk', 'Fli1', 'Sdc4', 'Rnd3', 'Timp2', 'Tbx5', 'Wnt9b', 'Ybx2', 'Slc2a4', 'Dnah1', 'Syne4', 'Frk', 'Lama…
GO:BP	GO:0048518	positive regulation of biological process	5.97543e-15	TRUE	"Any process that activates or increases the frequency, rate or extent of a biological process. Biological processes are regulated by many means; examples include the control of gene expression, protein modification or interaction with a protein or substrate molecule." [GOC:jid]	0.420996	0.0629043	['GO:0050789', 'GO:0008150']	['ENSMUSG00000000093', 'ENSMUSG00000000094', 'ENSMUSG00000000125', 'ENSMUSG00000000320', 'ENSMUSG00000000435', 'ENSMUSG00000000567', 'ENSMUSG00000000693', 'ENSMUSG00000000861', 'ENSMUSG00000000938', 'ENSMUSG00000000957', 'ENSMUSG00000001288', 'ENSMUSG00000001741', 'ENSMUSG00000001786', 'ENSMUSG00000002111', 'ENSMUSG00000002227', 'ENSMUSG00000002249', 'ENSMUSG00000002289', 'ENSMUSG00000002409', 'E…	[['IMP', 'ISO', 'IBA', 'IEA'], ['IBA'], ['IDA', 'ISO', 'IEA'], ['ISS', 'ISO', 'IEA'], ['IDA', 'IMP', 'IBA'], ['IDA', 'IMP', 'IGI', 'ISS', 'ISO', 'IBA', 'IEA'], ['IMP'], ['ISO', 'IEA'], ['ISO', 'IEA'], ['IMP', 'ISO', 'IEA'], ['IDA', 'IGI', 'ISO', 'IBA', 'IC', 'IEA'], ['IDA', 'IBA'], ['ISO', 'IBA', 'IEA'], ['IDA', 'ISO', 'IEA'], ['ISS', 'ISO', 'IEA'], ['IEA'], ['NAS'], ['ISO', 'IBA', 'IEA'], ['IEA'…	2	['Tbx2', 'Tbx4', 'Wnt3', 'Alox12', 'Myf5', 'Sox9', 'Loxl3', 'Bcl11a', 'Hoxa10', 'Mmp14', 'Rarg', 'Il16', 'Fbxo7', 'Spi1', 'Mov10', 'Tead3', 'Angptl4', 'Dyrk1b', 'Tiam1', 'Lcp2', 'Grik5', 'Nqo1', 'Efnb3', 'Ssbp2', 'Gstm7', 'Stat3', 'Atn1', 'Hif3a', 'Hspb1', 'Klf5', 'Mlxipl', 'Evx1', 'Igf1r', 'Rfx5', 'Ephb3', 'Cbfa2t3', 'Syngr3', 'Cav1', 'Bcl2l1', 'Twist2', 'Zmiz1', 'Crlf1', 'Mid1ip1', 'Elk3', 'Hya…
GO:BP	GO:0022610	biological adhesion	4.45094e-14	TRUE	"The attachment of a cell or organism to a substrate, another cell, or other organism. Biological adhesion includes intracellular attachment between membrane regions." [GOC:isa_complete]	0.134199	0.0956052	['GO:0008150']	['ENSMUSG00000000320', 'ENSMUSG00000000435', 'ENSMUSG00000000567', 'ENSMUSG00000000693', 'ENSMUSG00000000957', 'ENSMUSG00000002489', 'ENSMUSG00000003934', 'ENSMUSG00000005958', 'ENSMUSG00000006219', 'ENSMUSG00000006411', 'ENSMUSG00000007655', 'ENSMUSG00000007817', 'ENSMUSG00000010051', 'ENSMUSG00000012017', 'ENSMUSG00000013033', 'ENSMUSG00000014361', 'ENSMUSG00000017009', 'ENSMUSG00000017132', 'E…	[['IMP'], ['IMP'], ['IMP'], ['IMP'], ['ISO', 'IEA'], ['IEA'], ['IDA'], ['ISS', 'ISO', 'IEA'], ['ISS', 'ISO', 'IBA', 'IEA'], ['ISO', 'IBA', 'IEA'], ['ISS', 'ISO', 'IEA'], ['IMP'], ['ISS', 'ISO', 'IEA'], ['IDA', 'IEA'], ['ISS', 'ISO', 'IBA'], ['IMP'], ['ISO', 'IEA'], ['IEA'], ['IDA'], ['IEA'], ['ISO', 'IEA'], ['ISO', 'IEA'], ['ISO', 'IBA', 'IEA'], ['IEA'], ['IEA'], ['ISS', 'ISO', 'IEA'], ['ISS', 'I…	2	['Alox12', 'Myf5', 'Sox9', 'Loxl3', 'Mmp14', 'Tiam1', 'Efnb3', 'Ephb3', 'Fblim1', 'Nectin4', 'Cav1', 'Zmiz1', 'Hyal1', 'Scarf2', 'Adgrl1', 'Mertk', 'Sdc4', 'Cyth1', 'Cyth3', 'Lama2', 'Myb', 'Igf1', 'Madcam1', 'Fbln5', 'Vcan', 'Fam107a', 'Dlg5', 'Wnt5a', 'Sorbs3', 'Myo10', 'Wnt7b', 'Enpp2', 'Nckap1l', 'Bcl6', 'Robo1', 'Thbs2', 'Col7a1', 'Sdc3', 'Fn1', 'Epha4', 'Serpine2', 'Ptprc', 'Pkp1', 'Kif26b'…
GO:BP	GO:0030154	cell differentiation	1.09371e-13	TRUE	"The process in which relatively unspecialized cells, e.g. embryonic or regenerative cells, acquire specialized structural and/or functional features that characterize the cells, tissues, or organs of the mature organism or some other relatively stable phase of the organism's life history. Differentiation includes the processes involved in commitment of a cell to a specific fate and its subsequen…	0.309524	0.0679496	['GO:0048869']	['ENSMUSG00000000093', 'ENSMUSG00000000094', 'ENSMUSG00000000125', 'ENSMUSG00000000435', 'ENSMUSG00000000567', 'ENSMUSG00000000693', 'ENSMUSG00000000861', 'ENSMUSG00000000957', 'ENSMUSG00000001288', 'ENSMUSG00000001750', 'ENSMUSG00000001786', 'ENSMUSG00000002111', 'ENSMUSG00000002227', 'ENSMUSG00000002409', 'ENSMUSG00000002489', 'ENSMUSG00000003812', 'ENSMUSG00000003934', 'ENSMUSG00000004040', 'E…	[['IDA', 'IMP', 'IBA'], ['IBA'], ['IDA', 'ISO', 'IBA', 'IEA'], ['IMP', 'IBA', 'IEA'], ['IDA', 'IMP', 'IGI', 'IEP', 'ISS', 'ISO', 'IBA', 'IEA'], ['IMP', 'ISS', 'ISO', 'IEA'], ['IMP', 'ISO', 'IEA'], ['IMP', 'IEA'], ['IMP', 'IGI', 'IBA'], ['IMP'], ['IMP', 'IGI', 'ISO', 'IEA'], ['IDA', 'IMP', 'ISO', 'IBA', 'IEA'], ['IMP'], ['IMP'], ['IEA'], ['IMP'], ['IDA', 'IMP', 'IBA', 'IEA'], ['IMP', 'IGI', 'ISS',…	2	['Tbx2', 'Tbx4', 'Wnt3', 'Myf5', 'Sox9', 'Loxl3', 'Bcl11a', 'Mmp14', 'Rarg', 'Tcirg1', 'Fbxo7', 'Spi1', 'Mov10', 'Dyrk1b', 'Tiam1', 'Dnase2a', 'Efnb3', 'Stat3', 'Hspb1', 'Klf5', 'Evx1', 'Ephb3', 'Cbfa2t3', 'Runx1t1', 'Cav1', 'Bcl2l1', 'Twist2', 'Zmiz1', 'Elk3', 'Apobec3', 'Clip3', 'Mertk', 'Fli1', 'Sdc4', 'Timp2', 'Tbx5', 'Wnt9b', 'Ybx2', 'Slc2a4', 'Dnah1', 'Syne4', 'Frk', 'Lama2', 'Arid5b', 'Myb…
GO:BP	GO:0007155	cell adhesion	1.23872e-13	TRUE	"The attachment of a cell, either to another cell or to an underlying substrate such as the extracellular matrix, via cell adhesion molecules." [GOC:hb, GOC:pf]	0.132035	0.0948678	['GO:0022610']	['ENSMUSG00000000320', 'ENSMUSG00000000435', 'ENSMUSG00000000567', 'ENSMUSG00000000693', 'ENSMUSG00000000957', 'ENSMUSG00000002489', 'ENSMUSG00000003934', 'ENSMUSG00000005958', 'ENSMUSG00000006219', 'ENSMUSG00000006411', 'ENSMUSG00000007655', 'ENSMUSG00000007817', 'ENSMUSG00000010051', 'ENSMUSG00000012017', 'ENSMUSG00000013033', 'ENSMUSG00000014361', 'ENSMUSG00000017009', 'ENSMUSG00000017132', 'E…	[['IMP'], ['IMP'], ['IMP'], ['IMP'], ['ISO', 'IEA'], ['IEA'], ['IDA'], ['ISS', 'ISO', 'IEA'], ['ISS', 'ISO', 'IBA', 'IEA'], ['ISO', 'IBA', 'IEA'], ['ISS', 'ISO', 'IEA'], ['IMP'], ['ISS', 'ISO', 'IEA'], ['IDA', 'IEA'], ['ISS', 'ISO', 'IBA'], ['IMP'], ['ISO', 'IEA'], ['IEA'], ['IDA'], ['IEA'], ['ISO', 'IEA'], ['ISO', 'IEA'], ['ISO', 'IBA', 'IEA'], ['IEA'], ['IEA'], ['ISS', 'ISO', 'IEA'], ['ISS', 'I…	2	['Alox12', 'Myf5', 'Sox9', 'Loxl3', 'Mmp14', 'Tiam1', 'Efnb3', 'Ephb3', 'Fblim1', 'Nectin4', 'Cav1', 'Zmiz1', 'Hyal1', 'Scarf2', 'Adgrl1', 'Mertk', 'Sdc4', 'Cyth1', 'Cyth3', 'Lama2', 'Myb', 'Igf1', 'Madcam1', 'Fbln5', 'Vcan', 'Fam107a', 'Dlg5', 'Wnt5a', 'Sorbs3', 'Myo10', 'Wnt7b', 'Enpp2', 'Nckap1l', 'Bcl6', 'Robo1', 'Thbs2', 'Col7a1', 'Sdc3', 'Fn1', 'Epha4', 'Serpine2', 'Ptprc', 'Pkp1', 'Kif26b'…
GO:BP	GO:0009888	tissue development	2.02553e-13	TRUE	"The process whose specific outcome is the progression of a tissue over time, from its formation to the mature structure." [ISBN:0471245208]	0.172078	0.0836402	['GO:0048856']	['ENSMUSG00000000093', 'ENSMUSG00000000094', 'ENSMUSG00000000125', 'ENSMUSG00000000320', 'ENSMUSG00000000435', 'ENSMUSG00000000567', 'ENSMUSG00000000693', 'ENSMUSG00000000957', 'ENSMUSG00000001288', 'ENSMUSG00000001750', 'ENSMUSG00000002105', 'ENSMUSG00000002409', 'ENSMUSG00000002489', 'ENSMUSG00000005148', 'ENSMUSG00000007655', 'ENSMUSG00000007888', 'ENSMUSG00000010051', 'ENSMUSG00000014164', 'E…	[['IMP', 'ISS', 'IBA'], ['IMP'], ['IMP', 'IEA'], ['ISO', 'IEA'], ['IMP', 'IGI', 'IBA'], ['IDA', 'IMP', 'IGI', 'IEP', 'ISS', 'ISO', 'IBA', 'IEA'], ['IMP', 'ISS', 'ISO', 'IEA'], ['IMP', 'IEA'], ['IMP', 'IGI', 'IBA'], ['IMP'], ['IMP', 'ISO', 'IEA'], ['ISS', 'ISO', 'IEA'], ['IEA'], ['IDA', 'IMP'], ['IMP'], ['IEP'], ['ISS', 'IEA'], ['ISS', 'ISO', 'IEA'], ['IGI', 'IEA'], ['IGI', 'IEA'], ['IMP', 'IGI', …	2	['Tbx2', 'Tbx4', 'Wnt3', 'Alox12', 'Myf5', 'Sox9', 'Loxl3', 'Mmp14', 'Rarg', 'Tcirg1', 'Slc39a13', 'Dyrk1b', 'Tiam1', 'Klf5', 'Cav1', 'Crlf1', 'Hyal1', 'Klhl3', 'Sdc4', 'Eya2', 'Tbx5', 'Wnt9b', 'Syne4', 'Rspo3', 'Lama2', 'Arid5b', 'Igf1', 'Srgn', 'Madcam1', 'Sgcd', 'Dlg5', 'Wnt5a', 'Bmp1', 'Gdnf', 'Oxct1', 'Osr2', 'Wnt7b', 'Mylk', 'Robo1', 'Wnt10b', 'Nfatc4', 'Fbn2', 'Cpt1a', 'Pdcd4', 'Tcf7l2', '…
GO:BP	GO:0048522	positive regulation of cellular process	6.70008e-13	TRUE	"Any process that activates or increases the frequency, rate or extent of a cellular process, any of those that are carried out at the cellular level, but are not necessarily restricted to a single cell. For example, cell communication occurs among more than one cell, but occurs at the cellular level." [GOC:jid]	0.374459	0.0631733	['GO:0050794', 'GO:0048518', 'GO:0009987']	['ENSMUSG00000000093', 'ENSMUSG00000000094', 'ENSMUSG00000000125', 'ENSMUSG00000000320', 'ENSMUSG00000000435', 'ENSMUSG00000000567', 'ENSMUSG00000000693', 'ENSMUSG00000000861', 'ENSMUSG00000000938', 'ENSMUSG00000000957', 'ENSMUSG00000001288', 'ENSMUSG00000001786', 'ENSMUSG00000002111', 'ENSMUSG00000002227', 'ENSMUSG00000002249', 'ENSMUSG00000002409', 'ENSMUSG00000002489', 'ENSMUSG00000002699', 'E…	[['IMP', 'ISO', 'IBA', 'IEA'], ['IBA'], ['IDA'], ['ISS', 'ISO', 'IEA'], ['IDA', 'IMP', 'IBA'], ['IDA', 'IMP', 'IGI', 'ISS', 'ISO', 'IBA', 'IEA'], ['IMP'], ['ISO'], ['ISO', 'IEA'], ['IMP', 'ISO', 'IEA'], ['IDA', 'IGI', 'ISO', 'IBA', 'IC', 'IEA'], ['ISO', 'IBA', 'IEA'], ['IDA', 'ISO', 'IEA'], ['ISS', 'ISO', 'IEA'], ['IEA'], ['ISO', 'IBA', 'IEA'], ['IEA'], ['IEA'], ['ISO', 'IEA'], ['ISO', 'IEA'], ['…	2	['Tbx2', 'Tbx4', 'Wnt3', 'Alox12', 'Myf5', 'Sox9', 'Loxl3', 'Bcl11a', 'Hoxa10', 'Mmp14', 'Rarg', 'Fbxo7', 'Spi1', 'Mov10', 'Tead3', 'Dyrk1b', 'Tiam1', 'Lcp2', 'Grik5', 'Nqo1', 'Efnb3', 'Ssbp2', 'Gstm7', 'Stat3', 'Atn1', 'Hif3a', 'Hspb1', 'Klf5', 'Mlxipl', 'Evx1', 'Igf1r', 'Rfx5', 'Ephb3', 'Cbfa2t3', 'Cav1', 'Bcl2l1', 'Twist2', 'Zmiz1', 'Crlf1', 'Mid1ip1', 'Elk3', 'Hyal1', 'Eya4', 'Plcd1', 'Adgrl1…
GO:BP	GO:0035295	tube development	1.1383e-12	TRUE	"The process whose specific outcome is the progression of a tube over time, from its initial formation to a mature structure. Epithelial and endothelial tubes transport gases, liquids and cells from one site to another and form the basic structure of many organs and tissues including lung and trachea, kidney, the mammary gland, the vascular system and the gastrointestinal and urinary-genital trac…	0.115801	0.0978062	['GO:0007275', 'GO:0048856']	['ENSMUSG00000000093', 'ENSMUSG00000000094', 'ENSMUSG00000000320', 'ENSMUSG00000000567', 'ENSMUSG00000000693', 'ENSMUSG00000000957', 'ENSMUSG00000001288', 'ENSMUSG00000002111', 'ENSMUSG00000002289', 'ENSMUSG00000004040', 'ENSMUSG00000004328', 'ENSMUSG00000004951', 'ENSMUSG00000005148', 'ENSMUSG00000005958', 'ENSMUSG00000007655', 'ENSMUSG00000007817', 'ENSMUSG00000007888', 'ENSMUSG00000008398', 'E…	[['IMP', 'ISS', 'IBA'], ['IMP', 'IBA'], ['ISO', 'IEA'], ['IMP', 'IGI', 'IEP'], ['IMP'], ['IMP', 'IEA'], ['IGI'], ['IMP'], ['IEA'], ['IDA'], ['IEA'], ['ISO', 'IEA'], ['IMP'], ['IMP', 'IEA'], ['IMP', 'IGI'], ['IMP'], ['IEP'], ['IMP'], ['ISS', 'ISO', 'IEA'], ['IGI'], ['ISS', 'ISO', 'IEA'], ['IGI', 'IEA'], ['IMP'], ['IMP', 'IGI'], ['IMP'], ['IMP'], ['IMP', 'IGI'], ['IMP'], ['IMP'], ['IEA'], ['IEA'], …	2	['Tbx2', 'Tbx4', 'Alox12', 'Sox9', 'Loxl3', 'Mmp14', 'Rarg', 'Spi1', 'Angptl4', 'Stat3', 'Hif3a', 'Hspb1', 'Klf5', 'Ephb3', 'Cav1', 'Zmiz1', 'Crlf1', 'Elk3', 'Hyal1', 'Plcd1', 'Klhl3', 'Sdc4', 'Tbx5', 'Wnt9b', 'Rspo3', 'Myb', 'Igf1', 'Sgcd', 'Tns3', 'Pik3cg', 'Gpld1', 'Dlg5', 'Wnt5a', 'Gdnf', 'Wnt7b', 'Enpp2', 'Mylk', 'Robo1', 'Nfatc4', 'Thbs2', 'Tcf7l2', 'Rbp4', 'Gli1', 'Nrp2', 'Fn1', 'Epha4', '…
GO:BP	GO:0022008	neurogenesis	1.84393e-11	TRUE	"Generation of cells within the nervous system." [GO_REF:0000021, GOC:cls, GOC:curators, GOC:dgh, GOC:dph, GOC:jid, GOC:mtg_15jun06]	0.15368	0.0828471	['GO:0030154', 'GO:0007399']	['ENSMUSG00000000125', 'ENSMUSG00000000567', 'ENSMUSG00000000861', 'ENSMUSG00000000957', 'ENSMUSG00000001786', 'ENSMUSG00000002227', 'ENSMUSG00000002489', 'ENSMUSG00000003934', 'ENSMUSG00000004040', 'ENSMUSG00000004951', 'ENSMUSG00000005503', 'ENSMUSG00000005958', 'ENSMUSG00000006586', 'ENSMUSG00000007655', 'ENSMUSG00000017009', 'ENSMUSG00000017466', 'ENSMUSG00000018486', 'ENSMUSG00000019899', 'E…	[['IDA', 'ISO', 'IBA', 'IEA'], ['IMP', 'IGI', 'IBA'], ['ISO', 'IEA'], ['IEA'], ['ISO', 'IEA'], ['IMP'], ['IEA'], ['IDA', 'IMP', 'IBA'], ['IMP', 'IGI'], ['ISO'], ['IMP'], ['IDA', 'IMP'], ['ISS'], ['ISO'], ['IGI'], ['IEA'], ['ISO', 'IBA', 'IEA'], ['IGI', 'IEA'], ['IEA'], ['IDA'], ['IMP', 'ISO'], ['ISS', 'ISO'], ['ISO', 'IEA'], ['IEA'], ['ISO'], ['IMP'], ['IDA', 'IMP', 'ISO', 'IBA', 'IEA'], ['IDA', …	2	['Wnt3', 'Sox9', 'Bcl11a', 'Mmp14', 'Fbxo7', 'Mov10', 'Tiam1', 'Efnb3', 'Stat3', 'Hspb1', 'Evx1', 'Ephb3', 'Runx1t1', 'Cav1', 'Sdc4', 'Timp2', 'Wnt9b', 'Lama2', 'Myb', 'Socs2', 'Igf1', 'Ddit4', 'Fkbp1b', 'Dnmt3a', 'Kif3c', 'Dlg5', 'Atp8a2', 'Wnt5a', 'Gdnf', 'Sdc2', 'Wnt7b', 'Enpp2', 'Nckap1l', 'Bcl6', 'Rogdi', 'Boc', 'Hcls1', 'Robo1', 'Wnt10b', 'Nfatc4', 'Zfp521', 'Atat1', 'Csf1r', 'Tcf7l2', 'Sem…
GO:BP	GO:0048519	negative regulation of biological process	3.94538e-11	TRUE	"Any process that stops, prevents, or reduces the frequency, rate or extent of a biological process. Biological processes are regulated by many means; examples include the control of gene expression, protein modification or interaction with a protein or substrate molecule." [GOC:jid]	0.361472	0.0619781	['GO:0050789', 'GO:0008150']	['ENSMUSG00000000093', 'ENSMUSG00000000094', 'ENSMUSG00000000125', 'ENSMUSG00000000320', 'ENSMUSG00000000567', 'ENSMUSG00000000693', 'ENSMUSG00000000861', 'ENSMUSG00000000957', 'ENSMUSG00000001156', 'ENSMUSG00000001288', 'ENSMUSG00000001786', 'ENSMUSG00000002111', 'ENSMUSG00000002227', 'ENSMUSG00000002289', 'ENSMUSG00000003849', 'ENSMUSG00000003934', 'ENSMUSG00000004035', 'ENSMUSG00000004040', 'E…	[['IDA', 'IMP', 'IGI', 'ISO', 'IBA', 'IEA'], ['IBA'], ['IDA'], ['IMP', 'ISS', 'ISO', 'IEA'], ['IDA', 'IMP', 'IGI', 'ISO', 'IEA'], ['IMP', 'ISS', 'ISO', 'IEA'], ['IMP', 'ISO', 'IBA', 'IEA'], ['IMP', 'ISO', 'IEA'], ['IEA'], ['IDA', 'IMP', 'IGI', 'IBA'], ['IMP', 'IGI', 'ISO', 'IBA', 'IEA'], ['IDA', 'ISO', 'IEA'], ['IMP', 'ISS', 'ISO', 'IBA', 'IEA'], ['IDA', 'ISO', 'IEA'], ['ISO', 'IEA'], ['IDA'], ['…	2	['Tbx2', 'Tbx4', 'Wnt3', 'Alox12', 'Sox9', 'Loxl3', 'Bcl11a', 'Mmp14', 'Mxd1', 'Rarg', 'Fbxo7', 'Spi1', 'Mov10', 'Angptl4', 'Nqo1', 'Efnb3', 'Gstm7', 'Stat3', 'Atn1', 'Hif3a', 'Hspb1', 'Klf5', 'Mlxipl', 'Igf1r', 'Rfx5', 'Ctns', 'Cbfa2t3', 'Runx1t1', 'Cav1', 'Bcl2l1', 'Twist2', 'Crlf1', 'Mid1ip1', 'Elk3', 'Apobec3', 'Hyal1', 'Eya4', 'Plcd1', 'Clip3', 'Mertk', 'Arnt2', 'Gatsl2', 'Sdc4', 'Timp2', 'E…
GO:BP	GO:0035239	tube morphogenesis	3.94538e-11	TRUE	"The process in which the anatomical structures of a tube are generated and organized. Epithelial and endothelial tubes transport gases, liquids and cells from one site to another and form the basic structure of many organs and tissues, with tube shape and organization varying from the single-celled excretory organ in Caenorhabditis elegans to the branching trees of the mammalian kidney and insec…	0.0963203	0.101136	['GO:0009653', 'GO:0035295']	['ENSMUSG00000000093', 'ENSMUSG00000000094', 'ENSMUSG00000000320', 'ENSMUSG00000000567', 'ENSMUSG00000000957', 'ENSMUSG00000001288', 'ENSMUSG00000002111', 'ENSMUSG00000002289', 'ENSMUSG00000004040', 'ENSMUSG00000004328', 'ENSMUSG00000004951', 'ENSMUSG00000005148', 'ENSMUSG00000005958', 'ENSMUSG00000007655', 'ENSMUSG00000007817', 'ENSMUSG00000008398', 'ENSMUSG00000010051', 'ENSMUSG00000010660', 'E…	[['IMP', 'ISS', 'IBA'], ['IMP', 'IBA'], ['ISO', 'IEA'], ['IMP', 'IGI', 'IEP'], ['IMP', 'IEA'], ['IGI'], ['IMP'], ['IEA'], ['IDA'], ['IEA'], ['ISO', 'IEA'], ['IMP'], ['IMP', 'IEA'], ['IMP', 'IGI'], ['IMP'], ['IMP'], ['ISS', 'ISO', 'IEA'], ['IGI'], ['ISS', 'ISO', 'IEA'], ['IGI'], ['IMP', 'IGI'], ['IMP'], ['IMP'], ['IMP'], ['IEA'], ['IEA'], ['IMP'], ['IDA', 'IMP', 'IGI', 'ISO', 'IEA'], ['IDA', 'IMP'…	2	['Tbx2', 'Tbx4', 'Alox12', 'Sox9', 'Mmp14', 'Rarg', 'Spi1', 'Angptl4', 'Stat3', 'Hif3a', 'Hspb1', 'Klf5', 'Ephb3', 'Cav1', 'Zmiz1', 'Elk3', 'Hyal1', 'Plcd1', 'Klhl3', 'Sdc4', 'Wnt9b', 'Rspo3', 'Igf1', 'Sgcd', 'Pik3cg', 'Gpld1', 'Dlg5', 'Wnt5a', 'Gdnf', 'Wnt7b', 'Enpp2', 'Mylk', 'Robo1', 'Nfatc4', 'Thbs2', 'Tcf7l2', 'Nrp2', 'Fn1', 'Epha4', 'Kif26b', 'Prrx1', 'Dab2ip', 'Shox2', 'Pik3r3', 'Trp73', '…
GO:BP	GO:0048523	negative regulation of cellular process	4.75031e-11	TRUE	"Any process that stops, prevents, or reduces the frequency, rate or extent of a cellular process, any of those that are carried out at the cellular level, but are not necessarily restricted to a single cell. For example, cell communication occurs among more than one cell, but occurs at the cellular level." [GOC:jid]	0.331169	0.0633803	['GO:0050794', 'GO:0048519', 'GO:0009987']	['ENSMUSG00000000093', 'ENSMUSG00000000094', 'ENSMUSG00000000125', 'ENSMUSG00000000320', 'ENSMUSG00000000567', 'ENSMUSG00000000693', 'ENSMUSG00000000861', 'ENSMUSG00000000957', 'ENSMUSG00000001156', 'ENSMUSG00000001288', 'ENSMUSG00000001786', 'ENSMUSG00000002111', 'ENSMUSG00000002227', 'ENSMUSG00000002289', 'ENSMUSG00000003849', 'ENSMUSG00000003934', 'ENSMUSG00000004035', 'ENSMUSG00000004040', 'E…	[['IDA', 'IGI', 'ISO', 'IBA', 'IEA'], ['IBA'], ['IDA'], ['IMP', 'ISS', 'ISO', 'IEA'], ['IDA', 'IMP', 'IGI', 'ISO', 'IEA'], ['IMP', 'ISS', 'ISO', 'IEA'], ['ISO', 'IBA', 'IEA'], ['IMP', 'ISO', 'IEA'], ['IEA'], ['IDA', 'IMP', 'IGI', 'IBA'], ['IMP', 'IGI', 'ISO', 'IBA', 'IEA'], ['IDA', 'ISO', 'IEA'], ['IMP', 'ISS', 'ISO', 'IEA'], ['IDA', 'ISO', 'IEA'], ['ISO', 'IEA'], ['IDA'], ['ISO'], ['IMP', 'IGI',…	2	['Tbx2', 'Tbx4', 'Wnt3', 'Alox12', 'Sox9', 'Loxl3', 'Bcl11a', 'Mmp14', 'Mxd1', 'Rarg', 'Fbxo7', 'Spi1', 'Mov10', 'Angptl4', 'Nqo1', 'Efnb3', 'Gstm7', 'Stat3', 'Atn1', 'Hif3a', 'Hspb1', 'Klf5', 'Mlxipl', 'Igf1r', 'Rfx5', 'Ctns', 'Cbfa2t3', 'Runx1t1', 'Cav1', 'Bcl2l1', 'Twist2', 'Crlf1', 'Mid1ip1', 'Elk3', 'Apobec3', 'Hyal1', 'Eya4', 'Plcd1', 'Clip3', 'Mertk', 'Arnt2', 'Gatsl2', 'Sdc4', 'Timp2', 'E…
GO:BP	GO:0048699	generation of neurons	6.47694e-11	TRUE	"The process in which nerve cells are generated. This includes the production of neuroblasts and their differentiation into neurons." [GOC:nln]	0.143939	0.0833856	['GO:0022008']	['ENSMUSG00000000125', 'ENSMUSG00000000567', 'ENSMUSG00000000861', 'ENSMUSG00000001786', 'ENSMUSG00000002227', 'ENSMUSG00000002489', 'ENSMUSG00000003934', 'ENSMUSG00000004040', 'ENSMUSG00000004951', 'ENSMUSG00000005503', 'ENSMUSG00000005958', 'ENSMUSG00000006586', 'ENSMUSG00000007655', 'ENSMUSG00000017009', 'ENSMUSG00000017466', 'ENSMUSG00000018486', 'ENSMUSG00000019899', 'ENSMUSG00000019982', 'E…	[['IDA', 'ISO', 'IBA', 'IEA'], ['IGI'], ['ISO', 'IEA'], ['ISO', 'IEA'], ['IMP'], ['IEA'], ['IDA', 'IMP', 'IBA'], ['IMP', 'IGI'], ['ISO'], ['IMP'], ['IDA', 'IMP'], ['ISS'], ['ISO'], ['IGI'], ['IEA'], ['ISO', 'IBA', 'IEA'], ['IGI'], ['IEA'], ['IDA'], ['ISO'], ['ISS', 'ISO'], ['ISO', 'IEA'], ['IEA'], ['ISO'], ['IMP'], ['IDA', 'IMP', 'ISO', 'IBA', 'IEA'], ['IDA', 'IMP', 'IGI', 'ISO', 'IBA', 'TAS'], […	2	['Wnt3', 'Sox9', 'Bcl11a', 'Fbxo7', 'Mov10', 'Tiam1', 'Efnb3', 'Stat3', 'Hspb1', 'Evx1', 'Ephb3', 'Runx1t1', 'Cav1', 'Sdc4', 'Timp2', 'Wnt9b', 'Lama2', 'Myb', 'Socs2', 'Igf1', 'Ddit4', 'Fkbp1b', 'Dnmt3a', 'Kif3c', 'Dlg5', 'Atp8a2', 'Wnt5a', 'Gdnf', 'Sdc2', 'Wnt7b', 'Enpp2', 'Nckap1l', 'Bcl6', 'Boc', 'Hcls1', 'Robo1', 'Wnt10b', 'Nfatc4', 'Zfp521', 'Atat1', 'Csf1r', 'Tcf7l2', 'Sema4g', 'Smarcc2', '…
GO:BP	GO:0050793	regulation of developmental process	6.47694e-11	TRUE	"Any process that modulates the frequency, rate or extent of development, the biological process whose specific outcome is the progression of a multicellular organism over time from an initial condition (e.g. a zygote, or a young adult) to a later condition (e.g. a multicellular animal or an aged adult)." [GOC:go_curators]	0.213203	0.0722406	['GO:0032502', 'GO:0050789']	['ENSMUSG00000000093', 'ENSMUSG00000000125', 'ENSMUSG00000000320', 'ENSMUSG00000000435', 'ENSMUSG00000000567', 'ENSMUSG00000000693', 'ENSMUSG00000000861', 'ENSMUSG00000000957', 'ENSMUSG00000001288', 'ENSMUSG00000001750', 'ENSMUSG00000001786', 'ENSMUSG00000002111', 'ENSMUSG00000002227', 'ENSMUSG00000002489', 'ENSMUSG00000003934', 'ENSMUSG00000004040', 'ENSMUSG00000004951', 'ENSMUSG00000005148', 'E…	[['IMP'], ['IDA', 'ISO', 'IEA'], ['ISO', 'IEA'], ['IBA'], ['IDA', 'IMP', 'IGI', 'ISS', 'ISO', 'IBA', 'IEA'], ['IMP'], ['ISO', 'IEA'], ['IMP'], ['IMP', 'IGI', 'ISO', 'IEA'], ['IMP'], ['IMP', 'IGI', 'ISO', 'IEA'], ['ISO', 'IEA'], ['IMP'], ['IEA'], ['IDA'], ['IDA', 'IMP', 'IGI', 'ISS', 'ISO', 'IEA'], ['ISO', 'IEA'], ['IMP', 'ISO'], ['IDA', 'IMP'], ['IEA'], ['IMP', 'ISS'], ['IMP', 'ISO'], ['IEA'], ['…	2	['Tbx2', 'Wnt3', 'Alox12', 'Myf5', 'Sox9', 'Loxl3', 'Bcl11a', 'Mmp14', 'Rarg', 'Tcirg1', 'Fbxo7', 'Spi1', 'Mov10', 'Tiam1', 'Efnb3', 'Stat3', 'Hspb1', 'Klf5', 'Ephb3', 'Fblim1', 'Runx1t1', 'Cav1', 'Twist2', 'Zmiz1', 'Hyal1', 'Adgrl1', 'Rnd3', 'Timp2', 'Tbx5', 'Wnt9b', 'Lama2', 'Epb41l2', 'Myb', 'Socs2', 'Igf1', 'Srgn', 'Fkbp1b', 'Kif3c', 'Dlg5', 'Atp8a2', 'Wnt5a', 'Bmp1', 'Gdnf', 'Sdc2', 'Myo10',…
GO:BP	GO:2000026	regulation of multicellular organismal development	1.01937e-10	TRUE	"Any process that modulates the frequency, rate or extent of multicellular organismal development." [GOC:obol]	0.176407	0.0766698	['GO:0051239', 'GO:0007275', 'GO:0050793']	['ENSMUSG00000000093', 'ENSMUSG00000000125', 'ENSMUSG00000000320', 'ENSMUSG00000000435', 'ENSMUSG00000000567', 'ENSMUSG00000000693', 'ENSMUSG00000000861', 'ENSMUSG00000000957', 'ENSMUSG00000001288', 'ENSMUSG00000001786', 'ENSMUSG00000002111', 'ENSMUSG00000002227', 'ENSMUSG00000002489', 'ENSMUSG00000003934', 'ENSMUSG00000004040', 'ENSMUSG00000004951', 'ENSMUSG00000005148', 'ENSMUSG00000005958', 'E…	[['IMP'], ['IDA', 'ISO', 'IEA'], ['ISO', 'IEA'], ['IBA'], ['IDA', 'IMP', 'IGI', 'ISS', 'ISO', 'IBA', 'IEA'], ['IMP'], ['ISO', 'IEA'], ['IMP'], ['IMP', 'IGI', 'ISO', 'IEA'], ['IMP', 'IGI', 'ISO', 'IEA'], ['ISO', 'IEA'], ['IMP'], ['IEA'], ['IDA'], ['IDA', 'IGI', 'ISS', 'ISO', 'IEA'], ['ISO', 'IEA'], ['ISO'], ['IDA', 'IMP'], ['ISS'], ['IMP', 'ISO'], ['IMP'], ['ISS', 'ISO', 'IEA'], ['IDA', 'ISS', 'IS…	2	['Tbx2', 'Wnt3', 'Alox12', 'Myf5', 'Sox9', 'Loxl3', 'Bcl11a', 'Mmp14', 'Rarg', 'Fbxo7', 'Spi1', 'Mov10', 'Tiam1', 'Efnb3', 'Stat3', 'Hspb1', 'Klf5', 'Ephb3', 'Runx1t1', 'Cav1', 'Zmiz1', 'Hyal1', 'Adgrl1', 'Timp2', 'Tbx5', 'Wnt9b', 'Lama2', 'Myb', 'Socs2', 'Igf1', 'Srgn', 'Fkbp1b', 'Kif3c', 'Dlg5', 'Atp8a2', 'Wnt5a', 'Bmp1', 'Gdnf', 'Sdc2', 'Osr2', 'Wnt7b', 'Enpp2', 'Nckap1l', 'Bcl6', 'Hcls1', 'Ro…
GO:BP	GO:0007166	cell surface receptor signaling pathway	2.0363e-10	TRUE	"A series of molecular signals initiated by activation of a receptor on the surface of a cell. The pathway begins with binding of an extracellular ligand to a cell surface receptor, or for receptors that signal in the absence of a ligand, by ligand-withdrawal or the activity of a constitutively active receptor. The pathway ends with regulation of a downstream cellular process, e.g. transcription.…	0.204545	0.0722477	['GO:0007165']	['ENSMUSG00000000093', 'ENSMUSG00000000125', 'ENSMUSG00000000567', 'ENSMUSG00000000693', 'ENSMUSG00000000957', 'ENSMUSG00000002111', 'ENSMUSG00000002489', 'ENSMUSG00000002699', 'ENSMUSG00000002885', 'ENSMUSG00000003378', 'ENSMUSG00000003934', 'ENSMUSG00000004040', 'ENSMUSG00000004951', 'ENSMUSG00000005533', 'ENSMUSG00000005958', 'ENSMUSG00000007655', 'ENSMUSG00000007659', 'ENSMUSG00000007817', 'E…	[['IDA'], ['IDA', 'IGI', 'ISO', 'IBA', 'IEA'], ['IDA'], ['IMP'], ['IMP'], ['ISO', 'IEA'], ['IEA'], ['ISO', 'IBA', 'IEA'], ['IEA'], ['IMP', 'IEA'], ['ISO', 'IBA', 'IEA'], ['IDA', 'IMP', 'ISS', 'ISO', 'IBA', 'TAS', 'NAS', 'IEA'], ['ISO', 'IEA'], ['IEA'], ['ISS', 'ISO', 'IBA', 'IEA'], ['IDA', 'IMP', 'IGI', 'ISS', 'ISO', 'IEA'], ['IMP', 'ISO', 'IBA', 'IEA'], ['IMP'], ['ISO', 'IBA', 'IEA'], ['IBA'], […	2	['Tbx2', 'Wnt3', 'Sox9', 'Loxl3', 'Mmp14', 'Spi1', 'Tiam1', 'Lcp2', 'Adgre5', 'Grik5', 'Efnb3', 'Stat3', 'Hspb1', 'Igf1r', 'Ephb3', 'Cav1', 'Bcl2l1', 'Zmiz1', 'Crlf1', 'Eya4', 'Adgrl1', 'Mertk', 'Abca1', 'Ncf1', 'Eya2', 'Wnt9b', 'Frk', 'Rspo3', 'Arid5b', 'Socs2', 'Timp3', 'Igf1', 'Ddit4', 'Madcam1', 'Rgs9', 'Adam11', 'Gpld1', 'Nkd2', 'Dlg5', 'Wnt5a', 'Dok2', 'Gdnf', 'Fyb', 'Sla', 'Wnt7b', 'Nckap1…
GO:BP	GO:0040011	locomotion	2.99603e-10	TRUE	"Self-propelled movement of a cell or organism from one location to another." [GOC:dgh]	0.152597	0.079706	['GO:0008150']	['ENSMUSG00000000125', 'ENSMUSG00000000320', 'ENSMUSG00000000567', 'ENSMUSG00000000957', 'ENSMUSG00000001741', 'ENSMUSG00000001786', 'ENSMUSG00000002489', 'ENSMUSG00000003934', 'ENSMUSG00000004040', 'ENSMUSG00000004263', 'ENSMUSG00000004951', 'ENSMUSG00000005533', 'ENSMUSG00000005958', 'ENSMUSG00000007655', 'ENSMUSG00000007805', 'ENSMUSG00000010051', 'ENSMUSG00000014361', 'ENSMUSG00000017009', 'E…	[['IDA'], ['ISO', 'IEA'], ['IMP', 'ISS', 'ISO', 'IEA'], ['IMP', 'ISO', 'IEA'], ['IDA', 'IBA', 'IEA'], ['ISO', 'IEA'], ['IEA'], ['IMP', 'IBA'], ['IGI', 'ISO', 'IEA'], ['IDA'], ['ISO', 'IEA'], ['IEA'], ['IDA', 'IMP', 'ISO', 'IEA'], ['ISO', 'IEA'], ['IEA'], ['ISS', 'ISO', 'IEA'], ['IBA'], ['IMP', 'IBA'], ['IBA'], ['ISS', 'ISO', 'IEA'], ['IMP', 'ISO', 'IBA', 'IEA'], ['IGI', 'IEA'], ['IMP'], ['ISO', '…	2	['Wnt3', 'Alox12', 'Sox9', 'Mmp14', 'Il16', 'Fbxo7', 'Tiam1', 'Efnb3', 'Stat3', 'Atn1', 'Hspb1', 'Igf1r', 'Ephb3', 'Cav1', 'Twist2', 'Hyal1', 'Mertk', 'Sdc4', 'Rnd3', 'Tbx5', 'Dnah1', 'Lama2', 'Arid5b', 'Igf1', 'Ddit4', 'Srgap1', 'Madcam1', 'Tns3', 'Pik3cg', 'Net1', 'Gpld1', 'Fam107a', 'Dlg5', 'Wnt5a', 'Gdnf', 'Sdc2', 'Myo10', 'Wnt7b', 'Enpp2', 'Nckap1l', 'Boc', 'Mylk', 'Robo1', 'Lima1', 'Rsph9',…
GO:BP	GO:0016477	cell migration	3.19672e-10	TRUE	"The controlled self-propelled movement of a cell from one site to a destination guided by molecular cues. Cell migration is a central process in the development and maintenance of multicellular organisms." [GOC:cjm, GOC:dph, GOC:ems, GOC:pf, http://en.wikipedia.org/wiki/Cell_migration]	0.12987	0.0848057	['GO:0048870']	['ENSMUSG00000000320', 'ENSMUSG00000000567', 'ENSMUSG00000000957', 'ENSMUSG00000001741', 'ENSMUSG00000002489', 'ENSMUSG00000004040', 'ENSMUSG00000004263', 'ENSMUSG00000004951', 'ENSMUSG00000005533', 'ENSMUSG00000005958', 'ENSMUSG00000007655', 'ENSMUSG00000007805', 'ENSMUSG00000010051', 'ENSMUSG00000014361', 'ENSMUSG00000017009', 'ENSMUSG00000017144', 'ENSMUSG00000018263', 'ENSMUSG00000019899', 'E…	[['ISO', 'IEA'], ['IMP', 'ISS', 'ISO', 'IEA'], ['IMP', 'ISO', 'IEA'], ['IDA', 'IBA'], ['IEA'], ['IGI', 'ISO', 'IEA'], ['IDA'], ['ISO', 'IEA'], ['IEA'], ['IMP', 'ISO', 'IEA'], ['ISO', 'IEA'], ['IEA'], ['ISS', 'ISO', 'IEA'], ['IBA'], ['IMP', 'IBA'], ['IBA'], ['ISS', 'ISO', 'IEA'], ['IEA'], ['IMP'], ['ISO', 'IEA'], ['ISS', 'ISO'], ['IDA', 'IBA'], ['IMP', 'ISO', 'IBA', 'IEA'], ['IMP'], ['IGI'], ['IEA…	2	['Alox12', 'Sox9', 'Mmp14', 'Il16', 'Tiam1', 'Stat3', 'Atn1', 'Hspb1', 'Igf1r', 'Ephb3', 'Cav1', 'Twist2', 'Hyal1', 'Mertk', 'Sdc4', 'Rnd3', 'Tbx5', 'Lama2', 'Arid5b', 'Igf1', 'Ddit4', 'Srgap1', 'Madcam1', 'Tns3', 'Net1', 'Gpld1', 'Fam107a', 'Dlg5', 'Wnt5a', 'Gdnf', 'Sdc2', 'Enpp2', 'Nckap1l', 'Mylk', 'Robo1', 'Lima1', 'Csf1r', 'Sema4g', 'Gli1', 'Pstpip2', 'Sdc3', 'Nrp2', 'Fn1', 'Epha4', 'Ptprc',…
GO:BP	GO:0051674	localization of cell	4.22484e-10	TRUE	"Any process in which a cell is transported to, and/or maintained in, a specific location." [GOC:ai]	0.138528	0.0822094	['GO:0051179']	['ENSMUSG00000000320', 'ENSMUSG00000000567', 'ENSMUSG00000000957', 'ENSMUSG00000001741', 'ENSMUSG00000002489', 'ENSMUSG00000004040', 'ENSMUSG00000004263', 'ENSMUSG00000004951', 'ENSMUSG00000005533', 'ENSMUSG00000005958', 'ENSMUSG00000007655', 'ENSMUSG00000007805', 'ENSMUSG00000010051', 'ENSMUSG00000014361', 'ENSMUSG00000017009', 'ENSMUSG00000017144', 'ENSMUSG00000018263', 'ENSMUSG00000019027', 'E…	[['ISO', 'IEA'], ['IMP', 'ISS', 'ISO', 'IEA'], ['IMP', 'ISO', 'IEA'], ['IDA', 'IBA'], ['IEA'], ['IGI', 'ISO', 'IEA'], ['IDA'], ['ISO', 'IEA'], ['IEA'], ['IMP', 'ISO', 'IEA'], ['ISO', 'IEA'], ['IEA'], ['ISS', 'ISO', 'IEA'], ['IBA'], ['IMP', 'IBA'], ['IBA'], ['ISS', 'ISO', 'IEA'], ['IMP', 'ISO', 'IBA', 'IEA'], ['IEA'], ['IMP'], ['ISO', 'IEA'], ['ISS', 'ISO'], ['IDA', 'IBA'], ['IMP', 'ISO', 'IBA', '…	2	['Alox12', 'Sox9', 'Mmp14', 'Il16', 'Tiam1', 'Stat3', 'Atn1', 'Hspb1', 'Igf1r', 'Ephb3', 'Cav1', 'Twist2', 'Hyal1', 'Mertk', 'Sdc4', 'Rnd3', 'Tbx5', 'Dnah1', 'Lama2', 'Arid5b', 'Igf1', 'Ddit4', 'Srgap1', 'Madcam1', 'Tns3', 'Net1', 'Gpld1', 'Fam107a', 'Dlg5', 'Wnt5a', 'Gdnf', 'Sdc2', 'Myo10', 'Enpp2', 'Nckap1l', 'Mylk', 'Robo1', 'Lima1', 'Rsph9', 'Csf1r', 'Sema4g', 'Gli1', 'Pstpip2', 'Sdc3', 'Nrp2…
GO:BP	GO:0048870	cell motility	4.22484e-10	TRUE	"Any process involved in the controlled self-propelled movement of a cell that results in translocation of the cell from one place to another." [GOC:dgh, GOC:dph, GOC:isa_complete, GOC:mlg]	0.138528	0.0822094	['GO:0051674', 'GO:0006928', 'GO:0040011']	['ENSMUSG00000000320', 'ENSMUSG00000000567', 'ENSMUSG00000000957', 'ENSMUSG00000001741', 'ENSMUSG00000002489', 'ENSMUSG00000004040', 'ENSMUSG00000004263', 'ENSMUSG00000004951', 'ENSMUSG00000005533', 'ENSMUSG00000005958', 'ENSMUSG00000007655', 'ENSMUSG00000007805', 'ENSMUSG00000010051', 'ENSMUSG00000014361', 'ENSMUSG00000017009', 'ENSMUSG00000017144', 'ENSMUSG00000018263', 'ENSMUSG00000019027', 'E…	[['ISO', 'IEA'], ['IMP', 'ISS', 'ISO', 'IEA'], ['IMP', 'ISO', 'IEA'], ['IDA', 'IBA'], ['IEA'], ['IGI', 'ISO', 'IEA'], ['IDA'], ['ISO', 'IEA'], ['IEA'], ['IMP', 'ISO', 'IEA'], ['ISO', 'IEA'], ['IEA'], ['ISS', 'ISO', 'IEA'], ['IBA'], ['IMP', 'IBA'], ['IBA'], ['ISS', 'ISO', 'IEA'], ['IMP', 'ISO', 'IBA', 'IEA'], ['IEA'], ['IMP'], ['ISO', 'IEA'], ['ISS', 'ISO'], ['IDA', 'IBA'], ['IMP', 'ISO', 'IBA', '…	2	['Alox12', 'Sox9', 'Mmp14', 'Il16', 'Tiam1', 'Stat3', 'Atn1', 'Hspb1', 'Igf1r', 'Ephb3', 'Cav1', 'Twist2', 'Hyal1', 'Mertk', 'Sdc4', 'Rnd3', 'Tbx5', 'Dnah1', 'Lama2', 'Arid5b', 'Igf1', 'Ddit4', 'Srgap1', 'Madcam1', 'Tns3', 'Net1', 'Gpld1', 'Fam107a', 'Dlg5', 'Wnt5a', 'Gdnf', 'Sdc2', 'Myo10', 'Enpp2', 'Nckap1l', 'Mylk', 'Robo1', 'Lima1', 'Rsph9', 'Csf1r', 'Sema4g', 'Gli1', 'Pstpip2', 'Sdc3', 'Nrp2…
GO:BP	GO:0006928	movement of cell or subcellular component	7.76045e-10	TRUE	"The directed, self-propelled movement of a cell or subcellular component without the involvement of an external agent such as a transporter or a pore." [GOC:dgh, GOC:dph, GOC:jl, GOC:mlg]	0.16342	0.0766109	['GO:0009987']	['ENSMUSG00000000125', 'ENSMUSG00000000320', 'ENSMUSG00000000567', 'ENSMUSG00000000957', 'ENSMUSG00000001741', 'ENSMUSG00000002489', 'ENSMUSG00000003934', 'ENSMUSG00000004040', 'ENSMUSG00000004263', 'ENSMUSG00000004951', 'ENSMUSG00000005237', 'ENSMUSG00000005533', 'ENSMUSG00000005958', 'ENSMUSG00000007655', 'ENSMUSG00000007805', 'ENSMUSG00000010051', 'ENSMUSG00000014361', 'ENSMUSG00000017009', 'E…	[['IDA'], ['ISO', 'IEA'], ['IMP', 'ISS', 'ISO', 'IEA'], ['IMP', 'ISO', 'IEA'], ['IDA', 'IBA'], ['IEA'], ['IMP', 'IBA'], ['IGI', 'ISO', 'IEA'], ['IDA'], ['ISS', 'ISO', 'IEA'], ['IBA', 'IEA'], ['IEA'], ['IDA', 'IMP', 'ISO', 'IEA'], ['IMP', 'ISO', 'IEA'], ['IEA'], ['ISS', 'ISO', 'IEA'], ['IBA'], ['IMP', 'IBA'], ['IBA'], ['ISS', 'ISO', 'IEA'], ['IMP', 'ISO', 'IBA', 'IEA'], ['IGI', 'IEA'], ['IMP'], ['…	2	['Wnt3', 'Alox12', 'Sox9', 'Mmp14', 'Il16', 'Tiam1', 'Efnb3', 'Stat3', 'Atn1', 'Hspb1', 'Dnah2', 'Igf1r', 'Ephb3', 'Cav1', 'Twist2', 'Hyal1', 'Mertk', 'Sdc4', 'Rnd3', 'Tbx5', 'Dnah1', 'Lama2', 'Arid5b', 'Igf1', 'Ddit4', 'Srgap1', 'Madcam1', 'Sgcd', 'Tns3', 'Kif3c', 'Cacna1g', 'Net1', 'Gpld1', 'Fam107a', 'Dlg5', 'Wnt5a', 'Gdnf', 'Sdc2', 'Myo10', 'Wnt7b', 'Enpp2', 'Nckap1l', 'Bcl6', 'Boc', 'Mylk', …
GO:BP	GO:0030182	neuron differentiation	1.00053e-09	TRUE	"The process in which a relatively unspecialized cell acquires specialized features of a neuron." [GOC:mah]	0.128788	0.0834502	['GO:0030154', 'GO:0048699']	['ENSMUSG00000000125', 'ENSMUSG00000000567', 'ENSMUSG00000000861', 'ENSMUSG00000001786', 'ENSMUSG00000002227', 'ENSMUSG00000002489', 'ENSMUSG00000003934', 'ENSMUSG00000004040', 'ENSMUSG00000004951', 'ENSMUSG00000005503', 'ENSMUSG00000005958', 'ENSMUSG00000006586', 'ENSMUSG00000007655', 'ENSMUSG00000017009', 'ENSMUSG00000017466', 'ENSMUSG00000018486', 'ENSMUSG00000019899', 'ENSMUSG00000020027', 'E…	[['IDA', 'ISO', 'IBA', 'IEA'], ['IGI'], ['ISO', 'IEA'], ['ISO', 'IEA'], ['IMP'], ['IEA'], ['IDA', 'IMP', 'IBA'], ['IMP'], ['ISO'], ['IMP'], ['IDA', 'IMP'], ['ISS'], ['ISO'], ['IGI'], ['IEA'], ['ISO', 'IBA', 'IEA'], ['IGI'], ['IDA'], ['ISS', 'ISO'], ['ISO', 'IEA'], ['IEA'], ['ISO'], ['IMP'], ['IDA', 'IMP', 'ISO', 'IBA', 'IEA'], ['IDA', 'IMP', 'IGI', 'ISO', 'IBA', 'TAS'], ['IGI', 'ISS', 'ISO', 'IEA…	2	['Wnt3', 'Sox9', 'Bcl11a', 'Fbxo7', 'Mov10', 'Tiam1', 'Efnb3', 'Stat3', 'Hspb1', 'Evx1', 'Ephb3', 'Runx1t1', 'Cav1', 'Sdc4', 'Timp2', 'Wnt9b', 'Lama2', 'Socs2', 'Ddit4', 'Fkbp1b', 'Dnmt3a', 'Kif3c', 'Dlg5', 'Atp8a2', 'Wnt5a', 'Gdnf', 'Sdc2', 'Wnt7b', 'Nckap1l', 'Bcl6', 'Boc', 'Hcls1', 'Robo1', 'Wnt10b', 'Nfatc4', 'Zfp521', 'Atat1', 'Csf1r', 'Sema4g', 'Smarcc2', 'Nrp2', 'Fn1', 'Epha4', 'Serpine2',…
GO:BP	GO:0009887	animal organ morphogenesis	1.00053e-09	TRUE	"Morphogenesis of an animal organ. An organ is defined as a tissue or set of tissues that work together to perform a specific function or functions. Morphogenesis is the process in which anatomical structures are generated and organized. Organs are commonly observed as visibly distinct structures, but may also exist as loosely associated clusters of cells that work together to perform a specific …	0.101732	0.0922473	['GO:0009653', 'GO:0048513']	['ENSMUSG00000000093', 'ENSMUSG00000000094', 'ENSMUSG00000000125', 'ENSMUSG00000000435', 'ENSMUSG00000000567', 'ENSMUSG00000000957', 'ENSMUSG00000001288', 'ENSMUSG00000001750', 'ENSMUSG00000004040', 'ENSMUSG00000007655', 'ENSMUSG00000007817', 'ENSMUSG00000010051', 'ENSMUSG00000010461', 'ENSMUSG00000014164', 'ENSMUSG00000016087', 'ENSMUSG00000018263', 'ENSMUSG00000018486', 'ENSMUSG00000019899', 'E…	[['IMP', 'IGI', 'ISS', 'IBA'], ['ISS', 'ISO', 'IEA'], ['TAS'], ['IMP', 'IGI'], ['IMP', 'IGI', 'IEP', 'ISS', 'ISO', 'IEA'], ['IGI'], ['IMP', 'IGI', 'IBA'], ['IMP'], ['IMP'], ['IMP'], ['IMP'], ['IMP'], ['IMP'], ['ISS', 'ISO', 'IEA'], ['IMP'], ['IMP', 'IGI', 'IBA'], ['IDA', 'IMP', 'IGI', 'TAS'], ['IBA'], ['IMP'], ['IMP', 'IGI'], ['IGI'], ['IMP'], ['IMP'], ['IDA', 'IMP', 'IGI', 'ISO', 'TAS'], ['IDA',…	2	['Tbx2', 'Tbx4', 'Wnt3', 'Myf5', 'Sox9', 'Mmp14', 'Rarg', 'Tcirg1', 'Stat3', 'Cav1', 'Zmiz1', 'Hyal1', 'Eya4', 'Klhl3', 'Fli1', 'Tbx5', 'Wnt9b', 'Lama2', 'Arid5b', 'Igf1', 'Lrig3', 'Dlg5', 'Atp8a2', 'Wnt5a', 'Gdnf', 'Osr2', 'Wnt7b', 'Rogdi', 'Mylk', 'Wnt10b', 'Fbn2', 'Pdcd4', 'Tcf7l2', 'Rbp4', 'Nab2', 'Gli1', 'Col7a1', 'Nrp2', 'Slc40a1', 'Col5a2', 'Kif26b', 'Prrx1', 'Itga8', 'Frzb', 'Shox2', 'Tbx…
GO:BP	GO:0015669	gas transport	1.06607e-12	TRUE	"The directed movement of substances that are gaseous in normal living conditions into, out of or within a cell, or between cells, by means of some agent such as a transporter or pore." [GOC:ai]	0.0546448	0.5	['GO:0006810']	['ENSMUSG00000023926', 'ENSMUSG00000024411', 'ENSMUSG00000027562', 'ENSMUSG00000052187', 'ENSMUSG00000052217', 'ENSMUSG00000052305', 'ENSMUSG00000055609', 'ENSMUSG00000069917', 'ENSMUSG00000069919', 'ENSMUSG00000073940']	[['ISO', 'IEA'], ['ISO'], ['IMP', 'IC'], ['IEA'], ['IEA'], ['IEA'], ['IEA'], ['IEA'], ['IEA'], ['IEA']]	3	['Rhag', 'Aqp4', 'Car2', 'Hbb-y', 'Hbb-bh1', 'Hbb-bs', 'Hba-x', 'Hba-a2', 'Hba-a1', 'Hbb-bt']
GO:BP	GO:0048821	erythrocyte development	6.50999e-10	TRUE	"The process whose specific outcome is the progression of an erythrocyte over time, from its formation to the mature structure." [GOC:devbiol]	0.0546448	0.277778	['GO:0061515', 'GO:0030218']	['ENSMUSG00000006574', 'ENSMUSG00000022099', 'ENSMUSG00000023216', 'ENSMUSG00000023926', 'ENSMUSG00000028717', 'ENSMUSG00000031162', 'ENSMUSG00000031543', 'ENSMUSG00000055609', 'ENSMUSG00000069917', 'ENSMUSG00000069919']	[['IMP'], ['IMP'], ['IEA'], ['IMP'], ['IMP'], ['ISO', 'IEA'], ['IMP'], ['IMP'], ['IGI'], ['IGI']]	3	['Slc4a1', 'Dmtn', 'Epb42', 'Rhag', 'Tal1', 'Gata1', 'Ank1', 'Hba-x', 'Hba-a2', 'Hba-a1']
GO:BP	GO:0015671	oxygen transport	6.05029e-09	TRUE	"The directed movement of oxygen (O2) into, out of or within a cell, or between cells, by means of some agent such as a transporter or pore." [GOC:ai]	0.0382514	0.538462	['GO:0015669', 'GO:0015893']	['ENSMUSG00000052187', 'ENSMUSG00000052217', 'ENSMUSG00000052305', 'ENSMUSG00000055609', 'ENSMUSG00000069917', 'ENSMUSG00000069919', 'ENSMUSG00000073940']	[['IEA'], ['IEA'], ['IEA'], ['IEA'], ['IEA'], ['IEA'], ['IEA']]	3	['Hbb-y', 'Hbb-bh1', 'Hbb-bs', 'Hba-x', 'Hba-a2', 'Hba-a1', 'Hbb-bt']
GO:BP	GO:0042592	homeostatic process	2.52138e-07	TRUE	"Any biological process involved in the maintenance of an internal steady state." [GOC:jl, ISBN:0395825172]	0.245902	0.0236469	['GO:0065008']	['ENSMUSG00000001348', 'ENSMUSG00000006235', 'ENSMUSG00000006574', 'ENSMUSG00000015342', 'ENSMUSG00000022099', 'ENSMUSG00000022416', 'ENSMUSG00000022512', 'ENSMUSG00000023216', 'ENSMUSG00000023845', 'ENSMUSG00000023926', 'ENSMUSG00000023963', 'ENSMUSG00000024411', 'ENSMUSG00000025270', 'ENSMUSG00000025889', 'ENSMUSG00000026532', 'ENSMUSG00000026610', 'ENSMUSG00000027562', 'ENSMUSG00000027684', 'E…	[['IMP', 'IBA'], ['ISO'], ['IMP', 'IBA'], ['IGI'], ['IMP'], ['ISO'], ['IMP', 'ISO', 'IEA'], ['IMP', 'IEA'], ['IMP'], ['IMP', 'ISS', 'ISO', 'IEA'], ['IBA'], ['IDA', 'IMP', 'IGI', 'ISO', 'NAS'], ['IMP'], ['ISO', 'IEA'], ['IMP'], ['IMP'], ['IMP', 'ISO', 'IC', 'IEA'], ['IMP'], ['IMP', 'IGI'], ['IDA', 'IMP', 'ISO', 'TAS', 'IEA'], ['IGI'], ['IDA', 'IMP', 'IGI', 'ISO', 'IEA'], ['IMP'], ['IMP', 'IBA'], […	3	['Acp5', 'Epor', 'Slc4a1', 'Xk', 'Dmtn', 'Cacna1i', 'Cldn1', 'Epb42', 'Lnpep', 'Rhag', 'Cyp39a1', 'Aqp4', 'Alas2', 'Snca', 'Spta1', 'Esrrg', 'Car2', 'Mecom', 'Aqp3', 'Tal1', 'Kel', 'Gata1', 'Ank1', 'Mt2', 'Mt1', 'Ubash3b', 'Pygm', 'Slc25a37', 'Tnni3', 'Lmo1', 'Plcl1', 'Pm20d1', 'Itpr3', 'Aqp11', 'Slc35d3', 'Prkcb', 'Slc39a8', 'Klf1', 'Kcnn4', 'Hba-x', 'Hba-a2', 'Hba-a1', 'Ttpa', 'Slc8a3', 'Hspa1a…
GO:BP	GO:0030218	erythrocyte differentiation	3.18103e-07	TRUE	"The process in which a myeloid precursor cell acquires specializes features of an erythrocyte." [GOC:mah]	0.0655738	0.101695	['GO:0030099', 'GO:0034101']	['ENSMUSG00000006574', 'ENSMUSG00000022099', 'ENSMUSG00000023216', 'ENSMUSG00000023926', 'ENSMUSG00000025270', 'ENSMUSG00000028717', 'ENSMUSG00000031162', 'ENSMUSG00000031543', 'ENSMUSG00000054191', 'ENSMUSG00000055609', 'ENSMUSG00000069917', 'ENSMUSG00000069919']	[['IMP'], ['IMP'], ['IEA'], ['IMP'], ['IMP'], ['IDA', 'IMP', 'ISO', 'TAS', 'IEA'], ['IDA', 'IMP', 'IGI', 'ISO', 'IEA'], ['IMP'], ['IEA'], ['IMP'], ['IGI'], ['IGI']]	3	['Slc4a1', 'Dmtn', 'Epb42', 'Rhag', 'Alas2', 'Tal1', 'Gata1', 'Ank1', 'Klf1', 'Hba-x', 'Hba-a2', 'Hba-a1']
GO:BP	GO:0061515	myeloid cell development	5.91678e-07	TRUE	"The process whose specific outcome is the progression of a myeloid cell over time, from its formation to the mature structure." [GOC:dph]	0.0546448	0.12987	['GO:0030099', 'GO:0048468']	['ENSMUSG00000006574', 'ENSMUSG00000022099', 'ENSMUSG00000023216', 'ENSMUSG00000023926', 'ENSMUSG00000028717', 'ENSMUSG00000031162', 'ENSMUSG00000031543', 'ENSMUSG00000055609', 'ENSMUSG00000069917', 'ENSMUSG00000069919']	[['IMP'], ['IMP'], ['IEA'], ['IMP'], ['IMP'], ['ISO', 'IEA'], ['IMP'], ['IMP'], ['IGI'], ['IGI']]	3	['Slc4a1', 'Dmtn', 'Epb42', 'Rhag', 'Tal1', 'Gata1', 'Ank1', 'Hba-x', 'Hba-a2', 'Hba-a1']
GO:BP	GO:0034101	erythrocyte homeostasis	5.91678e-07	TRUE	"Any process of regulating the production and elimination of erythrocytes within an organism." [GOC:add, PMID:10694114, PMID:14754397]	0.0655738	0.09375	['GO:0002262']	['ENSMUSG00000006574', 'ENSMUSG00000022099', 'ENSMUSG00000023216', 'ENSMUSG00000023926', 'ENSMUSG00000025270', 'ENSMUSG00000028717', 'ENSMUSG00000031162', 'ENSMUSG00000031543', 'ENSMUSG00000054191', 'ENSMUSG00000055609', 'ENSMUSG00000069917', 'ENSMUSG00000069919']	[['IMP'], ['IMP'], ['IEA'], ['IMP'], ['IMP'], ['IDA', 'IMP', 'ISO', 'TAS', 'IEA'], ['IDA', 'IMP', 'IGI', 'ISO', 'IEA'], ['IMP'], ['IEA'], ['IMP'], ['IGI'], ['IGI']]	3	['Slc4a1', 'Dmtn', 'Epb42', 'Rhag', 'Alas2', 'Tal1', 'Gata1', 'Ank1', 'Klf1', 'Hba-x', 'Hba-a2', 'Hba-a1']
GO:BP	GO:0002262	myeloid cell homeostasis	7.61917e-07	TRUE	"The process of regulating the proliferation and elimination of myeloid cells such that the total number of myeloid cells within a whole or part of an organism is stable over time in the absence of an outside stimulus." [CL:0000763, GOC:add]	0.0710383	0.0797546	['GO:0002376', 'GO:0048872']	['ENSMUSG00000006574', 'ENSMUSG00000022099', 'ENSMUSG00000023216', 'ENSMUSG00000023926', 'ENSMUSG00000025270', 'ENSMUSG00000027684', 'ENSMUSG00000028717', 'ENSMUSG00000031162', 'ENSMUSG00000031543', 'ENSMUSG00000054191', 'ENSMUSG00000055609', 'ENSMUSG00000069917', 'ENSMUSG00000069919']	[['IMP'], ['IMP'], ['IEA'], ['IMP'], ['IMP'], ['IMP'], ['IDA', 'IMP', 'ISO', 'TAS', 'IEA'], ['IDA', 'IMP', 'IGI', 'ISO', 'IEA'], ['IMP'], ['IEA'], ['IMP'], ['IGI'], ['IGI']]	3	['Slc4a1', 'Dmtn', 'Epb42', 'Rhag', 'Alas2', 'Mecom', 'Tal1', 'Gata1', 'Ank1', 'Klf1', 'Hba-x', 'Hba-a2', 'Hba-a1']
GO:BP	GO:0065008	regulation of biological quality	1.54471e-06	TRUE	"Any process that modulates a qualitative or quantitative trait of a biological quality. A biological quality is a measurable attribute of an organism or part of an organism, such as size, mass, shape, color, etc." [GOC:dph, GOC:isa_complete, GOC:mah, GOC:pr, GOC:vw]	0.36612	0.0171883	['GO:0065007']	['ENSMUSG00000000416', 'ENSMUSG00000000560', 'ENSMUSG00000001348', 'ENSMUSG00000002633', 'ENSMUSG00000004885', 'ENSMUSG00000005514', 'ENSMUSG00000006235', 'ENSMUSG00000006574', 'ENSMUSG00000015342', 'ENSMUSG00000021061', 'ENSMUSG00000021259', 'ENSMUSG00000021680', 'ENSMUSG00000022099', 'ENSMUSG00000022416', 'ENSMUSG00000022512', 'ENSMUSG00000023216', 'ENSMUSG00000023845', 'ENSMUSG00000023926', 'E…	[['ISO', 'IEA'], ['ISO', 'IBA'], ['IMP', 'IBA'], ['IMP'], ['IDA', 'IEA'], ['ISO', 'IEA'], ['ISO'], ['IMP', 'IBA'], ['IGI'], ['IEA'], ['IMP', 'ISS', 'ISO', 'IEA'], ['IDA', 'ISS', 'ISO', 'IBA', 'IEA'], ['IDA', 'IMP', 'ISS', 'ISO', 'IEA'], ['IMP', 'ISO', 'IBA', 'IEA'], ['IMP', 'ISO', 'IEA'], ['IMP', 'IEA'], ['IMP'], ['IMP', 'ISS', 'ISO', 'IEA'], ['IBA'], ['IDA', 'IMP', 'IGI', 'ISO', 'NAS'], ['IDA'],…	3	['Cttnbp2', 'Gabra2', 'Acp5', 'Shh', 'Crabp2', 'Por', 'Epor', 'Slc4a1', 'Xk', 'Sptb', 'Cyp46a1', 'Crhbp', 'Dmtn', 'Cacna1i', 'Cldn1', 'Epb42', 'Lnpep', 'Rhag', 'Cyp39a1', 'Aqp4', 'Dkk1', 'Alas2', 'Snca', 'Spta1', 'Esrrg', 'Olfm1', 'Car2', 'Mecom', 'Pear1', 'Aqp3', 'Tal1', 'Kel', 'Gata1', 'Dcx', 'Ank1', 'Mt2', 'Mt1', 'Ubash3b', 'Pygm', 'Map3k13', 'Slc25a37', 'Dhrs11', 'Kank4', 'Tnni3', 'Lmo1', 'Se…
GO:BP	GO:0055080	cation homeostasis	1.18221e-05	TRUE	"Any process involved in the maintenance of an internal steady state of cations within an organism or cell." [GOC:ceb, GOC:jid, GOC:mah]	0.131148	0.0318725	['GO:0050801']	['ENSMUSG00000006235', 'ENSMUSG00000006574', 'ENSMUSG00000015342', 'ENSMUSG00000022416', 'ENSMUSG00000023216', 'ENSMUSG00000023926', 'ENSMUSG00000025270', 'ENSMUSG00000025889', 'ENSMUSG00000027562', 'ENSMUSG00000029866', 'ENSMUSG00000031543', 'ENSMUSG00000031762', 'ENSMUSG00000031765', 'ENSMUSG00000032020', 'ENSMUSG00000032648', 'ENSMUSG00000034248', 'ENSMUSG00000035458', 'ENSMUSG00000038349', 'E…	[['ISO'], ['IMP', 'IBA'], ['IGI'], ['ISO'], ['IMP'], ['IMP'], ['IMP'], ['ISO', 'IEA'], ['IMP', 'ISO', 'IC', 'IEA'], ['IGI'], ['IMP'], ['IMP', 'IBA'], ['IDA', 'IMP', 'IBA'], ['IMP', 'IBA'], ['ISO'], ['IEA'], ['IDA', 'IMP'], ['IBA'], ['IDA', 'ISO', 'IBA'], ['IMP'], ['IDA'], ['IBA'], ['ISO', 'IEA'], ['IMP', 'ISO', 'IEA']]	3	['Epor', 'Slc4a1', 'Xk', 'Cacna1i', 'Epb42', 'Rhag', 'Alas2', 'Snca', 'Car2', 'Kel', 'Ank1', 'Mt2', 'Mt1', 'Ubash3b', 'Pygm', 'Slc25a37', 'Tnni3', 'Plcl1', 'Itpr3', 'Aqp11', 'Prkcb', 'Slc39a8', 'Ttpa', 'Slc8a3']
GO:BP	GO:0048872	homeostasis of number of cells	1.18221e-05	TRUE	"Any biological process involved in the maintenance of the steady-state number of cells within a population of cells." [GOC:isa_complete]	0.0819672	0.0515464	['GO:0042592']	['ENSMUSG00000006574', 'ENSMUSG00000022099', 'ENSMUSG00000023216', 'ENSMUSG00000023926', 'ENSMUSG00000025270', 'ENSMUSG00000026532', 'ENSMUSG00000027684', 'ENSMUSG00000028717', 'ENSMUSG00000031162', 'ENSMUSG00000031543', 'ENSMUSG00000036111', 'ENSMUSG00000054191', 'ENSMUSG00000055609', 'ENSMUSG00000069917', 'ENSMUSG00000069919']	[['IMP'], ['IMP'], ['IEA'], ['IMP'], ['IMP'], ['IMP'], ['IMP'], ['IDA', 'IMP', 'ISO', 'TAS', 'IEA'], ['IDA', 'IMP', 'IGI', 'ISO', 'IEA'], ['IMP'], ['IDA'], ['IEA'], ['IMP'], ['IGI'], ['IGI']]	3	['Slc4a1', 'Dmtn', 'Epb42', 'Rhag', 'Alas2', 'Spta1', 'Mecom', 'Tal1', 'Gata1', 'Ank1', 'Lmo1', 'Klf1', 'Hba-x', 'Hba-a2', 'Hba-a1']
GO:BP	GO:0015893	drug transport	1.20482e-05	TRUE	"The directed movement of a drug, a substance used in the diagnosis, treatment or prevention of a disease, into, out of or within a cell, or between cells, by means of some agent such as a transporter or pore." [GOC:ai]	0.0710383	0.0613208	['GO:0042493', 'GO:0006810']	['ENSMUSG00000023926', 'ENSMUSG00000024411', 'ENSMUSG00000025889', 'ENSMUSG00000027562', 'ENSMUSG00000032849', 'ENSMUSG00000052187', 'ENSMUSG00000052217', 'ENSMUSG00000052305', 'ENSMUSG00000052889', 'ENSMUSG00000055609', 'ENSMUSG00000069917', 'ENSMUSG00000069919', 'ENSMUSG00000073940']	[['ISO', 'IEA'], ['ISO'], ['IGI', 'ISO', 'TAS', 'IEA'], ['IMP', 'IC'], ['TAS'], ['IEA'], ['IEA'], ['IEA'], ['ISO'], ['IEA'], ['IEA'], ['IEA'], ['IEA']]	3	['Rhag', 'Aqp4', 'Snca', 'Car2', 'Abcc4', 'Hbb-y', 'Hbb-bh1', 'Hbb-bs', 'Prkcb', 'Hba-x', 'Hba-a2', 'Hba-a1', 'Hbb-bt']
GO:BP	GO:0098771	inorganic ion homeostasis	1.36338e-05	TRUE	"Any process involved in the maintenance of an internal steady state of inorganic ions within an organism or cell." [GOC:dos]	0.131148	0.0312907	['GO:0050801']	['ENSMUSG00000006235', 'ENSMUSG00000006574', 'ENSMUSG00000015342', 'ENSMUSG00000022416', 'ENSMUSG00000023216', 'ENSMUSG00000023926', 'ENSMUSG00000025270', 'ENSMUSG00000025889', 'ENSMUSG00000027562', 'ENSMUSG00000029866', 'ENSMUSG00000031543', 'ENSMUSG00000031762', 'ENSMUSG00000031765', 'ENSMUSG00000032020', 'ENSMUSG00000032648', 'ENSMUSG00000034248', 'ENSMUSG00000035458', 'ENSMUSG00000038349', 'E…	[['ISO'], ['IMP', 'IBA'], ['IGI'], ['ISO'], ['IMP'], ['IMP'], ['IMP'], ['ISO', 'IEA'], ['IMP', 'ISO', 'IC', 'IEA'], ['IGI'], ['IMP'], ['IMP', 'IBA'], ['IDA', 'IMP', 'IBA'], ['IMP', 'IBA'], ['ISO'], ['IEA'], ['IDA', 'IMP'], ['IBA'], ['IDA', 'ISO', 'IBA'], ['IMP'], ['IDA'], ['IBA'], ['ISO', 'IEA'], ['IMP', 'ISO', 'IEA']]	3	['Epor', 'Slc4a1', 'Xk', 'Cacna1i', 'Epb42', 'Rhag', 'Alas2', 'Snca', 'Car2', 'Kel', 'Ank1', 'Mt2', 'Mt1', 'Ubash3b', 'Pygm', 'Slc25a37', 'Tnni3', 'Plcl1', 'Itpr3', 'Aqp11', 'Prkcb', 'Slc39a8', 'Ttpa', 'Slc8a3']
GO:BP	GO:0070887	cellular response to chemical stimulus	2.04045e-05	TRUE	"Any process that results in a change in state or activity of a cell (in terms of movement, secretion, enzyme production, gene expression, etc.) as a result of a chemical stimulus." [GOC:mah]	0.295082	0.0178042	['GO:0051716', 'GO:0042221']	['ENSMUSG00000001494', 'ENSMUSG00000002633', 'ENSMUSG00000005514', 'ENSMUSG00000006235', 'ENSMUSG00000021259', 'ENSMUSG00000021680', 'ENSMUSG00000022099', 'ENSMUSG00000022512', 'ENSMUSG00000024411', 'ENSMUSG00000024868', 'ENSMUSG00000025584', 'ENSMUSG00000025889', 'ENSMUSG00000026610', 'ENSMUSG00000026614', 'ENSMUSG00000026672', 'ENSMUSG00000026688', 'ENSMUSG00000026999', 'ENSMUSG00000027562', 'E…	[['IDA', 'ISO'], ['IDA', 'ISO'], ['IEA'], ['ISO', 'IEA'], ['ISS', 'ISO', 'IEA'], ['IDA', 'ISS', 'ISO', 'IBA', 'IEA'], ['IMP', 'ISS', 'ISO', 'IEA'], ['IEA'], ['ISO'], ['IDA'], ['IMP', 'ISO', 'IBA', 'IEA'], ['IMP', 'ISO', 'IEA'], ['IEA'], ['ISO', 'IEA'], ['ISS', 'ISO', 'IEA'], ['IEA'], ['IEP'], ['ISS', 'ISO', 'IEA'], ['IEA'], ['IDA', 'ISO', 'IEA'], ['IEP', 'ISO', 'IEA'], ['IDA'], ['IDA', 'IMP', 'IS…	3	['Sost', 'Shh', 'Por', 'Epor', 'Cyp46a1', 'Crhbp', 'Dmtn', 'Cldn1', 'Aqp4', 'Dkk1', 'Pde8a', 'Snca', 'Esrrg', 'Slc30a10', 'Optn', 'Mgst3', 'Nup35', 'Car2', 'a', 'Aqp3', 'Padi2', 'Zc3hav1', 'C2cd5', 'Gata1', 'Hpgd', 'Mt2', 'Mt1', 'Rnf125', 'Camk1d', 'Il17rd', 'Pklr', 'Itpr3', 'Gpx2', 'Prokr1', 'Fgf4', 'Hbb-bh1', 'Hbb-bs', 'Cpne8', 'Prkcb', 'Ptprt', 'Rxfp2', 'Klf1', 'Hba-x', 'Irak2', 'H2-Q7', 'Gng8…
GO:BP	GO:0098754	detoxification	2.68261e-05	TRUE	"Any process that reduces or removes the toxicity of a toxic substance. These may include transport of the toxic substance away from sensitive areas and to compartments or complexes whose purpose is sequestration of the toxic substance." [GOC:dos]	0.0546448	0.0813008	['GO:0009636', 'GO:0008150']	['ENSMUSG00000026688', 'ENSMUSG00000031762', 'ENSMUSG00000031765', 'ENSMUSG00000042808', 'ENSMUSG00000052217', 'ENSMUSG00000052305', 'ENSMUSG00000055609', 'ENSMUSG00000069917', 'ENSMUSG00000069919', 'ENSMUSG00000073940']	[['IEA'], ['IMP', 'IBA'], ['IGI', 'IBA'], ['IEA'], ['IEA'], ['IEA'], ['IEA'], ['IEA'], ['IEA'], ['IEA']]	3	['Mgst3', 'Mt2', 'Mt1', 'Gpx2', 'Hbb-bh1', 'Hbb-bs', 'Hba-x', 'Hba-a2', 'Hba-a1', 'Hbb-bt']
GO:BP	GO:0050801	ion homeostasis	5.90334e-05	TRUE	"Any process involved in the maintenance of an internal steady state of ions within an organism or cell." [GOC:ai]	0.131148	0.0285714	['GO:0048878']	['ENSMUSG00000006235', 'ENSMUSG00000006574', 'ENSMUSG00000015342', 'ENSMUSG00000022416', 'ENSMUSG00000023216', 'ENSMUSG00000023926', 'ENSMUSG00000025270', 'ENSMUSG00000025889', 'ENSMUSG00000027562', 'ENSMUSG00000029866', 'ENSMUSG00000031543', 'ENSMUSG00000031762', 'ENSMUSG00000031765', 'ENSMUSG00000032020', 'ENSMUSG00000032648', 'ENSMUSG00000034248', 'ENSMUSG00000035458', 'ENSMUSG00000038349', 'E…	[['ISO'], ['IMP', 'IBA'], ['IGI'], ['ISO'], ['IMP'], ['IMP', 'ISS', 'ISO', 'IEA'], ['IMP'], ['ISO', 'IEA'], ['IMP', 'ISO', 'IC', 'IEA'], ['IGI'], ['IMP'], ['IMP', 'IBA'], ['IDA', 'IMP', 'IBA'], ['IMP', 'IBA'], ['ISO'], ['IEA'], ['IDA', 'IMP'], ['IBA'], ['IDA', 'ISO', 'IBA'], ['IMP'], ['IDA'], ['IBA'], ['ISO', 'IEA'], ['IMP', 'ISO', 'IEA']]	3	['Epor', 'Slc4a1', 'Xk', 'Cacna1i', 'Epb42', 'Rhag', 'Alas2', 'Snca', 'Car2', 'Kel', 'Ank1', 'Mt2', 'Mt1', 'Ubash3b', 'Pygm', 'Slc25a37', 'Tnni3', 'Plcl1', 'Itpr3', 'Aqp11', 'Prkcb', 'Slc39a8', 'Ttpa', 'Slc8a3']
GO:BP	GO:0009636	response to toxic substance	9.45827e-05	TRUE	"Any process that results in a change in state or activity of a cell or an organism (in terms of movement, secretion, enzyme production, gene expression, etc.) as a result of a toxic stimulus." [GOC:lr]	0.103825	0.0336879	['GO:0042221']	['ENSMUSG00000002633', 'ENSMUSG00000006235', 'ENSMUSG00000006574', 'ENSMUSG00000021680', 'ENSMUSG00000022512', 'ENSMUSG00000025584', 'ENSMUSG00000026354', 'ENSMUSG00000026688', 'ENSMUSG00000031613', 'ENSMUSG00000031762', 'ENSMUSG00000031765', 'ENSMUSG00000042808', 'ENSMUSG00000052217', 'ENSMUSG00000052305', 'ENSMUSG00000055609', 'ENSMUSG00000069917', 'ENSMUSG00000069919', 'ENSMUSG00000073940', 'E…	[['ISO'], ['ISO'], ['ISO'], ['ISS', 'ISO', 'IEA'], ['IEA'], ['ISO', 'IEA'], ['ISO'], ['IEA'], ['ISO', 'IEA'], ['IMP', 'IBA'], ['IGI', 'IBA'], ['IEA'], ['IEA'], ['IEA'], ['IEA'], ['IEA'], ['IEA'], ['IEA'], ['IMP']]	3	['Shh', 'Epor', 'Slc4a1', 'Crhbp', 'Cldn1', 'Pde8a', 'Lct', 'Mgst3', 'Hpgd', 'Mt2', 'Mt1', 'Gpx2', 'Hbb-bh1', 'Hbb-bs', 'Hba-x', 'Hba-a2', 'Hba-a1', 'Hbb-bt', 'Ttpa']
GO:BP	GO:0006873	cellular ion homeostasis	9.8279e-05	TRUE	"Any process involved in the maintenance of an internal steady state of ions at the level of a cell." [GOC:mah]	0.114754	0.0307018	['GO:0055082', 'GO:0050801']	['ENSMUSG00000006235', 'ENSMUSG00000006574', 'ENSMUSG00000015342', 'ENSMUSG00000022416', 'ENSMUSG00000023926', 'ENSMUSG00000025270', 'ENSMUSG00000025889', 'ENSMUSG00000027562', 'ENSMUSG00000029866', 'ENSMUSG00000031762', 'ENSMUSG00000031765', 'ENSMUSG00000032020', 'ENSMUSG00000032648', 'ENSMUSG00000035458', 'ENSMUSG00000038349', 'ENSMUSG00000042644', 'ENSMUSG00000042797', 'ENSMUSG00000052889', 'E…	[['ISO'], ['IBA'], ['IGI'], ['ISO'], ['ISS', 'ISO', 'IEA'], ['IMP'], ['ISO', 'IEA'], ['IMP', 'ISO', 'IEA'], ['IGI'], ['IMP', 'IBA'], ['IDA', 'IMP', 'IBA'], ['IMP', 'IBA'], ['ISO'], ['IDA', 'IMP'], ['IBA'], ['IDA', 'ISO', 'IBA'], ['IMP'], ['IDA'], ['IBA'], ['ISO', 'IEA'], ['IMP', 'ISO', 'IEA']]	3	['Epor', 'Slc4a1', 'Xk', 'Cacna1i', 'Rhag', 'Alas2', 'Snca', 'Car2', 'Kel', 'Mt2', 'Mt1', 'Ubash3b', 'Pygm', 'Tnni3', 'Plcl1', 'Itpr3', 'Aqp11', 'Prkcb', 'Slc39a8', 'Ttpa', 'Slc8a3']
GO:BP	GO:0035136	forelimb morphogenesis	0.000209557	TRUE	"The process in which the anatomical structures of the forelimb are generated and organized. The forelimbs are the front limbs of an animal, e.g. the arms of a human." [GOC:go_curators]	0.0327869	0.15	['GO:0035108']	['ENSMUSG00000002633', 'ENSMUSG00000004885', 'ENSMUSG00000024565', 'ENSMUSG00000027684', 'ENSMUSG00000038227', 'ENSMUSG00000040310']	[['IMP'], ['IMP'], ['IGI'], ['IMP'], ['IGI'], ['IGI']]	3	['Shh', 'Crabp2', 'Sall3', 'Mecom', 'Hoxa9', 'Alx4']
GO:BP	GO:0030003	cellular cation homeostasis	0.00026533	TRUE	"Any process involved in the maintenance of an internal steady state of cations at the level of a cell." [GOC:ceb, GOC:mah]	0.10929	0.0298063	['GO:0006873', 'GO:0055080']	['ENSMUSG00000006235', 'ENSMUSG00000006574', 'ENSMUSG00000015342', 'ENSMUSG00000022416', 'ENSMUSG00000025270', 'ENSMUSG00000025889', 'ENSMUSG00000027562', 'ENSMUSG00000029866', 'ENSMUSG00000031762', 'ENSMUSG00000031765', 'ENSMUSG00000032020', 'ENSMUSG00000032648', 'ENSMUSG00000035458', 'ENSMUSG00000038349', 'ENSMUSG00000042644', 'ENSMUSG00000042797', 'ENSMUSG00000052889', 'ENSMUSG00000053897', 'E…	[['ISO'], ['IBA'], ['IGI'], ['ISO'], ['IMP'], ['ISO', 'IEA'], ['IMP', 'ISO', 'IEA'], ['IGI'], ['IMP', 'IBA'], ['IDA', 'IMP', 'IBA'], ['IMP', 'IBA'], ['ISO'], ['IDA', 'IMP'], ['IBA'], ['IDA', 'ISO', 'IBA'], ['IMP'], ['IDA'], ['IBA'], ['ISO', 'IEA'], ['IMP', 'ISO', 'IEA']]	3	['Epor', 'Slc4a1', 'Xk', 'Cacna1i', 'Alas2', 'Snca', 'Car2', 'Kel', 'Mt2', 'Mt1', 'Ubash3b', 'Pygm', 'Tnni3', 'Plcl1', 'Itpr3', 'Aqp11', 'Prkcb', 'Slc39a8', 'Ttpa', 'Slc8a3']
GO:BP	GO:0030099	myeloid cell differentiation	0.000266609	TRUE	"The process in which a relatively unspecialized myeloid precursor cell acquires the specialized features of any cell of the myeloid leukocyte, megakaryocyte, thrombocyte, or erythrocyte lineages." [GOC:add, ISBN:0781735149]	0.0819672	0.0383632	['GO:0030154', 'GO:0030097']	['ENSMUSG00000006574', 'ENSMUSG00000022099', 'ENSMUSG00000023216', 'ENSMUSG00000023926', 'ENSMUSG00000025270', 'ENSMUSG00000027562', 'ENSMUSG00000028717', 'ENSMUSG00000031162', 'ENSMUSG00000031543', 'ENSMUSG00000032020', 'ENSMUSG00000038227', 'ENSMUSG00000054191', 'ENSMUSG00000055609', 'ENSMUSG00000069917', 'ENSMUSG00000069919']	[['IMP'], ['IMP'], ['IEA'], ['IMP'], ['IMP'], ['ISO', 'IEA'], ['IDA', 'IMP', 'ISO', 'TAS', 'IEA'], ['IDA', 'IMP', 'IGI', 'ISO', 'IEA'], ['IMP'], ['IMP', 'IBA'], ['IDA'], ['IEA'], ['IMP'], ['IGI'], ['IGI']]	3	['Slc4a1', 'Dmtn', 'Epb42', 'Rhag', 'Alas2', 'Car2', 'Tal1', 'Gata1', 'Ank1', 'Ubash3b', 'Hoxa9', 'Klf1', 'Hba-x', 'Hba-a2', 'Hba-a1']
GO:BP	GO:0042744	hydrogen peroxide catabolic process	0.000266609	TRUE	"The chemical reactions and pathways resulting in the breakdown of hydrogen peroxide (H2O2)." [GOC:jl]	0.0273224	0.208333	['GO:0051187', 'GO:0042737', 'GO:0042743', 'GO:0017001']	['ENSMUSG00000025889', 'ENSMUSG00000052217', 'ENSMUSG00000052305', 'ENSMUSG00000055609', 'ENSMUSG00000073940']	[['ISO', 'IEA'], ['IBA'], ['IBA'], ['IBA'], ['IBA']]	3	['Snca', 'Hbb-bh1', 'Hbb-bs', 'Hba-x', 'Hbb-bt']
GO:BP	GO:0098869	cellular oxidant detoxification	0.00032401	TRUE	"Any process carried out at the cellular level that reduces or removes the toxicity superoxide radicals or hydrogen peroxide." [GOC:dos, GOC:vw]	0.0437158	0.0816327	['GO:1990748']	['ENSMUSG00000026688', 'ENSMUSG00000042808', 'ENSMUSG00000052217', 'ENSMUSG00000052305', 'ENSMUSG00000055609', 'ENSMUSG00000069917', 'ENSMUSG00000069919', 'ENSMUSG00000073940']	[['IEA'], ['IEA'], ['IEA'], ['IEA'], ['IEA'], ['IEA'], ['IEA'], ['IEA']]	3	['Mgst3', 'Gpx2', 'Hbb-bh1', 'Hbb-bs', 'Hba-x', 'Hba-a2', 'Hba-a1', 'Hbb-bt']
GO:BP	GO:0055065	metal ion homeostasis	0.000330697	TRUE	"Any process involved in the maintenance of an internal steady state of metal ions within an organism or cell." [GOC:ai, GOC:jid, GOC:mah]	0.10929	0.0290276	['GO:0055080', 'GO:0098771']	['ENSMUSG00000006235', 'ENSMUSG00000015342', 'ENSMUSG00000022416', 'ENSMUSG00000023216', 'ENSMUSG00000023926', 'ENSMUSG00000025270', 'ENSMUSG00000025889', 'ENSMUSG00000029866', 'ENSMUSG00000031543', 'ENSMUSG00000031762', 'ENSMUSG00000031765', 'ENSMUSG00000032020', 'ENSMUSG00000032648', 'ENSMUSG00000034248', 'ENSMUSG00000035458', 'ENSMUSG00000038349', 'ENSMUSG00000042644', 'ENSMUSG00000052889', 'E…	[['ISO'], ['IGI'], ['ISO'], ['IMP'], ['IMP'], ['IMP'], ['ISO', 'IEA'], ['IGI'], ['IMP'], ['IMP', 'IBA'], ['IDA', 'IMP', 'IBA'], ['IMP', 'IBA'], ['ISO'], ['IEA'], ['IDA', 'IMP'], ['IBA'], ['IDA', 'ISO', 'IBA'], ['IDA'], ['IBA'], ['IMP', 'ISO', 'IEA']]	3	['Epor', 'Xk', 'Cacna1i', 'Epb42', 'Rhag', 'Alas2', 'Snca', 'Kel', 'Ank1', 'Mt2', 'Mt1', 'Ubash3b', 'Pygm', 'Slc25a37', 'Tnni3', 'Plcl1', 'Itpr3', 'Prkcb', 'Slc39a8', 'Slc8a3']
GO:BP	GO:0048878	chemical homeostasis	0.000338886	TRUE	"Any biological process involved in the maintenance of an internal steady state of a chemical." [GOC:isa_complete]	0.153005	0.0227642	['GO:0042592']	['ENSMUSG00000006235', 'ENSMUSG00000006574', 'ENSMUSG00000015342', 'ENSMUSG00000022416', 'ENSMUSG00000022512', 'ENSMUSG00000023216', 'ENSMUSG00000023926', 'ENSMUSG00000023963', 'ENSMUSG00000024411', 'ENSMUSG00000025270', 'ENSMUSG00000025889', 'ENSMUSG00000027562', 'ENSMUSG00000028435', 'ENSMUSG00000029866', 'ENSMUSG00000031543', 'ENSMUSG00000031762', 'ENSMUSG00000031765', 'ENSMUSG00000032020', 'E…	[['ISO'], ['IMP', 'IBA'], ['IGI'], ['ISO'], ['IMP', 'ISO', 'IEA'], ['IMP'], ['IMP', 'ISS', 'ISO', 'IEA'], ['IBA'], ['IDA', 'IMP', 'IGI', 'ISO', 'NAS'], ['IMP'], ['ISO', 'IEA'], ['IMP', 'ISO', 'IC', 'IEA'], ['IMP', 'IGI'], ['IGI'], ['IMP'], ['IMP', 'IBA'], ['IDA', 'IMP', 'IBA'], ['IMP', 'IBA'], ['ISO'], ['IEA'], ['IDA', 'IMP'], ['IBA'], ['IDA', 'ISO', 'IBA'], ['IMP'], ['IDA'], ['IBA'], ['ISO', 'IE…	3	['Epor', 'Slc4a1', 'Xk', 'Cacna1i', 'Cldn1', 'Epb42', 'Rhag', 'Cyp39a1', 'Aqp4', 'Alas2', 'Snca', 'Car2', 'Aqp3', 'Kel', 'Ank1', 'Mt2', 'Mt1', 'Ubash3b', 'Pygm', 'Slc25a37', 'Tnni3', 'Plcl1', 'Itpr3', 'Aqp11', 'Prkcb', 'Slc39a8', 'Ttpa', 'Slc8a3']
GO:BP	GO:1990748	cellular detoxification	0.000555798	TRUE	"Any process carried out at the cellular level that reduces or removes the toxicity of a toxic substance. These may include transport of the toxic substance away from sensitive areas and to compartments or complexes whose purpose is sequestration of the toxic substance." [GOC:vw]	0.0437158	0.0747664	['GO:0009987', 'GO:0097237', 'GO:0098754']	['ENSMUSG00000026688', 'ENSMUSG00000042808', 'ENSMUSG00000052217', 'ENSMUSG00000052305', 'ENSMUSG00000055609', 'ENSMUSG00000069917', 'ENSMUSG00000069919', 'ENSMUSG00000073940']	[['IEA'], ['IEA'], ['IEA'], ['IEA'], ['IEA'], ['IEA'], ['IEA'], ['IEA']]	3	['Mgst3', 'Gpx2', 'Hbb-bh1', 'Hbb-bs', 'Hba-x', 'Hba-a2', 'Hba-a1', 'Hbb-bt']
GO:BP	GO:0048736	appendage development	0.000602416	TRUE	"The process whose specific outcome is the progression of an appendage over time, from its formation to the mature structure. An appendage is an organ or part that is attached to the trunk of an organism, such as a limb or a branch." [GOC:jid, GOC:rc]	0.0546448	0.0540541	['GO:0007275', 'GO:0048856']	['ENSMUSG00000002633', 'ENSMUSG00000004885', 'ENSMUSG00000021136', 'ENSMUSG00000024565', 'ENSMUSG00000024868', 'ENSMUSG00000027684', 'ENSMUSG00000038227', 'ENSMUSG00000040310', 'ENSMUSG00000050917', 'ENSMUSG00000074934']	[['IMP', 'IGI'], ['IMP'], ['IEA'], ['IGI'], ['IMP', 'IGI'], ['IMP'], ['IGI'], ['IMP', 'IGI'], ['IGI'], ['IMP', 'ISO']]	3	['Shh', 'Crabp2', 'Smoc1', 'Sall3', 'Dkk1', 'Mecom', 'Hoxa9', 'Alx4', 'Fgf4', 'Grem1']
GO:BP	GO:0060173	limb development	0.000602416	TRUE	"The process whose specific outcome is the progression of a limb over time, from its formation to the mature structure. A limb is an appendage of an animal used for locomotion or grasping. Examples include legs, arms or some types of fin." [GOC:dgh, GOC:dph, PMID:11487378]	0.0546448	0.0540541	['GO:0048736']	['ENSMUSG00000002633', 'ENSMUSG00000004885', 'ENSMUSG00000021136', 'ENSMUSG00000024565', 'ENSMUSG00000024868', 'ENSMUSG00000027684', 'ENSMUSG00000038227', 'ENSMUSG00000040310', 'ENSMUSG00000050917', 'ENSMUSG00000074934']	[['IMP', 'IGI'], ['IMP'], ['IEA'], ['IGI'], ['IMP', 'IGI'], ['IMP'], ['IGI'], ['IMP', 'IGI'], ['IGI'], ['IMP', 'ISO']]	3	['Shh', 'Crabp2', 'Smoc1', 'Sall3', 'Dkk1', 'Mecom', 'Hoxa9', 'Alx4', 'Fgf4', 'Grem1']
GO:BP	GO:0019755	one-carbon compound transport	0.000602416	TRUE	"The directed movement of one-carbon compounds into, out of or within a cell, or between cells, by means of some agent such as a transporter or pore." [GOC:ai]	0.0218579	0.285714	['GO:0071702']	['ENSMUSG00000023926', 'ENSMUSG00000024411', 'ENSMUSG00000027562', 'ENSMUSG00000028435']	[['ISO', 'IEA'], ['ISO'], ['IMP', 'IC'], ['IMP', 'IEA']]	3	['Rhag', 'Aqp4', 'Car2', 'Aqp3']
GO:BP	GO:0055082	cellular chemical homeostasis	0.000668185	TRUE	"Any biological process involved in the maintenance of an internal steady state of a chemical at the level of the cell." [GOC:isa_complete, GOC:jid]	0.120219	0.025463	['GO:0048878', 'GO:0019725']	['ENSMUSG00000006235', 'ENSMUSG00000006574', 'ENSMUSG00000015342', 'ENSMUSG00000022416', 'ENSMUSG00000023926', 'ENSMUSG00000024411', 'ENSMUSG00000025270', 'ENSMUSG00000025889', 'ENSMUSG00000027562', 'ENSMUSG00000029866', 'ENSMUSG00000031762', 'ENSMUSG00000031765', 'ENSMUSG00000032020', 'ENSMUSG00000032648', 'ENSMUSG00000035458', 'ENSMUSG00000038349', 'ENSMUSG00000042644', 'ENSMUSG00000042797', 'E…	[['ISO'], ['IBA'], ['IGI'], ['ISO'], ['ISS', 'ISO', 'IEA'], ['IDA', 'ISO'], ['IMP'], ['ISO', 'IEA'], ['IMP', 'ISO', 'IEA'], ['IGI'], ['IMP', 'IBA'], ['IDA', 'IMP', 'IBA'], ['IMP', 'IBA'], ['ISO'], ['IDA', 'IMP'], ['IBA'], ['IDA', 'ISO', 'IBA'], ['IMP'], ['IDA'], ['IBA'], ['ISO', 'IEA'], ['IMP', 'ISO', 'IEA']]	3	['Epor', 'Slc4a1', 'Xk', 'Cacna1i', 'Rhag', 'Aqp4', 'Alas2', 'Snca', 'Car2', 'Kel', 'Mt2', 'Mt1', 'Ubash3b', 'Pygm', 'Tnni3', 'Plcl1', 'Itpr3', 'Aqp11', 'Prkcb', 'Slc39a8', 'Ttpa', 'Slc8a3']
GO:BP	GO:0048731	system development	4.78106e-12	TRUE	"The process whose specific outcome is the progression of an organismal system over time, from its formation to the mature structure. A system is a regularly interacting or interdependent group of organs or tissues that work together to carry out a given biological process." [GOC:dph, GOC:jid]	0.469194	0.0210863	['GO:0007275', 'GO:0048856']	['ENSMUSG00000001227', 'ENSMUSG00000001270', 'ENSMUSG00000001313', 'ENSMUSG00000001497', 'ENSMUSG00000001566', 'ENSMUSG00000001751', 'ENSMUSG00000005583', 'ENSMUSG00000006930', 'ENSMUSG00000010175', 'ENSMUSG00000014773', 'ENSMUSG00000017969', 'ENSMUSG00000018593', 'ENSMUSG00000018845', 'ENSMUSG00000019194', 'ENSMUSG00000019906', 'ENSMUSG00000020173', 'ENSMUSG00000020467', 'ENSMUSG00000021313', 'E…	[['IBA', 'IEA'], ['IEA'], ['IMP'], ['IGI', 'TAS', 'IEA'], ['IDA', 'IMP', 'IBA'], ['IMP'], ['IDA', 'IMP', 'IGI', 'ISS', 'ISO', 'NAS', 'IEA'], ['IMP', 'ISO', 'IBA'], ['IMP', 'IEP', 'ISO', 'IBA', 'IEA'], ['IDA', 'IMP', 'IEP', 'NAS', 'IC'], ['IDA', 'ISS', 'ISO', 'IEA'], ['IMP', 'ISO', 'IEA'], ['ISS', 'IEA'], ['IMP', 'IGI'], ['IDA'], ['IDA', 'IMP', 'IGI', 'IEP'], ['ISS', 'ISO', 'IEA'], ['IMP'], ['IMP'…	4	['Sema6b', 'Ckb', 'Rnd2', 'Pax9', 'Mnx1', 'Naglu', 'Mef2c', 'Hap1', 'Prox1', 'Dll1', 'Ptgis', 'Sparc', 'Unc45b', 'Scn1b', 'Lin7a', 'Cobl', 'Efemp1', 'Ryr2', 'Pitx1', 'Thbs4', 'Fst', 'Ednrb', 'Npr3', 'Matn2', 'Has2', 'Alcam', 'Synj2', 'Sox8', 'Dpysl3', 'Megf10', 'Agap2', 'Fam20c', 'Tmeff2', 'Igfbp5', 'Tnnt2', 'Zeb2', 'Itga4', 'Creb3l1', 'Stmn2', 'Tnik', 'Ptx3', 'Bcar3', 'Cyr61', 'Tnc', 'Pax7', 'Se…
GO:BP	GO:0009653	anatomical structure morphogenesis	4.82136e-12	TRUE	"The process in which anatomical structures are generated and organized. Morphogenesis pertains to the creation of form." [GOC:go_curators, ISBN:0521436125]	0.331754	0.026616	['GO:0032502', 'GO:0048856']	['ENSMUSG00000001227', 'ENSMUSG00000001313', 'ENSMUSG00000001497', 'ENSMUSG00000001566', 'ENSMUSG00000001751', 'ENSMUSG00000005583', 'ENSMUSG00000010175', 'ENSMUSG00000014773', 'ENSMUSG00000017969', 'ENSMUSG00000018593', 'ENSMUSG00000019194', 'ENSMUSG00000020173', 'ENSMUSG00000020467', 'ENSMUSG00000021313', 'ENSMUSG00000021506', 'ENSMUSG00000021702', 'ENSMUSG00000021765', 'ENSMUSG00000022324', 'E…	[['IBA'], ['IMP', 'IBA'], ['IGI', 'TAS', 'IEA'], ['IMP', 'IBA'], ['IMP'], ['IMP', 'IGI'], ['IMP', 'IEP', 'ISO', 'IBA', 'IEA'], ['IMP', 'IGI', 'NAS'], ['ISS', 'ISO', 'IEA'], ['ISO', 'IEA'], ['IMP'], ['IMP', 'IGI', 'IEP'], ['IEA'], ['IMP'], ['IDA', 'IMP', 'IGI', 'IBA'], ['ISO', 'IEA'], ['IMP'], ['IGI', 'IBA'], ['IMP', 'ISO', 'IEA'], ['IMP', 'ISS'], ['IMP', 'IGI', 'IBA'], ['IMP', 'IBA'], ['ISO', 'IB…	4	['Sema6b', 'Rnd2', 'Pax9', 'Mnx1', 'Naglu', 'Mef2c', 'Prox1', 'Dll1', 'Ptgis', 'Sparc', 'Scn1b', 'Cobl', 'Efemp1', 'Ryr2', 'Pitx1', 'Thbs4', 'Fst', 'Matn2', 'Has2', 'Alcam', 'Sox8', 'Fam20c', 'Tmeff2', 'Igfbp5', 'Tnnt2', 'Zeb2', 'Itga4', 'Creb3l1', 'Tnik', 'Bcar3', 'Cyr61', 'Tnc', 'Pax7', 'Sema3c', 'Adamts9', 'Foxp1', 'Chrna7', 'Nr2f2', 'Tgfb1i1', 'Acta1', 'Bmp5', 'Tpm1', 'Heyl', 'Sox10', 'Palmd'…
GO:BP	GO:0007275	multicellular organism development	1.10436e-11	TRUE	"The biological process whose specific outcome is the progression of a multicellular organism over time from an initial condition (e.g. a zygote or a young adult) to a later condition (e.g. a multicellular animal or an aged adult)." [GOC:dph, GOC:ems, GOC:isa_complete, GOC:tb]	0.492891	0.0198587	['GO:0032501', 'GO:0048856']	['ENSMUSG00000001227', 'ENSMUSG00000001270', 'ENSMUSG00000001313', 'ENSMUSG00000001497', 'ENSMUSG00000001566', 'ENSMUSG00000001751', 'ENSMUSG00000005583', 'ENSMUSG00000006930', 'ENSMUSG00000010175', 'ENSMUSG00000014773', 'ENSMUSG00000017969', 'ENSMUSG00000018593', 'ENSMUSG00000018845', 'ENSMUSG00000019194', 'ENSMUSG00000019906', 'ENSMUSG00000020173', 'ENSMUSG00000020182', 'ENSMUSG00000020467', 'E…	[['IBA', 'IEA'], ['IEA'], ['IMP'], ['IGI', 'TAS', 'IEA'], ['IDA', 'IMP', 'IBA'], ['IMP'], ['IDA', 'IMP', 'IGI', 'ISS', 'ISO', 'IBA', 'NAS', 'IEA'], ['IMP', 'ISO', 'IBA'], ['IMP', 'IEP', 'ISO', 'IBA', 'IEA'], ['IDA', 'IMP', 'IGI', 'IEP', 'NAS', 'IC', 'IEA'], ['IDA', 'ISS', 'ISO', 'IEA'], ['IMP', 'ISO', 'IEA'], ['ISS', 'IEA'], ['IMP', 'IGI'], ['IDA'], ['IDA', 'IMP', 'IGI', 'IEP'], ['IEA'], ['ISS', …	4	['Sema6b', 'Ckb', 'Rnd2', 'Pax9', 'Mnx1', 'Naglu', 'Mef2c', 'Hap1', 'Prox1', 'Dll1', 'Ptgis', 'Sparc', 'Unc45b', 'Scn1b', 'Lin7a', 'Cobl', 'Ddc', 'Efemp1', 'Ryr2', 'Pitx1', 'Thbs4', 'Fst', 'Ednrb', 'Npr3', 'Matn2', 'Has2', 'Alcam', 'Synj2', 'Sox8', 'Dpysl3', 'Megf10', 'Tdrd1', 'Agap2', 'Fam20c', 'Tmeff2', 'Igfbp5', 'Tnnt2', 'Zeb2', 'Itga4', 'Creb3l1', 'Stmn2', 'Tnik', 'Ptx3', 'Bcar3', 'Cyr61', 'F…
GO:BP	GO:0048468	cell development	2.26271e-11	TRUE	"The process whose specific outcome is the progression of the cell over time, from its formation to the mature structure. Cell development does not include the steps involved in committing a cell to a specific fate." [GOC:go_curators]	0.303318	0.0271993	['GO:0048869', 'GO:0048856', 'GO:0030154']	['ENSMUSG00000001227', 'ENSMUSG00000001313', 'ENSMUSG00000001566', 'ENSMUSG00000001751', 'ENSMUSG00000005583', 'ENSMUSG00000006930', 'ENSMUSG00000010175', 'ENSMUSG00000014773', 'ENSMUSG00000019194', 'ENSMUSG00000020173', 'ENSMUSG00000020467', 'ENSMUSG00000021702', 'ENSMUSG00000022122', 'ENSMUSG00000022324', 'ENSMUSG00000022367', 'ENSMUSG00000022636', 'ENSMUSG00000024176', 'ENSMUSG00000024501', 'E…	[['IBA'], ['IMP'], ['IMP', 'IBA'], ['IMP'], ['IDA', 'IMP'], ['IMP', 'ISO'], ['IMP', 'IBA', 'IEA'], ['IMP'], ['IMP', 'IGI'], ['IDA', 'IMP'], ['ISO'], ['ISO'], ['IDA', 'IMP'], ['IDA', 'IMP', 'IGI', 'IBA'], ['ISO', 'IEA'], ['IMP', 'ISS'], ['IMP', 'IGI', 'IEP'], ['ISS', 'ISO', 'IEA'], ['ISS', 'ISO', 'IEA'], ['IMP'], ['IMP'], ['IBA'], ['IMP', 'IBA'], ['IMP'], ['IEA'], ['ISS', 'ISO', 'IBA', 'IEA'], ['I…	4	['Sema6b', 'Rnd2', 'Mnx1', 'Naglu', 'Mef2c', 'Hap1', 'Prox1', 'Dll1', 'Scn1b', 'Cobl', 'Efemp1', 'Thbs4', 'Ednrb', 'Matn2', 'Has2', 'Alcam', 'Sox8', 'Dpysl3', 'Megf10', 'Tdrd1', 'Fam20c', 'Tmeff2', 'Tnnt2', 'Zeb2', 'Itga4', 'Stmn2', 'Tnik', 'Ptx3', 'Fmn2', 'Tnc', 'Sema3c', 'Foxp1', 'Bhlhe41', 'Chrna7', 'Tgfb1i1', 'Acta1', 'Bmp5', 'Trf', 'Heyl', 'Sox10', 'Adgrb3', 'Acta2', 'Slitrk2', 'Slc9b2', 'My…
GO:BP	GO:0048856	anatomical structure development	5.02063e-11	TRUE	"The biological process whose specific outcome is the progression of an anatomical structure from an initial condition to its mature state. This process begins with the formation of the structure and ends with the mature structure, whatever form that may be including its natural destruction. An anatomical structure is any biological entity that occupies space and is distinguished from its surroun…	0.516588	0.0187479	['GO:0032502']	['ENSMUSG00000001227', 'ENSMUSG00000001270', 'ENSMUSG00000001313', 'ENSMUSG00000001497', 'ENSMUSG00000001566', 'ENSMUSG00000001751', 'ENSMUSG00000005583', 'ENSMUSG00000006930', 'ENSMUSG00000010175', 'ENSMUSG00000014773', 'ENSMUSG00000017969', 'ENSMUSG00000018593', 'ENSMUSG00000018845', 'ENSMUSG00000019194', 'ENSMUSG00000019906', 'ENSMUSG00000020173', 'ENSMUSG00000020182', 'ENSMUSG00000020467', 'E…	[['IBA', 'IEA'], ['IEA'], ['IMP', 'IBA'], ['IMP', 'IGI', 'TAS', 'IEA'], ['IDA', 'IMP', 'IBA'], ['IMP'], ['IDA', 'IMP', 'IGI', 'ISS', 'ISO', 'IBA', 'NAS', 'IEA'], ['IMP', 'ISO', 'IBA'], ['IMP', 'IEP', 'ISO', 'IBA', 'IEA'], ['IDA', 'IMP', 'IGI', 'IEP', 'NAS', 'IC', 'IEA'], ['IDA', 'ISS', 'ISO', 'IEA'], ['IMP', 'ISO', 'IEA'], ['ISS', 'IEA'], ['IMP', 'IGI'], ['IDA'], ['IDA', 'IMP', 'IGI', 'IEP'], ['I…	4	['Sema6b', 'Ckb', 'Rnd2', 'Pax9', 'Mnx1', 'Naglu', 'Mef2c', 'Hap1', 'Prox1', 'Dll1', 'Ptgis', 'Sparc', 'Unc45b', 'Scn1b', 'Lin7a', 'Cobl', 'Ddc', 'Efemp1', 'Ryr2', 'Pitx1', 'Thbs4', 'Fst', 'Ednrb', 'Npr3', 'Matn2', 'Has2', 'Alcam', 'Synj2', 'Sox8', 'Dpysl3', 'Megf10', 'Tdrd1', 'Agap2', 'Fam20c', 'Tmeff2', 'Igfbp5', 'Tnnt2', 'Zeb2', 'Itga4', 'Creb3l1', 'Stmn2', 'Tnik', 'Ptx3', 'Bcar3', 'Cyr61', 'F…
GO:BP	GO:0051239	regulation of multicellular organismal process	6.73031e-11	TRUE	"Any process that modulates the frequency, rate or extent of a multicellular organismal process, the processes pertinent to the function of a multicellular organism above the cellular level; includes the integrated processes of tissues and organs." [GOC:ai, GOC:dph, GOC:tb]	0.35545	0.0235775	['GO:0050789', 'GO:0032501']	['ENSMUSG00000001227', 'ENSMUSG00000001313', 'ENSMUSG00000001497', 'ENSMUSG00000002771', 'ENSMUSG00000005583', 'ENSMUSG00000006930', 'ENSMUSG00000009633', 'ENSMUSG00000010175', 'ENSMUSG00000014773', 'ENSMUSG00000017969', 'ENSMUSG00000018593', 'ENSMUSG00000019194', 'ENSMUSG00000020173', 'ENSMUSG00000020467', 'ENSMUSG00000021313', 'ENSMUSG00000021702', 'ENSMUSG00000021765', 'ENSMUSG00000022122', 'E…	[['IBA'], ['IMP'], ['IGI'], ['IMP'], ['IDA', 'IMP', 'ISS', 'ISO', 'IEA'], ['IMP', 'ISS', 'ISO'], ['IMP'], ['IMP', 'ISO', 'IEA'], ['IDA', 'IMP', 'ISO', 'IEA'], ['ISS', 'ISO', 'IEA'], ['ISO', 'IEA'], ['IMP', 'IGI', 'ISO', 'IBA', 'IEA'], ['IDA'], ['ISS', 'ISO', 'IEA'], ['IMP', 'IGI', 'ISO', 'IEA'], ['IMP', 'IEA'], ['ISO', 'IEA'], ['IDA', 'ISO', 'IEA'], ['IMP'], ['IDA', 'ISO'], ['ISO', 'IEA'], ['IMP'…	4	['Sema6b', 'Rnd2', 'Pax9', 'Grin2d', 'Mef2c', 'Hap1', 'G0s2', 'Prox1', 'Dll1', 'Ptgis', 'Sparc', 'Scn1b', 'Cobl', 'Efemp1', 'Ryr2', 'Thbs4', 'Fst', 'Ednrb', 'Npr3', 'Fbxo32', 'Has2', 'Sox8', 'Dpysl3', 'Megf10', 'Agap2', 'Fam20c', 'Igfbp5', 'Tnnt2', 'Zeb2', 'Creb3l1', 'Stmn2', 'Tnik', 'Cyr61', 'Sema3c', 'Tec', 'Adamts9', 'Foxp1', 'Bhlhe41', 'Chrna7', 'Nr2f2', 'Sytl2', 'Tgfb1i1', 'Bmp5', 'Tpm1', 'C…
GO:BP	GO:0048699	generation of neurons	1.09657e-10	TRUE	"The process in which nerve cells are generated. This includes the production of neuroblasts and their differentiation into neurons." [GOC:nln]	0.236967	0.031348	['GO:0022008']	['ENSMUSG00000001227', 'ENSMUSG00000001313', 'ENSMUSG00000001566', 'ENSMUSG00000001751', 'ENSMUSG00000005583', 'ENSMUSG00000006930', 'ENSMUSG00000010175', 'ENSMUSG00000014773', 'ENSMUSG00000019194', 'ENSMUSG00000020173', 'ENSMUSG00000020467', 'ENSMUSG00000021702', 'ENSMUSG00000022122', 'ENSMUSG00000022324', 'ENSMUSG00000022636', 'ENSMUSG00000024176', 'ENSMUSG00000024501', 'ENSMUSG00000026109', 'E…	[['IBA'], ['IMP'], ['IMP', 'IBA'], ['IMP'], ['IDA', 'IMP', 'IEA'], ['IMP', 'ISO'], ['IMP'], ['IDA', 'IMP', 'NAS'], ['IMP', 'IGI'], ['IDA', 'IMP'], ['ISO'], ['ISO'], ['IDA'], ['IDA', 'IMP', 'IGI'], ['IMP', 'ISS'], ['IMP', 'IGI'], ['ISS', 'ISO', 'IEA'], ['IBA'], ['IMP'], ['IEA'], ['ISS', 'ISO', 'IBA', 'IEA'], ['ISS', 'ISO', 'IBA', 'IEA'], ['IMP', 'ISO', 'IEA'], ['IGI'], ['IDA', 'IBA'], ['IMP'], ['I…	4	['Sema6b', 'Rnd2', 'Mnx1', 'Naglu', 'Mef2c', 'Hap1', 'Prox1', 'Dll1', 'Scn1b', 'Cobl', 'Efemp1', 'Thbs4', 'Ednrb', 'Matn2', 'Alcam', 'Sox8', 'Dpysl3', 'Tmeff2', 'Zeb2', 'Itga4', 'Stmn2', 'Tnik', 'Tnc', 'Pax7', 'Sema3c', 'Foxp1', 'Bhlhe41', 'Chrna7', 'Nr2f2', 'Bmp5', 'Trf', 'Heyl', 'Sox10', 'Adgrb3', 'Slitrk2', 'Myo16', 'Crtac1', 'Tmem108', 'Ccdc141', 'Cnr1', 'Tubb2b', 'Ndnf', 'Lingo1', 'Sema5b', …
GO:BP	GO:0032502	developmental process	1.29371e-10	TRUE	"A biological process whose specific outcome is the progression of an integrated living unit: an anatomical structure (which may be a subcellular structure, cell, tissue, or organ), or organism over time from an initial condition to a later condition." [GOC:isa_complete]	0.535545	0.0179965	['GO:0008150']	['ENSMUSG00000001227', 'ENSMUSG00000001270', 'ENSMUSG00000001313', 'ENSMUSG00000001334', 'ENSMUSG00000001497', 'ENSMUSG00000001566', 'ENSMUSG00000001751', 'ENSMUSG00000005583', 'ENSMUSG00000006930', 'ENSMUSG00000010175', 'ENSMUSG00000014773', 'ENSMUSG00000017969', 'ENSMUSG00000018593', 'ENSMUSG00000018845', 'ENSMUSG00000019194', 'ENSMUSG00000019906', 'ENSMUSG00000020173', 'ENSMUSG00000020182', 'E…	[['IBA', 'IEA'], ['IEA'], ['IMP', 'IBA'], ['IDA', 'IBA'], ['IMP', 'IGI', 'TAS', 'IEA'], ['IDA', 'IMP', 'IBA'], ['IMP'], ['IDA', 'IMP', 'IGI', 'IEP', 'ISS', 'ISO', 'IBA', 'NAS', 'IEA'], ['IMP', 'ISO', 'IBA'], ['IMP', 'IEP', 'ISO', 'IBA', 'IEA'], ['IDA', 'IMP', 'IGI', 'IEP', 'NAS', 'IC', 'IEA'], ['IDA', 'ISS', 'ISO', 'IEA'], ['IMP', 'ISO', 'IEA'], ['ISS', 'IEA'], ['IMP', 'IGI'], ['IDA'], ['IDA', 'I…	4	['Sema6b', 'Ckb', 'Rnd2', 'Fndc5', 'Pax9', 'Mnx1', 'Naglu', 'Mef2c', 'Hap1', 'Prox1', 'Dll1', 'Ptgis', 'Sparc', 'Unc45b', 'Scn1b', 'Lin7a', 'Cobl', 'Ddc', 'Efemp1', 'Ryr2', 'Pitx1', 'Thbs4', 'Fst', 'Ednrb', 'Npr3', 'Matn2', 'Has2', 'Alcam', 'Synj2', 'Sox8', 'Dpysl3', 'Megf10', 'Tdrd1', 'Agap2', 'Fam20c', 'Tmeff2', 'Igfbp5', 'Tnnt2', 'Zeb2', 'Itga4', 'Creb3l1', 'Stmn2', 'Tnik', 'Ptx3', 'Bcar3', 'C…
GO:BP	GO:0009888	tissue development	3.09158e-10	TRUE	"The process whose specific outcome is the progression of a tissue over time, from its formation to the mature structure." [ISBN:0471245208]	0.255924	0.0284061	['GO:0048856']	['ENSMUSG00000001227', 'ENSMUSG00000001497', 'ENSMUSG00000001566', 'ENSMUSG00000005583', 'ENSMUSG00000010175', 'ENSMUSG00000014773', 'ENSMUSG00000017969', 'ENSMUSG00000020173', 'ENSMUSG00000020467', 'ENSMUSG00000021313', 'ENSMUSG00000021506', 'ENSMUSG00000021765', 'ENSMUSG00000022122', 'ENSMUSG00000022324', 'ENSMUSG00000022367', 'ENSMUSG00000024176', 'ENSMUSG00000024593', 'ENSMUSG00000025422', 'E…	[['IBA'], ['IMP'], ['IDA'], ['IMP', 'IGI', 'ISS', 'ISO', 'NAS', 'IEA'], ['IMP', 'IEP', 'ISO', 'IBA', 'IEA'], ['IMP', 'IGI', 'IEP', 'NAS'], ['IDA'], ['IGI', 'IEP'], ['ISS', 'ISO', 'IEA'], ['IMP'], ['IMP'], ['IMP', 'ISO', 'IEA'], ['IMP'], ['IBA'], ['IMP'], ['IMP', 'IGI', 'IEP', 'IBA'], ['IMP', 'ISO', 'IEA'], ['IMP', 'IGI'], ['IDA', 'IMP', 'ISS', 'ISO', 'IBA', 'IEA'], ['ISO', 'IBA', 'IEA'], ['IMP'],…	4	['Sema6b', 'Pax9', 'Mnx1', 'Mef2c', 'Prox1', 'Dll1', 'Ptgis', 'Cobl', 'Efemp1', 'Ryr2', 'Pitx1', 'Fst', 'Ednrb', 'Matn2', 'Has2', 'Sox8', 'Megf10', 'Agap2', 'Fam20c', 'Tmeff2', 'Igfbp5', 'Tnnt2', 'Zeb2', 'Itga4', 'Cyr61', 'Tnc', 'Pax7', 'Sema3c', 'Tec', 'Adamts9', 'Foxp1', 'Nr2f2', 'Tgfb1i1', 'Acta1', 'Bmp5', 'Tpm1', 'Heyl', 'Sox10', 'Acta2', 'Csgalnact1', 'Stox1', 'Pgm5', 'Lor', 'Nkx3-2', 'Foxc1…
GO:BP	GO:0030182	neuron differentiation	3.09158e-10	TRUE	"The process in which a relatively unspecialized cell acquires specialized features of a neuron." [GOC:mah]	0.218009	0.0322581	['GO:0030154', 'GO:0048699']	['ENSMUSG00000001227', 'ENSMUSG00000001313', 'ENSMUSG00000001566', 'ENSMUSG00000001751', 'ENSMUSG00000005583', 'ENSMUSG00000006930', 'ENSMUSG00000010175', 'ENSMUSG00000014773', 'ENSMUSG00000019194', 'ENSMUSG00000020173', 'ENSMUSG00000020467', 'ENSMUSG00000021702', 'ENSMUSG00000022122', 'ENSMUSG00000022324', 'ENSMUSG00000022636', 'ENSMUSG00000024176', 'ENSMUSG00000024501', 'ENSMUSG00000026109', 'E…	[['IBA'], ['IMP'], ['IMP', 'IBA'], ['IMP'], ['IDA', 'IMP', 'IEA'], ['ISO'], ['IMP'], ['IDA', 'IMP', 'NAS'], ['IMP', 'IGI'], ['IDA', 'IMP'], ['ISO'], ['ISO'], ['IDA'], ['IDA', 'IMP', 'IGI'], ['IMP', 'ISS'], ['IGI'], ['ISS', 'ISO', 'IEA'], ['IBA'], ['IMP'], ['IEA'], ['ISS', 'ISO', 'IBA', 'IEA'], ['ISS', 'ISO', 'IBA', 'IEA'], ['IMP', 'ISO', 'IEA'], ['IGI'], ['IDA', 'IBA'], ['IMP'], ['IMP'], ['ISO', …	4	['Sema6b', 'Rnd2', 'Mnx1', 'Naglu', 'Mef2c', 'Hap1', 'Prox1', 'Dll1', 'Scn1b', 'Cobl', 'Efemp1', 'Thbs4', 'Ednrb', 'Matn2', 'Alcam', 'Sox8', 'Dpysl3', 'Tmeff2', 'Zeb2', 'Itga4', 'Stmn2', 'Tnik', 'Tnc', 'Pax7', 'Sema3c', 'Foxp1', 'Chrna7', 'Bmp5', 'Heyl', 'Adgrb3', 'Slitrk2', 'Myo16', 'Crtac1', 'Tmem108', 'Ccdc141', 'Cnr1', 'Tubb2b', 'Ndnf', 'Lingo1', 'Sema5b', 'Foxo6', 'Prkg1', 'Phactr1', 'Ntrk2'…
GO:BP	GO:0022008	neurogenesis	3.09158e-10	TRUE	"Generation of cells within the nervous system." [GO_REF:0000021, GOC:cls, GOC:curators, GOC:dgh, GOC:dph, GOC:jid, GOC:mtg_15jun06]	0.241706	0.029755	['GO:0030154', 'GO:0007399']	['ENSMUSG00000001227', 'ENSMUSG00000001313', 'ENSMUSG00000001566', 'ENSMUSG00000001751', 'ENSMUSG00000005583', 'ENSMUSG00000006930', 'ENSMUSG00000010175', 'ENSMUSG00000014773', 'ENSMUSG00000019194', 'ENSMUSG00000020173', 'ENSMUSG00000020467', 'ENSMUSG00000021702', 'ENSMUSG00000022122', 'ENSMUSG00000022324', 'ENSMUSG00000022636', 'ENSMUSG00000024176', 'ENSMUSG00000024501', 'ENSMUSG00000026109', 'E…	[['IBA'], ['IMP'], ['IMP', 'IBA'], ['IMP'], ['IDA', 'IMP', 'IEA'], ['IMP', 'ISO', 'IBA'], ['IMP'], ['IDA', 'IMP', 'NAS'], ['IMP', 'IGI'], ['IDA', 'IMP'], ['ISO'], ['ISO'], ['IDA'], ['IDA', 'IMP', 'IGI'], ['IMP', 'ISS'], ['IMP', 'IGI'], ['ISS', 'ISO', 'IEA'], ['IBA'], ['IMP'], ['IEA'], ['ISS', 'ISO', 'IBA', 'IEA'], ['ISS', 'ISO', 'IBA', 'IEA'], ['IMP', 'ISO', 'IEA'], ['IGI'], ['IDA', 'IBA'], ['IMP…	4	['Sema6b', 'Rnd2', 'Mnx1', 'Naglu', 'Mef2c', 'Hap1', 'Prox1', 'Dll1', 'Scn1b', 'Cobl', 'Efemp1', 'Thbs4', 'Ednrb', 'Matn2', 'Alcam', 'Sox8', 'Dpysl3', 'Tmeff2', 'Zeb2', 'Itga4', 'Stmn2', 'Tnik', 'Tnc', 'Pax7', 'Sema3c', 'Foxp1', 'Bhlhe41', 'Chrna7', 'Nr2f2', 'Bmp5', 'Trf', 'Heyl', 'Sox10', 'Adgrb3', 'Slitrk2', 'Myo16', 'Crtac1', 'Tmem108', 'Ccdc141', 'Cnr1', 'Tubb2b', 'Ndnf', 'Lingo1', 'Sema5b', …
GO:BP	GO:0006928	movement of cell or subcellular component	3.34015e-10	TRUE	"The directed, self-propelled movement of a cell or subcellular component without the involvement of an external agent such as a transporter or a pore." [GOC:dgh, GOC:dph, GOC:jl, GOC:mlg]	0.260664	0.0279046	['GO:0009987']	['ENSMUSG00000001227', 'ENSMUSG00000001313', 'ENSMUSG00000001566', 'ENSMUSG00000003452', 'ENSMUSG00000005583', 'ENSMUSG00000006930', 'ENSMUSG00000010175', 'ENSMUSG00000018593', 'ENSMUSG00000019194', 'ENSMUSG00000020467', 'ENSMUSG00000021313', 'ENSMUSG00000021702', 'ENSMUSG00000022122', 'ENSMUSG00000022324', 'ENSMUSG00000022367', 'ENSMUSG00000022636', 'ENSMUSG00000024176', 'ENSMUSG00000024501', 'E…	[['IBA'], ['IBA'], ['IMP'], ['ISO'], ['IMP', 'ISO', 'IEA'], ['IMP', 'ISS', 'ISO', 'IBA'], ['IMP', 'ISO', 'IEA'], ['ISO', 'IEA'], ['IMP', 'ISO', 'IBA', 'IEA'], ['ISO'], ['IMP', 'ISO', 'IEA'], ['ISO', 'IEA'], ['IMP', 'ISO', 'IEA'], ['IDA', 'IGI'], ['ISO', 'IEA'], ['IMP', 'ISS'], ['IMP'], ['ISS', 'ISO', 'IEA'], ['IMP', 'ISO', 'IEA'], ['ISO', 'IBA', 'IEA'], ['ISO', 'IEA'], ['ISS', 'ISO', 'IEA'], ['IM…	4	['Sema6b', 'Rnd2', 'Mnx1', 'Bicd1', 'Mef2c', 'Hap1', 'Prox1', 'Sparc', 'Scn1b', 'Efemp1', 'Ryr2', 'Thbs4', 'Ednrb', 'Matn2', 'Has2', 'Alcam', 'Sox8', 'Dpysl3', 'Megf10', 'Tmeff2', 'Igfbp5', 'Tnnt2', 'Zeb2', 'Itga4', 'Cyr61', 'Fmn2', 'Sema3c', 'Adamts9', 'Foxp1', 'Chrna7', 'Nr2f2', 'Tgfb1i1', 'Tpm1', 'Trf', 'Sox10', 'Acta2', 'Slc9b2', 'Tmem108', 'Ccdc141', 'Tubb2b', 'Kcna5', 'Clec14a', 'Ccbe1', 'N…
GO:BP	GO:0048869	cellular developmental process	3.95984e-10	TRUE	"A biological process whose specific outcome is the progression of a cell over time from an initial condition to a later condition." [GOC:isa_complete]	0.421801	0.0202043	['GO:0009987', 'GO:0032502']	['ENSMUSG00000001227', 'ENSMUSG00000001313', 'ENSMUSG00000001334', 'ENSMUSG00000001566', 'ENSMUSG00000001751', 'ENSMUSG00000005583', 'ENSMUSG00000006930', 'ENSMUSG00000010175', 'ENSMUSG00000014773', 'ENSMUSG00000018593', 'ENSMUSG00000018845', 'ENSMUSG00000019194', 'ENSMUSG00000020173', 'ENSMUSG00000020467', 'ENSMUSG00000021506', 'ENSMUSG00000021702', 'ENSMUSG00000021765', 'ENSMUSG00000022122', 'E…	[['IBA', 'IEA'], ['IMP', 'IBA'], ['IDA', 'IBA'], ['IMP', 'IBA'], ['IMP'], ['IDA', 'IMP', 'IGI', 'IEP', 'ISS', 'ISO', 'NAS', 'IEA'], ['IMP', 'ISO', 'IBA'], ['IMP', 'IEP', 'ISO', 'IBA', 'IEA'], ['IDA', 'IMP', 'NAS', 'IEA'], ['ISO', 'IEA'], ['IEA'], ['IMP', 'IGI'], ['IDA', 'IMP'], ['ISS', 'ISO', 'IEA'], ['IMP'], ['ISO'], ['IMP', 'IGI', 'ISO', 'IBA', 'IEA'], ['IDA', 'IMP', 'ISO', 'IEA'], ['IDA', 'IMP…	4	['Sema6b', 'Rnd2', 'Fndc5', 'Mnx1', 'Naglu', 'Mef2c', 'Hap1', 'Prox1', 'Dll1', 'Sparc', 'Unc45b', 'Scn1b', 'Cobl', 'Efemp1', 'Pitx1', 'Thbs4', 'Fst', 'Ednrb', 'Matn2', 'Has2', 'Alcam', 'Sox8', 'Dpysl3', 'Megf10', 'Tdrd1', 'Fam20c', 'Tmeff2', 'Igfbp5', 'Tnnt2', 'Zeb2', 'Itga4', 'Stmn2', 'Tnik', 'Ptx3', 'Cyr61', 'Fmn2', 'Tnc', 'Pax7', 'Sema3c', 'Adamts9', 'Foxp1', 'Bhlhe41', 'Chrna7', 'Nr2f2', 'Ras…
GO:BP	GO:0060537	muscle tissue development	4.13959e-10	TRUE	"The progression of muscle tissue over time, from its initial formation to its mature state. Muscle tissue is a contractile tissue made up of actin and myosin fibers." [GOC:dph]	0.118483	0.0580046	['GO:0009888']	['ENSMUSG00000005583', 'ENSMUSG00000010175', 'ENSMUSG00000014773', 'ENSMUSG00000021313', 'ENSMUSG00000021506', 'ENSMUSG00000024176', 'ENSMUSG00000024593', 'ENSMUSG00000026185', 'ENSMUSG00000026414', 'ENSMUSG00000028736', 'ENSMUSG00000028780', 'ENSMUSG00000030022', 'ENSMUSG00000030067', 'ENSMUSG00000030551', 'ENSMUSG00000031972', 'ENSMUSG00000032179', 'ENSMUSG00000032366', 'ENSMUSG00000032744', 'E…	[['IMP', 'IGI', 'ISS', 'ISO', 'NAS', 'IEA'], ['IMP'], ['IMP'], ['IMP'], ['IMP'], ['IMP'], ['IMP', 'ISO', 'IEA'], ['IMP'], ['IMP', 'ISO'], ['IMP'], ['IEP'], ['IMP'], ['IMP', 'IGI', 'ISO', 'IEA'], ['IMP'], ['IDA'], ['IGI'], ['IMP'], ['IMP'], ['IBA'], ['IGI'], ['ISO'], ['IMP'], ['ISO'], ['NAS'], ['IDA', 'IMP', 'IEA']]	4	['Mef2c', 'Prox1', 'Dll1', 'Ryr2', 'Pitx1', 'Sox8', 'Megf10', 'Igfbp5', 'Tnnt2', 'Pax7', 'Sema3c', 'Adamts9', 'Foxp1', 'Nr2f2', 'Acta1', 'Bmp5', 'Tpm1', 'Heyl', 'Pgm5', 'Foxc1', 'Prkg1', 'Smyd1', 'Akap6', 'T', 'Nrg1']
GO:BP	GO:2000026	regulation of multicellular organismal development	4.70611e-10	TRUE	"Any process that modulates the frequency, rate or extent of multicellular organismal development." [GOC:obol]	0.270142	0.0268109	['GO:0051239', 'GO:0007275', 'GO:0050793']	['ENSMUSG00000001227', 'ENSMUSG00000001313', 'ENSMUSG00000001497', 'ENSMUSG00000005583', 'ENSMUSG00000006930', 'ENSMUSG00000010175', 'ENSMUSG00000014773', 'ENSMUSG00000017969', 'ENSMUSG00000018593', 'ENSMUSG00000019194', 'ENSMUSG00000020173', 'ENSMUSG00000020467', 'ENSMUSG00000021702', 'ENSMUSG00000021765', 'ENSMUSG00000022122', 'ENSMUSG00000024176', 'ENSMUSG00000024501', 'ENSMUSG00000024593', 'E…	[['IBA'], ['IMP'], ['IGI'], ['IDA', 'IMP', 'ISS', 'ISO', 'IEA'], ['IMP', 'ISO'], ['IMP'], ['IDA', 'IMP'], ['ISS', 'ISO', 'IEA'], ['ISO', 'IEA'], ['IGI'], ['IDA'], ['ISS', 'ISO', 'IEA'], ['IEA'], ['ISO', 'IEA'], ['IDA'], ['IMP', 'IGI'], ['ISS', 'ISO', 'IEA'], ['ISO', 'IEA'], ['IMP', 'IGI'], ['IDA'], ['IMP'], ['IEA'], ['ISS', 'ISO', 'IEA'], ['ISS', 'ISO', 'IEA'], ['IMP', 'ISO', 'IEA'], ['IDA', 'IBA…	4	['Sema6b', 'Rnd2', 'Pax9', 'Mef2c', 'Hap1', 'Prox1', 'Dll1', 'Ptgis', 'Sparc', 'Scn1b', 'Cobl', 'Efemp1', 'Thbs4', 'Fst', 'Ednrb', 'Sox8', 'Dpysl3', 'Megf10', 'Agap2', 'Fam20c', 'Zeb2', 'Creb3l1', 'Stmn2', 'Tnik', 'Cyr61', 'Sema3c', 'Adamts9', 'Foxp1', 'Bhlhe41', 'Chrna7', 'Tgfb1i1', 'Bmp5', 'Clstn2', 'Trf', 'Heyl', 'Sox10', 'Adgrb3', 'Slitrk2', 'Stox1', 'Slc9b2', 'Cnr1', 'Tubb2b', 'Ccbe1', 'Rbp1…
GO:BP	GO:0030154	cell differentiation	5.45094e-10	TRUE	"The process in which relatively unspecialized cells, e.g. embryonic or regenerative cells, acquire specialized structural and/or functional features that characterize the cells, tissues, or organs of the mature organism or some other relatively stable phase of the organism's life history. Differentiation includes the processes involved in commitment of a cell to a specific fate and its subsequen…	0.407583	0.0204324	['GO:0048869']	['ENSMUSG00000001227', 'ENSMUSG00000001313', 'ENSMUSG00000001334', 'ENSMUSG00000001566', 'ENSMUSG00000001751', 'ENSMUSG00000005583', 'ENSMUSG00000006930', 'ENSMUSG00000010175', 'ENSMUSG00000014773', 'ENSMUSG00000018845', 'ENSMUSG00000019194', 'ENSMUSG00000020173', 'ENSMUSG00000020467', 'ENSMUSG00000021506', 'ENSMUSG00000021702', 'ENSMUSG00000021765', 'ENSMUSG00000022122', 'ENSMUSG00000022324', 'E…	[['IBA', 'IEA'], ['IMP'], ['IDA', 'IBA'], ['IMP', 'IBA'], ['IMP'], ['IDA', 'IMP', 'IGI', 'IEP', 'ISS', 'ISO', 'NAS', 'IEA'], ['IMP', 'ISO', 'IBA'], ['IMP', 'IEP', 'ISO', 'IBA', 'IEA'], ['IDA', 'IMP', 'NAS', 'IEA'], ['IEA'], ['IMP', 'IGI'], ['IDA', 'IMP'], ['ISS', 'ISO', 'IEA'], ['IMP'], ['ISO'], ['IMP', 'IGI', 'ISO', 'IBA', 'IEA'], ['IDA', 'IMP', 'ISO', 'IEA'], ['IDA', 'IMP', 'IGI', 'IBA'], ['IMP…	4	['Sema6b', 'Rnd2', 'Fndc5', 'Mnx1', 'Naglu', 'Mef2c', 'Hap1', 'Prox1', 'Dll1', 'Unc45b', 'Scn1b', 'Cobl', 'Efemp1', 'Pitx1', 'Thbs4', 'Fst', 'Ednrb', 'Matn2', 'Has2', 'Alcam', 'Sox8', 'Dpysl3', 'Megf10', 'Tdrd1', 'Fam20c', 'Tmeff2', 'Igfbp5', 'Tnnt2', 'Zeb2', 'Itga4', 'Stmn2', 'Tnik', 'Ptx3', 'Cyr61', 'Fmn2', 'Tnc', 'Pax7', 'Sema3c', 'Adamts9', 'Foxp1', 'Bhlhe41', 'Chrna7', 'Nr2f2', 'Rasgrp4', 'T…
GO:BP	GO:0031175	neuron projection development	7.06958e-10	TRUE	"The process whose specific outcome is the progression of a neuron projection over time, from its formation to the mature structure. A neuron projection is any process extending from a neural cell, such as axons or dendrites (collectively called neurites)." [GOC:mah]	0.180095	0.0365034	['GO:0120036', 'GO:0048666']	['ENSMUSG00000001227', 'ENSMUSG00000001313', 'ENSMUSG00000001566', 'ENSMUSG00000005583', 'ENSMUSG00000006930', 'ENSMUSG00000019194', 'ENSMUSG00000020173', 'ENSMUSG00000020467', 'ENSMUSG00000021702', 'ENSMUSG00000022324', 'ENSMUSG00000022636', 'ENSMUSG00000024501', 'ENSMUSG00000026109', 'ENSMUSG00000026872', 'ENSMUSG00000027009', 'ENSMUSG00000027500', 'ENSMUSG00000027692', 'ENSMUSG00000028364', 'E…	[['IBA'], ['IMP'], ['IMP', 'IBA'], ['IMP'], ['ISO'], ['IMP', 'IGI'], ['IDA', 'IMP'], ['ISO'], ['ISO'], ['IDA', 'IMP', 'IGI'], ['IMP', 'ISS'], ['ISS', 'ISO', 'IEA'], ['IBA'], ['IMP'], ['IEA'], ['ISS', 'ISO', 'IBA', 'IEA'], ['ISS', 'ISO', 'IBA', 'IEA'], ['IMP', 'ISO', 'IEA'], ['IDA', 'IBA'], ['IMP'], ['IMP'], ['ISO', 'IEA'], ['IMP'], ['IDA', 'IBA'], ['IDA'], ['IMP'], ['IMP'], ['IBA'], ['IMP', 'ISO'…	4	['Sema6b', 'Rnd2', 'Mnx1', 'Mef2c', 'Hap1', 'Scn1b', 'Cobl', 'Efemp1', 'Thbs4', 'Matn2', 'Alcam', 'Dpysl3', 'Tmeff2', 'Zeb2', 'Itga4', 'Stmn2', 'Tnik', 'Tnc', 'Sema3c', 'Foxp1', 'Chrna7', 'Bmp5', 'Adgrb3', 'Slitrk2', 'Myo16', 'Crtac1', 'Tmem108', 'Ccdc141', 'Cnr1', 'Tubb2b', 'Ndnf', 'Lingo1', 'Sema5b', 'Foxo6', 'Prkg1', 'Phactr1', 'Ntrk2', 'Tubb3']
GO:BP	GO:0014706	striated muscle tissue development	7.26248e-10	TRUE	"The process whose specific outcome is the progression of a striated muscle over time, from its formation to the mature structure. Striated muscle contain fibers that are divided by transverse bands into striations, and cardiac and skeletal muscle are types of striated muscle. Skeletal muscle myoblasts fuse to form myotubes and eventually multinucleated muscle fibers. The fusion of cardiac cells …	0.113744	0.0583942	['GO:0060537']	['ENSMUSG00000005583', 'ENSMUSG00000010175', 'ENSMUSG00000014773', 'ENSMUSG00000021313', 'ENSMUSG00000021506', 'ENSMUSG00000024176', 'ENSMUSG00000024593', 'ENSMUSG00000026414', 'ENSMUSG00000028736', 'ENSMUSG00000028780', 'ENSMUSG00000030022', 'ENSMUSG00000030067', 'ENSMUSG00000030551', 'ENSMUSG00000031972', 'ENSMUSG00000032179', 'ENSMUSG00000032366', 'ENSMUSG00000032744', 'ENSMUSG00000041731', 'E…	[['IMP', 'IGI', 'ISS', 'ISO', 'NAS', 'IEA'], ['IMP'], ['IMP'], ['IMP'], ['IMP'], ['IMP'], ['IMP', 'ISO', 'IEA'], ['IMP', 'ISO'], ['IMP'], ['IEP'], ['IMP'], ['IMP', 'IGI', 'ISO', 'IEA'], ['IMP'], ['IDA'], ['IGI'], ['IMP'], ['IMP'], ['IBA'], ['IGI'], ['ISO'], ['IMP'], ['ISO'], ['NAS'], ['IDA', 'IMP', 'IEA']]	4	['Mef2c', 'Prox1', 'Dll1', 'Ryr2', 'Pitx1', 'Sox8', 'Megf10', 'Tnnt2', 'Pax7', 'Sema3c', 'Adamts9', 'Foxp1', 'Nr2f2', 'Acta1', 'Bmp5', 'Tpm1', 'Heyl', 'Pgm5', 'Foxc1', 'Prkg1', 'Smyd1', 'Akap6', 'T', 'Nrg1']
GO:BP	GO:0061061	muscle structure development	7.26248e-10	TRUE	"The progression of a muscle structure over time, from its formation to its mature state. Muscle structures are contractile cells, tissues or organs that are found in multicellular organisms." [GOC:dph]	0.14218	0.0455235	['GO:0048856']	['ENSMUSG00000001566', 'ENSMUSG00000005583', 'ENSMUSG00000010175', 'ENSMUSG00000014773', 'ENSMUSG00000018845', 'ENSMUSG00000021313', 'ENSMUSG00000021506', 'ENSMUSG00000022122', 'ENSMUSG00000024176', 'ENSMUSG00000024593', 'ENSMUSG00000026185', 'ENSMUSG00000026414', 'ENSMUSG00000028736', 'ENSMUSG00000030067', 'ENSMUSG00000030256', 'ENSMUSG00000030551', 'ENSMUSG00000031636', 'ENSMUSG00000031972', 'E…	[['IMP'], ['IMP', 'IGI', 'ISS', 'ISO', 'NAS', 'IEA'], ['IMP'], ['IMP'], ['IEA'], ['IMP'], ['IMP'], ['IDA'], ['IDA', 'IMP'], ['IMP', 'ISS', 'ISO', 'IEA'], ['IMP', 'IGI'], ['IMP', 'ISO', 'IBA'], ['IMP', 'IGI', 'IEA'], ['IMP', 'IGI', 'ISO', 'IEA'], ['IDA'], ['IMP'], ['IBA'], ['IDA', 'ISS', 'ISO', 'IBA', 'IEA'], ['ISS', 'ISO', 'IEA'], ['IMP'], ['IMP'], ['ISS', 'ISO', 'IEA'], ['IBA'], ['IMP'], ['IGI']…	4	['Mnx1', 'Mef2c', 'Prox1', 'Dll1', 'Unc45b', 'Ryr2', 'Pitx1', 'Ednrb', 'Sox8', 'Megf10', 'Igfbp5', 'Tnnt2', 'Pax7', 'Foxp1', 'Bhlhe41', 'Nr2f2', 'Pdlim3', 'Acta1', 'Olfm2', 'Tpm1', 'Heyl', 'Adgrb3', 'Pgm5', 'Jph1', 'Foxc1', 'Prkg1', 'Smyd1', 'Akap6', 'T', 'Nrg1']
GO:BP	GO:0048513	animal organ development	7.26248e-10	TRUE	"Development of a tissue or tissues that work together to perform a specific function or functions. Development pertains to the process whose specific outcome is the progression of a structure over time, from its formation to the mature structure. Organs are commonly observed as visibly distinct structures, but may also exist as loosely associated clusters of cells that work together to perform a…	0.36019	0.0218454	['GO:0048731', 'GO:0048856']	['ENSMUSG00000001227', 'ENSMUSG00000001270', 'ENSMUSG00000001497', 'ENSMUSG00000001566', 'ENSMUSG00000001751', 'ENSMUSG00000005583', 'ENSMUSG00000006930', 'ENSMUSG00000010175', 'ENSMUSG00000014773', 'ENSMUSG00000017969', 'ENSMUSG00000018593', 'ENSMUSG00000018845', 'ENSMUSG00000019906', 'ENSMUSG00000020173', 'ENSMUSG00000020467', 'ENSMUSG00000021313', 'ENSMUSG00000021506', 'ENSMUSG00000021765', 'E…	[['IBA'], ['IEA'], ['IGI', 'TAS', 'IEA'], ['IMP', 'IBA'], ['IMP'], ['IMP', 'IGI', 'ISS', 'ISO', 'NAS', 'IEA'], ['IMP'], ['IMP', 'IEP', 'IBA', 'IEA'], ['IDA', 'IMP', 'IEP', 'NAS', 'IC'], ['IDA'], ['IMP', 'ISO', 'IEA'], ['ISS', 'IEA'], ['IDA'], ['IEP'], ['ISS', 'ISO', 'IEA'], ['IMP'], ['IMP'], ['IMP', 'ISO', 'IEA'], ['IMP'], ['IBA'], ['IMP', 'IEA'], ['IBA'], ['IMP', 'IGI', 'IEP'], ['IMP', 'ISO', 'I…	4	['Sema6b', 'Ckb', 'Pax9', 'Mnx1', 'Naglu', 'Mef2c', 'Hap1', 'Prox1', 'Dll1', 'Ptgis', 'Sparc', 'Unc45b', 'Lin7a', 'Cobl', 'Efemp1', 'Ryr2', 'Pitx1', 'Fst', 'Ednrb', 'Matn2', 'Has2', 'Synj2', 'Sox8', 'Megf10', 'Agap2', 'Fam20c', 'Tmeff2', 'Igfbp5', 'Tnnt2', 'Zeb2', 'Ptx3', 'Bcar3', 'Cyr61', 'Tnc', 'Pax7', 'Sema3c', 'Adamts9', 'Foxp1', 'Nr2f2', 'Tgfb1i1', 'Pdlim3', 'Acta1', 'Bmp5', 'Tpm1', 'Trf', '…
GO:BP	GO:0048518	positive regulation of biological process	9.2078e-10	TRUE	"Any process that activates or increases the frequency, rate or extent of a biological process. Biological processes are regulated by many means; examples include the control of gene expression, protein modification or interaction with a protein or substrate molecule." [GOC:jid]	0.516588	0.0176261	['GO:0050789', 'GO:0008150']	['ENSMUSG00000001227', 'ENSMUSG00000001313', 'ENSMUSG00000001334', 'ENSMUSG00000001497', 'ENSMUSG00000002771', 'ENSMUSG00000003452', 'ENSMUSG00000005583', 'ENSMUSG00000006930', 'ENSMUSG00000009633', 'ENSMUSG00000010175', 'ENSMUSG00000014773', 'ENSMUSG00000014846', 'ENSMUSG00000015501', 'ENSMUSG00000017969', 'ENSMUSG00000018593', 'ENSMUSG00000019194', 'ENSMUSG00000019853', 'ENSMUSG00000020173', 'E…	[['IBA'], ['IMP'], ['IDA', 'IBA'], ['IDA', 'IGI'], ['IBA'], ['ISO', 'IBA'], ['IDA', 'IMP', 'IGI', 'ISS', 'ISO', 'IEA'], ['IMP', 'ISS', 'ISO'], ['IMP', 'ISS', 'ISO', 'IBA', 'IEA'], ['IDA', 'IMP', 'ISO', 'IBA', 'IEA'], ['IDA', 'IMP', 'ISO'], ['IBA'], ['ISO'], ['ISS', 'ISO', 'IEA'], ['ISO', 'IEA'], ['IGI', 'ISO', 'IEA'], ['ISO', 'IEA'], ['IDA'], ['ISO'], ['IMP', 'ISO', 'IEA'], ['IEA'], ['IDA', 'IGI'…	4	['Sema6b', 'Rnd2', 'Fndc5', 'Pax9', 'Grin2d', 'Bicd1', 'Mef2c', 'Hap1', 'G0s2', 'Prox1', 'Dll1', 'Tppp3', 'Hivep2', 'Ptgis', 'Sparc', 'Scn1b', 'Hebp2', 'Cobl', 'Efemp1', 'Ryr2', 'Gadd45g', 'Pitx1', 'Thbs4', 'Fst', 'Ednrb', 'Npr3', 'Fbxo32', 'Has2', 'Masp1', 'C1qtnf12', 'Sox8', 'Dpysl3', 'Agap2', 'Fam20c', 'Igfbp5', 'Sec16b', 'Zeb2', 'Itga4', 'Creb3l1', 'Stmn2', 'Tnik', 'Ptx3', 'Ptgfr', 'Bcar3', '…
GO:BP	GO:0048666	neuron development	9.53554e-10	TRUE	"The process whose specific outcome is the progression of a neuron over time, from initial commitment of the cell to a specific fate, to the fully functional differentiated cell." [GOC:dph]	0.189573	0.0342759	['GO:0048468', 'GO:0030182']	['ENSMUSG00000001227', 'ENSMUSG00000001313', 'ENSMUSG00000001566', 'ENSMUSG00000001751', 'ENSMUSG00000005583', 'ENSMUSG00000006930', 'ENSMUSG00000019194', 'ENSMUSG00000020173', 'ENSMUSG00000020467', 'ENSMUSG00000021702', 'ENSMUSG00000022122', 'ENSMUSG00000022324', 'ENSMUSG00000022636', 'ENSMUSG00000024501', 'ENSMUSG00000026109', 'ENSMUSG00000026872', 'ENSMUSG00000027009', 'ENSMUSG00000027500', 'E…	[['IBA'], ['IMP'], ['IMP', 'IBA'], ['IMP'], ['IMP'], ['ISO'], ['IMP', 'IGI'], ['IDA', 'IMP'], ['ISO'], ['ISO'], ['IDA'], ['IDA', 'IMP', 'IGI'], ['IMP', 'ISS'], ['ISS', 'ISO', 'IEA'], ['IBA'], ['IMP'], ['IEA'], ['ISS', 'ISO', 'IBA', 'IEA'], ['ISS', 'ISO', 'IBA', 'IEA'], ['IMP', 'ISO', 'IEA'], ['IDA', 'IBA'], ['IMP'], ['IMP'], ['ISO', 'IEA'], ['IMP', 'IGI', 'IBA'], ['IDA', 'IBA'], ['IDA'], ['IMP'],…	4	['Sema6b', 'Rnd2', 'Mnx1', 'Naglu', 'Mef2c', 'Hap1', 'Scn1b', 'Cobl', 'Efemp1', 'Thbs4', 'Ednrb', 'Matn2', 'Alcam', 'Dpysl3', 'Tmeff2', 'Zeb2', 'Itga4', 'Stmn2', 'Tnik', 'Tnc', 'Sema3c', 'Foxp1', 'Chrna7', 'Bmp5', 'Adgrb3', 'Slitrk2', 'Myo16', 'Crtac1', 'Tmem108', 'Ccdc141', 'Cnr1', 'Tubb2b', 'Ndnf', 'Lingo1', 'Sema5b', 'Foxo6', 'Prkg1', 'Phactr1', 'Ntrk2', 'Tubb3']
GO:BP	GO:0050793	regulation of developmental process	1.01424e-09	TRUE	"Any process that modulates the frequency, rate or extent of development, the biological process whose specific outcome is the progression of a multicellular organism over time from an initial condition (e.g. a zygote, or a young adult) to a later condition (e.g. a multicellular animal or an aged adult)." [GOC:go_curators]	0.308057	0.0238357	['GO:0032502', 'GO:0050789']	['ENSMUSG00000001227', 'ENSMUSG00000001313', 'ENSMUSG00000001334', 'ENSMUSG00000001497', 'ENSMUSG00000005583', 'ENSMUSG00000006930', 'ENSMUSG00000010175', 'ENSMUSG00000014773', 'ENSMUSG00000017969', 'ENSMUSG00000018593', 'ENSMUSG00000019194', 'ENSMUSG00000020173', 'ENSMUSG00000020467', 'ENSMUSG00000021702', 'ENSMUSG00000021765', 'ENSMUSG00000022122', 'ENSMUSG00000022367', 'ENSMUSG00000024176', 'E…	[['IBA'], ['IMP', 'IBA'], ['IDA', 'IBA'], ['IGI'], ['IDA', 'IMP', 'ISS', 'ISO', 'IEA'], ['IMP', 'ISO'], ['IMP'], ['IDA', 'IMP'], ['ISS', 'ISO', 'IEA'], ['ISO', 'IEA'], ['IGI'], ['IDA'], ['ISS', 'ISO', 'IEA'], ['IEA'], ['IMP', 'IGI', 'ISO', 'IEA'], ['IDA'], ['ISO', 'IEA'], ['IDA', 'IMP', 'IGI'], ['ISS', 'ISO', 'IEA'], ['ISS', 'ISO', 'IEA'], ['IMP', 'IGI'], ['IDA'], ['IMP', 'IGI'], ['IMP'], ['IEA']…	4	['Sema6b', 'Rnd2', 'Fndc5', 'Pax9', 'Mef2c', 'Hap1', 'Prox1', 'Dll1', 'Ptgis', 'Sparc', 'Scn1b', 'Cobl', 'Efemp1', 'Thbs4', 'Fst', 'Ednrb', 'Has2', 'Sox8', 'Dpysl3', 'Megf10', 'Agap2', 'Fam20c', 'Igfbp5', 'Zeb2', 'Creb3l1', 'Stmn2', 'Tnik', 'Cyr61', 'Pax7', 'Sema3c', 'Adamts9', 'Foxp1', 'Bhlhe41', 'Chrna7', 'Tgfb1i1', 'Olfm2', 'Bmp5', 'Clstn2', 'Trf', 'Heyl', 'Sox10', 'Palmd', 'Adgrb3', 'Jdp2', '…
GO:BP	GO:0035295	tube development	2.19762e-09	TRUE	"The process whose specific outcome is the progression of a tube over time, from its initial formation to a mature structure. Epithelial and endothelial tubes transport gases, liquids and cells from one site to another and form the basic structure of many organs and tissues including lung and trachea, kidney, the mammary gland, the vascular system and the gastrointestinal and urinary-genital trac…	0.180095	0.0347349	['GO:0007275', 'GO:0048856']	['ENSMUSG00000001566', 'ENSMUSG00000005583', 'ENSMUSG00000010175', 'ENSMUSG00000014773', 'ENSMUSG00000017969', 'ENSMUSG00000018593', 'ENSMUSG00000020173', 'ENSMUSG00000021313', 'ENSMUSG00000021702', 'ENSMUSG00000022122', 'ENSMUSG00000022367', 'ENSMUSG00000024176', 'ENSMUSG00000026185', 'ENSMUSG00000026872', 'ENSMUSG00000027230', 'ENSMUSG00000028195', 'ENSMUSG00000028364', 'ENSMUSG00000028736', 'E…	[['IDA'], ['IMP'], ['IMP', 'IEA'], ['IMP', 'IEP'], ['ISS', 'ISO', 'IEA'], ['ISO', 'IEA'], ['IGI', 'IEP'], ['IMP'], ['IEA'], ['IDA', 'IMP'], ['IMP'], ['IMP', 'IGI'], ['IMP'], ['IMP'], ['IEA'], ['IMP'], ['ISO', 'IEA'], ['IDA'], ['IEP'], ['IMP'], ['IGI'], ['ISO'], ['IMP'], ['IGI'], ['IEP'], ['IMP', 'IGI'], ['IEA'], ['IMP'], ['IMP'], ['IMP'], ['IDA', 'IMP', 'ISS', 'IEA'], ['IMP', 'ISS', 'ISO', 'IEA']…	4	['Mnx1', 'Mef2c', 'Prox1', 'Dll1', 'Ptgis', 'Sparc', 'Cobl', 'Ryr2', 'Thbs4', 'Ednrb', 'Has2', 'Sox8', 'Igfbp5', 'Zeb2', 'Creb3l1', 'Cyr61', 'Tnc', 'Pax7', 'Sema3c', 'Adamts9', 'Foxp1', 'Chrna7', 'Nr2f2', 'Bmp5', 'Heyl', 'Sox10', 'Adgrb3', 'Adamts2', 'Stox1', 'Clec14a', 'Ccbe1', 'Ndnf', 'Nkx3-2', 'Foxc1', 'Rhob', 'Ntrk2', 'T', 'Arhgap22']
GO:BP	GO:0045595	regulation of cell differentiation	3.15994e-09	TRUE	"Any process that modulates the frequency, rate or extent of cell differentiation, the process in which relatively unspecialized cells acquire specialized structural and functional features." [GOC:go_curators]	0.246445	0.0269012	['GO:0050794', 'GO:0050793', 'GO:0030154']	['ENSMUSG00000001227', 'ENSMUSG00000001313', 'ENSMUSG00000001334', 'ENSMUSG00000005583', 'ENSMUSG00000006930', 'ENSMUSG00000010175', 'ENSMUSG00000014773', 'ENSMUSG00000019194', 'ENSMUSG00000020173', 'ENSMUSG00000020467', 'ENSMUSG00000021765', 'ENSMUSG00000022122', 'ENSMUSG00000022367', 'ENSMUSG00000024176', 'ENSMUSG00000024501', 'ENSMUSG00000024593', 'ENSMUSG00000025854', 'ENSMUSG00000026185', 'E…	[['IBA'], ['IMP'], ['IDA', 'IBA'], ['IDA', 'IMP', 'ISS', 'ISO', 'IEA'], ['IMP', 'ISO'], ['IMP'], ['IDA', 'IMP'], ['IGI'], ['IDA'], ['ISS', 'ISO', 'IEA'], ['IMP', 'IGI'], ['IDA'], ['ISO', 'IEA'], ['IDA', 'IMP', 'IGI'], ['ISS', 'ISO', 'IEA'], ['ISS', 'ISO', 'IEA'], ['IDA'], ['IGI'], ['IMP'], ['ISS', 'ISO', 'IEA'], ['ISS', 'ISO', 'IEA'], ['IDA', 'ISO', 'IEA'], ['IMP'], ['IDA', 'IBA'], ['IGI'], ['IGI…	4	['Sema6b', 'Rnd2', 'Fndc5', 'Mef2c', 'Hap1', 'Prox1', 'Dll1', 'Scn1b', 'Cobl', 'Efemp1', 'Fst', 'Ednrb', 'Has2', 'Sox8', 'Dpysl3', 'Megf10', 'Fam20c', 'Igfbp5', 'Zeb2', 'Stmn2', 'Tnik', 'Cyr61', 'Pax7', 'Sema3c', 'Adamts9', 'Foxp1', 'Bhlhe41', 'Tgfb1i1', 'Olfm2', 'Bmp5', 'Trf', 'Heyl', 'Sox10', 'Adgrb3', 'Jdp2', 'Slc9b2', 'Cnr1', 'Tubb2b', 'Rbp1', 'Ndnf', 'Lingo1', 'Nkx3-2', 'Foxc1', 'Foxo6', 'Ph…
GO:BP	GO:0007399	nervous system development	3.34795e-09	TRUE	"The process whose specific outcome is the progression of nervous tissue over time, from its formation to its mature state." [GOC:dgh]	0.274882	0.0249034	['GO:0048731']	['ENSMUSG00000001227', 'ENSMUSG00000001270', 'ENSMUSG00000001313', 'ENSMUSG00000001566', 'ENSMUSG00000001751', 'ENSMUSG00000005583', 'ENSMUSG00000006930', 'ENSMUSG00000010175', 'ENSMUSG00000014773', 'ENSMUSG00000019194', 'ENSMUSG00000020173', 'ENSMUSG00000020467', 'ENSMUSG00000021506', 'ENSMUSG00000021702', 'ENSMUSG00000022122', 'ENSMUSG00000022324', 'ENSMUSG00000022636', 'ENSMUSG00000023805', 'E…	[['IBA', 'IEA'], ['IEA'], ['IMP'], ['IDA', 'IMP', 'IBA'], ['IMP'], ['IDA', 'IMP', 'IEA'], ['IMP', 'ISO', 'IBA'], ['IMP', 'IEA'], ['IDA', 'IMP', 'NAS'], ['IMP', 'IGI'], ['IDA', 'IMP', 'IGI', 'IEP'], ['ISO'], ['IMP'], ['ISO'], ['IDA', 'IMP', 'ISO', 'IEA'], ['IDA', 'IMP', 'IGI'], ['IMP', 'ISS'], ['IBA'], ['IMP', 'IGI', 'IBA'], ['IDA', 'ISS', 'ISO', 'IEA'], ['IBA'], ['IMP', 'IGI'], ['IEA'], ['ISS', '…	4	['Sema6b', 'Ckb', 'Rnd2', 'Mnx1', 'Naglu', 'Mef2c', 'Hap1', 'Prox1', 'Dll1', 'Scn1b', 'Cobl', 'Efemp1', 'Pitx1', 'Thbs4', 'Ednrb', 'Matn2', 'Alcam', 'Synj2', 'Sox8', 'Dpysl3', 'Tmeff2', 'Zeb2', 'Itga4', 'Stmn2', 'Tnik', 'Tnc', 'Pax7', 'Sema3c', 'Foxp1', 'Bhlhe41', 'Chrna7', 'Nr2f2', 'Bmp5', 'Clstn2', 'Trf', 'Heyl', 'Sox10', 'Adgrb3', 'Slitrk2', 'Myo16', 'Crtac1', 'Tmem108', 'Ccdc141', 'Cnr1', 'Tu…
GO:BP	GO:0048729	tissue morphogenesis	7.50473e-09	TRUE	"The process in which the anatomical structures of a tissue are generated and organized." [GOC:dph, GOC:jid]	0.132701	0.04375	['GO:0009653', 'GO:0009888']	['ENSMUSG00000005583', 'ENSMUSG00000010175', 'ENSMUSG00000014773', 'ENSMUSG00000020173', 'ENSMUSG00000021313', 'ENSMUSG00000021765', 'ENSMUSG00000022324', 'ENSMUSG00000024176', 'ENSMUSG00000026109', 'ENSMUSG00000026185', 'ENSMUSG00000026414', 'ENSMUSG00000026872', 'ENSMUSG00000028195', 'ENSMUSG00000028364', 'ENSMUSG00000028736', 'ENSMUSG00000028780', 'ENSMUSG00000030782', 'ENSMUSG00000031972', 'E…	[['IMP'], ['IMP'], ['IMP'], ['IGI'], ['IMP'], ['IMP'], ['IBA'], ['IMP', 'IGI', 'IBA'], ['ISO', 'IEA'], ['IMP'], ['IMP', 'ISO'], ['IMP'], ['ISO', 'IEA'], ['IMP', 'ISO', 'IEA'], ['IGI'], ['IDA'], ['IMP'], ['ISS'], ['IGI'], ['IMP'], ['IGI'], ['IMP', 'IGI', 'IBA'], ['ISS'], ['IMP'], ['IMP', 'IGI'], ['ISO', 'IEA'], ['IMP', 'IBA'], ['IEA']]	4	['Mef2c', 'Prox1', 'Dll1', 'Cobl', 'Ryr2', 'Fst', 'Matn2', 'Sox8', 'Tmeff2', 'Igfbp5', 'Tnnt2', 'Zeb2', 'Cyr61', 'Tnc', 'Pax7', 'Sema3c', 'Tgfb1i1', 'Acta1', 'Bmp5', 'Tpm1', 'Heyl', 'Sox10', 'Acta2', 'Stox1', 'Foxc1', 'Rhob', 'T', 'Nrg1']
GO:BP	GO:0048522	positive regulation of cellular process	1.02365e-08	TRUE	"Any process that activates or increases the frequency, rate or extent of a cellular process, any of those that are carried out at the cellular level, but are not necessarily restricted to a single cell. For example, cell communication occurs among more than one cell, but occurs at the cellular level." [GOC:jid]	0.464455	0.017893	['GO:0050794', 'GO:0048518', 'GO:0009987']	['ENSMUSG00000001227', 'ENSMUSG00000001313', 'ENSMUSG00000001334', 'ENSMUSG00000001497', 'ENSMUSG00000002771', 'ENSMUSG00000003452', 'ENSMUSG00000005583', 'ENSMUSG00000006930', 'ENSMUSG00000009633', 'ENSMUSG00000010175', 'ENSMUSG00000014773', 'ENSMUSG00000014846', 'ENSMUSG00000015501', 'ENSMUSG00000017969', 'ENSMUSG00000018593', 'ENSMUSG00000019194', 'ENSMUSG00000019853', 'ENSMUSG00000020173', 'E…	[['IBA'], ['IMP'], ['IDA', 'IBA'], ['IDA', 'IGI'], ['IBA'], ['ISO', 'IBA'], ['IDA', 'IMP', 'IGI', 'ISS', 'ISO', 'IEA'], ['IMP', 'ISS', 'ISO'], ['ISS', 'ISO', 'IBA', 'IEA'], ['IDA', 'IMP', 'ISO', 'IBA', 'IEA'], ['IDA', 'IMP', 'ISO'], ['IBA'], ['ISO'], ['ISS', 'ISO', 'IEA'], ['ISO', 'IEA'], ['IGI'], ['ISO', 'IEA'], ['IDA'], ['ISO'], ['ISO', 'IEA'], ['IEA'], ['IDA', 'IGI'], ['ISO', 'IEA'], ['ISO', '…	4	['Sema6b', 'Rnd2', 'Fndc5', 'Pax9', 'Grin2d', 'Bicd1', 'Mef2c', 'Hap1', 'G0s2', 'Prox1', 'Dll1', 'Tppp3', 'Hivep2', 'Ptgis', 'Sparc', 'Scn1b', 'Hebp2', 'Cobl', 'Efemp1', 'Ryr2', 'Gadd45g', 'Pitx1', 'Thbs4', 'Ednrb', 'Fbxo32', 'Has2', 'C1qtnf12', 'Sox8', 'Dpysl3', 'Agap2', 'Fam20c', 'Igfbp5', 'Zeb2', 'Itga4', 'Creb3l1', 'Stmn2', 'Tnik', 'Ptx3', 'Ptgfr', 'Bcar3', 'Cyr61', 'Fmn2', 'Tnc', 'Pax7', 'Se…
GO:BP	GO:0051094	positive regulation of developmental process	1.025e-08	TRUE	"Any process that activates or increases the rate or extent of development, the biological process whose specific outcome is the progression of an organism over time from an initial condition (e.g. a zygote, or a young adult) to a later condition (e.g. a multicellular animal or an aged adult)." [GOC:ai]	0.208531	0.0292165	['GO:0032502', 'GO:0050793', 'GO:0048518']	['ENSMUSG00000001313', 'ENSMUSG00000001334', 'ENSMUSG00000005583', 'ENSMUSG00000006930', 'ENSMUSG00000010175', 'ENSMUSG00000014773', 'ENSMUSG00000017969', 'ENSMUSG00000019194', 'ENSMUSG00000020173', 'ENSMUSG00000021765', 'ENSMUSG00000022367', 'ENSMUSG00000024176', 'ENSMUSG00000024501', 'ENSMUSG00000025422', 'ENSMUSG00000025854', 'ENSMUSG00000026872', 'ENSMUSG00000027500', 'ENSMUSG00000028195', 'E…	[['IMP'], ['IDA', 'IBA'], ['IDA', 'IMP', 'ISS', 'ISO', 'IEA'], ['IMP', 'ISO'], ['IMP'], ['IMP'], ['ISS', 'ISO', 'IEA'], ['IGI'], ['IDA'], ['ISO', 'IEA'], ['ISO', 'IEA'], ['IMP', 'IGI'], ['ISS', 'ISO', 'IEA'], ['IMP', 'IGI'], ['IDA'], ['IMP'], ['ISS', 'ISO', 'IEA'], ['IDA', 'IMP', 'ISO', 'IEA'], ['IDA'], ['IGI'], ['ISO'], ['ISO', 'IEA'], ['ISS', 'ISO', 'IEA'], ['ISO', 'IEA'], ['IGI', 'IBA'], ['ISO…	4	['Rnd2', 'Fndc5', 'Mef2c', 'Hap1', 'Prox1', 'Dll1', 'Ptgis', 'Scn1b', 'Cobl', 'Fst', 'Has2', 'Sox8', 'Dpysl3', 'Agap2', 'Fam20c', 'Zeb2', 'Stmn2', 'Cyr61', 'Sema3c', 'Adamts9', 'Chrna7', 'Tgfb1i1', 'Olfm2', 'Bmp5', 'Clstn2', 'Trf', 'Heyl', 'Sox10', 'Adgrb3', 'Slitrk2', 'Stox1', 'Slc9b2', 'Cnr1', 'Tubb2b', 'Ccbe1', 'Ndnf', 'Foxc1', 'Foxo6', 'Rhob', 'Smyd1', 'Ntrk2', 'Nell1', 'Akap6', 'Nrg1']
GO:BP	GO:0040011	locomotion	1.43645e-08	TRUE	"Self-propelled movement of a cell or organism from one location to another." [GOC:dgh]	0.227488	0.027134	['GO:0008150']	['ENSMUSG00000001227', 'ENSMUSG00000001313', 'ENSMUSG00000001566', 'ENSMUSG00000005583', 'ENSMUSG00000010175', 'ENSMUSG00000018593', 'ENSMUSG00000019194', 'ENSMUSG00000020467', 'ENSMUSG00000021702', 'ENSMUSG00000022122', 'ENSMUSG00000022324', 'ENSMUSG00000022367', 'ENSMUSG00000022636', 'ENSMUSG00000024176', 'ENSMUSG00000024501', 'ENSMUSG00000024593', 'ENSMUSG00000026109', 'ENSMUSG00000026185', 'E…	[['IBA'], ['IBA'], ['IMP'], ['IMP', 'ISO', 'IEA'], ['IMP', 'ISO', 'IEA'], ['ISO', 'IEA'], ['IMP'], ['ISO'], ['ISO', 'IEA'], ['IMP', 'ISO', 'IEA'], ['IDA', 'IGI'], ['ISO', 'IEA'], ['IMP', 'ISS'], ['IMP'], ['ISS', 'ISO', 'IEA'], ['IMP', 'ISO', 'IEA'], ['ISO', 'IBA', 'IEA'], ['ISO', 'IEA'], ['IMP'], ['IEA'], ['IDA', 'ISO', 'IEA'], ['IDA', 'IMP', 'IBA'], ['IMP'], ['IMP', 'ISS'], ['IMP'], ['IDA', 'ISO…	4	['Sema6b', 'Rnd2', 'Mnx1', 'Mef2c', 'Prox1', 'Sparc', 'Scn1b', 'Efemp1', 'Thbs4', 'Ednrb', 'Matn2', 'Has2', 'Alcam', 'Sox8', 'Dpysl3', 'Megf10', 'Tmeff2', 'Igfbp5', 'Zeb2', 'Itga4', 'Cyr61', 'Sema3c', 'Adamts9', 'Foxp1', 'Chrna7', 'Nr2f2', 'Tgfb1i1', 'Cmtm3', 'Tpm1', 'Trf', 'Sox10', 'Acta2', 'Slc9b2', 'Ccdc141', 'Tubb2b', 'Clec14a', 'Ccbe1', 'Ndnf', 'Foxc1', 'Sema5b', 'Prkg1', 'Jam2', 'Rhob', 'Ph…
GO:BP	GO:0009653	anatomical structure morphogenesis	7.81086e-30	TRUE	"The process in which anatomical structures are generated and organized. Morphogenesis pertains to the creation of form." [GOC:go_curators, ISBN:0521436125]	0.251109	0.107605	['GO:0032502', 'GO:0048856']	['ENSMUSG00000000126', 'ENSMUSG00000000305', 'ENSMUSG00000000627', 'ENSMUSG00000001119', 'ENSMUSG00000001506', 'ENSMUSG00000001655', 'ENSMUSG00000001815', 'ENSMUSG00000001819', 'ENSMUSG00000001823', 'ENSMUSG00000001911', 'ENSMUSG00000002602', 'ENSMUSG00000003032', 'ENSMUSG00000003154', 'ENSMUSG00000003534', 'ENSMUSG00000004655', 'ENSMUSG00000004791', 'ENSMUSG00000004798', 'ENSMUSG00000005917', 'E…	[['IDA', 'IMP'], ['IDA', 'IBA'], ['ISO', 'IBA', 'IEA'], ['IBA', 'IEA'], ['IMP', 'IGI', 'ISO', 'IEA'], ['IMP'], ['IMP', 'IGI'], ['IMP', 'IGI', 'ISO', 'IEA'], ['IGI'], ['IMP'], ['IMP'], ['IMP', 'ISO', 'IEA'], ['ISO', 'IEA'], ['IMP', 'ISO', 'IEA'], ['IMP', 'ISS', 'ISO'], ['IDA', 'ISO', 'IBA', 'IEA'], ['IMP', 'IBA', 'IEA'], ['IMP', 'IGI'], ['IEA'], ['IMP'], ['IMP'], ['IMP'], ['IEP'], ['IMP'], ['IEA']…	5	['Wnt9a', 'Cdh4', 'Sema4f', 'Col6a1', 'Col1a1', 'Hoxc13', 'Evx2', 'Hoxd13', 'Hoxd12', 'Nfix', 'Axl', 'Klf4', 'Foxj2', 'Ddr1', 'Aqp1', 'Pgf', 'Ulk2', 'Otx1', 'Htra1', 'Actn3', 'Cnp', 'Chrd', 'Fhl2', 'Nfib', 'Tbx1', 'Mymk', 'Myod1', 'Wnt3a', 'Phlda2', 'Stc1', 'Map2', 'Eps8', 'Wnt11', 'Stard13', 'Col20a1', 'Sulf1', 'Anxa6', 'Shroom1', 'Sema6a', 'Esr1', 'Dcn', 'Rhobtb1', 'Sgk1', 'Egfr', 'Lgr5', 'Gamt…
GO:BP	GO:0007275	multicellular organism development	7.81086e-30	TRUE	"The biological process whose specific outcome is the progression of a multicellular organism over time from an initial condition (e.g. a zygote or a young adult) to a later condition (e.g. a multicellular animal or an aged adult)." [GOC:dph, GOC:ems, GOC:isa_complete, GOC:tb]	0.404614	0.0870728	['GO:0032501', 'GO:0048856']	['ENSMUSG00000000126', 'ENSMUSG00000000223', 'ENSMUSG00000000305', 'ENSMUSG00000000402', 'ENSMUSG00000000627', 'ENSMUSG00000000708', 'ENSMUSG00000000901', 'ENSMUSG00000001119', 'ENSMUSG00000001323', 'ENSMUSG00000001506', 'ENSMUSG00000001655', 'ENSMUSG00000001815', 'ENSMUSG00000001819', 'ENSMUSG00000001823', 'ENSMUSG00000001870', 'ENSMUSG00000001911', 'ENSMUSG00000002602', 'ENSMUSG00000002983', 'E…	[['IDA', 'IMP', 'IGI', 'IBA', 'IEA'], ['IEA'], ['IDA'], ['IEA'], ['ISO', 'IBA', 'IEA'], ['ISS', 'ISO'], ['IEA'], ['IBA', 'IEA'], ['IEA'], ['IMP', 'IGI', 'ISO', 'IBA', 'IEA'], ['IMP', 'IEA'], ['IMP', 'IGI', 'IEA'], ['IMP', 'IGI', 'ISO', 'IEA'], ['IMP', 'IGI', 'IEA'], ['IMP'], ['IMP'], ['IMP', 'IGI', 'ISO', 'IBA', 'IEA'], ['IMP', 'ISO', 'IEA'], ['IMP', 'IGI', 'ISO', 'IEA'], ['ISO', 'IEA'], ['IMP', …	5	['Wnt9a', 'Drp2', 'Cdh4', 'Egfl6', 'Sema4f', 'Kat2b', 'Mmp11', 'Col6a1', 'Srr', 'Col1a1', 'Hoxc13', 'Evx2', 'Hoxd13', 'Hoxd12', 'Ltbp1', 'Nfix', 'Axl', 'Relb', 'Klf4', 'Foxj2', 'Ddr1', 'Ndrg2', 'Aqp1', 'Pgf', 'Ulk2', 'Wisp1', 'Corin', 'Otx1', 'Htra1', 'Neurl1a', 'Actn3', 'Hfe', 'P4htm', 'Cnp', 'Chrd', 'Fhl2', 'Clstn3', 'Nfib', 'Rbfox1', 'Tbx1', 'Mymk', 'Myod1', 'Tex15', 'Pou6f1', 'Wnt3a', 'Ebf3',…
GO:BP	GO:0048856	anatomical structure development	7.81086e-30	TRUE	"The biological process whose specific outcome is the progression of an anatomical structure from an initial condition to its mature state. This process begins with the formation of the structure and ends with the mature structure, whatever form that may be including its natural destruction. An anatomical structure is any biological entity that occupies space and is distinguished from its surroun…	0.436557	0.0846233	['GO:0032502']	['ENSMUSG00000000126', 'ENSMUSG00000000223', 'ENSMUSG00000000305', 'ENSMUSG00000000402', 'ENSMUSG00000000627', 'ENSMUSG00000000708', 'ENSMUSG00000000901', 'ENSMUSG00000001119', 'ENSMUSG00000001323', 'ENSMUSG00000001506', 'ENSMUSG00000001655', 'ENSMUSG00000001815', 'ENSMUSG00000001819', 'ENSMUSG00000001823', 'ENSMUSG00000001870', 'ENSMUSG00000001911', 'ENSMUSG00000002602', 'ENSMUSG00000002983', 'E…	[['IDA', 'IMP', 'IGI', 'IBA', 'IEA'], ['IEA'], ['IDA', 'IBA'], ['IEA'], ['ISO', 'IBA', 'IEA'], ['ISS', 'ISO'], ['IEA'], ['IBA', 'IEA'], ['IEA'], ['IMP', 'IGI', 'ISO', 'IBA', 'IEA'], ['IMP', 'IEA'], ['IMP', 'IGI', 'IEA'], ['IMP', 'IGI', 'ISO', 'IEA'], ['IMP', 'IGI', 'IEA'], ['IMP'], ['IMP'], ['IMP', 'IGI', 'ISO', 'IBA', 'IEA'], ['IMP', 'ISO', 'IEA'], ['IMP', 'IGI', 'ISO', 'IEA'], ['ISO', 'IEA'], […	5	['Wnt9a', 'Drp2', 'Cdh4', 'Egfl6', 'Sema4f', 'Kat2b', 'Mmp11', 'Col6a1', 'Srr', 'Col1a1', 'Hoxc13', 'Evx2', 'Hoxd13', 'Hoxd12', 'Ltbp1', 'Nfix', 'Axl', 'Relb', 'Klf4', 'Foxj2', 'Ddr1', 'Ndrg2', 'Aqp1', 'Pgf', 'Ulk2', 'Wisp1', 'Corin', 'Otx1', 'Htra1', 'Neurl1a', 'Actn3', 'Hfe', 'P4htm', 'Cnp', 'Chrd', 'Fhl2', 'Clstn3', 'Nfib', 'Rbfox1', 'Tbx1', 'Mymk', 'Myod1', 'Tex15', 'Pou6f1', 'Wnt3a', 'Ebf3',…
GO:BP	GO:0048731	system development	6.17829e-29	TRUE	"The process whose specific outcome is the progression of an organismal system over time, from its formation to the mature structure. A system is a regularly interacting or interdependent group of organs or tissues that work together to carry out a given biological process." [GOC:dph, GOC:jid]	0.371783	0.0892439	['GO:0007275', 'GO:0048856']	['ENSMUSG00000000126', 'ENSMUSG00000000223', 'ENSMUSG00000000305', 'ENSMUSG00000000627', 'ENSMUSG00000000708', 'ENSMUSG00000001119', 'ENSMUSG00000001323', 'ENSMUSG00000001506', 'ENSMUSG00000001655', 'ENSMUSG00000001819', 'ENSMUSG00000001823', 'ENSMUSG00000001870', 'ENSMUSG00000001911', 'ENSMUSG00000002602', 'ENSMUSG00000002983', 'ENSMUSG00000003032', 'ENSMUSG00000003154', 'ENSMUSG00000003534', 'E…	[['IDA', 'IMP', 'IGI', 'IBA'], ['IEA'], ['IDA'], ['ISO', 'IBA', 'IEA'], ['ISS', 'ISO'], ['IBA'], ['IEA'], ['IMP', 'IGI', 'ISO', 'IBA', 'IEA'], ['IMP'], ['IMP', 'IGI', 'ISO', 'IEA'], ['IMP'], ['IMP'], ['IMP'], ['IMP', 'IGI', 'ISO', 'IBA', 'IEA'], ['IMP', 'ISO', 'IEA'], ['IMP', 'IGI', 'ISO', 'IEA'], ['ISO', 'IEA'], ['IMP', 'IEA'], ['IEA'], ['IMP', 'IEP', 'ISS', 'ISO', 'IEA'], ['IDA', 'ISO', 'IBA', …	5	['Wnt9a', 'Drp2', 'Cdh4', 'Sema4f', 'Kat2b', 'Col6a1', 'Srr', 'Col1a1', 'Hoxc13', 'Hoxd13', 'Hoxd12', 'Ltbp1', 'Nfix', 'Axl', 'Relb', 'Klf4', 'Foxj2', 'Ddr1', 'Ndrg2', 'Aqp1', 'Pgf', 'Ulk2', 'Wisp1', 'Corin', 'Otx1', 'Htra1', 'Neurl1a', 'Actn3', 'Hfe', 'P4htm', 'Cnp', 'Chrd', 'Fhl2', 'Clstn3', 'Nfib', 'Rbfox1', 'Tbx1', 'Mymk', 'Myod1', 'Tex15', 'Wnt3a', 'Phlda2', 'Adam19', 'Bicc1', 'Kif1a', 'Stc1…
GO:BP	GO:0032502	developmental process	8.77451e-27	TRUE	"A biological process whose specific outcome is the progression of an integrated living unit: an anatomical structure (which may be a subcellular structure, cell, tissue, or organ), or organism over time from an initial condition to a later condition." [GOC:isa_complete]	0.451642	0.0810639	['GO:0008150']	['ENSMUSG00000000126', 'ENSMUSG00000000223', 'ENSMUSG00000000305', 'ENSMUSG00000000402', 'ENSMUSG00000000627', 'ENSMUSG00000000708', 'ENSMUSG00000000901', 'ENSMUSG00000001119', 'ENSMUSG00000001323', 'ENSMUSG00000001506', 'ENSMUSG00000001655', 'ENSMUSG00000001815', 'ENSMUSG00000001819', 'ENSMUSG00000001823', 'ENSMUSG00000001870', 'ENSMUSG00000001911', 'ENSMUSG00000002602', 'ENSMUSG00000002983', 'E…	[['IDA', 'IMP', 'IGI', 'IBA', 'IEA'], ['IEA'], ['IDA', 'IBA'], ['IEA'], ['ISO', 'IBA', 'IEA'], ['ISS', 'ISO'], ['IDA', 'IEA'], ['IBA', 'IEA'], ['IEA'], ['IMP', 'IGI', 'IEP', 'ISO', 'IBA', 'IEA'], ['IMP', 'IEA'], ['IMP', 'IGI', 'IEA'], ['IMP', 'IGI', 'ISO', 'IEA'], ['IMP', 'IGI', 'IEA'], ['IMP'], ['IMP'], ['IMP', 'IGI', 'ISO', 'IBA', 'IEA'], ['IMP', 'ISO', 'IEA'], ['IDA', 'IMP', 'IGI', 'ISO', 'IEA…	5	['Wnt9a', 'Drp2', 'Cdh4', 'Egfl6', 'Sema4f', 'Kat2b', 'Mmp11', 'Col6a1', 'Srr', 'Col1a1', 'Hoxc13', 'Evx2', 'Hoxd13', 'Hoxd12', 'Ltbp1', 'Nfix', 'Axl', 'Relb', 'Klf4', 'Foxj2', 'Ddr1', 'Ndrg2', 'Aqp1', 'Pgf', 'Ulk2', 'Wisp1', 'Corin', 'Otx1', 'Htra1', 'Neurl1a', 'Actn3', 'Hfe', 'P4htm', 'Cnp', 'Chrd', 'Fhl2', 'Clstn3', 'Nfib', 'Rbfox1', 'Tbx1', 'Mymk', 'Myod1', 'Tex15', 'Pou6f1', 'Wnt3a', 'Ebf3',…
GO:BP	GO:0048869	cellular developmental process	1.19749e-23	TRUE	"A biological process whose specific outcome is the progression of a cell over time from an initial condition to a later condition." [GOC:isa_complete]	0.340728	0.0871737	['GO:0009987', 'GO:0032502']	['ENSMUSG00000000126', 'ENSMUSG00000000305', 'ENSMUSG00000000402', 'ENSMUSG00000000627', 'ENSMUSG00000000708', 'ENSMUSG00000000901', 'ENSMUSG00000001119', 'ENSMUSG00000001506', 'ENSMUSG00000001911', 'ENSMUSG00000002602', 'ENSMUSG00000002983', 'ENSMUSG00000003032', 'ENSMUSG00000003154', 'ENSMUSG00000003534', 'ENSMUSG00000004558', 'ENSMUSG00000004791', 'ENSMUSG00000004798', 'ENSMUSG00000005124', 'E…	[['IMP', 'IGI', 'IBA'], ['IDA', 'IBA'], ['IEA'], ['ISO', 'IBA', 'IEA'], ['ISO'], ['IDA'], ['IBA', 'IEA'], ['IEP', 'ISO', 'IEA'], ['IMP'], ['IMP', 'IGI', 'ISO', 'IBA', 'IEA'], ['IMP', 'ISO', 'IEA'], ['IDA', 'IMP', 'IGI'], ['ISO', 'IEA'], ['IMP'], ['IEA'], ['IEA'], ['IMP', 'IBA', 'IEA'], ['IDA', 'IMP', 'ISO', 'IEA'], ['ISO'], ['IMP'], ['IDA', 'IMP'], ['IMP'], ['IMP'], ['IMP'], ['IDA', 'ISO', 'IEA']…	5	['Wnt9a', 'Cdh4', 'Egfl6', 'Sema4f', 'Kat2b', 'Mmp11', 'Col6a1', 'Col1a1', 'Nfix', 'Axl', 'Relb', 'Klf4', 'Foxj2', 'Ddr1', 'Ndrg2', 'Pgf', 'Ulk2', 'Wisp1', 'Corin', 'Htra1', 'Neurl1a', 'Actn3', 'P4htm', 'Cnp', 'Chrd', 'Fhl2', 'Nfib', 'Rbfox1', 'Mymk', 'Myod1', 'Tex15', 'Wnt3a', 'Nol3', 'Stc1', 'Map2', 'Gadd45b', 'Cd83', 'Eps8', 'Rxrg', 'Wnt11', 'Col20a1', 'Sulf1', 'Cacnb4', 'Erbb3', 'Pmp22', 'Anx…
GO:BP	GO:0009888	tissue development	2.18066e-23	TRUE	"The process whose specific outcome is the progression of a tissue over time, from its formation to the mature structure." [ISBN:0471245208]	0.18811	0.11152	['GO:0048856']	['ENSMUSG00000000126', 'ENSMUSG00000000627', 'ENSMUSG00000001119', 'ENSMUSG00000001506', 'ENSMUSG00000001655', 'ENSMUSG00000001819', 'ENSMUSG00000003032', 'ENSMUSG00000003154', 'ENSMUSG00000003534', 'ENSMUSG00000004655', 'ENSMUSG00000004791', 'ENSMUSG00000005124', 'ENSMUSG00000006435', 'ENSMUSG00000006457', 'ENSMUSG00000006958', 'ENSMUSG00000008136', 'ENSMUSG00000008575', 'ENSMUSG00000008658', 'E…	[['IDA', 'IMP', 'IGI'], ['IBA'], ['IBA', 'IEA'], ['IMP', 'ISO', 'IEA'], ['IMP'], ['IMP', 'IGI'], ['IMP'], ['ISO', 'IEA'], ['IMP', 'ISO', 'IEA'], ['IEP'], ['IDA'], ['IMP', 'ISO'], ['IEA'], ['IMP'], ['IMP'], ['IEP'], ['IMP'], ['IMP'], ['IMP'], ['IDA', 'IMP', 'IGI', 'ISO', 'IBA', 'TAS', 'NAS'], ['IMP', 'IGI', 'ISO', 'IEA'], ['IMP'], ['ISO', 'IEA'], ['IGI', 'ISS', 'ISO', 'IEA'], ['ISO'], ['IBA'], ['I…	5	['Wnt9a', 'Sema4f', 'Col6a1', 'Col1a1', 'Hoxc13', 'Hoxd13', 'Klf4', 'Foxj2', 'Ddr1', 'Aqp1', 'Pgf', 'Wisp1', 'Neurl1a', 'Actn3', 'Chrd', 'Fhl2', 'Nfib', 'Rbfox1', 'Mymk', 'Myod1', 'Wnt3a', 'Phlda2', 'Stc1', 'Wnt11', 'Stard13', 'Col20a1', 'Sulf1', 'Cacnb4', 'Erbb3', 'Anxa6', 'Sema6a', 'Esr1', 'Plagl1', 'Dcn', 'Egfr', 'Lgr5', 'Col6a2', 'Btg2', 'Grhl1', 'Itgb4', 'Rflnb', 'Ntn1', 'Tgfb3', 'Id4', 'Fgf…
GO:BP	GO:0051239	regulation of multicellular organismal process	1.89885e-22	TRUE	"Any process that modulates the frequency, rate or extent of a multicellular organismal process, the processes pertinent to the function of a multicellular organism above the cellular level; includes the integrated processes of tissues and organs." [GOC:ai, GOC:dph, GOC:tb]	0.266193	0.09431	['GO:0050789', 'GO:0032501']	['ENSMUSG00000000126', 'ENSMUSG00000000305', 'ENSMUSG00000000627', 'ENSMUSG00000000708', 'ENSMUSG00000001506', 'ENSMUSG00000001819', 'ENSMUSG00000001870', 'ENSMUSG00000002602', 'ENSMUSG00000002983', 'ENSMUSG00000003032', 'ENSMUSG00000003154', 'ENSMUSG00000003352', 'ENSMUSG00000004558', 'ENSMUSG00000004655', 'ENSMUSG00000004791', 'ENSMUSG00000004798', 'ENSMUSG00000005124', 'ENSMUSG00000005220', 'E…	[['IDA', 'IMP', 'IGI'], ['IDA'], ['ISO', 'IBA', 'IEA'], ['ISO'], ['ISO', 'IEA'], ['IMP'], ['ISS', 'ISO', 'IEA'], ['IGI', 'ISO', 'IEA'], ['ISO', 'IEA'], ['IMP', 'IGI', 'ISO', 'IEA'], ['ISO', 'IEA'], ['ISO', 'IEA'], ['IMP'], ['ISS', 'ISO', 'IEA'], ['IDA', 'ISO', 'IBA', 'IEA'], ['IMP'], ['IMP', 'ISO', 'IEA'], ['IMP', 'ISO'], ['IDA'], ['IMP'], ['ISO', 'IEA'], ['IMP'], ['IDA', 'ISO', 'IEA'], ['IMP', '…	5	['Wnt9a', 'Cdh4', 'Sema4f', 'Kat2b', 'Col1a1', 'Hoxd13', 'Ltbp1', 'Axl', 'Relb', 'Klf4', 'Foxj2', 'Cacnb3', 'Ndrg2', 'Aqp1', 'Pgf', 'Ulk2', 'Wisp1', 'Corin', 'Neurl1a', 'Actn3', 'Hfe', 'P4htm', 'Chrd', 'Atp1a2', 'Clstn3', 'Nfib', 'Rbfox1', 'Mymk', 'Myod1', 'Wnt3a', 'Phlda2', 'Nol3', 'Stc1', 'Map2', 'Cd83', 'Rxrg', 'Wnt11', 'Cacna1d', 'Stard13', 'Sulf1', 'C1qtnf1', 'Erbb3', 'Pmp22', 'Anxa6', 'Irf1…
GO:BP	GO:0022610	biological adhesion	8.18593e-22	TRUE	"The attachment of a cell or organism to a substrate, another cell, or other organism. Biological adhesion includes intracellular attachment between membrane regions." [GOC:isa_complete]	0.142857	0.124133	['GO:0008150']	['ENSMUSG00000000305', 'ENSMUSG00000000402', 'ENSMUSG00000001119', 'ENSMUSG00000001506', 'ENSMUSG00000002341', 'ENSMUSG00000002602', 'ENSMUSG00000003032', 'ENSMUSG00000003534', 'ENSMUSG00000005124', 'ENSMUSG00000006611', 'ENSMUSG00000006958', 'ENSMUSG00000008153', 'ENSMUSG00000009900', 'ENSMUSG00000011256', 'ENSMUSG00000015396', 'ENSMUSG00000016918', 'ENSMUSG00000017446', 'ENSMUSG00000018166', 'E…	[['IDA', 'IBA', 'IEA'], ['IDA', 'IEA'], ['IEA'], ['IDA'], ['IEA'], ['IMP'], ['ISO', 'IEA'], ['IMP', 'ISO', 'IEA'], ['IBA', 'IEA'], ['ISO', 'IEA'], ['ISO', 'IEA'], ['IEA'], ['IDA'], ['ISS', 'ISO'], ['IMP'], ['ISS'], ['ISO', 'IEA'], ['ISO', 'IEA'], ['IMP', 'TAS'], ['ISO'], ['ISS', 'ISO', 'IEA'], ['ISO', 'IEA'], ['IEA'], ['IMP', 'ISO', 'IBA', 'IEA'], ['IGI'], ['ISO', 'IEA'], ['IEA'], ['IBA', 'IEA'],…	5	['Cdh4', 'Egfl6', 'Col6a1', 'Col1a1', 'Ncan', 'Axl', 'Klf4', 'Ddr1', 'Wisp1', 'Hfe', 'Chrd', 'Clstn3', 'Wnt3a', 'Adam19', 'Cd83', 'Sulf1', 'C1qtnf1', 'Erbb3', 'Irf1', 'Sema6a', 'Nuak1', 'Egfr', 'Col6a2', 'Itgb4', 'Ntn1', 'Rgcc', 'Ctnnd2', 'Cdh10', 'Emp2', 'Hes1', 'Apod', 'Cd200', 'Ccdc80', 'Snai2', 'Smoc2', 'Nrxn1', 'Lama3', 'Anxa1', 'Capn1', 'Itgb8', 'Adam23', 'Astn1', 'Apbb1ip', 'Col5a1', 'Gsn'…
GO:BP	GO:0007155	cell adhesion	8.24324e-22	TRUE	"The attachment of a cell, either to another cell or to an underlying substrate such as the extracellular matrix, via cell adhesion molecules." [GOC:hb, GOC:pf]	0.14197	0.124417	['GO:0022610']	['ENSMUSG00000000305', 'ENSMUSG00000000402', 'ENSMUSG00000001119', 'ENSMUSG00000001506', 'ENSMUSG00000002341', 'ENSMUSG00000002602', 'ENSMUSG00000003032', 'ENSMUSG00000003534', 'ENSMUSG00000005124', 'ENSMUSG00000006611', 'ENSMUSG00000006958', 'ENSMUSG00000008153', 'ENSMUSG00000009900', 'ENSMUSG00000011256', 'ENSMUSG00000015396', 'ENSMUSG00000016918', 'ENSMUSG00000017446', 'ENSMUSG00000018166', 'E…	[['IDA', 'IBA', 'IEA'], ['IDA', 'IEA'], ['IEA'], ['IDA'], ['IEA'], ['IMP'], ['ISO', 'IEA'], ['IMP', 'ISO', 'IEA'], ['IBA', 'IEA'], ['ISO', 'IEA'], ['ISO', 'IEA'], ['IEA'], ['IDA'], ['ISS', 'ISO'], ['IMP'], ['ISS'], ['ISO', 'IEA'], ['ISO', 'IEA'], ['IMP', 'TAS'], ['ISO'], ['ISS', 'ISO', 'IEA'], ['ISO', 'IEA'], ['IEA'], ['IMP', 'ISO', 'IBA', 'IEA'], ['IGI'], ['ISO', 'IEA'], ['IEA'], ['IBA', 'IEA'],…	5	['Cdh4', 'Egfl6', 'Col6a1', 'Col1a1', 'Ncan', 'Axl', 'Klf4', 'Ddr1', 'Wisp1', 'Hfe', 'Chrd', 'Clstn3', 'Wnt3a', 'Adam19', 'Cd83', 'Sulf1', 'C1qtnf1', 'Erbb3', 'Irf1', 'Sema6a', 'Nuak1', 'Egfr', 'Col6a2', 'Itgb4', 'Ntn1', 'Rgcc', 'Ctnnd2', 'Cdh10', 'Emp2', 'Hes1', 'Apod', 'Cd200', 'Ccdc80', 'Snai2', 'Smoc2', 'Nrxn1', 'Lama3', 'Anxa1', 'Capn1', 'Itgb8', 'Adam23', 'Astn1', 'Apbb1ip', 'Col5a1', 'Gsn'…
GO:BP	GO:0030154	cell differentiation	1.19493e-20	TRUE	"The process in which relatively unspecialized cells, e.g. embryonic or regenerative cells, acquire specialized structural and/or functional features that characterize the cells, tissues, or organs of the mature organism or some other relatively stable phase of the organism's life history. Differentiation includes the processes involved in commitment of a cell to a specific fate and its subsequen…	0.320319	0.0857686	['GO:0048869']	['ENSMUSG00000000126', 'ENSMUSG00000000305', 'ENSMUSG00000000402', 'ENSMUSG00000000627', 'ENSMUSG00000000708', 'ENSMUSG00000000901', 'ENSMUSG00000001119', 'ENSMUSG00000001506', 'ENSMUSG00000001911', 'ENSMUSG00000002602', 'ENSMUSG00000002983', 'ENSMUSG00000003032', 'ENSMUSG00000003154', 'ENSMUSG00000003534', 'ENSMUSG00000004558', 'ENSMUSG00000004791', 'ENSMUSG00000004798', 'ENSMUSG00000005124', 'E…	[['IMP', 'IGI', 'IBA'], ['IDA'], ['IEA'], ['ISO', 'IBA', 'IEA'], ['ISO'], ['IDA'], ['IBA', 'IEA'], ['IEP', 'ISO', 'IEA'], ['IMP'], ['IMP', 'IGI', 'ISO', 'IBA', 'IEA'], ['IMP', 'ISO', 'IEA'], ['IDA', 'IMP', 'IGI'], ['ISO', 'IEA'], ['IMP'], ['IEA'], ['IEA'], ['IMP', 'IBA', 'IEA'], ['IDA', 'IMP', 'ISO', 'IEA'], ['ISO'], ['IMP'], ['IDA', 'IMP'], ['IMP'], ['IMP'], ['IMP'], ['IDA', 'ISO', 'IEA'], ['IEP…	5	['Wnt9a', 'Cdh4', 'Egfl6', 'Sema4f', 'Kat2b', 'Mmp11', 'Col6a1', 'Col1a1', 'Nfix', 'Axl', 'Relb', 'Klf4', 'Foxj2', 'Ddr1', 'Ndrg2', 'Pgf', 'Ulk2', 'Wisp1', 'Corin', 'Htra1', 'Neurl1a', 'Actn3', 'P4htm', 'Cnp', 'Chrd', 'Fhl2', 'Nfib', 'Rbfox1', 'Mymk', 'Myod1', 'Tex15', 'Wnt3a', 'Nol3', 'Stc1', 'Map2', 'Gadd45b', 'Cd83', 'Rxrg', 'Wnt11', 'Col20a1', 'Sulf1', 'Cacnb4', 'Erbb3', 'Pmp22', 'Anxa6', 'Ir…
GO:BP	GO:0050793	regulation of developmental process	3.18316e-20	TRUE	"Any process that modulates the frequency, rate or extent of development, the biological process whose specific outcome is the progression of a multicellular organism over time from an initial condition (e.g. a zygote, or a young adult) to a later condition (e.g. a multicellular animal or an aged adult)." [GOC:go_curators]	0.232476	0.0960763	['GO:0032502', 'GO:0050789']	['ENSMUSG00000000126', 'ENSMUSG00000000305', 'ENSMUSG00000000627', 'ENSMUSG00000000708', 'ENSMUSG00000000901', 'ENSMUSG00000001506', 'ENSMUSG00000001819', 'ENSMUSG00000002602', 'ENSMUSG00000003032', 'ENSMUSG00000003154', 'ENSMUSG00000004655', 'ENSMUSG00000004791', 'ENSMUSG00000004798', 'ENSMUSG00000005124', 'ENSMUSG00000006435', 'ENSMUSG00000006457', 'ENSMUSG00000006675', 'ENSMUSG00000006958', 'E…	[['IDA', 'IMP', 'IGI'], ['IDA'], ['ISO', 'IBA', 'IEA'], ['ISO'], ['IDA'], ['ISO', 'IEA'], ['IMP'], ['ISO', 'IEA'], ['IDA', 'IMP', 'IGI', 'ISO', 'IEA'], ['ISO', 'IEA'], ['ISS', 'ISO'], ['IDA', 'ISO', 'IBA', 'IEA'], ['IMP'], ['IDA', 'IMP', 'ISO', 'IEA'], ['IDA'], ['IMP'], ['IMP'], ['IDA', 'ISO', 'IEA'], ['IDA', 'IMP', 'IGI', 'IBA'], ['IMP'], ['IMP'], ['IDA', 'IMP', 'ISO', 'IBA', 'IEA'], ['IDA', 'IM…	5	['Wnt9a', 'Cdh4', 'Sema4f', 'Kat2b', 'Mmp11', 'Col1a1', 'Hoxd13', 'Axl', 'Klf4', 'Foxj2', 'Aqp1', 'Pgf', 'Ulk2', 'Wisp1', 'Neurl1a', 'Actn3', 'P4htm', 'Chrd', 'Clstn3', 'Nfib', 'Rbfox1', 'Myod1', 'Wnt3a', 'Phlda2', 'Map2', 'Cd83', 'Eps8', 'Rxrg', 'Wnt11', 'Stard13', 'Sulf1', 'Erbb3', 'Pmp22', 'Irf1', 'Sema6a', 'Esr1', 'Dcn', 'Rhobtb1', 'Sgk1', 'Nuak1', 'Egfr', 'Gamt', 'Wif1', 'Igfbp3', 'Trib2', '…
GO:BP	GO:2000026	regulation of multicellular organismal development	1.26247e-19	TRUE	"Any process that modulates the frequency, rate or extent of multicellular organismal development." [GOC:obol]	0.193434	0.10254	['GO:0051239', 'GO:0007275', 'GO:0050793']	['ENSMUSG00000000126', 'ENSMUSG00000000305', 'ENSMUSG00000000627', 'ENSMUSG00000000708', 'ENSMUSG00000001506', 'ENSMUSG00000001819', 'ENSMUSG00000002602', 'ENSMUSG00000003032', 'ENSMUSG00000003154', 'ENSMUSG00000004655', 'ENSMUSG00000004791', 'ENSMUSG00000004798', 'ENSMUSG00000005124', 'ENSMUSG00000006435', 'ENSMUSG00000006457', 'ENSMUSG00000006675', 'ENSMUSG00000008153', 'ENSMUSG00000008575', 'E…	[['IDA', 'IMP', 'IGI'], ['IDA'], ['ISO', 'IBA', 'IEA'], ['ISO'], ['ISO', 'IEA'], ['IMP'], ['ISO', 'IEA'], ['IMP', 'IGI', 'ISO', 'IEA'], ['ISO', 'IEA'], ['ISS', 'ISO'], ['ISO', 'IBA', 'IEA'], ['IMP'], ['IMP', 'ISO'], ['IDA'], ['IMP'], ['IMP'], ['IDA', 'IMP', 'IGI', 'IBA'], ['IMP'], ['IMP'], ['IMP', 'IBA'], ['IDA', 'IMP', 'IGI', 'ISO', 'IEA'], ['IDA', 'IMP'], ['IMP', 'ISO'], ['IMP'], ['ISO'], ['IGI…	5	['Wnt9a', 'Cdh4', 'Sema4f', 'Kat2b', 'Col1a1', 'Hoxd13', 'Axl', 'Klf4', 'Foxj2', 'Aqp1', 'Pgf', 'Ulk2', 'Wisp1', 'Neurl1a', 'Actn3', 'P4htm', 'Clstn3', 'Nfib', 'Rbfox1', 'Myod1', 'Wnt3a', 'Phlda2', 'Map2', 'Cd83', 'Rxrg', 'Wnt11', 'Stard13', 'Sulf1', 'Erbb3', 'Pmp22', 'Irf1', 'Sema6a', 'Esr1', 'Dcn', 'Sgk1', 'Egfr', 'Ncoa1', 'Grhl1', 'Rflnb', 'Ntn1', 'Nfkbia', 'Tgfb3', 'Id4', 'Fgf9', 'Rgcc', 'Cnm…
GO:BP	GO:0061448	connective tissue development	1.38016e-19	TRUE	"The progression of a connective tissue over time, from its formation to the mature structure." [GOC:BHF]	0.0550133	0.222222	['GO:0009888']	['ENSMUSG00000000126', 'ENSMUSG00000001119', 'ENSMUSG00000001506', 'ENSMUSG00000005124', 'ENSMUSG00000008575', 'ENSMUSG00000014813', 'ENSMUSG00000016356', 'ENSMUSG00000016918', 'ENSMUSG00000018340', 'ENSMUSG00000020241', 'ENSMUSG00000020846', 'ENSMUSG00000021379', 'ENSMUSG00000021974', 'ENSMUSG00000022025', 'ENSMUSG00000022053', 'ENSMUSG00000022483', 'ENSMUSG00000022676', 'ENSMUSG00000024134', 'E…	[['IDA', 'IMP', 'IGI'], ['IBA'], ['IMP'], ['IMP'], ['IMP'], ['ISO', 'IEA'], ['IBA'], ['IMP', 'ISS'], ['IBA'], ['IBA'], ['IGI', 'IBA', 'IEA'], ['IMP'], ['IMP', 'IGI'], ['IEA'], ['IMP'], ['IMP', 'IEP'], ['IGI', 'ISO', 'IEA'], ['IMP'], ['IMP', 'ISO', 'IBA'], ['IGI'], ['IMP'], ['ISO', 'IEA'], ['IMP', 'IGI'], ['IDA', 'ISO', 'IEA'], ['IMP'], ['IMP', 'IGI'], ['IMP'], ['ISO'], ['IEA'], ['IEA'], ['IMP'], …	5	['Wnt9a', 'Col6a1', 'Col1a1', 'Wisp1', 'Nfib', 'Stc1', 'Col20a1', 'Sulf1', 'Anxa6', 'Col6a2', 'Rflnb', 'Id4', 'Fgf9', 'Cnmd', 'Ebf2', 'Col2a1', 'Snai2', 'Six2', 'Col11a2', 'Lox', 'Ltbp3', 'Itgb8', 'Col5a1', 'Bmp2', 'Otor', 'Col11a1', 'Sfrp2', 'Lmna', 'Bmp3', 'Mgp', 'Acan', 'Pdgfd', 'Acat1', 'Anxa2', 'Col12a1', 'Adamts7', 'Tgfbr2', 'Chst11', 'Tgfbi', 'Lum', 'Fgf2', 'Nov', 'Arid5a', 'Gdf7', 'Rflna'…
GO:BP	GO:0048513	animal organ development	1.46195e-19	TRUE	"Development of a tissue or tissues that work together to perform a specific function or functions. Development pertains to the process whose specific outcome is the progression of a structure over time, from its formation to the mature structure. Organs are commonly observed as visibly distinct structures, but may also exist as loosely associated clusters of cells that work together to perform a…	0.275067	0.0891061	['GO:0048731', 'GO:0048856']	['ENSMUSG00000000126', 'ENSMUSG00000000627', 'ENSMUSG00000000708', 'ENSMUSG00000001119', 'ENSMUSG00000001323', 'ENSMUSG00000001506', 'ENSMUSG00000001655', 'ENSMUSG00000001819', 'ENSMUSG00000001870', 'ENSMUSG00000001911', 'ENSMUSG00000002602', 'ENSMUSG00000002983', 'ENSMUSG00000003032', 'ENSMUSG00000003534', 'ENSMUSG00000004655', 'ENSMUSG00000004791', 'ENSMUSG00000005124', 'ENSMUSG00000005917', 'E…	[['IDA', 'IMP', 'IGI'], ['IBA'], ['ISS'], ['IBA'], ['IEA'], ['IMP', 'IGI', 'ISO', 'IBA', 'IEA'], ['IMP'], ['IMP', 'IGI', 'IEA'], ['IMP'], ['IMP'], ['IGI', 'ISO', 'IBA', 'IEA'], ['IMP', 'ISO', 'IEA'], ['IMP', 'ISO', 'IEA'], ['IMP', 'IEA'], ['IMP', 'IEP', 'IEA'], ['IDA', 'IEA'], ['IMP', 'ISO'], ['IMP', 'IGI'], ['IMP', 'IEA'], ['IMP', 'IEA'], ['IMP'], ['IEA'], ['IMP'], ['IEA'], ['IMP', 'ISO', 'IEA']…	5	['Wnt9a', 'Sema4f', 'Kat2b', 'Col6a1', 'Srr', 'Col1a1', 'Hoxc13', 'Hoxd13', 'Ltbp1', 'Nfix', 'Axl', 'Relb', 'Klf4', 'Ddr1', 'Aqp1', 'Pgf', 'Wisp1', 'Otx1', 'Htra1', 'Neurl1a', 'Actn3', 'Hfe', 'P4htm', 'Cnp', 'Chrd', 'Fhl2', 'Nfib', 'Rbfox1', 'Tbx1', 'Mymk', 'Myod1', 'Tex15', 'Wnt3a', 'Phlda2', 'Adam19', 'Bicc1', 'Kif1a', 'Stc1', 'Cd83', 'Wnt11', 'Col20a1', 'Sulf1', 'Cacnb4', 'Rab11fip4', 'Erbb3',…
GO:BP	GO:0051216	cartilage development	6.68401e-18	TRUE	"The process whose specific outcome is the progression of a cartilage element over time, from its formation to the mature structure. Cartilage elements are skeletal elements that consist of connective tissue dominated by extracellular matrix containing collagen type II and large amounts of proteoglycan, particularly chondroitin sulfate." [DOI:10.1371/journal.pone.0051070, GOC:cjm, http://www.onel…	0.0452529	0.245192	['GO:0001501', 'GO:0048513', 'GO:0061448']	['ENSMUSG00000000126', 'ENSMUSG00000001119', 'ENSMUSG00000001506', 'ENSMUSG00000005124', 'ENSMUSG00000008575', 'ENSMUSG00000014813', 'ENSMUSG00000016356', 'ENSMUSG00000016918', 'ENSMUSG00000018340', 'ENSMUSG00000020241', 'ENSMUSG00000020846', 'ENSMUSG00000021974', 'ENSMUSG00000022025', 'ENSMUSG00000022483', 'ENSMUSG00000022676', 'ENSMUSG00000024134', 'ENSMUSG00000024330', 'ENSMUSG00000024940', 'E…	[['IDA', 'IMP', 'IGI'], ['IBA'], ['IMP'], ['IMP'], ['IMP'], ['ISO', 'IEA'], ['IBA'], ['IMP', 'ISS'], ['IBA'], ['IBA'], ['IGI', 'IBA', 'IEA'], ['IMP', 'IGI'], ['IEA'], ['IMP', 'IEP'], ['IGI', 'ISO', 'IEA'], ['IMP'], ['IMP', 'ISO', 'IBA'], ['IMP'], ['ISO', 'IEA'], ['IDA', 'ISO', 'IEA'], ['IMP'], ['IMP'], ['IMP'], ['IEA'], ['IEA'], ['IMP'], ['IBA'], ['IBA'], ['ISO', 'IEA'], ['IMP', 'IGI'], ['IMP'], …	5	['Wnt9a', 'Col6a1', 'Col1a1', 'Wisp1', 'Nfib', 'Stc1', 'Col20a1', 'Sulf1', 'Anxa6', 'Col6a2', 'Rflnb', 'Fgf9', 'Cnmd', 'Col2a1', 'Snai2', 'Six2', 'Col11a2', 'Ltbp3', 'Itgb8', 'Bmp2', 'Otor', 'Col11a1', 'Sfrp2', 'Bmp3', 'Mgp', 'Acan', 'Anxa2', 'Col12a1', 'Adamts7', 'Tgfbr2', 'Chst11', 'Tgfbi', 'Lum', 'Fgf2', 'Nov', 'Arid5a', 'Rflna', 'Gdf5', 'Creb3l2', 'Tgfb2', 'Col27a1', 'Osr1', 'Nog', 'Sox6', 'B…
GO:BP	GO:0002062	chondrocyte differentiation	1.83971e-17	TRUE	"The process in which a chondroblast acquires specialized structural and/or functional features of a chondrocyte. A chondrocyte is a polymorphic cell that forms cartilage." [GOC:dph]	0.0337178	0.322034	['GO:0051216', 'GO:0030154']	['ENSMUSG00000000126', 'ENSMUSG00000001119', 'ENSMUSG00000005124', 'ENSMUSG00000008575', 'ENSMUSG00000016356', 'ENSMUSG00000016918', 'ENSMUSG00000018340', 'ENSMUSG00000020241', 'ENSMUSG00000020846', 'ENSMUSG00000021974', 'ENSMUSG00000022483', 'ENSMUSG00000022676', 'ENSMUSG00000024134', 'ENSMUSG00000024330', 'ENSMUSG00000024940', 'ENSMUSG00000027358', 'ENSMUSG00000027966', 'ENSMUSG00000027996', 'E…	[['IMP', 'IGI'], ['IBA'], ['IMP'], ['IMP'], ['IBA'], ['IMP'], ['IBA'], ['IBA'], ['IGI', 'IBA', 'IEA'], ['IMP', 'IGI'], ['IMP', 'IEP'], ['ISO', 'IEA'], ['IMP'], ['IMP'], ['IMP'], ['ISO', 'IEA'], ['IMP'], ['IMP'], ['IMP'], ['IBA'], ['IBA'], ['ISO', 'IEA'], ['IMP'], ['IMP'], ['IEA'], ['ISS', 'ISO', 'IEA'], ['IDA'], ['IGI', 'IBA', 'IEA'], ['IDA', 'IGI', 'ISO', 'IEA'], ['IMP'], ['IMP'], ['IGI'], ['IDA…	5	['Wnt9a', 'Col6a1', 'Wisp1', 'Nfib', 'Col20a1', 'Sulf1', 'Anxa6', 'Col6a2', 'Rflnb', 'Fgf9', 'Col2a1', 'Snai2', 'Six2', 'Col11a2', 'Ltbp3', 'Bmp2', 'Col11a1', 'Sfrp2', 'Acan', 'Anxa2', 'Col12a1', 'Adamts7', 'Tgfbr2', 'Chst11', 'Tgfbi', 'Nov', 'Arid5a', 'Rflna', 'Gdf5', 'Creb3l2', 'Col27a1', 'Osr1', 'Sox6', 'Bmpr1b', 'Maf', 'Fgf18', 'Chadl', 'Runx3']
GO:BP	GO:0007166	cell surface receptor signaling pathway	5.18934e-17	TRUE	"A series of molecular signals initiated by activation of a receptor on the surface of a cell. The pathway begins with binding of an extracellular ligand to a cell surface receptor, or for receptors that signal in the absence of a ligand, by ligand-withdrawal or the activity of a constitutively active receptor. The pathway ends with regulation of a downstream cellular process, e.g. transcription.…	0.216504	0.0932722	['GO:0007165']	['ENSMUSG00000000126', 'ENSMUSG00000000627', 'ENSMUSG00000001506', 'ENSMUSG00000001870', 'ENSMUSG00000002602', 'ENSMUSG00000003032', 'ENSMUSG00000003352', 'ENSMUSG00000003534', 'ENSMUSG00000004558', 'ENSMUSG00000004730', 'ENSMUSG00000004791', 'ENSMUSG00000005124', 'ENSMUSG00000005320', 'ENSMUSG00000006205', 'ENSMUSG00000006435', 'ENSMUSG00000006611', 'ENSMUSG00000006958', 'ENSMUSG00000009900', 'E…	[['IMP', 'IGI', 'ISO', 'IBA', 'IEA'], ['IBA'], ['ISO', 'IBA', 'IEA'], ['ISS', 'ISO', 'TAS', 'IEA'], ['IGI', 'ISO', 'IBA', 'IEA'], ['IMP'], ['IMP', 'ISO', 'IEA'], ['IDA', 'IMP', 'ISO', 'IBA', 'IEA'], ['IEA'], ['IEA'], ['IBA'], ['IMP', 'IEA'], ['IEA'], ['IDA'], ['IMP', 'ISS', 'ISO', 'IBA', 'IEA'], ['ISO', 'IEA'], ['IDA', 'ISO', 'IEA'], ['IDA', 'IMP', 'IGI', 'ISO', 'IBA', 'IEA'], ['TAS'], ['IEA'], […	5	['Wnt9a', 'Sema4f', 'Col1a1', 'Ltbp1', 'Axl', 'Klf4', 'Cacnb3', 'Ddr1', 'Ndrg2', 'Adgre1', 'Pgf', 'Wisp1', 'Fgfr4', 'Htra1', 'Neurl1a', 'Hfe', 'Chrd', 'Wnt3a', 'Grid2ip', 'Vipr2', 'Adam19', 'Bicc1', 'Nol3', 'Wnt11', 'Sulf1', 'Cacnb4', 'Erbb3', 'Irf1', 'Sema6a', 'Esr1', 'Dcn', 'Egfr', 'Apc2', 'Lgr5', 'Wif1', 'Igfbp3', 'Pgam2', 'Cacng4', 'Itgb4', 'Nfkbia', 'Tgfb3', 'Glrx', 'Gdf10', 'Fgf9', 'Cnmd', …
GO:BP	GO:0048468	cell development	5.18934e-17	TRUE	"The process whose specific outcome is the progression of the cell over time, from its formation to the mature structure. Cell development does not include the steps involved in committing a cell to a specific fate." [GOC:go_curators]	0.200532	0.0960476	['GO:0048869', 'GO:0048856', 'GO:0030154']	['ENSMUSG00000000305', 'ENSMUSG00000000627', 'ENSMUSG00000000708', 'ENSMUSG00000001119', 'ENSMUSG00000002602', 'ENSMUSG00000003032', 'ENSMUSG00000003534', 'ENSMUSG00000004798', 'ENSMUSG00000005124', 'ENSMUSG00000006435', 'ENSMUSG00000006457', 'ENSMUSG00000006782', 'ENSMUSG00000008136', 'ENSMUSG00000008575', 'ENSMUSG00000009471', 'ENSMUSG00000009900', 'ENSMUSG00000014813', 'ENSMUSG00000015222', 'E…	[['IDA'], ['ISO', 'IBA', 'IEA'], ['ISO'], ['IBA'], ['IMP', 'IEA'], ['IMP', 'IGI'], ['IMP'], ['IMP', 'IBA', 'IEA'], ['ISO'], ['IDA', 'IMP'], ['IMP'], ['IMP'], ['IEP'], ['IMP'], ['IMP', 'ISO', 'IBA', 'IEA'], ['IDA', 'IGI'], ['ISO', 'IEA'], ['IMP', 'IGI', 'ISO', 'IBA', 'IEA'], ['IBA'], ['IMP'], ['IMP'], ['IEA'], ['IMP', 'IBA', 'NAS'], ['IMP'], ['ISO', 'IBA'], ['ISO', 'IEA'], ['IMP'], ['IBA'], ['IMP'…	5	['Cdh4', 'Sema4f', 'Kat2b', 'Col6a1', 'Axl', 'Klf4', 'Ddr1', 'Ulk2', 'Wisp1', 'Neurl1a', 'Actn3', 'Cnp', 'Fhl2', 'Nfib', 'Myod1', 'Wnt3a', 'Stc1', 'Map2', 'Col20a1', 'Sulf1', 'Cacnb4', 'Pmp22', 'Sema6a', 'Esr1', 'Sgk1', 'Egfr', 'Lgr5', 'Col6a2', 'Btg2', 'Sept4', 'Ncoa1', 'Itgb4', 'Rflnb', 'Ntn1', 'Clmn', 'Id4', 'Gdf10', 'Cnmd', 'Dpysl2', 'Ctnnd2', 'Hes1', 'Apod', 'Snai2', 'Cdkn1a', 'Epb41l3', 'My…
GO:BP	GO:0006928	movement of cell or subcellular component	1.14821e-16	TRUE	"The directed, self-propelled movement of a cell or subcellular component without the involvement of an external agent such as a transporter or a pore." [GOC:dgh, GOC:dph, GOC:jl, GOC:mlg]	0.175688	0.100457	['GO:0009987']	['ENSMUSG00000000305', 'ENSMUSG00000000627', 'ENSMUSG00000001506', 'ENSMUSG00000002602', 'ENSMUSG00000003032', 'ENSMUSG00000003534', 'ENSMUSG00000004187', 'ENSMUSG00000004655', 'ENSMUSG00000004791', 'ENSMUSG00000005124', 'ENSMUSG00000005320', 'ENSMUSG00000006435', 'ENSMUSG00000006958', 'ENSMUSG00000007097', 'ENSMUSG00000008575', 'ENSMUSG00000009900', 'ENSMUSG00000010760', 'ENSMUSG00000014602', 'E…	[['IDA'], ['ISO', 'IBA', 'IEA'], ['ISO', 'IEA'], ['IMP', 'IGI', 'IBA'], ['IMP', 'ISO', 'IEA'], ['IMP', 'ISO', 'IEA'], ['IEA'], ['IMP', 'ISO', 'IEA'], ['IBA'], ['ISS', 'ISO'], ['IEA'], ['IMP'], ['ISO', 'IEA'], ['ISO', 'IEA'], ['IMP'], ['IDA'], ['IDA'], ['IEA'], ['ISO', 'IEA'], ['ISO'], ['IDA', 'IMP'], ['IGI', 'ISS', 'ISO', 'IEA'], ['ISO', 'IEA'], ['ISO'], ['ISS', 'ISO', 'IEA'], ['IMP'], ['IMP', 'I…	5	['Cdh4', 'Sema4f', 'Col1a1', 'Axl', 'Klf4', 'Ddr1', 'Kifc2', 'Aqp1', 'Pgf', 'Wisp1', 'Fgfr4', 'Neurl1a', 'Chrd', 'Atp1a2', 'Nfib', 'Wnt3a', 'Phlda2', 'Kif1a', 'Stc1', 'Map2', 'Eps8', 'Wnt11', 'Cacna1d', 'Stard13', 'Sulf1', 'Pltp', 'Sema6a', 'Dcn', 'Rhobtb1', 'Egfr', 'Igfbp3', 'Fam84a', 'Mmp28', 'Itgb4', 'Ntn1', 'Kif26a', 'Cxcl14', 'Fgf9', 'Rgcc', 'Dpysl2', 'Dab2', 'Emp2', 'Hes1', 'Apod', 'Kif21a'…
GO:BP	GO:0032879	regulation of localization	1.31163e-16	TRUE	"Any process that modulates the frequency, rate or extent of any process in which a cell, a substance, or a cellular entity is transported to, or maintained in, a specific location." [GOC:mah]	0.229814	0.0905594	['GO:0051179', 'GO:0050789']	['ENSMUSG00000000627', 'ENSMUSG00000001506', 'ENSMUSG00000002602', 'ENSMUSG00000003032', 'ENSMUSG00000003352', 'ENSMUSG00000004110', 'ENSMUSG00000004347', 'ENSMUSG00000004655', 'ENSMUSG00000004791', 'ENSMUSG00000004961', 'ENSMUSG00000005124', 'ENSMUSG00000005220', 'ENSMUSG00000005986', 'ENSMUSG00000006611', 'ENSMUSG00000006958', 'ENSMUSG00000007097', 'ENSMUSG00000008153', 'ENSMUSG00000009246', 'E…	[['IBA'], ['ISO', 'IEA'], ['ISO', 'IEA'], ['IMP', 'ISO', 'IEA'], ['ISS', 'ISO', 'IBA', 'IEA'], ['IEA'], ['ISO'], ['IMP', 'ISS', 'ISO', 'IEA'], ['IBA'], ['IMP', 'IBA', 'IEA'], ['ISS', 'ISO', 'IEA'], ['IMP', 'ISO'], ['ISS', 'ISO', 'IEA'], ['ISO', 'IEA'], ['ISO', 'IEA'], ['ISO', 'IEA'], ['IDA'], ['IEA'], ['IMP'], ['ISS', 'ISO', 'IEA'], ['IDA', 'ISO', 'IEA'], ['IDA'], ['ISO'], ['ISO', 'IEA'], ['IMP',…	5	['Sema4f', 'Col1a1', 'Axl', 'Klf4', 'Cacnb3', 'Cacna1e', 'Pde1c', 'Aqp1', 'Pgf', 'Syt5', 'Wisp1', 'Corin', 'Ankrd13d', 'Hfe', 'Chrd', 'Atp1a2', 'Clstn3', 'Trpm5', 'Tex15', 'Mcu', 'Wnt3a', 'Phlda2', 'Nol3', 'Stc1', 'Map2', 'Wnt11', 'Cacna1d', 'Stard13', 'Sulf1', 'Stac2', 'Cacnb4', 'C1qtnf1', 'Pltp', 'Cadps2', 'Erbb3', 'Anxa6', 'Sept8', 'Rab3d', 'Sema6a', 'Esr1', 'Dcn', 'Mrln', 'Rhobtb1', 'Sgk1', '…
GO:BP	GO:0045595	regulation of cell differentiation	2.89787e-16	TRUE	"Any process that modulates the frequency, rate or extent of cell differentiation, the process in which relatively unspecialized cells acquire specialized structural and functional features." [GOC:go_curators]	0.172138	0.100362	['GO:0050794', 'GO:0050793', 'GO:0030154']	['ENSMUSG00000000126', 'ENSMUSG00000000305', 'ENSMUSG00000000627', 'ENSMUSG00000000708', 'ENSMUSG00000000901', 'ENSMUSG00000001506', 'ENSMUSG00000002602', 'ENSMUSG00000003032', 'ENSMUSG00000003154', 'ENSMUSG00000004798', 'ENSMUSG00000005124', 'ENSMUSG00000006435', 'ENSMUSG00000006457', 'ENSMUSG00000006675', 'ENSMUSG00000006958', 'ENSMUSG00000008658', 'ENSMUSG00000009471', 'ENSMUSG00000009900', 'E…	[['IMP', 'IGI'], ['IDA'], ['ISO', 'IBA', 'IEA'], ['ISO'], ['IDA'], ['ISO', 'IEA'], ['ISO', 'IEA'], ['IDA', 'IMP', 'IGI'], ['ISO', 'IEA'], ['IMP'], ['IDA', 'IMP', 'ISO', 'IEA'], ['IDA'], ['IMP'], ['IMP'], ['IDA', 'ISO', 'IEA'], ['IMP'], ['IDA', 'ISO', 'IBA', 'IEA'], ['IDA', 'IGI', 'ISO', 'IEA'], ['IMP', 'ISO'], ['IMP'], ['IEA'], ['IMP', 'TAS'], ['IMP', 'IBA'], ['ISO'], ['ISO', 'IEA'], ['IDA'], ['I…	5	['Wnt9a', 'Cdh4', 'Sema4f', 'Kat2b', 'Mmp11', 'Col1a1', 'Axl', 'Klf4', 'Foxj2', 'Ulk2', 'Wisp1', 'Neurl1a', 'Actn3', 'P4htm', 'Chrd', 'Rbfox1', 'Myod1', 'Wnt3a', 'Map2', 'Cd83', 'Pmp22', 'Irf1', 'Sema6a', 'Sgk1', 'Egfr', 'Wif1', 'Igfbp3', 'Trib2', 'Ncoa1', 'Grhl1', 'Rflnb', 'Ntn1', 'Nfkbia', 'Tgfb3', 'Id4', 'Cxcl14', 'Gdf10', 'Fgf9', 'Rgcc', 'Dpysl2', 'Dab2', 'Emp2', 'Hes1', 'Snai2', 'Runx1', 'Ab…
GO:BP	GO:0009887	animal organ morphogenesis	7.0081e-16	TRUE	"Morphogenesis of an animal organ. An organ is defined as a tissue or set of tissues that work together to perform a specific function or functions. Morphogenesis is the process in which anatomical structures are generated and organized. Organs are commonly observed as visibly distinct structures, but may also exist as loosely associated clusters of cells that work together to perform a specific …	0.110027	0.121688	['GO:0009653', 'GO:0048513']	['ENSMUSG00000000126', 'ENSMUSG00000001119', 'ENSMUSG00000001506', 'ENSMUSG00000001655', 'ENSMUSG00000001819', 'ENSMUSG00000003534', 'ENSMUSG00000004655', 'ENSMUSG00000004791', 'ENSMUSG00000005917', 'ENSMUSG00000006205', 'ENSMUSG00000006457', 'ENSMUSG00000008136', 'ENSMUSG00000008575', 'ENSMUSG00000009097', 'ENSMUSG00000009900', 'ENSMUSG00000010760', 'ENSMUSG00000014813', 'ENSMUSG00000015957', 'E…	[['IMP'], ['IBA'], ['IMP', 'IGI', 'ISO', 'IEA'], ['IMP'], ['IMP', 'IGI'], ['IMP'], ['IMP'], ['IDA'], ['IMP', 'IGI'], ['IEA'], ['IMP'], ['IEP'], ['IMP'], ['IEA'], ['IDA', 'IMP', 'IGI', 'ISO', 'TAS', 'IEA'], ['IMP'], ['ISO', 'IEA'], ['IMP', 'IGI', 'TAS', 'IEA'], ['IBA'], ['IDA', 'ISS'], ['IBA'], ['IMP'], ['IMP'], ['IMP'], ['IBA'], ['ISO', 'IEA'], ['IGI', 'IBA'], ['IMP', 'IGI', 'IBA'], ['ISS', 'IEA'…	5	['Wnt9a', 'Col6a1', 'Col1a1', 'Hoxc13', 'Hoxd13', 'Ddr1', 'Aqp1', 'Pgf', 'Otx1', 'Htra1', 'Actn3', 'Fhl2', 'Nfib', 'Tbx1', 'Wnt3a', 'Phlda2', 'Stc1', 'Wnt11', 'Col20a1', 'Sulf1', 'Anxa6', 'Esr1', 'Egfr', 'Gamt', 'Col6a2', 'Itgb4', 'Rflnb', 'Ntn1', 'Tgfb3', 'Id4', 'Irx4', 'Fgf9', 'Dab2', 'Col2a1', 'Hes1', 'Snai2', 'Adamts5', 'Myom1', 'Six2', 'Col11a2', 'Lama3', 'Ltbp3', 'Capn1', 'Pitx3', 'Prkar1b'…
GO:BP	GO:0022008	neurogenesis	7.0081e-16	TRUE	"Generation of cells within the nervous system." [GO_REF:0000021, GOC:cls, GOC:curators, GOC:dgh, GOC:dph, GOC:jid, GOC:mtg_15jun06]	0.157054	0.103267	['GO:0030154', 'GO:0007399']	['ENSMUSG00000000126', 'ENSMUSG00000000305', 'ENSMUSG00000000627', 'ENSMUSG00000000708', 'ENSMUSG00000001911', 'ENSMUSG00000002602', 'ENSMUSG00000003032', 'ENSMUSG00000003534', 'ENSMUSG00000004798', 'ENSMUSG00000005220', 'ENSMUSG00000006435', 'ENSMUSG00000006782', 'ENSMUSG00000008575', 'ENSMUSG00000009900', 'ENSMUSG00000015222', 'ENSMUSG00000015957', 'ENSMUSG00000018166', 'ENSMUSG00000018217', 'E…	[['IBA'], ['IDA'], ['ISO', 'IBA', 'IEA'], ['ISO'], ['IMP'], ['IMP', 'IGI'], ['IMP', 'IGI'], ['IMP'], ['IMP', 'IBA', 'IEA'], ['ISO'], ['IDA'], ['IMP'], ['IMP'], ['IDA', 'IMP', 'IGI', 'IBA', 'TAS'], ['IMP', 'IGI', 'ISO', 'IBA', 'IEA'], ['IBA'], ['IMP'], ['IEA'], ['IMP', 'IBA', 'NAS'], ['ISO', 'IBA'], ['ISO', 'IEA'], ['IMP', 'ISO', 'IEA'], ['IMP'], ['IGI'], ['IDA', 'IMP', 'ISO', 'IBA'], ['IMP'], ['I…	5	['Wnt9a', 'Cdh4', 'Sema4f', 'Kat2b', 'Nfix', 'Axl', 'Klf4', 'Ddr1', 'Ulk2', 'Corin', 'Neurl1a', 'Cnp', 'Nfib', 'Wnt3a', 'Map2', 'Wnt11', 'Erbb3', 'Pmp22', 'Sema6a', 'Sgk1', 'Egfr', 'Btg2', 'Ncoa1', 'Itgb4', 'Ntn1', 'Clmn', 'Id4', 'Dpysl2', 'Ctnnd2', 'Hoxc10', 'Hes1', 'Apod', 'Epb41l3', 'Nrxn1', 'Gfra3', 'Nedd4l', 'Camk2a', 'Anxa1', 'Gfra1', 'Kcnip2', 'Pitx3', 'Fuom', 'Dpysl4', 'Nptx1', 'Il1r1', '…
GO:BP	GO:0051270	regulation of cellular component movement	1.01795e-15	TRUE	"Any process that modulates the frequency, rate or extent of the movement of a cellular component." [GOC:ai, GOC:dph, GOC:jl]	0.110914	0.12054	['GO:0050794', 'GO:0032879', 'GO:0006928']	['ENSMUSG00000000627', 'ENSMUSG00000001506', 'ENSMUSG00000003032', 'ENSMUSG00000004655', 'ENSMUSG00000004791', 'ENSMUSG00000005124', 'ENSMUSG00000006958', 'ENSMUSG00000007097', 'ENSMUSG00000009900', 'ENSMUSG00000010760', 'ENSMUSG00000014813', 'ENSMUSG00000015222', 'ENSMUSG00000015957', 'ENSMUSG00000016128', 'ENSMUSG00000016918', 'ENSMUSG00000019647', 'ENSMUSG00000019929', 'ENSMUSG00000019944', 'E…	[['IBA'], ['ISO', 'IEA'], ['IMP', 'ISO', 'IEA'], ['IMP', 'ISO', 'IEA'], ['IBA'], ['ISS', 'ISO'], ['ISO', 'IEA'], ['ISO', 'IEA'], ['IDA'], ['IDA'], ['ISO', 'IEA'], ['ISO'], ['ISS', 'ISO', 'IEA'], ['ISO'], ['ISS', 'ISO', 'IEA'], ['IMP', 'IBA'], ['ISO', 'IEA'], ['IBA'], ['ISO', 'IEA'], ['ISO', 'IEA'], ['IMP'], ['IDA', 'IMP', 'ISS', 'ISO'], ['IMP'], ['ISO', 'IEA'], ['ISO', 'IEA'], ['IEA'], ['ISS', 'I…	5	['Sema4f', 'Col1a1', 'Klf4', 'Aqp1', 'Pgf', 'Wisp1', 'Chrd', 'Atp1a2', 'Wnt3a', 'Phlda2', 'Stc1', 'Map2', 'Wnt11', 'Stard13', 'Sulf1', 'Sema6a', 'Dcn', 'Rhobtb1', 'Egfr', 'Igfbp3', 'Mmp28', 'Ntn1', 'Cxcl14', 'Fgf9', 'Rgcc', 'Dab2', 'Emp2', 'Apod', 'Snai2', 'Smoc2', 'Pla2g7', 'Lama3', 'Ldlrad4', 'Camk2a', 'Anxa1', 'Cnih2', 'Capn1', 'Abhd6', 'Ifitm1', 'Il1r1', 'Vim', 'Fgf7', 'Jag1', 'Bmp2', 'Edn3',…
GO:BP	GO:0007167	enzyme linked receptor protein signaling pathway	1.40043e-15	TRUE	"Any series of molecular signals initiated by the binding of an extracellular ligand to a receptor on the surface of the target cell, where the receptor possesses catalytic activity or is closely associated with an enzyme such as a protein kinase, and ending with regulation of a downstream cellular process, e.g. transcription." [GOC:mah, GOC:signaling, ISBN:0815316194]	0.0984916	0.127586	['GO:0007166']	['ENSMUSG00000001506', 'ENSMUSG00000001870', 'ENSMUSG00000002602', 'ENSMUSG00000003534', 'ENSMUSG00000004791', 'ENSMUSG00000005320', 'ENSMUSG00000006205', 'ENSMUSG00000006435', 'ENSMUSG00000006611', 'ENSMUSG00000006958', 'ENSMUSG00000009900', 'ENSMUSG00000016918', 'ENSMUSG00000018166', 'ENSMUSG00000019647', 'ENSMUSG00000019768', 'ENSMUSG00000019929', 'ENSMUSG00000020122', 'ENSMUSG00000020427', 'E…	[['ISO', 'IBA', 'IEA'], ['ISS', 'ISO', 'TAS', 'IEA'], ['IGI', 'IBA'], ['IDA', 'IMP', 'ISO', 'IBA', 'IEA'], ['IBA'], ['IEA'], ['IDA'], ['IMP'], ['ISO', 'IEA'], ['IDA', 'ISO', 'IEA'], ['ISO'], ['IDA', 'IGI', 'ISS', 'ISO', 'IBA', 'IEA'], ['ISO', 'IBA', 'IEA'], ['ISO'], ['ISO'], ['ISO', 'IEA'], ['IDA', 'IMP', 'IGI', 'ISO', 'IBA', 'IEA'], ['IGI', 'IBA'], ['ISS', 'IEA'], ['ISO'], ['IDA', 'IBA'], ['IDA'…	5	['Col1a1', 'Ltbp1', 'Axl', 'Ddr1', 'Pgf', 'Fgfr4', 'Htra1', 'Neurl1a', 'Hfe', 'Chrd', 'Wnt3a', 'Sulf1', 'Erbb3', 'Sema6a', 'Esr1', 'Dcn', 'Egfr', 'Igfbp3', 'Tgfb3', 'Glrx', 'Gdf10', 'Fgf9', 'Cnmd', 'Gfra2', 'Dab2', 'Hes1', 'Apod', 'Smoc2', 'Nrxn1', 'Gfra3', 'Lox', 'Ldlrad4', 'Ltbp3', 'Afap1l2', 'Gfra1', 'Tfap2b', 'Vim', 'Fgf7', 'Gfra4', 'Bmp2', 'Ppm1l', 'Veph1', 'Ngf', 'Efna1', 'Sfrp2', 'Efna3', …
GO:BP	GO:0032989	cellular component morphogenesis	1.81363e-15	TRUE	"The process in which cellular structures, including whole cells or cell parts, are generated and organized." [GOC:dph, GOC:mah, GOC:tb]	0.118012	0.115955	['GO:0009653', 'GO:0016043', 'GO:0048869']	['ENSMUSG00000000305', 'ENSMUSG00000000627', 'ENSMUSG00000001119', 'ENSMUSG00000002602', 'ENSMUSG00000003534', 'ENSMUSG00000004798', 'ENSMUSG00000006782', 'ENSMUSG00000008575', 'ENSMUSG00000009900', 'ENSMUSG00000014813', 'ENSMUSG00000015222', 'ENSMUSG00000015766', 'ENSMUSG00000016356', 'ENSMUSG00000018387', 'ENSMUSG00000019647', 'ENSMUSG00000019944', 'ENSMUSG00000019970', 'ENSMUSG00000020122', 'E…	[['IDA', 'IBA'], ['ISO', 'IBA', 'IEA'], ['IBA'], ['IMP'], ['IMP'], ['IMP', 'IBA', 'IEA'], ['IMP'], ['IMP'], ['IDA', 'IGI'], ['ISO', 'IEA'], ['IMP', 'IGI', 'ISO', 'IEA'], ['IMP'], ['IBA'], ['IDA', 'IBA'], ['IMP', 'IBA', 'NAS'], ['IBA'], ['ISO', 'IBA'], ['IGI', 'ISO', 'IEA'], ['IBA'], ['IEA'], ['IGI'], ['IDA', 'IMP', 'ISO', 'IBA'], ['IDA', 'IBA'], ['IEA'], ['IEA'], ['IBA'], ['IGI'], ['IMP'], ['IBA'…	5	['Cdh4', 'Sema4f', 'Col6a1', 'Axl', 'Ddr1', 'Ulk2', 'Cnp', 'Nfib', 'Wnt3a', 'Stc1', 'Map2', 'Eps8', 'Col20a1', 'Shroom1', 'Sema6a', 'Rhobtb1', 'Sgk1', 'Egfr', 'Col6a2', 'Fam84a', 'Itgb4', 'Ntn1', 'Cnmd', 'Dpysl2', 'Ctnnd2', 'Cdh10', 'Hes1', 'Epb41l3', 'Myom1', 'Gfra3', 'Nedd4l', 'Camk2a', 'Anxa1', 'Dpysl4', 'Nptx1', 'Vim', 'Neb', 'Map1a', 'Postn', 'P2ry1', 'Ngf', 'Efna1', 'Tlr2', 'Efna3', 'Sema4a…
GO:BP	GO:0007399	nervous system development	1.81363e-15	TRUE	"The process whose specific outcome is the progression of nervous tissue over time, from its formation to its mature state." [GOC:dgh]	0.194321	0.0940318	['GO:0048731']	['ENSMUSG00000000126', 'ENSMUSG00000000223', 'ENSMUSG00000000305', 'ENSMUSG00000000627', 'ENSMUSG00000000708', 'ENSMUSG00000001323', 'ENSMUSG00000001911', 'ENSMUSG00000002602', 'ENSMUSG00000003032', 'ENSMUSG00000003534', 'ENSMUSG00000004558', 'ENSMUSG00000004655', 'ENSMUSG00000004798', 'ENSMUSG00000005220', 'ENSMUSG00000005917', 'ENSMUSG00000006435', 'ENSMUSG00000006782', 'ENSMUSG00000006958', 'E…	[['IBA'], ['IEA'], ['IDA'], ['ISO', 'IBA', 'IEA'], ['ISO'], ['IEA'], ['IMP'], ['IMP', 'IGI', 'IBA'], ['IMP', 'IGI'], ['IMP'], ['IEA'], ['IEP', 'IEA'], ['IMP', 'IBA', 'IEA'], ['ISO'], ['IGI'], ['IDA', 'IBA', 'IEA'], ['IMP', 'IEA'], ['IMP', 'ISO', 'IEA'], ['IDA', 'IMP', 'IGI', 'IBA'], ['IMP', 'ISO', 'IEA'], ['IBA'], ['IDA', 'IMP', 'IGI', 'ISO', 'IBA', 'TAS', 'IEA'], ['IEA'], ['IMP', 'IGI', 'ISO', '…	5	['Wnt9a', 'Drp2', 'Cdh4', 'Sema4f', 'Kat2b', 'Srr', 'Nfix', 'Axl', 'Klf4', 'Ddr1', 'Ndrg2', 'Aqp1', 'Ulk2', 'Corin', 'Otx1', 'Neurl1a', 'Cnp', 'Chrd', 'Clstn3', 'Nfib', 'Rbfox1', 'Wnt3a', 'Kif1a', 'Map2', 'Rxrg', 'Wnt11', 'Sulf1', 'Erbb3', 'Pmp22', 'Sema6a', 'Sgk1', 'Egfr', 'Btg2', 'Sept4', 'Ncoa1', 'Itgb4', 'Ntn1', 'Clmn', 'Kif26a', 'Id4', 'Dpysl2', 'Gfra2', 'Ctnnd2', 'Col2a1', 'Hoxc10', 'Hes1',…
GO:BP	GO:0030334	regulation of cell migration	7.98112e-15	TRUE	"Any process that modulates the frequency, rate or extent of cell migration." [GOC:go_curators]	0.0984916	0.124439	['GO:2000145', 'GO:0016477']	['ENSMUSG00000000627', 'ENSMUSG00000001506', 'ENSMUSG00000003032', 'ENSMUSG00000004655', 'ENSMUSG00000004791', 'ENSMUSG00000005124', 'ENSMUSG00000006958', 'ENSMUSG00000010760', 'ENSMUSG00000014813', 'ENSMUSG00000015957', 'ENSMUSG00000016128', 'ENSMUSG00000016918', 'ENSMUSG00000019647', 'ENSMUSG00000019929', 'ENSMUSG00000019944', 'ENSMUSG00000020122', 'ENSMUSG00000020427', 'ENSMUSG00000020682', 'E…	[['IBA'], ['ISO', 'IEA'], ['IMP', 'ISO', 'IEA'], ['IMP', 'ISO', 'IEA'], ['IBA'], ['ISS', 'ISO'], ['ISO', 'IEA'], ['IDA'], ['ISO', 'IEA'], ['ISS', 'ISO', 'IEA'], ['ISO'], ['ISS', 'ISO', 'IEA'], ['IMP', 'IBA'], ['ISO', 'IEA'], ['IBA'], ['ISO', 'IEA'], ['ISO', 'IEA'], ['IMP'], ['IDA', 'IMP'], ['IMP'], ['ISO', 'IEA'], ['ISO', 'IEA'], ['IEA'], ['ISS', 'ISO', 'IEA'], ['ISS', 'ISO', 'IEA'], ['ISO', 'IC'…	5	['Sema4f', 'Col1a1', 'Klf4', 'Aqp1', 'Pgf', 'Wisp1', 'Chrd', 'Phlda2', 'Stc1', 'Wnt11', 'Stard13', 'Sulf1', 'Sema6a', 'Dcn', 'Rhobtb1', 'Egfr', 'Igfbp3', 'Mmp28', 'Ntn1', 'Cxcl14', 'Fgf9', 'Rgcc', 'Dab2', 'Emp2', 'Apod', 'Snai2', 'Smoc2', 'Pla2g7', 'Lama3', 'Ldlrad4', 'Camk2a', 'Anxa1', 'Capn1', 'Abhd6', 'Ifitm1', 'Il1r1', 'Vim', 'Fgf7', 'Jag1', 'Bmp2', 'Edn3', 'Postn', 'Pfn2', 'Efna1', 'Sfrp2', …
GO:BP	GO:0016477	cell migration	1.51233e-14	TRUE	"The controlled self-propelled movement of a cell from one site to a destination guided by molecular cues. Cell migration is a central process in the development and maintenance of multicellular organisms." [GOC:cjm, GOC:dph, GOC:ems, GOC:pf, http://en.wikipedia.org/wiki/Cell_migration]	0.133984	0.106714	['GO:0048870']	['ENSMUSG00000000627', 'ENSMUSG00000001506', 'ENSMUSG00000002602', 'ENSMUSG00000003032', 'ENSMUSG00000003534', 'ENSMUSG00000004655', 'ENSMUSG00000004791', 'ENSMUSG00000005124', 'ENSMUSG00000005320', 'ENSMUSG00000006958', 'ENSMUSG00000010760', 'ENSMUSG00000014813', 'ENSMUSG00000015766', 'ENSMUSG00000015957', 'ENSMUSG00000016128', 'ENSMUSG00000016918', 'ENSMUSG00000019647', 'ENSMUSG00000019929', 'E…	[['IBA'], ['ISO', 'IEA'], ['IMP', 'IGI', 'IBA'], ['IMP', 'ISO', 'IEA'], ['IMP', 'ISO', 'IEA'], ['IMP', 'ISO', 'IEA'], ['IBA'], ['ISS', 'ISO'], ['IEA'], ['ISO', 'IEA'], ['IDA'], ['ISO', 'IEA'], ['IMP'], ['IGI', 'ISS', 'ISO', 'IEA'], ['ISO'], ['ISS', 'ISO', 'IEA'], ['IMP', 'IBA'], ['ISO', 'IEA'], ['IBA'], ['IMP', 'ISO', 'IEA'], ['ISO', 'IEA'], ['IMP'], ['IMP', 'IBA'], ['IDA', 'IMP', 'ISS', 'ISO'], …	5	['Sema4f', 'Col1a1', 'Axl', 'Klf4', 'Ddr1', 'Aqp1', 'Pgf', 'Wisp1', 'Fgfr4', 'Chrd', 'Phlda2', 'Stc1', 'Eps8', 'Wnt11', 'Stard13', 'Sulf1', 'Sema6a', 'Dcn', 'Rhobtb1', 'Egfr', 'Igfbp3', 'Mmp28', 'Itgb4', 'Ntn1', 'Cxcl14', 'Fgf9', 'Rgcc', 'Dab2', 'Emp2', 'Hes1', 'Apod', 'Snai2', 'Smoc2', 'Pla2g7', 'Six2', 'Gfra3', 'Lama3', 'Lox', 'Ldlrad4', 'Camk2a', 'Anxa1', 'Capn1', 'Gfra1', 'Abhd6', 'Itgb8', 'I…
GO:BP	GO:0042254	ribosome biogenesis	3.2424e-23	TRUE	"A cellular process that results in the biosynthesis of constituent macromolecules, assembly, and arrangement of constituent parts of ribosome subunits; includes transport to the sites of protein synthesis." [GOC:ma, PMID:26404467, Wikipedia:Ribosome_biogenesis]	0.0886076	0.179487	['GO:0022613']	['ENSMUSG00000001056', 'ENSMUSG00000001305', 'ENSMUSG00000001674', 'ENSMUSG00000002319', 'ENSMUSG00000004100', 'ENSMUSG00000004393', 'ENSMUSG00000005846', 'ENSMUSG00000018446', 'ENSMUSG00000020526', 'ENSMUSG00000020706', 'ENSMUSG00000021149', 'ENSMUSG00000021392', 'ENSMUSG00000022557', 'ENSMUSG00000022724', 'ENSMUSG00000023988', 'ENSMUSG00000024312', 'ENSMUSG00000024528', 'ENSMUSG00000024785', 'E…	[['ISS', 'IBA', 'IEA'], ['IEA'], ['IBA'], ['ISO'], ['IBA'], ['IEA'], ['IBA'], ['IEA'], ['IBA'], ['IBA', 'IEA'], ['IMP', 'IEA'], ['ISS', 'ISO', 'IEA'], ['IMP', 'IGI', 'ISS', 'ISO', 'IBA', 'IEA'], ['IEA'], ['IMP', 'IBA', 'IEA'], ['IBA'], ['IBA'], ['IMP', 'ISA', 'IEA'], ['IEA'], ['IBA', 'IEA'], ['ISS', 'ISO', 'IEA'], ['ISO', 'IEA'], ['ISS', 'ISO', 'IEA'], ['IBA', 'IEA'], ['IEA'], ['ISO', 'IBA'], ['I…	6	['Nhp2', 'Rrp15', 'Ddx18', 'Ipo4', 'Ppan', 'Ddx56', 'Rsl1d1', 'C1qbp', 'Znhit3', 'Ftsj3', 'Gtpbp4', 'Nol8', 'Bop1', 'Riox2', 'Bysl', 'Wdr46', 'Srfbp1', 'Rcl1', 'Pa2g4', 'Exosc7', 'Fastkd2', 'Wdr75', 'Wdr12', 'Nat10', 'Nop56', 'Nmd3', 'Mrto4', 'Sdad1', 'Ran', 'Dkc1', 'Nop14', 'Nop2', 'Tsr1', 'Mybbp1a', 'Tbl3', 'Wdr43', 'Chd7', 'Utp4', 'Wdr55', 'Rps2', 'Fbl', 'Heatr1', 'Las1l', 'Mdn1', 'Abce1', 'Rr…
GO:BP	GO:0034660	ncRNA metabolic process	5.18223e-21	TRUE	"The chemical reactions and pathways involving non-coding RNA transcripts (ncRNAs)." [GOC:mah]	0.103074	0.133803	['GO:0016070']	['ENSMUSG00000001056', 'ENSMUSG00000001305', 'ENSMUSG00000001674', 'ENSMUSG00000004393', 'ENSMUSG00000005846', 'ENSMUSG00000007029', 'ENSMUSG00000010755', 'ENSMUSG00000015176', 'ENSMUSG00000018848', 'ENSMUSG00000020464', 'ENSMUSG00000020526', 'ENSMUSG00000020706', 'ENSMUSG00000020781', 'ENSMUSG00000021149', 'ENSMUSG00000021392', 'ENSMUSG00000022557', 'ENSMUSG00000023988', 'ENSMUSG00000024312', 'E…	[['ISS', 'IBA', 'IEA'], ['IEA'], ['IBA'], ['IEA'], ['IBA'], ['IBA', 'IEA'], ['ISS', 'ISO', 'IBA', 'IEA'], ['IEA'], ['IDA', 'ISO', 'IBA', 'IEA'], ['ISS', 'ISO', 'IEA'], ['IBA'], ['IBA', 'IEA'], ['ISO', 'IBA', 'IEA'], ['IMP'], ['ISS', 'ISO', 'IEA'], ['IMP', 'IGI', 'ISS', 'ISO', 'IBA', 'IEA'], ['IMP', 'IBA'], ['IBA'], ['IBA'], ['IMP', 'ISA'], ['IEA'], ['IEA'], ['IBA', 'IEA'], ['ISO', 'IEA'], ['ISS',…	6	['Nhp2', 'Rrp15', 'Ddx18', 'Ddx56', 'Rsl1d1', 'Vars', 'Cars', 'Nolc1', 'Rars', 'Pnpt1', 'Znhit3', 'Ftsj3', 'Tsen54', 'Gtpbp4', 'Nol8', 'Bop1', 'Bysl', 'Wdr46', 'Srfbp1', 'Rcl1', 'Dus1l', 'Pa2g4', 'Exosc7', 'Wdr75', 'Wdr12', 'Dars', 'Dars2', 'Nat10', 'Tars2', 'Trmo', 'Mrto4', 'Pus1', 'Gars', 'Dkc1', 'Nop14', 'Trmt6', 'Nop2', 'Tsr1', 'Mars', 'Tbl3', 'Wdr43', 'Chd7', 'Utp4', 'Wdr55', 'Fbl', 'Heatr1'…
GO:BP	GO:0022613	ribonucleoprotein complex biogenesis	1.89482e-19	TRUE	"A cellular process that results in the biosynthesis of constituent macromolecules, assembly, and arrangement of constituent parts of a complex containing RNA and proteins. Includes the biosynthesis of the constituent RNA and protein molecules, and those macromolecular modifications that are involved in synthesis or assembly of the ribonucleoprotein complex." [GOC:isa_complete, GOC:mah]	0.0994575	0.128205	['GO:0044085']	['ENSMUSG00000001056', 'ENSMUSG00000001305', 'ENSMUSG00000001674', 'ENSMUSG00000002319', 'ENSMUSG00000003868', 'ENSMUSG00000004100', 'ENSMUSG00000004393', 'ENSMUSG00000005846', 'ENSMUSG00000018446', 'ENSMUSG00000020526', 'ENSMUSG00000020706', 'ENSMUSG00000021149', 'ENSMUSG00000021270', 'ENSMUSG00000021392', 'ENSMUSG00000022557', 'ENSMUSG00000022724', 'ENSMUSG00000023988', 'ENSMUSG00000024312', 'E…	[['ISS', 'IBA', 'IEA'], ['IEA'], ['IBA'], ['ISO'], ['IBA'], ['IBA'], ['IEA'], ['IBA'], ['IEA'], ['IBA'], ['IBA', 'IEA'], ['IMP', 'IEA'], ['ISO', 'IEA'], ['ISS', 'ISO', 'IEA'], ['IMP', 'IGI', 'ISS', 'ISO', 'IBA', 'IEA'], ['IEA'], ['IMP', 'IBA', 'IEA'], ['IBA'], ['IBA'], ['IMP', 'ISA', 'IEA'], ['IEA'], ['IBA', 'IEA'], ['ISS', 'ISO', 'IEA'], ['ISO', 'IEA'], ['ISS', 'ISO', 'IEA'], ['IBA', 'IEA'], ['I…	6	['Nhp2', 'Rrp15', 'Ddx18', 'Ipo4', 'Ruvbl2', 'Ppan', 'Ddx56', 'Rsl1d1', 'C1qbp', 'Znhit3', 'Ftsj3', 'Gtpbp4', 'Hsp90aa1', 'Nol8', 'Bop1', 'Riox2', 'Bysl', 'Wdr46', 'Srfbp1', 'Rcl1', 'Pa2g4', 'Exosc7', 'Fastkd2', 'Wdr75', 'Wdr12', 'Nat10', 'Nop56', 'Nmd3', 'Mrto4', 'Sdad1', 'Ran', 'Dkc1', 'Eif2s3x', 'Nop14', 'Gemin5', 'Nop2', 'Tsr1', 'Mybbp1a', 'Tbl3', 'Wdr43', 'Chd7', 'Utp4', 'Wdr55', 'Rps2', 'Fb…
GO:BP	GO:0006364	rRNA processing	1.14996e-18	TRUE	"Any process involved in the conversion of a primary ribosomal RNA (rRNA) transcript into one or more mature rRNA molecules." [GOC:curators]	0.0669078	0.193717	['GO:0016072', 'GO:0042254', 'GO:0034470']	['ENSMUSG00000001056', 'ENSMUSG00000001305', 'ENSMUSG00000001674', 'ENSMUSG00000004393', 'ENSMUSG00000005846', 'ENSMUSG00000020526', 'ENSMUSG00000020706', 'ENSMUSG00000021149', 'ENSMUSG00000021392', 'ENSMUSG00000022557', 'ENSMUSG00000023988', 'ENSMUSG00000024312', 'ENSMUSG00000024528', 'ENSMUSG00000024785', 'ENSMUSG00000025364', 'ENSMUSG00000025785', 'ENSMUSG00000025995', 'ENSMUSG00000026019', 'E…	[['ISS', 'IBA', 'IEA'], ['IEA'], ['IBA'], ['IEA'], ['IBA'], ['IBA'], ['IBA', 'IEA'], ['IMP'], ['ISS', 'ISO', 'IEA'], ['IMP', 'IGI', 'ISS', 'ISO', 'IBA', 'IEA'], ['IMP', 'IBA'], ['IBA'], ['IBA'], ['IMP', 'ISA'], ['IEA'], ['IBA', 'IEA'], ['ISO', 'IEA'], ['ISS', 'ISO', 'IEA'], ['IBA', 'IEA'], ['IBA'], ['IMP', 'ISS', 'ISO', 'IBA', 'IEA'], ['IEA'], ['IEA'], ['IBA'], ['IBA', 'IEA'], ['ISO', 'IEA'], ['I…	6	['Nhp2', 'Rrp15', 'Ddx18', 'Ddx56', 'Rsl1d1', 'Znhit3', 'Ftsj3', 'Gtpbp4', 'Nol8', 'Bop1', 'Bysl', 'Wdr46', 'Srfbp1', 'Rcl1', 'Pa2g4', 'Exosc7', 'Wdr75', 'Wdr12', 'Nat10', 'Mrto4', 'Dkc1', 'Nop14', 'Nop2', 'Tsr1', 'Tbl3', 'Wdr43', 'Chd7', 'Utp4', 'Wdr55', 'Fbl', 'Heatr1', 'Las1l', 'Mdn1', 'Rrs1', 'Exosc5', 'Lyar', 'Exosc6']
GO:BP	GO:0016072	rRNA metabolic process	5.82453e-18	TRUE	"The chemical reactions and pathways involving rRNA, ribosomal RNA, a structural constituent of ribosomes." [ISBN:0198506732]	0.0669078	0.18408	['GO:0034660']	['ENSMUSG00000001056', 'ENSMUSG00000001305', 'ENSMUSG00000001674', 'ENSMUSG00000004393', 'ENSMUSG00000005846', 'ENSMUSG00000020526', 'ENSMUSG00000020706', 'ENSMUSG00000021149', 'ENSMUSG00000021392', 'ENSMUSG00000022557', 'ENSMUSG00000023988', 'ENSMUSG00000024312', 'ENSMUSG00000024528', 'ENSMUSG00000024785', 'ENSMUSG00000025364', 'ENSMUSG00000025785', 'ENSMUSG00000025995', 'ENSMUSG00000026019', 'E…	[['ISS', 'IBA', 'IEA'], ['IEA'], ['IBA'], ['IEA'], ['IBA'], ['IBA'], ['IBA', 'IEA'], ['IMP'], ['ISS', 'ISO', 'IEA'], ['IMP', 'IGI', 'ISS', 'ISO', 'IBA', 'IEA'], ['IMP', 'IBA'], ['IBA'], ['IBA'], ['IMP', 'ISA'], ['IEA'], ['IBA', 'IEA'], ['ISO', 'IEA'], ['ISS', 'ISO', 'IEA'], ['IBA', 'IEA'], ['IBA'], ['IMP', 'ISS', 'ISO', 'IBA', 'IEA'], ['IEA'], ['IEA'], ['IBA'], ['IBA', 'IEA'], ['ISO', 'IEA'], ['I…	6	['Nhp2', 'Rrp15', 'Ddx18', 'Ddx56', 'Rsl1d1', 'Znhit3', 'Ftsj3', 'Gtpbp4', 'Nol8', 'Bop1', 'Bysl', 'Wdr46', 'Srfbp1', 'Rcl1', 'Pa2g4', 'Exosc7', 'Wdr75', 'Wdr12', 'Nat10', 'Mrto4', 'Dkc1', 'Nop14', 'Nop2', 'Tsr1', 'Tbl3', 'Wdr43', 'Chd7', 'Utp4', 'Wdr55', 'Fbl', 'Heatr1', 'Las1l', 'Mdn1', 'Rrs1', 'Exosc5', 'Lyar', 'Exosc6']
GO:BP	GO:0034470	ncRNA processing	3.85345e-17	TRUE	"Any process that results in the conversion of one or more primary non-coding RNA (ncRNA) transcripts into one or more mature ncRNA molecules." [GOC:mah]	0.0831826	0.135294	['GO:0034660', 'GO:0006396']	['ENSMUSG00000001056', 'ENSMUSG00000001305', 'ENSMUSG00000001674', 'ENSMUSG00000004393', 'ENSMUSG00000005846', 'ENSMUSG00000020526', 'ENSMUSG00000020706', 'ENSMUSG00000020781', 'ENSMUSG00000021149', 'ENSMUSG00000021392', 'ENSMUSG00000022557', 'ENSMUSG00000023988', 'ENSMUSG00000024312', 'ENSMUSG00000024528', 'ENSMUSG00000024785', 'ENSMUSG00000025155', 'ENSMUSG00000025364', 'ENSMUSG00000025785', 'E…	[['ISS', 'IBA', 'IEA'], ['IEA'], ['IBA'], ['IEA'], ['IBA'], ['IBA'], ['IBA', 'IEA'], ['ISO', 'IBA', 'IEA'], ['IMP'], ['ISS', 'ISO', 'IEA'], ['IMP', 'IGI', 'ISS', 'ISO', 'IBA', 'IEA'], ['IMP', 'IBA'], ['IBA'], ['IBA'], ['IMP', 'ISA'], ['IEA'], ['IEA'], ['IBA', 'IEA'], ['ISO', 'IEA'], ['ISS', 'ISO', 'IEA'], ['IBA', 'IEA'], ['ISS', 'ISO', 'IEA'], ['IBA'], ['IDA', 'IBA', 'IEA'], ['IMP', 'ISS', 'ISO',…	6	['Nhp2', 'Rrp15', 'Ddx18', 'Ddx56', 'Rsl1d1', 'Znhit3', 'Ftsj3', 'Tsen54', 'Gtpbp4', 'Nol8', 'Bop1', 'Bysl', 'Wdr46', 'Srfbp1', 'Rcl1', 'Dus1l', 'Pa2g4', 'Exosc7', 'Wdr75', 'Wdr12', 'Nat10', 'Trmo', 'Mrto4', 'Pus1', 'Dkc1', 'Nop14', 'Trmt6', 'Nop2', 'Tsr1', 'Tbl3', 'Wdr43', 'Chd7', 'Utp4', 'Wdr55', 'Fbl', 'Heatr1', 'Las1l', 'Pus7', 'Mdn1', 'Rrs1', 'Exosc5', 'Lin28b', 'Lyar', 'Kti12', 'Tarbp1', 'E…
GO:BP	GO:0034641	cellular nitrogen compound metabolic process	1.54484e-16	TRUE	"The chemical reactions and pathways involving various organic and inorganic nitrogenous compounds, as carried out by individual cells." [GOC:mah]	0.459313	0.0424962	['GO:0006807', 'GO:0044237']	['ENSMUSG00000000247', 'ENSMUSG00000000384', 'ENSMUSG00000000561', 'ENSMUSG00000000628', 'ENSMUSG00000000782', 'ENSMUSG00000001056', 'ENSMUSG00000001305', 'ENSMUSG00000001674', 'ENSMUSG00000002068', 'ENSMUSG00000002265', 'ENSMUSG00000002393', 'ENSMUSG00000003500', 'ENSMUSG00000003868', 'ENSMUSG00000004264', 'ENSMUSG00000004393', 'ENSMUSG00000004661', 'ENSMUSG00000004872', 'ENSMUSG00000004936', 'E…	[['IDA', 'IMP', 'IGI', 'IBA', 'IEA'], ['ISS', 'ISO', 'IEA'], ['IMP', 'IEA'], ['IBA', 'IEA'], ['IDA', 'IMP', 'IGI', 'IBA', 'IEA'], ['ISS', 'ISO', 'IBA', 'IEA'], ['IEA'], ['IBA'], ['IMP', 'IGI'], ['IMP', 'IGI'], ['IDA', 'ISO', 'IBA', 'IEA'], ['IMP', 'IBA', 'IEA'], ['ISO', 'IBA', 'IEA'], ['IDA', 'ISO', 'IEA'], ['IEA'], ['IDA'], ['IDA', 'IGI', 'ISO', 'IEA'], ['ISO', 'IEA'], ['ISO', 'IBA', 'IEA'], ['I…	6	['Lhx2', 'Tbrg4', 'Wdr77', 'Hk2', 'Tcf7', 'Nhp2', 'Rrp15', 'Ddx18', 'Ccne1', 'Peg3', 'Nr2f6', 'Impdh1', 'Ruvbl2', 'Phb2', 'Ddx56', 'Arid3b', 'Pax3', 'Map2k1', 'Ddx39', 'Mthfd2', 'Rsl1d1', 'Vars', 'Rnmt', 'Cars', 'Odc1', 'Pabpc4', 'Cad', 'Gata2', 'Slc25a13', 'Nolc1', 'Etaa1', 'Nlk', 'C1qbp', 'Rars', 'Arid3a', 'Meis1', 'Rel', 'Pfkl', 'Pnpt1', 'Znhit3', 'Shmt1', 'Nampt', 'Ftsj3', 'Tsen54', 'Kat2a', …
GO:BP	GO:0006725	cellular aromatic compound metabolic process	1.15779e-15	TRUE	"The chemical reactions and pathways involving aromatic compounds, any organic compound characterized by one or more planar rings, each of which contains conjugated double bonds and delocalized pi electrons, as carried out by individual cells." [GOC:ai, ISBN:0198506732]	0.424955	0.0432542	['GO:0044237']	['ENSMUSG00000000247', 'ENSMUSG00000000384', 'ENSMUSG00000000561', 'ENSMUSG00000000628', 'ENSMUSG00000000782', 'ENSMUSG00000001056', 'ENSMUSG00000001305', 'ENSMUSG00000001642', 'ENSMUSG00000001674', 'ENSMUSG00000002068', 'ENSMUSG00000002265', 'ENSMUSG00000002393', 'ENSMUSG00000003500', 'ENSMUSG00000003868', 'ENSMUSG00000004264', 'ENSMUSG00000004393', 'ENSMUSG00000004661', 'ENSMUSG00000004872', 'E…	[['IDA', 'IMP', 'IGI', 'IBA', 'IEA'], ['ISS', 'ISO', 'IEA'], ['IMP', 'IEA'], ['IBA', 'IEA'], ['IDA', 'IMP', 'IGI', 'IBA', 'IEA'], ['ISS', 'ISO', 'IBA', 'IEA'], ['IEA'], ['ISO', 'IEA'], ['IBA'], ['IMP', 'IGI'], ['IMP', 'IGI'], ['IDA', 'ISO', 'IBA', 'IEA'], ['IMP', 'IBA', 'IEA'], ['ISO', 'IBA', 'IEA'], ['IDA', 'ISO', 'IEA'], ['IEA'], ['IDA'], ['IDA', 'IGI', 'ISO', 'IEA'], ['ISO', 'IEA'], ['ISO', 'I…	6	['Lhx2', 'Tbrg4', 'Wdr77', 'Hk2', 'Tcf7', 'Nhp2', 'Rrp15', 'Akr1b3', 'Ddx18', 'Ccne1', 'Peg3', 'Nr2f6', 'Impdh1', 'Ruvbl2', 'Phb2', 'Ddx56', 'Arid3b', 'Pax3', 'Map2k1', 'Ddx39', 'Mthfd2', 'Rsl1d1', 'Vars', 'Rnmt', 'Cars', 'Pabpc4', 'Cad', 'Gata2', 'Slc25a13', 'Nolc1', 'Etaa1', 'Nlk', 'C1qbp', 'Rars', 'Arid3a', 'Meis1', 'Rel', 'Pfkl', 'Pnpt1', 'Znhit3', 'Shmt1', 'Nampt', 'Ftsj3', 'Tsen54', 'Kat2a'…
GO:BP	GO:0046483	heterocycle metabolic process	4.16307e-15	TRUE	"The chemical reactions and pathways involving heterocyclic compounds, those with a cyclic molecular structure and at least two different atoms in the ring (or rings)." [CHEBI:5686, ISBN:0198506732]	0.417722	0.0430649	['GO:0044237']	['ENSMUSG00000000247', 'ENSMUSG00000000384', 'ENSMUSG00000000561', 'ENSMUSG00000000628', 'ENSMUSG00000000782', 'ENSMUSG00000001056', 'ENSMUSG00000001305', 'ENSMUSG00000001674', 'ENSMUSG00000002068', 'ENSMUSG00000002265', 'ENSMUSG00000002393', 'ENSMUSG00000003500', 'ENSMUSG00000003868', 'ENSMUSG00000004264', 'ENSMUSG00000004393', 'ENSMUSG00000004661', 'ENSMUSG00000004872', 'ENSMUSG00000004936', 'E…	[['IDA', 'IMP', 'IGI', 'IBA', 'IEA'], ['ISS', 'ISO', 'IEA'], ['IMP', 'IEA'], ['IBA', 'IEA'], ['IDA', 'IMP', 'IGI', 'IBA', 'IEA'], ['ISS', 'ISO', 'IBA', 'IEA'], ['IEA'], ['IBA'], ['IMP', 'IGI'], ['IMP', 'IGI'], ['IDA', 'ISO', 'IBA', 'IEA'], ['IMP', 'IBA', 'IEA'], ['ISO', 'IBA', 'IEA'], ['IDA', 'ISO', 'IEA'], ['IEA'], ['IDA'], ['IDA', 'IGI', 'ISO', 'IEA'], ['ISO', 'IEA'], ['ISO', 'IBA', 'IEA'], ['I…	6	['Lhx2', 'Tbrg4', 'Wdr77', 'Hk2', 'Tcf7', 'Nhp2', 'Rrp15', 'Ddx18', 'Ccne1', 'Peg3', 'Nr2f6', 'Impdh1', 'Ruvbl2', 'Phb2', 'Ddx56', 'Arid3b', 'Pax3', 'Map2k1', 'Ddx39', 'Mthfd2', 'Rsl1d1', 'Vars', 'Rnmt', 'Cars', 'Pabpc4', 'Cad', 'Gata2', 'Slc25a13', 'Nolc1', 'Etaa1', 'Nlk', 'C1qbp', 'Rars', 'Arid3a', 'Meis1', 'Rel', 'Pfkl', 'Pnpt1', 'Znhit3', 'Shmt1', 'Nampt', 'Ftsj3', 'Tsen54', 'Kat2a', 'Mthfd1'…
GO:BP	GO:1901360	organic cyclic compound metabolic process	4.16307e-15	TRUE	"The chemical reactions and pathways involving organic cyclic compound." [GOC:TermGenie]	0.432188	0.0424587	['GO:0071704']	['ENSMUSG00000000247', 'ENSMUSG00000000384', 'ENSMUSG00000000561', 'ENSMUSG00000000628', 'ENSMUSG00000000782', 'ENSMUSG00000001056', 'ENSMUSG00000001305', 'ENSMUSG00000001642', 'ENSMUSG00000001674', 'ENSMUSG00000002068', 'ENSMUSG00000002265', 'ENSMUSG00000002393', 'ENSMUSG00000003500', 'ENSMUSG00000003868', 'ENSMUSG00000004264', 'ENSMUSG00000004393', 'ENSMUSG00000004661', 'ENSMUSG00000004872', 'E…	[['IDA', 'IMP', 'IGI', 'IBA', 'IEA'], ['ISS', 'ISO', 'IEA'], ['IMP', 'IEA'], ['IBA', 'IEA'], ['IDA', 'IMP', 'IGI', 'IBA', 'IEA'], ['ISS', 'ISO', 'IBA', 'IEA'], ['IEA'], ['ISO', 'IEA'], ['IBA'], ['IMP', 'IGI'], ['IMP', 'IGI'], ['IDA', 'ISO', 'IBA', 'IEA'], ['IMP', 'IBA', 'IEA'], ['ISO', 'IBA', 'IEA'], ['IDA', 'ISO', 'IEA'], ['IEA'], ['IDA'], ['IDA', 'IGI', 'ISO', 'IEA'], ['ISO', 'IEA'], ['ISO', 'I…	6	['Lhx2', 'Tbrg4', 'Wdr77', 'Hk2', 'Tcf7', 'Nhp2', 'Rrp15', 'Akr1b3', 'Ddx18', 'Ccne1', 'Peg3', 'Nr2f6', 'Impdh1', 'Ruvbl2', 'Phb2', 'Ddx56', 'Arid3b', 'Pax3', 'Map2k1', 'Ddx39', 'Mthfd2', 'Rsl1d1', 'Vars', 'Rnmt', 'Cars', 'Pabpc4', 'Cad', 'Gata2', 'Slc25a13', 'Nolc1', 'Etaa1', 'Nlk', 'C1qbp', 'Rars', 'Arid3a', 'Meis1', 'Rel', 'Pfkl', 'Pnpt1', 'Znhit3', 'Shmt1', 'Nampt', 'Ftsj3', 'Tsen54', 'Kat2a'…
GO:BP	GO:0006139	nucleobase-containing compound metabolic process	1.61116e-14	TRUE	"Any cellular metabolic process involving nucleobases, nucleosides, nucleotides and nucleic acids." [GOC:ai]	0.406872	0.0430375	['GO:0006725', 'GO:0046483', 'GO:0044238', 'GO:0034641', 'GO:1901360']	['ENSMUSG00000000247', 'ENSMUSG00000000384', 'ENSMUSG00000000561', 'ENSMUSG00000000628', 'ENSMUSG00000000782', 'ENSMUSG00000001056', 'ENSMUSG00000001305', 'ENSMUSG00000001674', 'ENSMUSG00000002068', 'ENSMUSG00000002265', 'ENSMUSG00000002393', 'ENSMUSG00000003500', 'ENSMUSG00000003868', 'ENSMUSG00000004264', 'ENSMUSG00000004393', 'ENSMUSG00000004661', 'ENSMUSG00000004872', 'ENSMUSG00000004936', 'E…	[['IDA', 'IMP', 'IGI', 'IBA', 'IEA'], ['ISS', 'ISO', 'IEA'], ['IMP', 'IEA'], ['IBA', 'IEA'], ['IDA', 'IMP', 'IGI', 'IBA', 'IEA'], ['ISS', 'ISO', 'IBA', 'IEA'], ['IEA'], ['IBA'], ['IMP', 'IGI'], ['IMP', 'IGI'], ['IDA', 'ISO', 'IBA', 'IEA'], ['IMP', 'IBA', 'IEA'], ['ISO', 'IBA', 'IEA'], ['IDA', 'ISO', 'IEA'], ['IEA'], ['IDA'], ['IDA', 'IGI', 'ISO', 'IEA'], ['ISO', 'IEA'], ['ISO', 'IBA', 'IEA'], ['I…	6	['Lhx2', 'Tbrg4', 'Wdr77', 'Hk2', 'Tcf7', 'Nhp2', 'Rrp15', 'Ddx18', 'Ccne1', 'Peg3', 'Nr2f6', 'Impdh1', 'Ruvbl2', 'Phb2', 'Ddx56', 'Arid3b', 'Pax3', 'Map2k1', 'Ddx39', 'Rsl1d1', 'Vars', 'Rnmt', 'Cars', 'Pabpc4', 'Cad', 'Gata2', 'Slc25a13', 'Nolc1', 'Etaa1', 'Nlk', 'C1qbp', 'Rars', 'Arid3a', 'Meis1', 'Rel', 'Pfkl', 'Pnpt1', 'Znhit3', 'Shmt1', 'Nampt', 'Ftsj3', 'Tsen54', 'Kat2a', 'Mthfd1', 'Gtpbp4'…
GO:BP	GO:0044237	cellular metabolic process	4.61105e-13	TRUE	"The chemical reactions and pathways by which individual cells transform chemical substances." [GOC:go_curators]	0.64557	0.0351551	['GO:0008152', 'GO:0009987']	['ENSMUSG00000000247', 'ENSMUSG00000000384', 'ENSMUSG00000000392', 'ENSMUSG00000000561', 'ENSMUSG00000000628', 'ENSMUSG00000000782', 'ENSMUSG00000001056', 'ENSMUSG00000001305', 'ENSMUSG00000001642', 'ENSMUSG00000001674', 'ENSMUSG00000002068', 'ENSMUSG00000002265', 'ENSMUSG00000002393', 'ENSMUSG00000003500', 'ENSMUSG00000003868', 'ENSMUSG00000004054', 'ENSMUSG00000004264', 'ENSMUSG00000004319', 'E…	[['IDA', 'IMP', 'IGI', 'IBA', 'IEA'], ['ISS', 'ISO', 'IEA'], ['ISS', 'ISO', 'IEA'], ['IMP', 'IEA'], ['IMP', 'ISS', 'ISO', 'IBA', 'IEA'], ['IDA', 'IMP', 'IGI', 'IBA', 'IEA'], ['ISS', 'ISO', 'IBA', 'IEA'], ['IEA'], ['ISS', 'ISO', 'IEA'], ['IBA'], ['IDA', 'IMP', 'IGI', 'ISS', 'IBA', 'IEA'], ['IMP', 'IGI'], ['IDA', 'ISO', 'IBA', 'IEA'], ['IMP', 'IBA', 'IEA'], ['ISS', 'ISO', 'IBA', 'IEA'], ['ISO', 'IB…	6	['Lhx2', 'Tbrg4', 'Fap', 'Wdr77', 'Hk2', 'Tcf7', 'Nhp2', 'Rrp15', 'Akr1b3', 'Ddx18', 'Ccne1', 'Peg3', 'Nr2f6', 'Impdh1', 'Ruvbl2', 'Map3k11', 'Phb2', 'Clcn3', 'Ddx56', 'Arid3b', 'Pax3', 'Map2k1', 'Ddx39', 'Mthfd2', 'Rsl1d1', 'Vars', 'Rnmt', 'Vav2', 'Cars', 'Odc1', 'Pabpc4', 'Cad', 'Cacybp', 'Chfr', 'Gata2', 'Slc25a13', 'Nolc1', 'Lbp', 'Dyrk3', 'Etaa1', 'Nlk', 'Tha1', 'C1qbp', 'Rars', 'Dpep1', 'Ar…
GO:BP	GO:0008152	metabolic process	7.37574e-13	TRUE	"The chemical reactions and pathways, including anabolism and catabolism, by which living organisms transform chemical substances. Metabolic processes typically transform small molecules, but also include macromolecular processes such as DNA repair and replication, and protein synthesis and degradation." [GOC:go_curators, ISBN:0198547684]	0.690778	0.034162	['GO:0008150']	['ENSMUSG00000000247', 'ENSMUSG00000000384', 'ENSMUSG00000000392', 'ENSMUSG00000000561', 'ENSMUSG00000000628', 'ENSMUSG00000000782', 'ENSMUSG00000001056', 'ENSMUSG00000001305', 'ENSMUSG00000001588', 'ENSMUSG00000001642', 'ENSMUSG00000001674', 'ENSMUSG00000002068', 'ENSMUSG00000002265', 'ENSMUSG00000002308', 'ENSMUSG00000002393', 'ENSMUSG00000003500', 'ENSMUSG00000003868', 'ENSMUSG00000004054', 'E…	[['IDA', 'IMP', 'IGI', 'IBA', 'IEA'], ['ISS', 'ISO', 'IEA'], ['ISS', 'ISO', 'IEA'], ['IMP', 'IEA'], ['IMP', 'ISS', 'ISO', 'IBA', 'IEA'], ['IDA', 'IMP', 'IGI', 'IBA', 'IEA'], ['ISS', 'ISO', 'IBA', 'IEA'], ['IEA'], ['IEA'], ['ISS', 'ISO', 'IEA'], ['IBA'], ['IDA', 'IMP', 'IGI', 'ISS', 'IBA', 'IEA'], ['IMP', 'IGI'], ['IMP'], ['IDA', 'ISO', 'IBA', 'IEA'], ['IMP', 'IBA', 'IEA'], ['ISS', 'ISO', 'IBA', '…	6	['Lhx2', 'Tbrg4', 'Fap', 'Wdr77', 'Hk2', 'Tcf7', 'Nhp2', 'Rrp15', 'Acap1', 'Akr1b3', 'Ddx18', 'Ccne1', 'Peg3', 'Cd320', 'Nr2f6', 'Impdh1', 'Ruvbl2', 'Map3k11', 'Phb2', 'Clcn3', 'Ddx56', 'Arid3b', 'Pax3', 'Thop1', 'Map2k1', 'Ddx39', 'Mthfd2', 'Rsl1d1', 'Vars', 'Rnmt', 'Vav2', 'Cars', 'Odc1', 'Pabpc4', 'Dhdh', 'Cad', 'Cacybp', 'Chfr', 'Gata2', 'Slc25a13', 'Nolc1', 'Casd1', 'Lbp', 'Dyrk3', 'Etaa1', …
GO:BP	GO:0071704	organic substance metabolic process	9.90317e-13	TRUE	"The chemical reactions and pathways involving an organic substance, any molecular entity containing carbon." [CHEBI:50860, GOC:mah]	0.663653	0.0346194	['GO:0008152']	['ENSMUSG00000000247', 'ENSMUSG00000000384', 'ENSMUSG00000000392', 'ENSMUSG00000000561', 'ENSMUSG00000000628', 'ENSMUSG00000000782', 'ENSMUSG00000001056', 'ENSMUSG00000001305', 'ENSMUSG00000001588', 'ENSMUSG00000001642', 'ENSMUSG00000001674', 'ENSMUSG00000002068', 'ENSMUSG00000002265', 'ENSMUSG00000002393', 'ENSMUSG00000003500', 'ENSMUSG00000003868', 'ENSMUSG00000004054', 'ENSMUSG00000004264', 'E…	[['IDA', 'IMP', 'IGI', 'IBA', 'IEA'], ['ISS', 'ISO', 'IEA'], ['ISS', 'ISO', 'IEA'], ['IMP', 'IEA'], ['IMP', 'ISS', 'ISO', 'IBA', 'IEA'], ['IDA', 'IMP', 'IGI', 'IBA', 'IEA'], ['ISS', 'ISO', 'IBA', 'IEA'], ['IEA'], ['IEA'], ['ISS', 'ISO', 'IEA'], ['IBA'], ['IDA', 'IMP', 'IGI', 'ISS', 'IBA', 'IEA'], ['IMP', 'IGI'], ['IDA', 'ISO', 'IBA', 'IEA'], ['IMP', 'IBA', 'IEA'], ['ISS', 'ISO', 'IBA', 'IEA'], ['…	6	['Lhx2', 'Tbrg4', 'Fap', 'Wdr77', 'Hk2', 'Tcf7', 'Nhp2', 'Rrp15', 'Acap1', 'Akr1b3', 'Ddx18', 'Ccne1', 'Peg3', 'Nr2f6', 'Impdh1', 'Ruvbl2', 'Map3k11', 'Phb2', 'Ddx56', 'Arid3b', 'Pax3', 'Thop1', 'Map2k1', 'Ddx39', 'Mthfd2', 'Rsl1d1', 'Vars', 'Rnmt', 'Vav2', 'Cars', 'Odc1', 'Pabpc4', 'Dhdh', 'Cad', 'Cacybp', 'Chfr', 'Gata2', 'Slc25a13', 'Nolc1', 'Casd1', 'Lbp', 'Dyrk3', 'Etaa1', 'Nlk', 'Tha1', 'C1…
GO:BP	GO:0006807	nitrogen compound metabolic process	4.1238e-12	TRUE	"The chemical reactions and pathways involving organic or inorganic compounds that contain nitrogen." [CHEBI:51143, GOC:go_curators, GOC:jl, ISBN:0198506732]	0.609403	0.0354178	['GO:0008152']	['ENSMUSG00000000247', 'ENSMUSG00000000384', 'ENSMUSG00000000392', 'ENSMUSG00000000561', 'ENSMUSG00000000628', 'ENSMUSG00000000782', 'ENSMUSG00000001056', 'ENSMUSG00000001305', 'ENSMUSG00000001642', 'ENSMUSG00000001674', 'ENSMUSG00000002068', 'ENSMUSG00000002265', 'ENSMUSG00000002393', 'ENSMUSG00000003500', 'ENSMUSG00000003868', 'ENSMUSG00000004054', 'ENSMUSG00000004264', 'ENSMUSG00000004393', 'E…	[['IDA', 'IMP', 'IGI', 'IBA', 'IEA'], ['ISS', 'ISO', 'IEA'], ['ISS', 'ISO', 'IEA'], ['IMP', 'IEA'], ['IBA', 'IEA'], ['IDA', 'IMP', 'IGI', 'IBA', 'IEA'], ['ISS', 'ISO', 'IBA', 'IEA'], ['IEA'], ['ISO', 'IEA'], ['IBA'], ['IDA', 'IMP', 'IGI', 'ISS', 'IBA', 'IEA'], ['IMP', 'IGI'], ['IDA', 'ISO', 'IBA', 'IEA'], ['IMP', 'IBA', 'IEA'], ['ISS', 'ISO', 'IBA', 'IEA'], ['ISO', 'IBA', 'IEA'], ['IDA', 'ISO', '…	6	['Lhx2', 'Tbrg4', 'Fap', 'Wdr77', 'Hk2', 'Tcf7', 'Nhp2', 'Rrp15', 'Akr1b3', 'Ddx18', 'Ccne1', 'Peg3', 'Nr2f6', 'Impdh1', 'Ruvbl2', 'Map3k11', 'Phb2', 'Ddx56', 'Arid3b', 'Pax3', 'Thop1', 'Map2k1', 'Ddx39', 'Mthfd2', 'Rsl1d1', 'Vars', 'Rnmt', 'Cars', 'Odc1', 'Pabpc4', 'Cad', 'Chfr', 'Gata2', 'Slc25a13', 'Nolc1', 'Lbp', 'Dyrk3', 'Etaa1', 'Nlk', 'Tha1', 'C1qbp', 'Rars', 'Dpep1', 'Arid3a', 'Meis1', 'R…
GO:BP	GO:0044238	primary metabolic process	9.13089e-12	TRUE	"The chemical reactions and pathways involving those compounds which are formed as a part of the normal anabolic and catabolic processes. These processes take place in most, if not all, cells of the organism." [GOC:go_curators, http://www.metacyc.org]	0.632911	0.0347671	['GO:0008152']	['ENSMUSG00000000247', 'ENSMUSG00000000384', 'ENSMUSG00000000392', 'ENSMUSG00000000561', 'ENSMUSG00000000628', 'ENSMUSG00000000782', 'ENSMUSG00000001056', 'ENSMUSG00000001305', 'ENSMUSG00000001588', 'ENSMUSG00000001642', 'ENSMUSG00000001674', 'ENSMUSG00000002068', 'ENSMUSG00000002265', 'ENSMUSG00000002393', 'ENSMUSG00000003500', 'ENSMUSG00000003868', 'ENSMUSG00000004054', 'ENSMUSG00000004264', 'E…	[['IDA', 'IMP', 'IGI', 'IBA', 'IEA'], ['ISS', 'ISO', 'IEA'], ['ISS', 'ISO', 'IEA'], ['IMP', 'IEA'], ['IMP', 'ISO', 'IBA', 'IEA'], ['IDA', 'IMP', 'IGI', 'IBA', 'IEA'], ['ISS', 'ISO', 'IBA', 'IEA'], ['IEA'], ['IEA'], ['ISS', 'ISO', 'IEA'], ['IBA'], ['IDA', 'IMP', 'IGI', 'ISS', 'IBA', 'IEA'], ['IMP', 'IGI'], ['IDA', 'ISO', 'IBA', 'IEA'], ['IMP', 'IBA', 'IEA'], ['ISS', 'ISO', 'IBA', 'IEA'], ['ISO', '…	6	['Lhx2', 'Tbrg4', 'Fap', 'Wdr77', 'Hk2', 'Tcf7', 'Nhp2', 'Rrp15', 'Acap1', 'Akr1b3', 'Ddx18', 'Ccne1', 'Peg3', 'Nr2f6', 'Impdh1', 'Ruvbl2', 'Map3k11', 'Phb2', 'Ddx56', 'Arid3b', 'Pax3', 'Thop1', 'Map2k1', 'Ddx39', 'Rsl1d1', 'Vars', 'Rnmt', 'Vav2', 'Cars', 'Odc1', 'Pabpc4', 'Dhdh', 'Cad', 'Chfr', 'Gata2', 'Slc25a13', 'Nolc1', 'Casd1', 'Lbp', 'Dyrk3', 'Etaa1', 'Nlk', 'Tha1', 'C1qbp', 'Rars', 'Dpep1…
GO:BP	GO:0090304	nucleic acid metabolic process	2.32129e-10	TRUE	"Any cellular metabolic process involving nucleic acids." [GOC:dph, GOC:tb]	0.356239	0.0413605	['GO:0043170', 'GO:0006139']	['ENSMUSG00000000247', 'ENSMUSG00000000384', 'ENSMUSG00000000561', 'ENSMUSG00000000782', 'ENSMUSG00000001056', 'ENSMUSG00000001305', 'ENSMUSG00000001674', 'ENSMUSG00000002068', 'ENSMUSG00000002265', 'ENSMUSG00000002393', 'ENSMUSG00000003868', 'ENSMUSG00000004264', 'ENSMUSG00000004393', 'ENSMUSG00000004661', 'ENSMUSG00000004872', 'ENSMUSG00000004936', 'ENSMUSG00000005481', 'ENSMUSG00000005846', 'E…	[['IDA', 'IMP', 'IGI', 'IBA', 'IEA'], ['ISS', 'ISO', 'IEA'], ['IMP', 'IEA'], ['IDA', 'IMP', 'IGI', 'IBA', 'IEA'], ['ISS', 'ISO', 'IBA', 'IEA'], ['IEA'], ['IBA'], ['IMP', 'IGI'], ['IMP', 'IGI'], ['IDA', 'ISO', 'IBA', 'IEA'], ['ISO', 'IBA', 'IEA'], ['IDA', 'ISO', 'IEA'], ['IEA'], ['IDA'], ['IDA', 'IGI', 'ISO', 'IEA'], ['ISO', 'IEA'], ['ISO', 'IBA', 'IEA'], ['IBA'], ['IBA', 'IEA'], ['ISS', 'ISO', 'I…	6	['Lhx2', 'Tbrg4', 'Wdr77', 'Tcf7', 'Nhp2', 'Rrp15', 'Ddx18', 'Ccne1', 'Peg3', 'Nr2f6', 'Ruvbl2', 'Phb2', 'Ddx56', 'Arid3b', 'Pax3', 'Map2k1', 'Ddx39', 'Rsl1d1', 'Vars', 'Rnmt', 'Cars', 'Pabpc4', 'Gata2', 'Nolc1', 'Etaa1', 'Nlk', 'C1qbp', 'Rars', 'Arid3a', 'Meis1', 'Rel', 'Pnpt1', 'Znhit3', 'Nampt', 'Ftsj3', 'Tsen54', 'Kat2a', 'Gtpbp4', 'Cdca7l', 'Hsp90aa1', 'Cinp', 'Nol8', 'Snrnp48', 'Mapk8', 'Pa…
GO:BP	GO:0009058	biosynthetic process	1.20576e-09	TRUE	"The chemical reactions and pathways resulting in the formation of substances; typically the energy-requiring part of metabolism in which simpler substances are transformed into more complex ones." [GOC:curators, ISBN:0198547684]	0.401447	0.0390364	['GO:0008152']	['ENSMUSG00000000247', 'ENSMUSG00000000561', 'ENSMUSG00000000782', 'ENSMUSG00000001056', 'ENSMUSG00000001642', 'ENSMUSG00000002068', 'ENSMUSG00000002265', 'ENSMUSG00000002393', 'ENSMUSG00000003500', 'ENSMUSG00000003868', 'ENSMUSG00000004264', 'ENSMUSG00000004319', 'ENSMUSG00000004661', 'ENSMUSG00000004872', 'ENSMUSG00000004936', 'ENSMUSG00000007029', 'ENSMUSG00000010755', 'ENSMUSG00000011179', 'E…	[['IDA', 'IMP', 'IGI', 'IBA', 'IEA'], ['IMP', 'IEA'], ['IDA', 'IMP', 'IBA', 'IEA'], ['ISS', 'ISO', 'IEA'], ['ISO', 'IEA'], ['IMP', 'IGI'], ['IMP', 'IGI'], ['IDA', 'ISO', 'IBA', 'IEA'], ['IMP', 'IBA', 'IEA'], ['ISO', 'IBA', 'IEA'], ['IDA', 'ISO', 'IEA'], ['IMP'], ['IDA'], ['IDA', 'IGI', 'ISO', 'IEA'], ['ISO', 'IEA'], ['IBA', 'IEA'], ['ISS', 'ISO', 'IBA', 'IEA'], ['IDA', 'ISO', 'IBA', 'IEA'], ['ISS…	6	['Lhx2', 'Wdr77', 'Tcf7', 'Nhp2', 'Akr1b3', 'Ccne1', 'Peg3', 'Nr2f6', 'Impdh1', 'Ruvbl2', 'Phb2', 'Clcn3', 'Arid3b', 'Pax3', 'Map2k1', 'Vars', 'Cars', 'Odc1', 'Cad', 'Cacybp', 'Gata2', 'Slc25a13', 'Nolc1', 'Lbp', 'Etaa1', 'Nlk', 'Tha1', 'C1qbp', 'Rars', 'Arid3a', 'Meis1', 'Rel', 'Shmt1', 'Nampt', 'Kat2a', 'Mthfd1', 'Gtpbp4', 'Cdca7l', 'Hsp90aa1', 'Cinp', 'Elovl2', 'Mapk8', 'L3mbtl2', 'Yaf2', 'Rio…
GO:BP	GO:0044085	cellular component biogenesis	2.76273e-09	TRUE	"A process that results in the biosynthesis of constituent macromolecules, assembly, and arrangement of constituent parts of a cellular component. Includes biosynthesis of constituent macromolecules, and those macromolecular modifications that are involved in synthesis or assembly of the cellular component." [GOC:jl, GOC:mah]	0.24774	0.0458961	['GO:0071840']	['ENSMUSG00000001056', 'ENSMUSG00000001305', 'ENSMUSG00000001440', 'ENSMUSG00000001674', 'ENSMUSG00000002319', 'ENSMUSG00000003868', 'ENSMUSG00000004100', 'ENSMUSG00000004393', 'ENSMUSG00000004936', 'ENSMUSG00000005846', 'ENSMUSG00000006313', 'ENSMUSG00000009621', 'ENSMUSG00000009731', 'ENSMUSG00000018446', 'ENSMUSG00000018569', 'ENSMUSG00000020277', 'ENSMUSG00000020307', 'ENSMUSG00000020464', 'E…	[['ISS', 'IBA', 'IEA'], ['IEA'], ['ISO', 'IEA'], ['IBA'], ['ISO', 'IEA'], ['IBA'], ['IBA'], ['IEA'], ['ISO'], ['IBA'], ['ISS'], ['IGI'], ['IEA'], ['IEA'], ['ISO', 'IEA'], ['ISO', 'IBA', 'IEA'], ['ISO'], ['ISS', 'ISO', 'IEA'], ['IBA'], ['ISS', 'ISO', 'IBA', 'IEA'], ['IMP'], ['IBA', 'IEA'], ['ISO', 'IEA'], ['ISO', 'IEA'], ['IMP', 'IEA'], ['ISO', 'IEA'], ['ISS', 'ISO', 'IEA'], ['IMP', 'ISO'], ['ISS'…	6	['Nhp2', 'Rrp15', 'Kpnb1', 'Ddx18', 'Ipo4', 'Ruvbl2', 'Ppan', 'Ddx56', 'Map2k1', 'Rsl1d1', 'Upk1a', 'Vav2', 'Kcnd1', 'C1qbp', 'Cldn7', 'Pfkl', 'Cdc34', 'Pnpt1', 'Znhit3', 'Shmt1', 'Asic2', 'Ftsj3', 'Krt19', 'Kat2a', 'Gtpbp4', 'Hsp90aa1', 'Nol8', 'Mapk8', 'Parvb', 'Bop1', 'Riox2', 'Bysl', 'Wdr46', 'Hspa9', 'Srfbp1', 'Rcl1', 'Hells', 'Slit1', 'Twnk', 'Pa2g4', 'Shmt2', 'Hprt', 'Exosc7', 'Fastkd2', '…
GO:BP	GO:1901576	organic substance biosynthetic process	3.00482e-09	TRUE	"The chemical reactions and pathways resulting in the formation of an organic substance, any molecular entity containing carbon." [GOC:pr, GOC:TermGenie]	0.392405	0.0389447	['GO:0071704', 'GO:0009058']	['ENSMUSG00000000247', 'ENSMUSG00000000561', 'ENSMUSG00000000782', 'ENSMUSG00000001056', 'ENSMUSG00000001642', 'ENSMUSG00000002068', 'ENSMUSG00000002265', 'ENSMUSG00000002393', 'ENSMUSG00000003500', 'ENSMUSG00000003868', 'ENSMUSG00000004264', 'ENSMUSG00000004661', 'ENSMUSG00000004872', 'ENSMUSG00000004936', 'ENSMUSG00000007029', 'ENSMUSG00000010755', 'ENSMUSG00000011179', 'ENSMUSG00000013629', 'E…	[['IDA', 'IMP', 'IGI', 'IBA', 'IEA'], ['IMP', 'IEA'], ['IDA', 'IMP', 'IBA', 'IEA'], ['ISS', 'ISO', 'IEA'], ['ISO', 'IEA'], ['IMP', 'IGI'], ['IMP', 'IGI'], ['IDA', 'ISO', 'IBA', 'IEA'], ['IMP', 'IBA', 'IEA'], ['ISO', 'IBA', 'IEA'], ['IDA', 'ISO', 'IEA'], ['IDA'], ['IDA', 'IGI', 'ISO', 'IEA'], ['ISO', 'IEA'], ['IBA', 'IEA'], ['ISS', 'ISO', 'IBA', 'IEA'], ['IDA', 'ISO', 'IBA', 'IEA'], ['ISS', 'ISO',…	6	['Lhx2', 'Wdr77', 'Tcf7', 'Nhp2', 'Akr1b3', 'Ccne1', 'Peg3', 'Nr2f6', 'Impdh1', 'Ruvbl2', 'Phb2', 'Arid3b', 'Pax3', 'Map2k1', 'Vars', 'Cars', 'Odc1', 'Cad', 'Cacybp', 'Gata2', 'Slc25a13', 'Nolc1', 'Lbp', 'Etaa1', 'Nlk', 'Tha1', 'C1qbp', 'Rars', 'Arid3a', 'Meis1', 'Rel', 'Shmt1', 'Nampt', 'Kat2a', 'Mthfd1', 'Gtpbp4', 'Cdca7l', 'Hsp90aa1', 'Cinp', 'Elovl2', 'Mapk8', 'L3mbtl2', 'Yaf2', 'Riox2', 'Cpo…
GO:BP	GO:0016070	RNA metabolic process	3.40228e-09	TRUE	"The cellular chemical reactions and pathways involving RNA, ribonucleic acid, one of the two main type of nucleic acid, consisting of a long, unbranched macromolecule formed from ribonucleotides joined in 3',5'-phosphodiester linkage." [ISBN:0198506732]	0.321881	0.0415403	['GO:0090304']	['ENSMUSG00000000247', 'ENSMUSG00000000384', 'ENSMUSG00000000561', 'ENSMUSG00000000782', 'ENSMUSG00000001056', 'ENSMUSG00000001305', 'ENSMUSG00000001674', 'ENSMUSG00000002068', 'ENSMUSG00000002265', 'ENSMUSG00000002393', 'ENSMUSG00000003868', 'ENSMUSG00000004264', 'ENSMUSG00000004393', 'ENSMUSG00000004661', 'ENSMUSG00000004872', 'ENSMUSG00000004936', 'ENSMUSG00000005481', 'ENSMUSG00000005846', 'E…	[['IDA', 'IMP', 'IGI', 'IBA', 'IEA'], ['ISS', 'ISO', 'IEA'], ['IMP', 'IEA'], ['IDA', 'IMP', 'IBA', 'IEA'], ['ISS', 'IBA', 'IEA'], ['IEA'], ['IBA'], ['IGI'], ['IMP', 'IGI'], ['IDA', 'ISO', 'IBA', 'IEA'], ['ISO', 'IBA', 'IEA'], ['IDA', 'ISO', 'IEA'], ['IEA'], ['IDA'], ['IDA', 'IGI', 'ISO', 'IEA'], ['ISO', 'IEA'], ['ISO', 'IBA', 'IEA'], ['IBA'], ['IBA', 'IEA'], ['ISS', 'ISO', 'IBA', 'IEA'], ['ISS', …	6	['Lhx2', 'Tbrg4', 'Wdr77', 'Tcf7', 'Nhp2', 'Rrp15', 'Ddx18', 'Ccne1', 'Peg3', 'Nr2f6', 'Ruvbl2', 'Phb2', 'Ddx56', 'Arid3b', 'Pax3', 'Map2k1', 'Ddx39', 'Rsl1d1', 'Vars', 'Rnmt', 'Cars', 'Pabpc4', 'Gata2', 'Nolc1', 'Nlk', 'C1qbp', 'Rars', 'Arid3a', 'Meis1', 'Rel', 'Pnpt1', 'Znhit3', 'Nampt', 'Ftsj3', 'Tsen54', 'Kat2a', 'Gtpbp4', 'Cdca7l', 'Nol8', 'Snrnp48', 'Mapk8', 'Pabpc1', 'L3mbtl2', 'Bop1', 'Ya…
GO:BP	GO:0044249	cellular biosynthetic process	3.79371e-09	TRUE	"The chemical reactions and pathways resulting in the formation of substances, carried out by individual cells." [GOC:jl]	0.38698	0.0389942	['GO:0044237', 'GO:0009058']	['ENSMUSG00000000247', 'ENSMUSG00000000561', 'ENSMUSG00000000782', 'ENSMUSG00000001056', 'ENSMUSG00000001642', 'ENSMUSG00000002068', 'ENSMUSG00000002265', 'ENSMUSG00000002393', 'ENSMUSG00000003500', 'ENSMUSG00000003868', 'ENSMUSG00000004264', 'ENSMUSG00000004661', 'ENSMUSG00000004872', 'ENSMUSG00000004936', 'ENSMUSG00000007029', 'ENSMUSG00000010755', 'ENSMUSG00000011179', 'ENSMUSG00000013629', 'E…	[['IDA', 'IMP', 'IGI', 'IBA', 'IEA'], ['IMP', 'IEA'], ['IDA', 'IMP', 'IBA', 'IEA'], ['ISS', 'ISO', 'IEA'], ['ISO', 'IEA'], ['IMP', 'IGI'], ['IMP', 'IGI'], ['IDA', 'ISO', 'IBA', 'IEA'], ['IMP', 'IBA', 'IEA'], ['ISO', 'IBA', 'IEA'], ['IDA', 'ISO', 'IEA'], ['IDA'], ['IDA', 'IGI', 'ISO', 'IEA'], ['ISO', 'IEA'], ['IBA', 'IEA'], ['ISS', 'ISO', 'IBA', 'IEA'], ['IDA', 'ISO', 'IBA', 'IEA'], ['ISS', 'ISO',…	6	['Lhx2', 'Wdr77', 'Tcf7', 'Nhp2', 'Akr1b3', 'Ccne1', 'Peg3', 'Nr2f6', 'Impdh1', 'Ruvbl2', 'Phb2', 'Arid3b', 'Pax3', 'Map2k1', 'Vars', 'Cars', 'Odc1', 'Cad', 'Cacybp', 'Gata2', 'Slc25a13', 'Nolc1', 'Lbp', 'Etaa1', 'Nlk', 'Tha1', 'C1qbp', 'Rars', 'Arid3a', 'Meis1', 'Rel', 'Shmt1', 'Nampt', 'Kat2a', 'Mthfd1', 'Gtpbp4', 'Cdca7l', 'Hsp90aa1', 'Cinp', 'Elovl2', 'Mapk8', 'L3mbtl2', 'Yaf2', 'Riox2', 'Cpo…
GO:BP	GO:0006396	RNA processing	3.80741e-09	TRUE	"Any process involved in the conversion of one or more primary RNA transcripts into one or more mature RNA molecules." [GOC:mah]	0.104882	0.0689655	['GO:0010467', 'GO:0016070']	['ENSMUSG00000000384', 'ENSMUSG00000001056', 'ENSMUSG00000001305', 'ENSMUSG00000001674', 'ENSMUSG00000004393', 'ENSMUSG00000004936', 'ENSMUSG00000005481', 'ENSMUSG00000005846', 'ENSMUSG00000009535', 'ENSMUSG00000018446', 'ENSMUSG00000020464', 'ENSMUSG00000020526', 'ENSMUSG00000020706', 'ENSMUSG00000020781', 'ENSMUSG00000021149', 'ENSMUSG00000021392', 'ENSMUSG00000021431', 'ENSMUSG00000022283', 'E…	[['ISS', 'ISO', 'IEA'], ['ISS', 'IBA', 'IEA'], ['IEA'], ['IBA'], ['IEA'], ['ISO', 'IEA'], ['ISO', 'IBA', 'IEA'], ['IBA'], ['ISS', 'ISO', 'IBA', 'IEA'], ['IEA'], ['ISS', 'ISO', 'IBA', 'IEA'], ['IBA'], ['IBA', 'IEA'], ['ISO', 'IBA', 'IEA'], ['IMP'], ['ISS', 'ISO', 'IEA'], ['IEA'], ['IEA'], ['IMP', 'IGI', 'ISS', 'ISO', 'IBA', 'IEA'], ['IMP', 'IBA'], ['IBA'], ['IBA'], ['IMP', 'ISA', 'IEA'], ['IEA'], …	6	['Tbrg4', 'Nhp2', 'Rrp15', 'Ddx18', 'Ddx56', 'Map2k1', 'Ddx39', 'Rsl1d1', 'Rnmt', 'C1qbp', 'Pnpt1', 'Znhit3', 'Ftsj3', 'Tsen54', 'Gtpbp4', 'Nol8', 'Snrnp48', 'Pabpc1', 'Bop1', 'Bysl', 'Wdr46', 'Srfbp1', 'Rcl1', 'Dus1l', 'Pa2g4', 'Exosc7', 'Wdr75', 'Wdr12', 'Nat10', 'Trmo', 'Mrto4', 'Pus1', 'Dkc1', 'Nop14', 'Gemin5', 'Trmt6', 'Nop2', 'Tsr1', 'Tbl3', 'Wdr43', 'Chd7', 'Utp4', 'Wdr55', 'Fbl', 'Heatr1…
GO:BP	GO:0044271	cellular nitrogen compound biosynthetic process	4.86545e-09	TRUE	"The chemical reactions and pathways resulting in the formation of organic and inorganic nitrogenous compounds." [GOC:jl, ISBN:0198506732]	0.332731	0.0408435	['GO:0034641', 'GO:0044249']	['ENSMUSG00000000247', 'ENSMUSG00000000561', 'ENSMUSG00000000782', 'ENSMUSG00000001056', 'ENSMUSG00000002068', 'ENSMUSG00000002265', 'ENSMUSG00000002393', 'ENSMUSG00000003500', 'ENSMUSG00000003868', 'ENSMUSG00000004264', 'ENSMUSG00000004661', 'ENSMUSG00000004872', 'ENSMUSG00000004936', 'ENSMUSG00000007029', 'ENSMUSG00000010755', 'ENSMUSG00000011179', 'ENSMUSG00000013629', 'ENSMUSG00000015053', 'E…	[['IDA', 'IMP', 'IGI', 'IBA', 'IEA'], ['IMP', 'IEA'], ['IDA', 'IMP', 'IBA', 'IEA'], ['ISS', 'ISO', 'IEA'], ['IGI'], ['IMP', 'IGI'], ['IDA', 'ISO', 'IBA', 'IEA'], ['IMP', 'IBA', 'IEA'], ['ISO', 'IBA', 'IEA'], ['IDA', 'ISO', 'IEA'], ['IDA'], ['IDA', 'IGI', 'ISO', 'IEA'], ['ISO', 'IEA'], ['IBA', 'IEA'], ['ISS', 'ISO', 'IBA', 'IEA'], ['IDA', 'ISO', 'IBA', 'IEA'], ['ISS', 'ISO', 'IBA', 'IEA'], ['IDA',…	6	['Lhx2', 'Wdr77', 'Tcf7', 'Nhp2', 'Ccne1', 'Peg3', 'Nr2f6', 'Impdh1', 'Ruvbl2', 'Phb2', 'Arid3b', 'Pax3', 'Map2k1', 'Vars', 'Cars', 'Odc1', 'Cad', 'Gata2', 'Slc25a13', 'Nolc1', 'Nlk', 'C1qbp', 'Rars', 'Arid3a', 'Meis1', 'Rel', 'Shmt1', 'Nampt', 'Kat2a', 'Mthfd1', 'Cdca7l', 'Hsp90aa1', 'Mapk8', 'L3mbtl2', 'Yaf2', 'Riox2', 'Cpox', 'Gart', 'Larp4', 'Rhebl1', 'Hes7', 'Zscan10', 'Glo1', 'Cyp1b1', 'Tel…
GO:BP	GO:0010467	gene expression	5.33697e-09	TRUE	"The process in which a gene's sequence is converted into a mature gene product or products (proteins or RNA). This includes the production of an RNA transcript as well as any processing to produce a mature RNA product or an mRNA or circRNA (for protein-coding genes) and the translation of that mRNA or circRNA into protein. Protein maturation is included when required to form an active form of a …	0.372514	0.0392905	['GO:0043170']	['ENSMUSG00000000247', 'ENSMUSG00000000384', 'ENSMUSG00000000561', 'ENSMUSG00000000782', 'ENSMUSG00000001056', 'ENSMUSG00000001305', 'ENSMUSG00000001674', 'ENSMUSG00000002068', 'ENSMUSG00000002265', 'ENSMUSG00000002393', 'ENSMUSG00000003868', 'ENSMUSG00000004264', 'ENSMUSG00000004393', 'ENSMUSG00000004661', 'ENSMUSG00000004872', 'ENSMUSG00000004936', 'ENSMUSG00000005481', 'ENSMUSG00000005846', 'E…	[['IDA', 'IMP', 'IGI', 'IBA', 'IEA'], ['ISS', 'ISO', 'IEA'], ['IMP'], ['IDA', 'IMP', 'IBA', 'IEA'], ['ISS', 'IBA', 'IEA'], ['IEA'], ['IBA'], ['IGI'], ['IMP', 'IGI'], ['IDA', 'ISO', 'IBA', 'IEA'], ['ISO', 'IBA', 'IEA'], ['IDA', 'ISO', 'IEA'], ['IEA'], ['IDA'], ['IDA', 'IGI', 'ISO', 'IEA'], ['ISO', 'IEA'], ['ISO', 'IBA', 'IEA'], ['IBA'], ['IBA', 'IEA'], ['ISS', 'ISO', 'IBA', 'IEA'], ['ISS', 'ISO', …	6	['Lhx2', 'Tbrg4', 'Wdr77', 'Tcf7', 'Nhp2', 'Rrp15', 'Ddx18', 'Ccne1', 'Peg3', 'Nr2f6', 'Ruvbl2', 'Phb2', 'Ddx56', 'Arid3b', 'Pax3', 'Map2k1', 'Ddx39', 'Rsl1d1', 'Vars', 'Rnmt', 'Cars', 'Pabpc4', 'Gata2', 'Nolc1', 'Nlk', 'C1qbp', 'Rars', 'Arid3a', 'Meis1', 'Rel', 'Pnpt1', 'Znhit3', 'Shmt1', 'Nampt', 'Ftsj3', 'Tsen54', 'Kat2a', 'Gtpbp4', 'Cdca7l', 'Nol8', 'Snrnp48', 'Mapk8', 'Pabpc1', 'L3mbtl2', 'B…
GO:BP	GO:0042273	ribosomal large subunit biogenesis	2.50154e-08	TRUE	"A cellular process that results in the biosynthesis of constituent macromolecules, assembly, and arrangement of constituent parts of a large ribosomal subunit; includes transport to the sites of protein synthesis." [GOC:jl]	0.0271248	0.227273	['GO:0022613', 'GO:0042254']	['ENSMUSG00000001056', 'ENSMUSG00000001674', 'ENSMUSG00000004100', 'ENSMUSG00000005846', 'ENSMUSG00000020526', 'ENSMUSG00000020706', 'ENSMUSG00000021149', 'ENSMUSG00000022557', 'ENSMUSG00000025962', 'ENSMUSG00000026019', 'ENSMUSG00000028741', 'ENSMUSG00000029415', 'ENSMUSG00000057421', 'ENSMUSG00000058006', 'ENSMUSG00000061024']	[['IBA'], ['IBA'], ['IBA'], ['IBA'], ['IBA'], ['IBA'], ['IMP'], ['IMP', 'ISS', 'ISO', 'IBA', 'IEA'], ['ISS', 'ISO', 'IEA'], ['ISS', 'ISO', 'IEA'], ['IBA', 'IEA'], ['IEA'], ['IBA'], ['IBA', 'IEA'], ['ISS', 'ISO', 'IBA', 'IEA']]	6	['Nhp2', 'Ddx18', 'Ppan', 'Rsl1d1', 'Znhit3', 'Ftsj3', 'Gtpbp4', 'Bop1', 'Fastkd2', 'Wdr12', 'Mrto4', 'Sdad1', 'Las1l', 'Mdn1', 'Rrs1']
GO:BP	GO:0071840	cellular component organization or biogenesis	3.69145e-07	TRUE	"A process that results in the biosynthesis of constituent macromolecules, assembly, arrangement of constituent parts, or disassembly of a cellular component." [GOC:mah]	0.40868	0.0365341	['GO:0008150']	['ENSMUSG00000000247', 'ENSMUSG00000000392', 'ENSMUSG00000000628', 'ENSMUSG00000001056', 'ENSMUSG00000001305', 'ENSMUSG00000001440', 'ENSMUSG00000001674', 'ENSMUSG00000002068', 'ENSMUSG00000002319', 'ENSMUSG00000003868', 'ENSMUSG00000004100', 'ENSMUSG00000004264', 'ENSMUSG00000004319', 'ENSMUSG00000004393', 'ENSMUSG00000004748', 'ENSMUSG00000004936', 'ENSMUSG00000005397', 'ENSMUSG00000005846', 'E…	[['IDA', 'IMP'], ['ISS', 'ISO', 'IEA'], ['IMP', 'IGI', 'ISO', 'IEA'], ['ISS', 'ISO', 'IBA', 'IEA'], ['IEA'], ['ISO', 'IEA'], ['IBA'], ['IGI'], ['ISO', 'IEA'], ['ISS', 'ISO', 'IBA', 'IEA'], ['ISO', 'IBA'], ['ISO', 'IEA'], ['IDA', 'IMP', 'ISO', 'IEA'], ['ISO', 'IEA'], ['ISS', 'ISO', 'ISA', 'IBA', 'IEA'], ['IGI', 'ISO', 'TAS'], ['IDA', 'IMP'], ['IBA'], ['ISS'], ['IEA'], ['IGI', 'IEA'], ['IEA'], ['IM…	6	['Lhx2', 'Fap', 'Hk2', 'Nhp2', 'Rrp15', 'Kpnb1', 'Ddx18', 'Ccne1', 'Ipo4', 'Ruvbl2', 'Ppan', 'Phb2', 'Clcn3', 'Ddx56', 'Mtfp1', 'Map2k1', 'Nid1', 'Rsl1d1', 'Upk1a', 'Dqx1', 'Vav2', 'Kcnd1', 'Cacna2d2', 'Gata2', 'Nolc1', 'Lbp', 'Slc25a5', 'Dyrk3', 'C1qbp', 'Cldn7', 'Trip10', 'Tube1', 'Llph', 'Pfkl', 'Cdc34', 'Flt4', 'Pnpt1', 'Znhit3', 'Shmt1', 'Matn3', 'Asic2', 'Ftsj3', 'Llgl2', 'Krt19', 'Kat2a', …
GO:BP	GO:0000470	maturation of LSU-rRNA	3.89858e-07	TRUE	"Any process involved in the maturation of a precursor Large SubUnit (LSU) ribosomal RNA (rRNA) molecule into a mature LSU-rRNA molecule." [GOC:curators]	0.0162749	0.409091	['GO:0042273', 'GO:0006364']	['ENSMUSG00000001056', 'ENSMUSG00000001674', 'ENSMUSG00000005846', 'ENSMUSG00000020526', 'ENSMUSG00000020706', 'ENSMUSG00000021149', 'ENSMUSG00000022557', 'ENSMUSG00000026019', 'ENSMUSG00000057421']	[['IBA'], ['IBA'], ['IBA'], ['IBA'], ['IBA'], ['IMP'], ['IMP', 'ISS', 'ISO', 'IBA', 'IEA'], ['ISS', 'ISO', 'IEA'], ['IBA']]	6	['Nhp2', 'Ddx18', 'Rsl1d1', 'Znhit3', 'Ftsj3', 'Gtpbp4', 'Bop1', 'Wdr12', 'Las1l']
GO:BP	GO:0043170	macromolecule metabolic process	4.54814e-07	TRUE	"The chemical reactions and pathways involving macromolecules, any molecule of high relative molecular mass, the structure of which essentially comprises the multiple repetition of units derived, actually or conceptually, from molecules of low relative molecular mass." [CHEBI:33694, GOC:mah]	0.553345	0.03356	['GO:0071704']	['ENSMUSG00000000247', 'ENSMUSG00000000384', 'ENSMUSG00000000392', 'ENSMUSG00000000561', 'ENSMUSG00000000782', 'ENSMUSG00000001056', 'ENSMUSG00000001305', 'ENSMUSG00000001674', 'ENSMUSG00000002068', 'ENSMUSG00000002265', 'ENSMUSG00000002393', 'ENSMUSG00000003868', 'ENSMUSG00000004054', 'ENSMUSG00000004264', 'ENSMUSG00000004393', 'ENSMUSG00000004661', 'ENSMUSG00000004872', 'ENSMUSG00000004929', 'E…	[['IDA', 'IMP', 'IGI', 'IBA', 'IEA'], ['ISS', 'ISO', 'IEA'], ['ISS', 'ISO', 'IEA'], ['IMP', 'IEA'], ['IDA', 'IMP', 'IGI', 'IBA', 'IEA'], ['ISS', 'ISO', 'IBA', 'IEA'], ['IEA'], ['IBA'], ['IDA', 'IMP', 'IGI', 'ISS', 'IBA', 'IEA'], ['IMP', 'IGI'], ['IDA', 'ISO', 'IBA', 'IEA'], ['ISS', 'ISO', 'IBA', 'IEA'], ['ISO', 'IBA', 'IEA'], ['IDA', 'ISO', 'IEA'], ['IEA'], ['IDA'], ['IDA', 'IGI', 'ISO', 'IEA'], …	6	['Lhx2', 'Tbrg4', 'Fap', 'Wdr77', 'Tcf7', 'Nhp2', 'Rrp15', 'Ddx18', 'Ccne1', 'Peg3', 'Nr2f6', 'Ruvbl2', 'Map3k11', 'Phb2', 'Ddx56', 'Arid3b', 'Pax3', 'Thop1', 'Map2k1', 'Ddx39', 'Rsl1d1', 'Vars', 'Rnmt', 'Cars', 'Odc1', 'Pabpc4', 'Cad', 'Cacybp', 'Chfr', 'Gata2', 'Nolc1', 'Lbp', 'Dyrk3', 'Etaa1', 'Nlk', 'C1qbp', 'Rars', 'Dpep1', 'Arid3a', 'Meis1', 'Rel', 'Cdc34', 'Flt4', 'Pnpt1', 'Znhit3', 'Shmt1…
GO:BP	GO:0046112	nucleobase biosynthetic process	7.61074e-07	TRUE	"The chemical reactions and pathways resulting in the formation of a nucleobase, a nitrogenous base that is a constituent of a nucleic acid." [GOC:ai]	0.0144665	0.470588	['GO:1901566', 'GO:0009112', 'GO:1901362', 'GO:0018130']	['ENSMUSG00000013629', 'ENSMUSG00000020534', 'ENSMUSG00000021048', 'ENSMUSG00000022962', 'ENSMUSG00000025630', 'ENSMUSG00000028633', 'ENSMUSG00000029246', 'ENSMUSG00000040675']	[['ISS', 'ISO', 'IBA', 'IEA'], ['ISO', 'IBA', 'IEA'], ['IBA'], ['IEA'], ['IMP', 'ISS', 'ISO', 'IBA', 'IEA'], ['IBA'], ['IEA'], ['IBA']]	6	['Cad', 'Shmt1', 'Mthfd1', 'Gart', 'Hprt', 'Ctps', 'Ppat', 'Mthfd1l']
