# Supplementary material for: Conserved and species-specific chromatin remodeling and regulatory dynamics during mouse and chicken limb bud development
Source: Nat Commun. 2021 Sep 28;12:5685. doi: 10.1038/s41467-021-25935-3 (PMC8479071; doi:10.1038/s41467-021-25935-3)
Supplement: Supplementary file 6 — Supplementary Data 3 [file 41467_2021_25935_MOESM6_ESM.xlsx]

## Sheet: Dataset3
Supplementary Dataset 3: Merge peak dataset of accessible regions as obtained by ATAC-seq during mouse forelimb bud development.
Peak_id	Peak_chr	Peak_start	Peak_end	Peak_width	Gene_coordinates	Closest gene name	Closest gene Id	Differential accessible peaks (DACs)	DAC module	DEG module	TF family	Protein ID	Entrez ID	orthoID		DEG and DAC modules legend
chr1:10007289-10007546	chr1	10007289	10007546	258	chr1:9968624-10009136	Ppp1r42	ENSMUSG00000025916	No						ENSMUSG00000025916_ENSGALG00000034424		1 - E9.75hi 2 - E9.75lo 3 - E10.5hi 4 - E10.5lo 5 - E11.5hi 6 - E11.5lo
chr1:10008731-10009517	chr1	10008731	10009517	787	chr1:9968624-10009136	Ppp1r42	ENSMUSG00000025916	No						ENSMUSG00000025916_ENSGALG00000034424
chr1:10010467-10010828	chr1	10010467	10010828	362	chr1:9968624-10009136	Ppp1r42	ENSMUSG00000025916	Yes	5					ENSMUSG00000025916_ENSGALG00000034424
chr1:100106500-100106998	chr1	100106500	100106998	499	chr1:99772765-100485942	Cntnap5b	ENSMUSG00000067028	Yes	2
chr1:10014453-10014793	chr1	10014453	10014793	341	chr1:9968624-10009136	Ppp1r42	ENSMUSG00000025916	No						ENSMUSG00000025916_ENSGALG00000034424
chr1:100180034-100180466	chr1	100180034	100180466	433	chr1:99772765-100485942	Cntnap5b	ENSMUSG00000067028	No
chr1:100223823-100224422	chr1	100223823	100224422	600	chr1:99772765-100485942	Cntnap5b	ENSMUSG00000067028	Yes	1
chr1:100231073-100232251	chr1	100231073	100232251	1179	chr1:99772765-100485942	Cntnap5b	ENSMUSG00000067028	Yes	6
chr1:100317282-100317625	chr1	100317282	100317625	344	chr1:99772765-100485942	Cntnap5b	ENSMUSG00000067028	Yes	2
chr1:100332714-100333481	chr1	100332714	100333481	768	chr1:99772765-100485942	Cntnap5b	ENSMUSG00000067028	Yes	5
chr1:100351686-100352088	chr1	100351686	100352088	403	chr1:99772765-100485942	Cntnap5b	ENSMUSG00000067028	No
chr1:10037798-10038313	chr1	10037798	10038313	516	chr1:10024601-10038168	Cops5	ENSMUSG00000025917	Yes	2					ENSMUSG00000025917_ENSGALG00000030843
chr1:10039414-10040439	chr1	10039414	10040439	1026	chr1:10024601-10038168	Cops5	ENSMUSG00000025917	No						ENSMUSG00000025917_ENSGALG00000030843
chr1:100556988-100557395	chr1	100556988	100557395	408	chr1:99772765-100485942	Cntnap5b	ENSMUSG00000067028	No
chr1:100566053-100566335	chr1	100566053	100566335	283	chr1:99772765-100485942	Cntnap5b	ENSMUSG00000067028	No
chr1:100590518-100591119	chr1	100590518	100591119	602	chr1:99772765-100485942	Cntnap5b	ENSMUSG00000067028	Yes	6
chr1:100616866-100617106	chr1	100616866	100617106	241	chr1:99772765-100485942	Cntnap5b	ENSMUSG00000067028	No
chr1:100636779-100636992	chr1	100636779	100636992	214	chr1:99772765-100485942	Cntnap5b	ENSMUSG00000067028	No
chr1:100738815-100739026	chr1	100738815	100739026	212	chr1:99772765-100485942	Cntnap5b	ENSMUSG00000067028	Yes	1
chr1:100804788-100806025	chr1	100804788	100806025	1238	chr1:99772765-100485942	Cntnap5b	ENSMUSG00000067028	Yes	1
chr1:10084241-10084883	chr1	10084241	10084883	643	chr1:10024601-10038168	Cops5	ENSMUSG00000025917	Yes	5					ENSMUSG00000025917_ENSGALG00000030843
chr1:10089400-10090032	chr1	10089400	10090032	633	chr1:10024601-10038168	Cops5	ENSMUSG00000025917	No						ENSMUSG00000025917_ENSGALG00000030843
chr1:100991411-100991770	chr1	100991411	100991770	360	chr1:99772765-100485942	Cntnap5b	ENSMUSG00000067028	No
chr1:101045265-101045792	chr1	101045265	101045792	528	chr1:99772765-100485942	Cntnap5b	ENSMUSG00000067028	No
chr1:10109030-10109393	chr1	10109030	10109393	364	chr1:10024601-10038168	Cops5	ENSMUSG00000025917	Yes	1					ENSMUSG00000025917_ENSGALG00000030843
chr1:10117449-10117731	chr1	10117449	10117731	283	chr1:10024601-10038168	Cops5	ENSMUSG00000025917	Yes	4					ENSMUSG00000025917_ENSGALG00000030843
chr1:101247433-101247976	chr1	101247433	101247976	544	chr1:99772765-100485942	Cntnap5b	ENSMUSG00000067028	No
chr1:101290131-101290721	chr1	101290131	101290721	591	chr1:99772765-100485942	Cntnap5b	ENSMUSG00000067028	No
chr1:101307663-101308012	chr1	101307663	101308012	350	chr1:99772765-100485942	Cntnap5b	ENSMUSG00000067028	No
chr1:101602884-101603516	chr1	101602884	101603516	633	chr1:99772765-100485942	Cntnap5b	ENSMUSG00000067028	Yes	2
chr1:101830666-101831021	chr1	101830666	101831021	356	chr1:99772765-100485942	Cntnap5b	ENSMUSG00000067028	No
chr1:101934621-101934781	chr1	101934621	101934781	161	chr1:99772765-100485942	Cntnap5b	ENSMUSG00000067028	No
chr1:101936192-101936430	chr1	101936192	101936430	239	chr1:99772765-100485942	Cntnap5b	ENSMUSG00000067028	Yes	3
chr1:102006495-102006893	chr1	102006495	102006893	399	chr1:99772765-100485942	Cntnap5b	ENSMUSG00000067028	No
chr1:102013009-102013325	chr1	102013009	102013325	317	chr1:99772765-100485942	Cntnap5b	ENSMUSG00000067028	Yes	2
chr1:102014154-102014380	chr1	102014154	102014380	227	chr1:99772765-100485942	Cntnap5b	ENSMUSG00000067028	No
chr1:102018180-102018566	chr1	102018180	102018566	387	chr1:99772765-100485942	Cntnap5b	ENSMUSG00000067028	No
chr1:10210893-10211517	chr1	10210893	10211517	625	chr1:10137571-10232670	Arfgef1	ENSMUSG00000067851	Yes	6					ENSMUSG00000067851_ENSGALG00000034610
chr1:102126649-102126978	chr1	102126649	102126978	330	chr1:99772765-100485942	Cntnap5b	ENSMUSG00000067028	Yes	2
chr1:102185947-102186417	chr1	102185947	102186417	471	chr1:99772765-100485942	Cntnap5b	ENSMUSG00000067028	Yes	6
chr1:102217936-102218619	chr1	102217936	102218619	684	chr1:99772765-100485942	Cntnap5b	ENSMUSG00000067028	Yes	2
chr1:102247343-102247688	chr1	102247343	102247688	346	chr1:99772765-100485942	Cntnap5b	ENSMUSG00000067028	No
chr1:102250035-102250442	chr1	102250035	102250442	408	chr1:99772765-100485942	Cntnap5b	ENSMUSG00000067028	No
chr1:10231538-10233731	chr1	10231538	10233731	2194	chr1:10137571-10232670	Arfgef1	ENSMUSG00000067851	Yes	2					ENSMUSG00000067851_ENSGALG00000034610
chr1:102378676-102378933	chr1	102378676	102378933	258	chr1:104768529-104995481	Cdh20	ENSMUSG00000050840	No		1				ENSMUSG00000050840_ENSGALG00000012906
chr1:102413725-102414099	chr1	102413725	102414099	375	chr1:104768529-104995481	Cdh20	ENSMUSG00000050840	Yes	5	1				ENSMUSG00000050840_ENSGALG00000012906
chr1:10260919-10261786	chr1	10260919	10261786	868	chr1:10137571-10232670	Arfgef1	ENSMUSG00000067851	Yes	2					ENSMUSG00000067851_ENSGALG00000034610
chr1:102628048-102628397	chr1	102628048	102628397	350	chr1:104768529-104995481	Cdh20	ENSMUSG00000050840	Yes	1	1				ENSMUSG00000050840_ENSGALG00000012906
chr1:102630253-102630554	chr1	102630253	102630554	302	chr1:104768529-104995481	Cdh20	ENSMUSG00000050840	No		1				ENSMUSG00000050840_ENSGALG00000012906
chr1:102643526-102644053	chr1	102643526	102644053	528	chr1:104768529-104995481	Cdh20	ENSMUSG00000050840	No		1				ENSMUSG00000050840_ENSGALG00000012906
chr1:102691155-102691601	chr1	102691155	102691601	447	chr1:104768529-104995481	Cdh20	ENSMUSG00000050840	No		1				ENSMUSG00000050840_ENSGALG00000012906
chr1:10279021-10279522	chr1	10279021	10279522	502	chr1:10137571-10232670	Arfgef1	ENSMUSG00000067851	Yes	5					ENSMUSG00000067851_ENSGALG00000034610
chr1:102825092-102825398	chr1	102825092	102825398	307	chr1:104768529-104995481	Cdh20	ENSMUSG00000050840	No		1				ENSMUSG00000050840_ENSGALG00000012906
chr1:10285125-10285874	chr1	10285125	10285874	750	chr1:10137571-10232670	Arfgef1	ENSMUSG00000067851	No						ENSMUSG00000067851_ENSGALG00000034610
chr1:102966832-102967167	chr1	102966832	102967167	336	chr1:104768529-104995481	Cdh20	ENSMUSG00000050840	No		1				ENSMUSG00000050840_ENSGALG00000012906
chr1:103026300-103026855	chr1	103026300	103026855	556	chr1:104768529-104995481	Cdh20	ENSMUSG00000050840	Yes	1	1				ENSMUSG00000050840_ENSGALG00000012906
chr1:10318017-10318420	chr1	10318017	10318420	404	chr1:10137571-10232670	Arfgef1	ENSMUSG00000067851	No						ENSMUSG00000067851_ENSGALG00000034610
chr1:103333799-103334205	chr1	103333799	103334205	407	chr1:104768529-104995481	Cdh20	ENSMUSG00000050840	Yes	1	1				ENSMUSG00000050840_ENSGALG00000012906
chr1:103415840-103416084	chr1	103415840	103416084	245	chr1:104768529-104995481	Cdh20	ENSMUSG00000050840	No		1				ENSMUSG00000050840_ENSGALG00000012906
chr1:10348227-10349274	chr1	10348227	10349274	1048	chr1:10137571-10232670	Arfgef1	ENSMUSG00000067851	Yes	2					ENSMUSG00000067851_ENSGALG00000034610
chr1:103589877-103590156	chr1	103589877	103590156	280	chr1:104768529-104995481	Cdh20	ENSMUSG00000050840	Yes	1	1				ENSMUSG00000050840_ENSGALG00000012906
chr1:103762329-103763083	chr1	103762329	103763083	755	chr1:104768529-104995481	Cdh20	ENSMUSG00000050840	No		1				ENSMUSG00000050840_ENSGALG00000012906
chr1:10377755-10378447	chr1	10377755	10378447	693	chr1:10137571-10232670	Arfgef1	ENSMUSG00000067851	Yes	5					ENSMUSG00000067851_ENSGALG00000034610
chr1:103784755-103785220	chr1	103784755	103785220	466	chr1:104768529-104995481	Cdh20	ENSMUSG00000050840	No		1				ENSMUSG00000050840_ENSGALG00000012906
chr1:103799338-103799837	chr1	103799338	103799837	500	chr1:104768529-104995481	Cdh20	ENSMUSG00000050840	Yes	2	1				ENSMUSG00000050840_ENSGALG00000012906
chr1:103893581-103894056	chr1	103893581	103894056	476	chr1:104768529-104995481	Cdh20	ENSMUSG00000050840	No		1				ENSMUSG00000050840_ENSGALG00000012906
chr1:103894365-103894733	chr1	103894365	103894733	369	chr1:104768529-104995481	Cdh20	ENSMUSG00000050840	Yes	2	1				ENSMUSG00000050840_ENSGALG00000012906
chr1:103925302-103925673	chr1	103925302	103925673	372	chr1:104768529-104995481	Cdh20	ENSMUSG00000050840	No		1				ENSMUSG00000050840_ENSGALG00000012906
chr1:10397937-10398225	chr1	10397937	10398225	289	chr1:10137571-10232670	Arfgef1	ENSMUSG00000067851	No						ENSMUSG00000067851_ENSGALG00000034610
chr1:103986750-103987548	chr1	103986750	103987548	799	chr1:104768529-104995481	Cdh20	ENSMUSG00000050840	No		1				ENSMUSG00000050840_ENSGALG00000012906
chr1:104049055-104049817	chr1	104049055	104049817	763	chr1:104768529-104995481	Cdh20	ENSMUSG00000050840	Yes	5	1				ENSMUSG00000050840_ENSGALG00000012906
chr1:104161410-104161801	chr1	104161410	104161801	392	chr1:104768529-104995481	Cdh20	ENSMUSG00000050840	Yes	3	1				ENSMUSG00000050840_ENSGALG00000012906
chr1:104164326-104165067	chr1	104164326	104165067	742	chr1:104768529-104995481	Cdh20	ENSMUSG00000050840	No		1				ENSMUSG00000050840_ENSGALG00000012906
chr1:104200788-104201011	chr1	104200788	104201011	224	chr1:104768529-104995481	Cdh20	ENSMUSG00000050840	Yes	6	1				ENSMUSG00000050840_ENSGALG00000012906
chr1:104222274-104222663	chr1	104222274	104222663	390	chr1:104768529-104995481	Cdh20	ENSMUSG00000050840	No		1				ENSMUSG00000050840_ENSGALG00000012906
chr1:104223040-104223350	chr1	104223040	104223350	311	chr1:104768529-104995481	Cdh20	ENSMUSG00000050840	No		1				ENSMUSG00000050840_ENSGALG00000012906
chr1:104293092-104294081	chr1	104293092	104294081	990	chr1:104768529-104995481	Cdh20	ENSMUSG00000050840	Yes	1	1				ENSMUSG00000050840_ENSGALG00000012906
chr1:10429973-10430215	chr1	10429973	10430215	243	chr1:10137571-10232670	Arfgef1	ENSMUSG00000067851	No						ENSMUSG00000067851_ENSGALG00000034610
chr1:104550119-104550878	chr1	104550119	104550878	760	chr1:104768529-104995481	Cdh20	ENSMUSG00000050840	Yes	3	1				ENSMUSG00000050840_ENSGALG00000012906
chr1:104586269-104587543	chr1	104586269	104587543	1275	chr1:104768529-104995481	Cdh20	ENSMUSG00000050840	No		1				ENSMUSG00000050840_ENSGALG00000012906
chr1:104626423-104626669	chr1	104626423	104626669	247	chr1:104768529-104995481	Cdh20	ENSMUSG00000050840	Yes	1	1				ENSMUSG00000050840_ENSGALG00000012906
chr1:104746716-104747218	chr1	104746716	104747218	503	chr1:104768529-104995481	Cdh20	ENSMUSG00000050840	No		1				ENSMUSG00000050840_ENSGALG00000012906
chr1:104757124-104757756	chr1	104757124	104757756	633	chr1:104768529-104995481	Cdh20	ENSMUSG00000050840	Yes	5	1				ENSMUSG00000050840_ENSGALG00000012906
chr1:104763531-104763872	chr1	104763531	104763872	342	chr1:104768529-104995481	Cdh20	ENSMUSG00000050840	Yes	3	1				ENSMUSG00000050840_ENSGALG00000012906
chr1:104768114-104769661	chr1	104768114	104769661	1548	chr1:104768529-104995481	Cdh20	ENSMUSG00000050840	No		1				ENSMUSG00000050840_ENSGALG00000012906
chr1:10488285-10488694	chr1	10488285	10488694	410	chr1:10324720-10719945	Cpa6	ENSMUSG00000042501	No						ENSMUSG00000042501_ENSGALG00000041918
chr1:104924421-104925440	chr1	104924421	104925440	1020	chr1:104768529-104995481	Cdh20	ENSMUSG00000050840	Yes	6	1				ENSMUSG00000050840_ENSGALG00000012906
chr1:104932710-104933499	chr1	104932710	104933499	790	chr1:104768529-104995481	Cdh20	ENSMUSG00000050840	Yes	6	1				ENSMUSG00000050840_ENSGALG00000012906
chr1:104944443-104945406	chr1	104944443	104945406	964	chr1:104768529-104995481	Cdh20	ENSMUSG00000050840	Yes	2	1				ENSMUSG00000050840_ENSGALG00000012906
chr1:104956919-104957513	chr1	104956919	104957513	595	chr1:104768529-104995481	Cdh20	ENSMUSG00000050840	Yes	6	1				ENSMUSG00000050840_ENSGALG00000012906
chr1:104969957-104970589	chr1	104969957	104970589	633	chr1:104768529-104995481	Cdh20	ENSMUSG00000050840	Yes	2	1				ENSMUSG00000050840_ENSGALG00000012906
chr1:104979038-104979733	chr1	104979038	104979733	696	chr1:104768529-104995481	Cdh20	ENSMUSG00000050840	Yes	5	1				ENSMUSG00000050840_ENSGALG00000012906
chr1:104986097-104986884	chr1	104986097	104986884	788	chr1:104768529-104995481	Cdh20	ENSMUSG00000050840	Yes	2	1				ENSMUSG00000050840_ENSGALG00000012906
chr1:104993539-104994609	chr1	104993539	104994609	1071	chr1:104768529-104995481	Cdh20	ENSMUSG00000050840	No		1				ENSMUSG00000050840_ENSGALG00000012906
chr1:105019513-105021016	chr1	105019513	105021016	1504	chr1:104768529-104995481	Cdh20	ENSMUSG00000050840	Yes	1	1				ENSMUSG00000050840_ENSGALG00000012906
chr1:105045342-105045698	chr1	105045342	105045698	357	chr1:104768529-104995481	Cdh20	ENSMUSG00000050840	No		1				ENSMUSG00000050840_ENSGALG00000012906
chr1:105050132-105051355	chr1	105050132	105051355	1224	chr1:104768529-104995481	Cdh20	ENSMUSG00000050840	Yes	2	1				ENSMUSG00000050840_ENSGALG00000012906
chr1:105081751-105082311	chr1	105081751	105082311	561	chr1:105276914-105356710	Rnf152	ENSMUSG00000047496	Yes	3	5				ENSMUSG00000047496_ENSGALG00000028822
chr1:105083310-105084056	chr1	105083310	105084056	747	chr1:105276914-105356710	Rnf152	ENSMUSG00000047496	No		5				ENSMUSG00000047496_ENSGALG00000028822
chr1:105088698-105089728	chr1	105088698	105089728	1031	chr1:105276914-105356710	Rnf152	ENSMUSG00000047496	Yes	2	5				ENSMUSG00000047496_ENSGALG00000028822
chr1:105092380-105092843	chr1	105092380	105092843	464	chr1:105276914-105356710	Rnf152	ENSMUSG00000047496	No		5				ENSMUSG00000047496_ENSGALG00000028822
chr1:105098800-105099200	chr1	105098800	105099200	401	chr1:105276914-105356710	Rnf152	ENSMUSG00000047496	Yes	5	5				ENSMUSG00000047496_ENSGALG00000028822
chr1:105175801-105176755	chr1	105175801	105176755	955	chr1:105276914-105356710	Rnf152	ENSMUSG00000047496	Yes	2	5				ENSMUSG00000047496_ENSGALG00000028822
chr1:105177779-105178188	chr1	105177779	105178188	410	chr1:105276914-105356710	Rnf152	ENSMUSG00000047496	Yes	2	5				ENSMUSG00000047496_ENSGALG00000028822
chr1:105179354-105179710	chr1	105179354	105179710	357	chr1:105276914-105356710	Rnf152	ENSMUSG00000047496	Yes	5	5				ENSMUSG00000047496_ENSGALG00000028822
chr1:105255512-105256036	chr1	105255512	105256036	525	chr1:105276914-105356710	Rnf152	ENSMUSG00000047496	Yes	6	5				ENSMUSG00000047496_ENSGALG00000028822
chr1:105262511-105263199	chr1	105262511	105263199	689	chr1:105276914-105356710	Rnf152	ENSMUSG00000047496	Yes	6	5				ENSMUSG00000047496_ENSGALG00000028822
chr1:105263328-105264103	chr1	105263328	105264103	776	chr1:105276914-105356710	Rnf152	ENSMUSG00000047496	No		5				ENSMUSG00000047496_ENSGALG00000028822
chr1:105312101-105313152	chr1	105312101	105313152	1052	chr1:105276914-105356710	Rnf152	ENSMUSG00000047496	Yes	5	5				ENSMUSG00000047496_ENSGALG00000028822
chr1:105355655-105357289	chr1	105355655	105357289	1635	chr1:105276914-105356710	Rnf152	ENSMUSG00000047496	No		5				ENSMUSG00000047496_ENSGALG00000028822
chr1:105367580-105367976	chr1	105367580	105367976	397	chr1:105276914-105356710	Rnf152	ENSMUSG00000047496	Yes	5	5				ENSMUSG00000047496_ENSGALG00000028822
chr1:10542323-10542583	chr1	10542323	10542583	261	chr1:10324720-10719945	Cpa6	ENSMUSG00000042501	Yes	3					ENSMUSG00000042501_ENSGALG00000041918
chr1:105425023-105425481	chr1	105425023	105425481	459	chr1:105276914-105356710	Rnf152	ENSMUSG00000047496	Yes	4	5				ENSMUSG00000047496_ENSGALG00000028822
chr1:105431770-105432142	chr1	105431770	105432142	373	chr1:105276914-105356710	Rnf152	ENSMUSG00000047496	Yes	3	5				ENSMUSG00000047496_ENSGALG00000028822
chr1:105434714-105435391	chr1	105434714	105435391	678	chr1:105276914-105356710	Rnf152	ENSMUSG00000047496	Yes	2	5				ENSMUSG00000047496_ENSGALG00000028822
chr1:105536436-105536992	chr1	105536436	105536992	557	chr1:105518422-105663677	Pign	ENSMUSG00000056536	No						ENSMUSG00000056536_ENSGALG00000012903
chr1:105573500-105573797	chr1	105573500	105573797	298	chr1:105518422-105663677	Pign	ENSMUSG00000056536	No						ENSMUSG00000056536_ENSGALG00000012903
chr1:105630363-105631008	chr1	105630363	105631008	646	chr1:105518422-105663677	Pign	ENSMUSG00000056536	Yes	2					ENSMUSG00000056536_ENSGALG00000012903
chr1:105663151-105664804	chr1	105663151	105664804	1654	chr1:105518422-105663677	Pign	ENSMUSG00000056536	No						ENSMUSG00000056536_ENSGALG00000012903
chr1:105680590-105680924	chr1	105680590	105680924	335	chr1:105663861-105755191	2310035C23Rik	ENSMUSG00000026319	No						ENSMUSG00000026319_ENSGALG00000012898
chr1:10570186-10570610	chr1	10570186	10570610	425	chr1:10324720-10719945	Cpa6	ENSMUSG00000042501	No						ENSMUSG00000042501_ENSGALG00000041918
chr1:105711090-105711536	chr1	105711090	105711536	447	chr1:105663861-105755191	2310035C23Rik	ENSMUSG00000026319	Yes	2					ENSMUSG00000026319_ENSGALG00000012898
chr1:105778473-105778696	chr1	105778473	105778696	224	chr1:105780718-105847981	Tnfrsf11a	ENSMUSG00000026321	No						ENSMUSG00000026321_ENSGALG00000045642
chr1:105780232-105781486	chr1	105780232	105781486	1255	chr1:105780718-105847981	Tnfrsf11a	ENSMUSG00000026321	No						ENSMUSG00000026321_ENSGALG00000045642
chr1:105813376-105814119	chr1	105813376	105814119	744	chr1:105780718-105847981	Tnfrsf11a	ENSMUSG00000026321	Yes	5					ENSMUSG00000026321_ENSGALG00000045642
chr1:105818806-105820123	chr1	105818806	105820123	1318	chr1:105780718-105847981	Tnfrsf11a	ENSMUSG00000026321	Yes	5					ENSMUSG00000026321_ENSGALG00000045642
chr1:105843343-105845000	chr1	105843343	105845000	1658	chr1:105780718-105847981	Tnfrsf11a	ENSMUSG00000026321	No						ENSMUSG00000026321_ENSGALG00000045642
chr1:105866966-105867215	chr1	105866966	105867215	250	chr1:105780718-105847981	Tnfrsf11a	ENSMUSG00000026321	Yes	4					ENSMUSG00000026321_ENSGALG00000045642
chr1:105880526-105881728	chr1	105880526	105881728	1203	chr1:105780718-105847981	Tnfrsf11a	ENSMUSG00000026321	No						ENSMUSG00000026321_ENSGALG00000045642
chr1:105891078-105891555	chr1	105891078	105891555	478	chr1:105990406-106034074	Zcchc2	ENSMUSG00000038866	No						ENSMUSG00000038866_ENSGALG00000012889
chr1:105908061-105908952	chr1	105908061	105908952	892	chr1:105990406-106034074	Zcchc2	ENSMUSG00000038866	Yes	5					ENSMUSG00000038866_ENSGALG00000012889
chr1:10590830-10591772	chr1	10590830	10591772	943	chr1:10324720-10719945	Cpa6	ENSMUSG00000042501	Yes	2					ENSMUSG00000042501_ENSGALG00000041918
chr1:105911666-105912096	chr1	105911666	105912096	431	chr1:105990406-106034074	Zcchc2	ENSMUSG00000038866	Yes	5					ENSMUSG00000038866_ENSGALG00000012889
chr1:105944542-105945113	chr1	105944542	105945113	572	chr1:105990406-106034074	Zcchc2	ENSMUSG00000038866	Yes	5					ENSMUSG00000038866_ENSGALG00000012889
chr1:105947217-105947555	chr1	105947217	105947555	339	chr1:105990406-106034074	Zcchc2	ENSMUSG00000038866	No						ENSMUSG00000038866_ENSGALG00000012889
chr1:10596127-10597126	chr1	10596127	10597126	1000	chr1:10324720-10719945	Cpa6	ENSMUSG00000042501	No						ENSMUSG00000042501_ENSGALG00000041918
chr1:105964535-105964957	chr1	105964535	105964957	423	chr1:105990406-106034074	Zcchc2	ENSMUSG00000038866	Yes	3					ENSMUSG00000038866_ENSGALG00000012889
chr1:105971565-105972011	chr1	105971565	105972011	447	chr1:105990406-106034074	Zcchc2	ENSMUSG00000038866	Yes	1					ENSMUSG00000038866_ENSGALG00000012889
chr1:105980783-105981571	chr1	105980783	105981571	789	chr1:105990406-106034074	Zcchc2	ENSMUSG00000038866	Yes	1					ENSMUSG00000038866_ENSGALG00000012889
chr1:105989754-105991810	chr1	105989754	105991810	2057	chr1:105990406-106034074	Zcchc2	ENSMUSG00000038866	Yes	2					ENSMUSG00000038866_ENSGALG00000012889
chr1:105993673-105994183	chr1	105993673	105994183	511	chr1:105990406-106034074	Zcchc2	ENSMUSG00000038866	Yes	2					ENSMUSG00000038866_ENSGALG00000012889
chr1:10603340-10603983	chr1	10603340	10603983	644	chr1:10324720-10719945	Cpa6	ENSMUSG00000042501	Yes	6					ENSMUSG00000042501_ENSGALG00000041918
chr1:106036933-106037534	chr1	106036933	106037534	602	chr1:105990406-106034074	Zcchc2	ENSMUSG00000038866	No						ENSMUSG00000038866_ENSGALG00000012889
chr1:106049719-106050779	chr1	106049719	106050779	1061	chr1:105990406-106034074	Zcchc2	ENSMUSG00000038866	No						ENSMUSG00000038866_ENSGALG00000012889
chr1:106065695-106066248	chr1	106065695	106066248	554	chr1:105990406-106034074	Zcchc2	ENSMUSG00000038866	No						ENSMUSG00000038866_ENSGALG00000012889
chr1:106071148-106071563	chr1	106071148	106071563	416	chr1:105990406-106034074	Zcchc2	ENSMUSG00000038866	Yes	2					ENSMUSG00000038866_ENSGALG00000012889
chr1:106071923-106072382	chr1	106071923	106072382	460	chr1:105990406-106034074	Zcchc2	ENSMUSG00000038866	No						ENSMUSG00000038866_ENSGALG00000012889
chr1:106096203-106096651	chr1	106096203	106096651	449	chr1:106171752-106394250	Phlpp1	ENSMUSG00000044340	Yes	5					ENSMUSG00000044340_ENSGALG00000012888
chr1:106132054-106132699	chr1	106132054	106132699	646	chr1:106171752-106394250	Phlpp1	ENSMUSG00000044340	Yes	6					ENSMUSG00000044340_ENSGALG00000012888
chr1:106171029-106173322	chr1	106171029	106173322	2294	chr1:106171752-106394250	Phlpp1	ENSMUSG00000044340	No						ENSMUSG00000044340_ENSGALG00000012888
chr1:106182253-106182665	chr1	106182253	106182665	413	chr1:106171752-106394250	Phlpp1	ENSMUSG00000044340	Yes	5					ENSMUSG00000044340_ENSGALG00000012888
chr1:106184842-106185120	chr1	106184842	106185120	279	chr1:106171752-106394250	Phlpp1	ENSMUSG00000044340	Yes	3					ENSMUSG00000044340_ENSGALG00000012888
chr1:106185472-106185854	chr1	106185472	106185854	383	chr1:106171752-106394250	Phlpp1	ENSMUSG00000044340	No						ENSMUSG00000044340_ENSGALG00000012888
chr1:106186086-106186527	chr1	106186086	106186527	442	chr1:106171752-106394250	Phlpp1	ENSMUSG00000044340	Yes	5					ENSMUSG00000044340_ENSGALG00000012888
chr1:106204291-106204710	chr1	106204291	106204710	420	chr1:106171752-106394250	Phlpp1	ENSMUSG00000044340	Yes	1					ENSMUSG00000044340_ENSGALG00000012888
chr1:106208674-106208966	chr1	106208674	106208966	293	chr1:106171752-106394250	Phlpp1	ENSMUSG00000044340	No						ENSMUSG00000044340_ENSGALG00000012888
chr1:106210640-106211349	chr1	106210640	106211349	710	chr1:106171752-106394250	Phlpp1	ENSMUSG00000044340	Yes	5					ENSMUSG00000044340_ENSGALG00000012888
chr1:10623083-10624148	chr1	10623083	10624148	1066	chr1:10324720-10719945	Cpa6	ENSMUSG00000042501	No						ENSMUSG00000042501_ENSGALG00000041918
chr1:106242102-106242565	chr1	106242102	106242565	464	chr1:106171752-106394250	Phlpp1	ENSMUSG00000044340	Yes	5					ENSMUSG00000044340_ENSGALG00000012888
chr1:106276688-106277159	chr1	106276688	106277159	472	chr1:106171752-106394250	Phlpp1	ENSMUSG00000044340	Yes	5					ENSMUSG00000044340_ENSGALG00000012888
chr1:106277288-106277853	chr1	106277288	106277853	566	chr1:106171752-106394250	Phlpp1	ENSMUSG00000044340	Yes	1					ENSMUSG00000044340_ENSGALG00000012888
chr1:106293804-106294217	chr1	106293804	106294217	414	chr1:106171752-106394250	Phlpp1	ENSMUSG00000044340	No						ENSMUSG00000044340_ENSGALG00000012888
chr1:106351540-106352037	chr1	106351540	106352037	498	chr1:106171752-106394250	Phlpp1	ENSMUSG00000044340	No						ENSMUSG00000044340_ENSGALG00000012888
chr1:106354081-106355109	chr1	106354081	106355109	1029	chr1:106171752-106394250	Phlpp1	ENSMUSG00000044340	Yes	5					ENSMUSG00000044340_ENSGALG00000012888
chr1:106389619-106390233	chr1	106389619	106390233	615	chr1:106171752-106394250	Phlpp1	ENSMUSG00000044340	No						ENSMUSG00000044340_ENSGALG00000012888
chr1:106395158-106396047	chr1	106395158	106396047	890	chr1:106171752-106394250	Phlpp1	ENSMUSG00000044340	No						ENSMUSG00000044340_ENSGALG00000012888
chr1:106424986-106425861	chr1	106424986	106425861	876	chr1:106171752-106394250	Phlpp1	ENSMUSG00000044340	Yes	2					ENSMUSG00000044340_ENSGALG00000012888
chr1:106511470-106512081	chr1	106511470	106512081	612	chr1:106538178-106714274	Bcl2	ENSMUSG00000057329	No		5				ENSMUSG00000057329_ENSGALG00000012885
chr1:106532676-106533156	chr1	106532676	106533156	481	chr1:106538178-106714274	Bcl2	ENSMUSG00000057329	No		5				ENSMUSG00000057329_ENSGALG00000012885
chr1:106542599-106543030	chr1	106542599	106543030	432	chr1:106538178-106714274	Bcl2	ENSMUSG00000057329	No		5				ENSMUSG00000057329_ENSGALG00000012885
chr1:106553514-106554191	chr1	106553514	106554191	678	chr1:106538178-106714274	Bcl2	ENSMUSG00000057329	No		5				ENSMUSG00000057329_ENSGALG00000012885
chr1:106572463-106572910	chr1	106572463	106572910	448	chr1:106538178-106714274	Bcl2	ENSMUSG00000057329	Yes	2	5				ENSMUSG00000057329_ENSGALG00000012885
chr1:106586689-106587353	chr1	106586689	106587353	665	chr1:106538178-106714274	Bcl2	ENSMUSG00000057329	Yes	4	5				ENSMUSG00000057329_ENSGALG00000012885
chr1:106597686-106598657	chr1	106597686	106598657	972	chr1:106538178-106714274	Bcl2	ENSMUSG00000057329	Yes	5	5				ENSMUSG00000057329_ENSGALG00000012885
chr1:106602888-106603777	chr1	106602888	106603777	890	chr1:106538178-106714274	Bcl2	ENSMUSG00000057329	No		5				ENSMUSG00000057329_ENSGALG00000012885
chr1:106605329-106605755	chr1	106605329	106605755	427	chr1:106538178-106714274	Bcl2	ENSMUSG00000057329	Yes	5	5				ENSMUSG00000057329_ENSGALG00000012885
chr1:106612233-106612751	chr1	106612233	106612751	519	chr1:106538178-106714274	Bcl2	ENSMUSG00000057329	Yes	5	5				ENSMUSG00000057329_ENSGALG00000012885
chr1:106618828-106619385	chr1	106618828	106619385	558	chr1:106538178-106714274	Bcl2	ENSMUSG00000057329	Yes	5	5				ENSMUSG00000057329_ENSGALG00000012885
chr1:106628783-106629787	chr1	106628783	106629787	1005	chr1:106538178-106714274	Bcl2	ENSMUSG00000057329	No		5				ENSMUSG00000057329_ENSGALG00000012885
chr1:106629940-106630795	chr1	106629940	106630795	856	chr1:106538178-106714274	Bcl2	ENSMUSG00000057329	No		5				ENSMUSG00000057329_ENSGALG00000012885
chr1:106636756-106637319	chr1	106636756	106637319	564	chr1:106538178-106714274	Bcl2	ENSMUSG00000057329	Yes	5	5				ENSMUSG00000057329_ENSGALG00000012885
chr1:106713550-106714970	chr1	106713550	106714970	1421	chr1:106538178-106714274	Bcl2	ENSMUSG00000057329	Yes	2	5				ENSMUSG00000057329_ENSGALG00000012885
chr1:106717295-106717534	chr1	106717295	106717534	240	chr1:106538178-106714274	Bcl2	ENSMUSG00000057329	Yes	2	5				ENSMUSG00000057329_ENSGALG00000012885
chr1:106735493-106735926	chr1	106735493	106735926	434	chr1:106538178-106714274	Bcl2	ENSMUSG00000057329	No		5				ENSMUSG00000057329_ENSGALG00000012885
chr1:106737985-106738390	chr1	106737985	106738390	406	chr1:106720459-106759727	Kdsr	ENSMUSG00000009905	No						ENSMUSG00000009905_ENSGALG00000012882
chr1:106758758-106760377	chr1	106758758	106760377	1620	chr1:106720459-106759727	Kdsr	ENSMUSG00000009905	Yes	2					ENSMUSG00000009905_ENSGALG00000012882
chr1:106795906-106796948	chr1	106795906	106796948	1043	chr1:106764071-106796728	Vps4b	ENSMUSG00000009907	Yes	2					ENSMUSG00000009907_ENSGALG00000012879
chr1:10680857-10681321	chr1	10680857	10681321	465	chr1:10324720-10719945	Cpa6	ENSMUSG00000042501	Yes	5					ENSMUSG00000042501_ENSGALG00000041918
chr1:106818391-106819047	chr1	106818391	106819047	657	chr1:106764071-106796728	Vps4b	ENSMUSG00000009907	Yes	2					ENSMUSG00000009907_ENSGALG00000012879
chr1:106855724-106856353	chr1	106855724	106856353	630	chr1:106861173-106883348	Serpinb5	ENSMUSG00000067006	Yes	4					ENSMUSG00000067006_ENSGALG00000012873
chr1:106875160-106875725	chr1	106875160	106875725	566	chr1:106861173-106883348	Serpinb5	ENSMUSG00000067006	No						ENSMUSG00000067006_ENSGALG00000012873
chr1:106883795-106884474	chr1	106883795	106884474	680	chr1:106861173-106883348	Serpinb5	ENSMUSG00000067006	Yes	6					ENSMUSG00000067006_ENSGALG00000012873
chr1:106901320-106902023	chr1	106901320	106902023	704	chr1:106934449-106957080	Serpinb12	ENSMUSG00000059956	No
chr1:106938783-106939079	chr1	106938783	106939079	297	chr1:106934449-106957080	Serpinb12	ENSMUSG00000059956	No
chr1:10693904-10694667	chr1	10693904	10694667	764	chr1:10324720-10719945	Cpa6	ENSMUSG00000042501	Yes	5					ENSMUSG00000042501_ENSGALG00000041918
chr1:106980014-106980754	chr1	106980014	106980754	741	chr1:106980984-107001195	Serpinb13	ENSMUSG00000048775	Yes	3
chr1:10699638-10700481	chr1	10699638	10700481	844	chr1:10324720-10719945	Cpa6	ENSMUSG00000042501	Yes	2					ENSMUSG00000042501_ENSGALG00000041918
chr1:107000211-107001040	chr1	107000211	107001040	830	chr1:106980984-107001195	Serpinb13	ENSMUSG00000048775	Yes	5
chr1:107014401-107015014	chr1	107014401	107015014	614	chr1:106980984-107001195	Serpinb13	ENSMUSG00000048775	Yes	2
chr1:107036782-107037192	chr1	107036782	107037192	411	chr1:107045587-107052303	Serpinb3a	ENSMUSG00000044594	No
chr1:10706600-10707295	chr1	10706600	10707295	696	chr1:10324720-10719945	Cpa6	ENSMUSG00000042501	No						ENSMUSG00000042501_ENSGALG00000041918
chr1:107127352-107127967	chr1	107127352	107127967	616	chr1:107078167-107083506	Serpinb3d	ENSMUSG00000058017	No
chr1:10719351-10720471	chr1	10719351	10720471	1121	chr1:10324720-10719945	Cpa6	ENSMUSG00000042501	No						ENSMUSG00000042501_ENSGALG00000041918
chr1:107203209-107203606	chr1	107203209	107203606	398	chr1:107153940-107278361	Serpinb3b	ENSMUSG00000073602	No
chr1:107208395-107208785	chr1	107208395	107208785	391	chr1:107153940-107278361	Serpinb3b	ENSMUSG00000073602	No
chr1:107243115-107243725	chr1	107243115	107243725	611	chr1:107153940-107278361	Serpinb3b	ENSMUSG00000073602	No
chr1:107353124-107353531	chr1	107353124	107353531	408	chr1:107361198-107380475	Serpinb11	ENSMUSG00000026327	No						ENSMUSG00000026327_ENSGALG00000012872
chr1:107481364-107481831	chr1	107481364	107481831	468	chr1:107511423-107535478	Serpinb2	ENSMUSG00000062345	Yes	2					ENSMUSG00000062345_ENSGALG00000019552
chr1:107489305-107490001	chr1	107489305	107490001	697	chr1:107511423-107535478	Serpinb2	ENSMUSG00000062345	Yes	6					ENSMUSG00000062345_ENSGALG00000019552
chr1:107528497-107529010	chr1	107528497	107529010	514	chr1:107511423-107535478	Serpinb2	ENSMUSG00000062345	Yes	5					ENSMUSG00000062345_ENSGALG00000019552
chr1:107529246-107529713	chr1	107529246	107529713	468	chr1:107511423-107535478	Serpinb2	ENSMUSG00000062345	Yes	3					ENSMUSG00000062345_ENSGALG00000019552
chr1:107537165-107537996	chr1	107537165	107537996	832	chr1:107511423-107535478	Serpinb2	ENSMUSG00000062345	Yes	5					ENSMUSG00000062345_ENSGALG00000019552
chr1:107558128-107558525	chr1	107558128	107558525	398	chr1:107590006-107610484	Serpinb8	ENSMUSG00000026315	No						ENSMUSG00000026315_ENSGALG00000012866
chr1:10759305-10759907	chr1	10759305	10759907	603	chr1:10324720-10719945	Cpa6	ENSMUSG00000042501	No						ENSMUSG00000042501_ENSGALG00000041918
chr1:107598271-107598965	chr1	107598271	107598965	695	chr1:107590006-107610484	Serpinb8	ENSMUSG00000026315	No						ENSMUSG00000026315_ENSGALG00000012866
chr1:107635944-107636448	chr1	107635944	107636448	505	chr1:107590006-107610484	Serpinb8	ENSMUSG00000026315	Yes	2					ENSMUSG00000026315_ENSGALG00000012866
chr1:10765001-10766018	chr1	10765001	10766018	1018	chr1:10324720-10719945	Cpa6	ENSMUSG00000042501	Yes	5					ENSMUSG00000042501_ENSGALG00000041918
chr1:107713819-107714106	chr1	107713819	107714106	288	chr1:107590006-107610484	Serpinb8	ENSMUSG00000026315	Yes	2					ENSMUSG00000026315_ENSGALG00000012866
chr1:107714305-107715360	chr1	107714305	107715360	1056	chr1:107590006-107610484	Serpinb8	ENSMUSG00000026315	Yes	5					ENSMUSG00000026315_ENSGALG00000012866
chr1:10771836-10772474	chr1	10771836	10772474	639	chr1:10324720-10719945	Cpa6	ENSMUSG00000042501	Yes	5					ENSMUSG00000042501_ENSGALG00000041918
chr1:107822820-107824416	chr1	107822820	107824416	1597	chr1:107590006-107610484	Serpinb8	ENSMUSG00000026315	Yes	1					ENSMUSG00000026315_ENSGALG00000012866
chr1:107836501-107837083	chr1	107836501	107837083	583	chr1:107590006-107610484	Serpinb8	ENSMUSG00000026315	Yes	5					ENSMUSG00000026315_ENSGALG00000012866
chr1:107860508-107861553	chr1	107860508	107861553	1046	chr1:107590006-107610484	Serpinb8	ENSMUSG00000026315	Yes	5					ENSMUSG00000026315_ENSGALG00000012866
chr1:107908299-107908958	chr1	107908299	107908958	660	chr1:107590006-107610484	Serpinb8	ENSMUSG00000026315	Yes	5					ENSMUSG00000026315_ENSGALG00000012866
chr1:107916958-107917652	chr1	107916958	107917652	695	chr1:107590006-107610484	Serpinb8	ENSMUSG00000026315	Yes	2					ENSMUSG00000026315_ENSGALG00000012866
chr1:107928190-107928819	chr1	107928190	107928819	630	chr1:107590006-107610484	Serpinb8	ENSMUSG00000026315	Yes	5					ENSMUSG00000026315_ENSGALG00000012866
chr1:107941630-107942608	chr1	107941630	107942608	979	chr1:107590006-107610484	Serpinb8	ENSMUSG00000026315	Yes	5					ENSMUSG00000026315_ENSGALG00000012866
chr1:108005504-108005779	chr1	108005504	108005779	276	chr1:107590006-107610484	Serpinb8	ENSMUSG00000026315	Yes	3					ENSMUSG00000026315_ENSGALG00000012866
chr1:10816997-10817255	chr1	10816997	10817255	259	chr1:10324720-10719945	Cpa6	ENSMUSG00000042501	No						ENSMUSG00000042501_ENSGALG00000041918
chr1:108181266-108182184	chr1	108181266	108182184	919	chr1:107590006-107610484	Serpinb8	ENSMUSG00000026315	Yes	5					ENSMUSG00000026315_ENSGALG00000012866
chr1:108190763-108191758	chr1	108190763	108191758	996	chr1:107590006-107610484	Serpinb8	ENSMUSG00000026315	Yes	4					ENSMUSG00000026315_ENSGALG00000012866
chr1:108207755-108208139	chr1	108207755	108208139	385	chr1:107590006-107610484	Serpinb8	ENSMUSG00000026315	Yes	6					ENSMUSG00000026315_ENSGALG00000012866
chr1:108280899-108281570	chr1	108280899	108281570	672	chr1:107590006-107610484	Serpinb8	ENSMUSG00000026315	Yes	2					ENSMUSG00000026315_ENSGALG00000012866
chr1:108281852-108282632	chr1	108281852	108282632	781	chr1:107590006-107610484	Serpinb8	ENSMUSG00000026315	Yes	2					ENSMUSG00000026315_ENSGALG00000012866
chr1:108289005-108289393	chr1	108289005	108289393	389	chr1:107590006-107610484	Serpinb8	ENSMUSG00000026315	No						ENSMUSG00000026315_ENSGALG00000012866
chr1:10835424-10835986	chr1	10835424	10835986	563	chr1:10324720-10719945	Cpa6	ENSMUSG00000042501	Yes	5					ENSMUSG00000042501_ENSGALG00000041918
chr1:108360769-108361050	chr1	108360769	108361050	282	chr1:107590006-107610484	Serpinb8	ENSMUSG00000026315	No						ENSMUSG00000026315_ENSGALG00000012866
chr1:108397044-108397610	chr1	108397044	108397610	567	chr1:107590006-107610484	Serpinb8	ENSMUSG00000026315	No						ENSMUSG00000026315_ENSGALG00000012866
chr1:108415786-108416056	chr1	108415786	108416056	271	chr1:107590006-107610484	Serpinb8	ENSMUSG00000026315	Yes	1					ENSMUSG00000026315_ENSGALG00000012866
chr1:108498549-108499158	chr1	108498549	108499158	610	chr1:107590006-107610484	Serpinb8	ENSMUSG00000026315	Yes	2					ENSMUSG00000026315_ENSGALG00000012866
chr1:108571953-108572483	chr1	108571953	108572483	531	chr1:107590006-107610484	Serpinb8	ENSMUSG00000026315	Yes	3					ENSMUSG00000026315_ENSGALG00000012866
chr1:108788016-108788371	chr1	108788016	108788371	356	chr1:109982431-110140157	Cdh7	ENSMUSG00000026312	Yes	2					ENSMUSG00000026312_ENSGALG00000013782
chr1:10879970-10880686	chr1	10879970	10880686	717	chr1:10993465-11303681	Prex2	ENSMUSG00000048960	No		6				ENSMUSG00000048960_ENSGALG00000042354
chr1:108827320-108827560	chr1	108827320	108827560	241	chr1:109982431-110140157	Cdh7	ENSMUSG00000026312	No						ENSMUSG00000026312_ENSGALG00000013782
chr1:109034629-109035462	chr1	109034629	109035462	834	chr1:109982431-110140157	Cdh7	ENSMUSG00000026312	No						ENSMUSG00000026312_ENSGALG00000013782
chr1:109039241-109039540	chr1	109039241	109039540	300	chr1:109982431-110140157	Cdh7	ENSMUSG00000026312	No						ENSMUSG00000026312_ENSGALG00000013782
chr1:109065190-109065511	chr1	109065190	109065511	322	chr1:109982431-110140157	Cdh7	ENSMUSG00000026312	No						ENSMUSG00000026312_ENSGALG00000013782
chr1:109070435-109070779	chr1	109070435	109070779	345	chr1:109982431-110140157	Cdh7	ENSMUSG00000026312	No						ENSMUSG00000026312_ENSGALG00000013782
chr1:109071512-109071923	chr1	109071512	109071923	412	chr1:109982431-110140157	Cdh7	ENSMUSG00000026312	Yes	3					ENSMUSG00000026312_ENSGALG00000013782
chr1:109186313-109187441	chr1	109186313	109187441	1129	chr1:109982431-110140157	Cdh7	ENSMUSG00000026312	Yes	2					ENSMUSG00000026312_ENSGALG00000013782
chr1:10918844-10919123	chr1	10918844	10919123	280	chr1:10993465-11303681	Prex2	ENSMUSG00000048960	Yes	1	6				ENSMUSG00000048960_ENSGALG00000042354
chr1:109258355-109259000	chr1	109258355	109259000	646	chr1:109982431-110140157	Cdh7	ENSMUSG00000026312	Yes	1					ENSMUSG00000026312_ENSGALG00000013782
chr1:109266340-109266864	chr1	109266340	109266864	525	chr1:109982431-110140157	Cdh7	ENSMUSG00000026312	No						ENSMUSG00000026312_ENSGALG00000013782
chr1:109335982-109336550	chr1	109335982	109336550	569	chr1:109982431-110140157	Cdh7	ENSMUSG00000026312	No						ENSMUSG00000026312_ENSGALG00000013782
chr1:109602621-109603238	chr1	109602621	109603238	618	chr1:109982431-110140157	Cdh7	ENSMUSG00000026312	Yes	3					ENSMUSG00000026312_ENSGALG00000013782
chr1:109877346-109878005	chr1	109877346	109878005	660	chr1:109982431-110140157	Cdh7	ENSMUSG00000026312	No						ENSMUSG00000026312_ENSGALG00000013782
chr1:109889262-109889816	chr1	109889262	109889816	555	chr1:109982431-110140157	Cdh7	ENSMUSG00000026312	Yes	2					ENSMUSG00000026312_ENSGALG00000013782
chr1:109901490-109902144	chr1	109901490	109902144	655	chr1:109982431-110140157	Cdh7	ENSMUSG00000026312	Yes	2					ENSMUSG00000026312_ENSGALG00000013782
chr1:10993102-10994793	chr1	10993102	10994793	1692	chr1:10993465-11303681	Prex2	ENSMUSG00000048960	Yes	2	6				ENSMUSG00000048960_ENSGALG00000042354
chr1:109950116-109950430	chr1	109950116	109950430	315	chr1:109982431-110140157	Cdh7	ENSMUSG00000026312	Yes	1					ENSMUSG00000026312_ENSGALG00000013782
chr1:109972083-109972700	chr1	109972083	109972700	618	chr1:109982431-110140157	Cdh7	ENSMUSG00000026312	Yes	5					ENSMUSG00000026312_ENSGALG00000013782
chr1:109981809-109983668	chr1	109981809	109983668	1860	chr1:109982431-110140157	Cdh7	ENSMUSG00000026312	No						ENSMUSG00000026312_ENSGALG00000013782
chr1:109985496-109985798	chr1	109985496	109985798	303	chr1:109982431-110140157	Cdh7	ENSMUSG00000026312	Yes	6					ENSMUSG00000026312_ENSGALG00000013782
chr1:109998480-109999070	chr1	109998480	109999070	591	chr1:109982431-110140157	Cdh7	ENSMUSG00000026312	Yes	3					ENSMUSG00000026312_ENSGALG00000013782
chr1:110016582-110016813	chr1	110016582	110016813	232	chr1:109982431-110140157	Cdh7	ENSMUSG00000026312	Yes	5					ENSMUSG00000026312_ENSGALG00000013782
chr1:11016888-11017607	chr1	11016888	11017607	720	chr1:10993465-11303681	Prex2	ENSMUSG00000048960	No		6				ENSMUSG00000048960_ENSGALG00000042354
chr1:110170910-110172247	chr1	110170910	110172247	1338	chr1:109982431-110140157	Cdh7	ENSMUSG00000026312	Yes	1					ENSMUSG00000026312_ENSGALG00000013782
chr1:110176888-110177528	chr1	110176888	110177528	641	chr1:109982431-110140157	Cdh7	ENSMUSG00000026312	Yes	1					ENSMUSG00000026312_ENSGALG00000013782
chr1:110177589-110178210	chr1	110177589	110178210	622	chr1:109982431-110140157	Cdh7	ENSMUSG00000026312	Yes	1					ENSMUSG00000026312_ENSGALG00000013782
chr1:11018756-11019031	chr1	11018756	11019031	276	chr1:10993465-11303681	Prex2	ENSMUSG00000048960	Yes	2	6				ENSMUSG00000048960_ENSGALG00000042354
chr1:11024796-11025402	chr1	11024796	11025402	607	chr1:10993465-11303681	Prex2	ENSMUSG00000048960	Yes	2	6				ENSMUSG00000048960_ENSGALG00000042354
chr1:110247970-110248575	chr1	110247970	110248575	606	chr1:109982431-110140157	Cdh7	ENSMUSG00000026312	Yes	6					ENSMUSG00000026312_ENSGALG00000013782
chr1:11026960-11027403	chr1	11026960	11027403	444	chr1:10993465-11303681	Prex2	ENSMUSG00000048960	Yes	5	6				ENSMUSG00000048960_ENSGALG00000042354
chr1:110330032-110330542	chr1	110330032	110330542	511	chr1:109982431-110140157	Cdh7	ENSMUSG00000026312	Yes	1					ENSMUSG00000026312_ENSGALG00000013782
chr1:11033271-11033879	chr1	11033271	11033879	609	chr1:10993465-11303681	Prex2	ENSMUSG00000048960	Yes	2	6				ENSMUSG00000048960_ENSGALG00000042354
chr1:110346067-110346571	chr1	110346067	110346571	505	chr1:109982431-110140157	Cdh7	ENSMUSG00000026312	No						ENSMUSG00000026312_ENSGALG00000013782
chr1:11034750-11035343	chr1	11034750	11035343	594	chr1:10993465-11303681	Prex2	ENSMUSG00000048960	Yes	5	6				ENSMUSG00000048960_ENSGALG00000042354
chr1:110388115-110388833	chr1	110388115	110388833	719	chr1:109982431-110140157	Cdh7	ENSMUSG00000026312	Yes	1					ENSMUSG00000026312_ENSGALG00000013782
chr1:110447522-110448208	chr1	110447522	110448208	687	chr1:109982431-110140157	Cdh7	ENSMUSG00000026312	Yes	3					ENSMUSG00000026312_ENSGALG00000013782
chr1:110489085-110489886	chr1	110489085	110489886	802	chr1:110888326-110977584	Cdh19	ENSMUSG00000047216	No		4				ENSMUSG00000047216_ENSGALG00000013775
chr1:110542686-110542974	chr1	110542686	110542974	289	chr1:110888326-110977584	Cdh19	ENSMUSG00000047216	No		4				ENSMUSG00000047216_ENSGALG00000013775
chr1:110544872-110545286	chr1	110544872	110545286	415	chr1:110888326-110977584	Cdh19	ENSMUSG00000047216	No		4				ENSMUSG00000047216_ENSGALG00000013775
chr1:110600130-110601060	chr1	110600130	110601060	931	chr1:110888326-110977584	Cdh19	ENSMUSG00000047216	Yes	1	4				ENSMUSG00000047216_ENSGALG00000013775
chr1:11065197-11065716	chr1	11065197	11065716	520	chr1:10993465-11303681	Prex2	ENSMUSG00000048960	No		6				ENSMUSG00000048960_ENSGALG00000042354
chr1:110706071-110706530	chr1	110706071	110706530	460	chr1:110888326-110977584	Cdh19	ENSMUSG00000047216	Yes	5	4				ENSMUSG00000047216_ENSGALG00000013775
chr1:110796071-110796629	chr1	110796071	110796629	559	chr1:110888326-110977584	Cdh19	ENSMUSG00000047216	Yes	2	4				ENSMUSG00000047216_ENSGALG00000013775
chr1:110908848-110909548	chr1	110908848	110909548	701	chr1:110888326-110977584	Cdh19	ENSMUSG00000047216	Yes	3	4				ENSMUSG00000047216_ENSGALG00000013775
chr1:11097300-11097710	chr1	11097300	11097710	411	chr1:10993465-11303681	Prex2	ENSMUSG00000048960	Yes	2	6				ENSMUSG00000048960_ENSGALG00000042354
chr1:110996800-110997113	chr1	110996800	110997113	314	chr1:110888326-110977584	Cdh19	ENSMUSG00000047216	No		4				ENSMUSG00000047216_ENSGALG00000013775
chr1:111019066-111019409	chr1	111019066	111019409	344	chr1:110888326-110977584	Cdh19	ENSMUSG00000047216	Yes	5	4				ENSMUSG00000047216_ENSGALG00000013775
chr1:111020216-111021226	chr1	111020216	111021226	1011	chr1:110888326-110977584	Cdh19	ENSMUSG00000047216	Yes	3	4				ENSMUSG00000047216_ENSGALG00000013775
chr1:111057941-111058166	chr1	111057941	111058166	226	chr1:110888326-110977584	Cdh19	ENSMUSG00000047216	No		4				ENSMUSG00000047216_ENSGALG00000013775
chr1:111058280-111058661	chr1	111058280	111058661	382	chr1:110888326-110977584	Cdh19	ENSMUSG00000047216	Yes	5	4				ENSMUSG00000047216_ENSGALG00000013775
chr1:111128803-111129394	chr1	111128803	111129394	592	chr1:110888326-110977584	Cdh19	ENSMUSG00000047216	Yes	5	4				ENSMUSG00000047216_ENSGALG00000013775
chr1:111242268-111242750	chr1	111242268	111242750	483	chr1:110888326-110977584	Cdh19	ENSMUSG00000047216	Yes	3	4				ENSMUSG00000047216_ENSGALG00000013775
chr1:111255498-111255798	chr1	111255498	111255798	301	chr1:110888326-110977584	Cdh19	ENSMUSG00000047216	No		4				ENSMUSG00000047216_ENSGALG00000013775
chr1:111272793-111273408	chr1	111272793	111273408	616	chr1:110888326-110977584	Cdh19	ENSMUSG00000047216	No		4				ENSMUSG00000047216_ENSGALG00000013775
chr1:111285939-111286353	chr1	111285939	111286353	415	chr1:110888326-110977584	Cdh19	ENSMUSG00000047216	Yes	4	4				ENSMUSG00000047216_ENSGALG00000013775
chr1:111286414-111286920	chr1	111286414	111286920	507	chr1:110888326-110977584	Cdh19	ENSMUSG00000047216	Yes	5	4				ENSMUSG00000047216_ENSGALG00000013775
chr1:111302925-111303185	chr1	111302925	111303185	261	chr1:110888326-110977584	Cdh19	ENSMUSG00000047216	No		4				ENSMUSG00000047216_ENSGALG00000013775
chr1:11139987-11140222	chr1	11139987	11140222	236	chr1:10993465-11303681	Prex2	ENSMUSG00000048960	No		6				ENSMUSG00000048960_ENSGALG00000042354
chr1:111575409-111575962	chr1	111575409	111575962	554	chr1:111858702-111864918	Dsel	ENSMUSG00000038702	No		2				ENSMUSG00000038702_ENSGALG00000042505
chr1:111591050-111591732	chr1	111591050	111591732	683	chr1:111858702-111864918	Dsel	ENSMUSG00000038702	Yes	3	2				ENSMUSG00000038702_ENSGALG00000042505
chr1:111599263-111599938	chr1	111599263	111599938	676	chr1:111858702-111864918	Dsel	ENSMUSG00000038702	Yes	6	2				ENSMUSG00000038702_ENSGALG00000042505
chr1:111633944-111634439	chr1	111633944	111634439	496	chr1:111858702-111864918	Dsel	ENSMUSG00000038702	Yes	2	2				ENSMUSG00000038702_ENSGALG00000042505
chr1:111659969-111660706	chr1	111659969	111660706	738	chr1:111858702-111864918	Dsel	ENSMUSG00000038702	Yes	2	2				ENSMUSG00000038702_ENSGALG00000042505
chr1:111698143-111698623	chr1	111698143	111698623	481	chr1:111858702-111864918	Dsel	ENSMUSG00000038702	Yes	2	2				ENSMUSG00000038702_ENSGALG00000042505
chr1:111699094-111699911	chr1	111699094	111699911	818	chr1:111858702-111864918	Dsel	ENSMUSG00000038702	Yes	3	2				ENSMUSG00000038702_ENSGALG00000042505
chr1:111730057-111730577	chr1	111730057	111730577	521	chr1:111858702-111864918	Dsel	ENSMUSG00000038702	Yes	6	2				ENSMUSG00000038702_ENSGALG00000042505
chr1:111754320-111755069	chr1	111754320	111755069	750	chr1:111858702-111864918	Dsel	ENSMUSG00000038702	No		2				ENSMUSG00000038702_ENSGALG00000042505
chr1:111857692-111858519	chr1	111857692	111858519	828	chr1:111858702-111864918	Dsel	ENSMUSG00000038702	Yes	3	2				ENSMUSG00000038702_ENSGALG00000042505
chr1:111864017-111865407	chr1	111864017	111865407	1391	chr1:111858702-111864918	Dsel	ENSMUSG00000038702	Yes	2	2				ENSMUSG00000038702_ENSGALG00000042505
chr1:111980530-111980892	chr1	111980530	111980892	363	chr1:111858702-111864918	Dsel	ENSMUSG00000038702	Yes	5	2				ENSMUSG00000038702_ENSGALG00000042505
chr1:11233944-11234329	chr1	11233944	11234329	386	chr1:11414105-11975901	A830018L16Rik	ENSMUSG00000057715	Yes	2	5				ENSMUSG00000057715_ENSGALG00000034561
chr1:112378597-112379203	chr1	112378597	112379203	607	chr1:111858702-111864918	Dsel	ENSMUSG00000038702	Yes	2	2				ENSMUSG00000038702_ENSGALG00000042505
chr1:112379656-112380273	chr1	112379656	112380273	618	chr1:111858702-111864918	Dsel	ENSMUSG00000038702	Yes	2	2				ENSMUSG00000038702_ENSGALG00000042505
chr1:112388649-112389274	chr1	112388649	112389274	626	chr1:111858702-111864918	Dsel	ENSMUSG00000038702	Yes	2	2				ENSMUSG00000038702_ENSGALG00000042505
chr1:112416408-112417167	chr1	112416408	112417167	760	chr1:111858702-111864918	Dsel	ENSMUSG00000038702	No		2				ENSMUSG00000038702_ENSGALG00000042505
chr1:112451546-112452152	chr1	112451546	112452152	607	chr1:111858702-111864918	Dsel	ENSMUSG00000038702	Yes	2	2				ENSMUSG00000038702_ENSGALG00000042505
chr1:112452456-112452710	chr1	112452456	112452710	255	chr1:111858702-111864918	Dsel	ENSMUSG00000038702	No		2				ENSMUSG00000038702_ENSGALG00000042505
chr1:112455937-112456547	chr1	112455937	112456547	611	chr1:111858702-111864918	Dsel	ENSMUSG00000038702	Yes	3	2				ENSMUSG00000038702_ENSGALG00000042505
chr1:11245879-11246340	chr1	11245879	11246340	462	chr1:11414105-11975901	A830018L16Rik	ENSMUSG00000057715	Yes	3	5				ENSMUSG00000057715_ENSGALG00000034561
chr1:112486097-112486371	chr1	112486097	112486371	275	chr1:111858702-111864918	Dsel	ENSMUSG00000038702	No		2				ENSMUSG00000038702_ENSGALG00000042505
chr1:112551232-112551630	chr1	112551232	112551630	399	chr1:111858702-111864918	Dsel	ENSMUSG00000038702	No		2				ENSMUSG00000038702_ENSGALG00000042505
chr1:112838059-112839195	chr1	112838059	112839195	1137	chr1:111858702-111864918	Dsel	ENSMUSG00000038702	Yes	1	2				ENSMUSG00000038702_ENSGALG00000042505
chr1:113247225-113247643	chr1	113247225	113247643	419	chr1:111858702-111864918	Dsel	ENSMUSG00000038702	No		2				ENSMUSG00000038702_ENSGALG00000042505
chr1:11329279-11330596	chr1	11329279	11330596	1318	chr1:11414105-11975901	A830018L16Rik	ENSMUSG00000057715	Yes	2	5				ENSMUSG00000057715_ENSGALG00000034561
chr1:11330661-11330841	chr1	11330661	11330841	181	chr1:11414105-11975901	A830018L16Rik	ENSMUSG00000057715	Yes	5	5				ENSMUSG00000057715_ENSGALG00000034561
chr1:11354723-11355892	chr1	11354723	11355892	1170	chr1:11414105-11975901	A830018L16Rik	ENSMUSG00000057715	Yes	3	5				ENSMUSG00000057715_ENSGALG00000034561
chr1:113747134-113747451	chr1	113747134	113747451	318	chr1:111858702-111864918	Dsel	ENSMUSG00000038702	No		2				ENSMUSG00000038702_ENSGALG00000042505
chr1:113904041-113904340	chr1	113904041	113904340	300	chr1:115684756-116587323	Cntnap5a	ENSMUSG00000070695	Yes	6
chr1:113932592-113933559	chr1	113932592	113933559	968	chr1:115684756-116587323	Cntnap5a	ENSMUSG00000070695	Yes	3
chr1:113949675-113950068	chr1	113949675	113950068	394	chr1:115684756-116587323	Cntnap5a	ENSMUSG00000070695	Yes	4
chr1:114039123-114040197	chr1	114039123	114040197	1075	chr1:115684756-116587323	Cntnap5a	ENSMUSG00000070695	Yes	3
chr1:114101730-114102450	chr1	114101730	114102450	721	chr1:115684756-116587323	Cntnap5a	ENSMUSG00000070695	No
chr1:114104356-114104638	chr1	114104356	114104638	283	chr1:115684756-116587323	Cntnap5a	ENSMUSG00000070695	No
chr1:11413544-11414813	chr1	11413544	11414813	1270	chr1:11414105-11975901	A830018L16Rik	ENSMUSG00000057715	No		5				ENSMUSG00000057715_ENSGALG00000034561
chr1:114182437-114183969	chr1	114182437	114183969	1533	chr1:115684756-116587323	Cntnap5a	ENSMUSG00000070695	Yes	1
chr1:114501301-114501571	chr1	114501301	114501571	271	chr1:115684756-116587323	Cntnap5a	ENSMUSG00000070695	No
chr1:114528311-114529292	chr1	114528311	114529292	982	chr1:115684756-116587323	Cntnap5a	ENSMUSG00000070695	Yes	3
chr1:114557265-114558848	chr1	114557265	114558848	1584	chr1:115684756-116587323	Cntnap5a	ENSMUSG00000070695	No
chr1:114578255-114578515	chr1	114578255	114578515	261	chr1:115684756-116587323	Cntnap5a	ENSMUSG00000070695	No
chr1:114673842-114674529	chr1	114673842	114674529	688	chr1:115684756-116587323	Cntnap5a	ENSMUSG00000070695	No
chr1:11470077-11470813	chr1	11470077	11470813	737	chr1:11414105-11975901	A830018L16Rik	ENSMUSG00000057715	Yes	6	5				ENSMUSG00000057715_ENSGALG00000034561
chr1:114736714-114737088	chr1	114736714	114737088	375	chr1:115684756-116587323	Cntnap5a	ENSMUSG00000070695	No
chr1:11477027-11477414	chr1	11477027	11477414	388	chr1:11414105-11975901	A830018L16Rik	ENSMUSG00000057715	Yes	3	5				ENSMUSG00000057715_ENSGALG00000034561
chr1:114808271-114809388	chr1	114808271	114809388	1118	chr1:115684756-116587323	Cntnap5a	ENSMUSG00000070695	Yes	1
chr1:114889236-114889454	chr1	114889236	114889454	219	chr1:115684756-116587323	Cntnap5a	ENSMUSG00000070695	No
chr1:114889495-114889730	chr1	114889495	114889730	236	chr1:115684756-116587323	Cntnap5a	ENSMUSG00000070695	Yes	3
chr1:11498197-11498803	chr1	11498197	11498803	607	chr1:11414105-11975901	A830018L16Rik	ENSMUSG00000057715	No		5				ENSMUSG00000057715_ENSGALG00000034561
chr1:115156834-115157021	chr1	115156834	115157021	188	chr1:115684756-116587323	Cntnap5a	ENSMUSG00000070695	No
chr1:115158658-115158822	chr1	115158658	115158822	165	chr1:115684756-116587323	Cntnap5a	ENSMUSG00000070695	No
chr1:115193125-115193582	chr1	115193125	115193582	458	chr1:115684756-116587323	Cntnap5a	ENSMUSG00000070695	Yes	2
chr1:115253161-115253674	chr1	115253161	115253674	514	chr1:115684756-116587323	Cntnap5a	ENSMUSG00000070695	Yes	2
chr1:11539428-11539964	chr1	11539428	11539964	537	chr1:11414105-11975901	A830018L16Rik	ENSMUSG00000057715	Yes	3	5				ENSMUSG00000057715_ENSGALG00000034561
chr1:115478643-115478999	chr1	115478643	115478999	357	chr1:115684756-116587323	Cntnap5a	ENSMUSG00000070695	No
chr1:115597534-115597903	chr1	115597534	115597903	370	chr1:115684756-116587323	Cntnap5a	ENSMUSG00000070695	No
chr1:11565375-11565846	chr1	11565375	11565846	472	chr1:11414105-11975901	A830018L16Rik	ENSMUSG00000057715	No		5				ENSMUSG00000057715_ENSGALG00000034561
chr1:115684473-115685059	chr1	115684473	115685059	587	chr1:115684756-116587323	Cntnap5a	ENSMUSG00000070695	No
chr1:115803134-115803596	chr1	115803134	115803596	463	chr1:115684756-116587323	Cntnap5a	ENSMUSG00000070695	Yes	6
chr1:115819853-115820347	chr1	115819853	115820347	495	chr1:115684756-116587323	Cntnap5a	ENSMUSG00000070695	Yes	3
chr1:115858457-115858924	chr1	115858457	115858924	468	chr1:115684756-116587323	Cntnap5a	ENSMUSG00000070695	Yes	5
chr1:115886729-115887544	chr1	115886729	115887544	816	chr1:115684756-116587323	Cntnap5a	ENSMUSG00000070695	No
chr1:115944040-115944671	chr1	115944040	115944671	632	chr1:115684756-116587323	Cntnap5a	ENSMUSG00000070695	Yes	2
chr1:115962475-115963087	chr1	115962475	115963087	613	chr1:115684756-116587323	Cntnap5a	ENSMUSG00000070695	Yes	5
chr1:116125837-116126277	chr1	116125837	116126277	441	chr1:115684756-116587323	Cntnap5a	ENSMUSG00000070695	Yes	3
chr1:116128490-116129159	chr1	116128490	116129159	670	chr1:115684756-116587323	Cntnap5a	ENSMUSG00000070695	Yes	3
chr1:11619389-11620252	chr1	11619389	11620252	864	chr1:11414105-11975901	A830018L16Rik	ENSMUSG00000057715	Yes	1	5				ENSMUSG00000057715_ENSGALG00000034561
chr1:11624069-11624890	chr1	11624069	11624890	822	chr1:11414105-11975901	A830018L16Rik	ENSMUSG00000057715	Yes	1	5				ENSMUSG00000057715_ENSGALG00000034561
chr1:116313311-116313572	chr1	116313311	116313572	262	chr1:116802983-116823410	Gm19965	ENSMUSG00000094429	No			zf-C2H2	ENSMUSP00000137019;	-
chr1:116379030-116379361	chr1	116379030	116379361	332	chr1:116802983-116823410	Gm19965	ENSMUSG00000094429	Yes	3		zf-C2H2	ENSMUSP00000137019;	-
chr1:116477590-116478180	chr1	116477590	116478180	591	chr1:116802983-116823410	Gm19965	ENSMUSG00000094429	No			zf-C2H2	ENSMUSP00000137019;	-
chr1:116488629-116489647	chr1	116488629	116489647	1019	chr1:116802983-116823410	Gm19965	ENSMUSG00000094429	Yes	5		zf-C2H2	ENSMUSP00000137019;	-
chr1:11657464-11658440	chr1	11657464	11658440	977	chr1:11414105-11975901	A830018L16Rik	ENSMUSG00000057715	Yes	2	5				ENSMUSG00000057715_ENSGALG00000034561
chr1:116577952-116579058	chr1	116577952	116579058	1107	chr1:116802983-116823410	Gm19965	ENSMUSG00000094429	Yes	3		zf-C2H2	ENSMUSP00000137019;	-
chr1:116596032-116596466	chr1	116596032	116596466	435	chr1:116802983-116823410	Gm19965	ENSMUSG00000094429	No			zf-C2H2	ENSMUSP00000137019;	-
chr1:116858466-116858665	chr1	116858466	116858665	200	chr1:116802983-116823410	Gm19965	ENSMUSG00000094429	Yes	1		zf-C2H2	ENSMUSP00000137019;	-
chr1:116861332-116861653	chr1	116861332	116861653	322	chr1:116802983-116823410	Gm19965	ENSMUSG00000094429	No			zf-C2H2	ENSMUSP00000137019;	-
chr1:117167723-117168540	chr1	117167723	117168540	818	chr1:116802983-116823410	Gm19965	ENSMUSG00000094429	Yes	6		zf-C2H2	ENSMUSP00000137019;	-
chr1:117253571-117255042	chr1	117253571	117255042	1472	chr1:117697131-117727441	Gm28363	ENSMUSG00000100265	Yes	1		zf-C2H2	ENSMUSP00000140366;	-
chr1:117375303-117376592	chr1	117375303	117376592	1290	chr1:117697131-117727441	Gm28363	ENSMUSG00000100265	Yes	1		zf-C2H2	ENSMUSP00000140366;	-
chr1:117402445-117403145	chr1	117402445	117403145	701	chr1:117697131-117727441	Gm28363	ENSMUSG00000100265	No			zf-C2H2	ENSMUSP00000140366;	-
chr1:11744701-11745430	chr1	11744701	11745430	730	chr1:11414105-11975901	A830018L16Rik	ENSMUSG00000057715	Yes	2	5				ENSMUSG00000057715_ENSGALG00000034561
chr1:117519478-117520072	chr1	117519478	117520072	595	chr1:117697131-117727441	Gm28363	ENSMUSG00000100265	No			zf-C2H2	ENSMUSP00000140366;	-
chr1:117687444-117687808	chr1	117687444	117687808	365	chr1:117697131-117727441	Gm28363	ENSMUSG00000100265	Yes	3		zf-C2H2	ENSMUSP00000140366;	-
chr1:11774719-11775342	chr1	11774719	11775342	624	chr1:11414105-11975901	A830018L16Rik	ENSMUSG00000057715	Yes	5	5				ENSMUSG00000057715_ENSGALG00000034561
chr1:11782579-11782888	chr1	11782579	11782888	310	chr1:11414105-11975901	A830018L16Rik	ENSMUSG00000057715	No		5				ENSMUSG00000057715_ENSGALG00000034561
chr1:117889336-117889554	chr1	117889336	117889554	219	chr1:117928015-117949988	Gm28168	ENSMUSG00000101415	Yes	6		zf-C2H2	ENSMUSP00000139435;	-
chr1:117991795-117992279	chr1	117991795	117992279	485	chr1:117965939-117986884	Gm7145	ENSMUSG00000100617	No			zf-C2H2	ENSMUSP00000140916;	-
chr1:118012612-118013238	chr1	118012612	118013238	627	chr1:117965939-117986884	Gm7145	ENSMUSG00000100617	Yes	6		zf-C2H2	ENSMUSP00000140916;	-
chr1:118018482-118018937	chr1	118018482	118018937	456	chr1:117965939-117986884	Gm7145	ENSMUSG00000100617	Yes	1		zf-C2H2	ENSMUSP00000140916;	-
chr1:118096779-118097729	chr1	118096779	118097729	951	chr1:118176542-118202307	Gm29106	ENSMUSG00000102030	Yes	1		zf-C2H2	ENSMUSP00000141137;	-
chr1:118100090-118100341	chr1	118100090	118100341	252	chr1:118176542-118202307	Gm29106	ENSMUSG00000102030	No			zf-C2H2	ENSMUSP00000141137;	-
chr1:11810173-11810513	chr1	11810173	11810513	341	chr1:11414105-11975901	A830018L16Rik	ENSMUSG00000057715	No		5				ENSMUSG00000057715_ENSGALG00000034561
chr1:118274905-118275699	chr1	118274905	118275699	795	chr1:118294778-118311739	Tsn	ENSMUSG00000026374	No						ENSMUSG00000026374_ENSGALG00000011652
chr1:118310723-118311907	chr1	118310723	118311907	1185	chr1:118294778-118311739	Tsn	ENSMUSG00000026374	No						ENSMUSG00000026374_ENSGALG00000011652
chr1:118321406-118322323	chr1	118321406	118322323	918	chr1:118321839-118333822	Nifk	ENSMUSG00000026377	Yes	2	1				ENSMUSG00000026377_ENSGALG00000011650
chr1:118335587-118336315	chr1	118335587	118336315	729	chr1:118321839-118333822	Nifk	ENSMUSG00000026377	Yes	4	1				ENSMUSG00000026377_ENSGALG00000011650
chr1:118343178-118344480	chr1	118343178	118344480	1303	chr1:118321839-118333822	Nifk	ENSMUSG00000026377	Yes	2	1				ENSMUSG00000026377_ENSGALG00000011650
chr1:118368024-118368371	chr1	118368024	118368371	348	chr1:118389058-118612678	Clasp1	ENSMUSG00000064302	No						ENSMUSG00000064302_ENSGALG00000011645
chr1:118388180-118388386	chr1	118388180	118388386	207	chr1:118389058-118612678	Clasp1	ENSMUSG00000064302	No						ENSMUSG00000064302_ENSGALG00000011645
chr1:118388439-118390314	chr1	118388439	118390314	1876	chr1:118389058-118612678	Clasp1	ENSMUSG00000064302	No						ENSMUSG00000064302_ENSGALG00000011645
chr1:118420483-118420718	chr1	118420483	118420718	236	chr1:118389058-118612678	Clasp1	ENSMUSG00000064302	Yes	1					ENSMUSG00000064302_ENSGALG00000011645
chr1:118422087-118422523	chr1	118422087	118422523	437	chr1:118389058-118612678	Clasp1	ENSMUSG00000064302	Yes	4					ENSMUSG00000064302_ENSGALG00000011645
chr1:118444893-118445366	chr1	118444893	118445366	474	chr1:118389058-118612678	Clasp1	ENSMUSG00000064302	No						ENSMUSG00000064302_ENSGALG00000011645
chr1:118458720-118459956	chr1	118458720	118459956	1237	chr1:118389058-118612678	Clasp1	ENSMUSG00000064302	No						ENSMUSG00000064302_ENSGALG00000011645
chr1:118476744-118477223	chr1	118476744	118477223	480	chr1:118389058-118612678	Clasp1	ENSMUSG00000064302	Yes	1					ENSMUSG00000064302_ENSGALG00000011645
chr1:118481280-118481791	chr1	118481280	118481791	512	chr1:118389058-118612678	Clasp1	ENSMUSG00000064302	Yes	4					ENSMUSG00000064302_ENSGALG00000011645
chr1:118492726-118493141	chr1	118492726	118493141	416	chr1:118389058-118612678	Clasp1	ENSMUSG00000064302	Yes	4					ENSMUSG00000064302_ENSGALG00000011645
chr1:118494416-118495314	chr1	118494416	118495314	899	chr1:118389058-118612678	Clasp1	ENSMUSG00000064302	No						ENSMUSG00000064302_ENSGALG00000011645
chr1:118498214-118498668	chr1	118498214	118498668	455	chr1:118389058-118612678	Clasp1	ENSMUSG00000064302	No						ENSMUSG00000064302_ENSGALG00000011645
chr1:118627501-118628806	chr1	118627501	118628806	1306	chr1:118627945-118685168	Tfcp2l1	ENSMUSG00000026380	No			CP2	ENSMUSP00000027629;	81879	ENSMUSG00000026380_ENSGALG00000011635
chr1:118759170-118760071	chr1	118759170	118760071	902	chr1:118627945-118685168	Tfcp2l1	ENSMUSG00000026380	No			CP2	ENSMUSP00000027629;	81879	ENSMUSG00000026380_ENSGALG00000011635
chr1:118768751-118769349	chr1	118768751	118769349	599	chr1:118627945-118685168	Tfcp2l1	ENSMUSG00000026380	No			CP2	ENSMUSP00000027629;	81879	ENSMUSG00000026380_ENSGALG00000011635
chr1:118772254-118772640	chr1	118772254	118772640	387	chr1:118627945-118685168	Tfcp2l1	ENSMUSG00000026380	Yes	6		CP2	ENSMUSP00000027629;	81879	ENSMUSG00000026380_ENSGALG00000011635
chr1:118776558-118777234	chr1	118776558	118777234	677	chr1:118627945-118685168	Tfcp2l1	ENSMUSG00000026380	Yes	6		CP2	ENSMUSP00000027629;	81879	ENSMUSG00000026380_ENSGALG00000011635
chr1:118795779-118796379	chr1	118795779	118796379	601	chr1:118627945-118685168	Tfcp2l1	ENSMUSG00000026380	Yes	1		CP2	ENSMUSP00000027629;	81879	ENSMUSG00000026380_ENSGALG00000011635
chr1:118799084-118800044	chr1	118799084	118800044	961	chr1:118627945-118685168	Tfcp2l1	ENSMUSG00000026380	Yes	5		CP2	ENSMUSP00000027629;	81879	ENSMUSG00000026380_ENSGALG00000011635
chr1:118825017-118826221	chr1	118825017	118826221	1205	chr1:118627945-118685168	Tfcp2l1	ENSMUSG00000026380	Yes	5		CP2	ENSMUSP00000027629;	81879	ENSMUSG00000026380_ENSGALG00000011635
chr1:118826648-118827092	chr1	118826648	118827092	445	chr1:118627945-118685168	Tfcp2l1	ENSMUSG00000026380	Yes	5		CP2	ENSMUSP00000027629;	81879	ENSMUSG00000026380_ENSGALG00000011635
chr1:118857842-118858710	chr1	118857842	118858710	869	chr1:118834132-119053619	Gli2	ENSMUSG00000048402	Yes	6		zf-C2H2	ENSMUSP00000054837;	14633	ENSMUSG00000048402_ENSGALG00000011630
chr1:118878099-118878925	chr1	118878099	118878925	827	chr1:118834132-119053619	Gli2	ENSMUSG00000048402	No			zf-C2H2	ENSMUSP00000054837;	14633	ENSMUSG00000048402_ENSGALG00000011630
chr1:118880753-118881285	chr1	118880753	118881285	533	chr1:118834132-119053619	Gli2	ENSMUSG00000048402	Yes	1		zf-C2H2	ENSMUSP00000054837;	14633	ENSMUSG00000048402_ENSGALG00000011630
chr1:118891412-118891803	chr1	118891412	118891803	392	chr1:118834132-119053619	Gli2	ENSMUSG00000048402	Yes	1		zf-C2H2	ENSMUSP00000054837;	14633	ENSMUSG00000048402_ENSGALG00000011630
chr1:118902105-118902720	chr1	118902105	118902720	616	chr1:118834132-119053619	Gli2	ENSMUSG00000048402	Yes	2		zf-C2H2	ENSMUSP00000054837;	14633	ENSMUSG00000048402_ENSGALG00000011630
chr1:118904477-118905664	chr1	118904477	118905664	1188	chr1:118834132-119053619	Gli2	ENSMUSG00000048402	Yes	6		zf-C2H2	ENSMUSP00000054837;	14633	ENSMUSG00000048402_ENSGALG00000011630
chr1:118908892-118909401	chr1	118908892	118909401	510	chr1:118834132-119053619	Gli2	ENSMUSG00000048402	Yes	5		zf-C2H2	ENSMUSP00000054837;	14633	ENSMUSG00000048402_ENSGALG00000011630
chr1:118910716-118911054	chr1	118910716	118911054	339	chr1:118834132-119053619	Gli2	ENSMUSG00000048402	Yes	1		zf-C2H2	ENSMUSP00000054837;	14633	ENSMUSG00000048402_ENSGALG00000011630
chr1:118916410-118917061	chr1	118916410	118917061	652	chr1:118834132-119053619	Gli2	ENSMUSG00000048402	No			zf-C2H2	ENSMUSP00000054837;	14633	ENSMUSG00000048402_ENSGALG00000011630
chr1:118917402-118918341	chr1	118917402	118918341	940	chr1:118834132-119053619	Gli2	ENSMUSG00000048402	Yes	6		zf-C2H2	ENSMUSP00000054837;	14633	ENSMUSG00000048402_ENSGALG00000011630
chr1:118923693-118924253	chr1	118923693	118924253	561	chr1:118834132-119053619	Gli2	ENSMUSG00000048402	Yes	3		zf-C2H2	ENSMUSP00000054837;	14633	ENSMUSG00000048402_ENSGALG00000011630
chr1:118940271-118940697	chr1	118940271	118940697	427	chr1:118834132-119053619	Gli2	ENSMUSG00000048402	Yes	5		zf-C2H2	ENSMUSP00000054837;	14633	ENSMUSG00000048402_ENSGALG00000011630
chr1:118954582-118955428	chr1	118954582	118955428	847	chr1:118834132-119053619	Gli2	ENSMUSG00000048402	No			zf-C2H2	ENSMUSP00000054837;	14633	ENSMUSG00000048402_ENSGALG00000011630
chr1:118981765-118982257	chr1	118981765	118982257	493	chr1:118834132-119053619	Gli2	ENSMUSG00000048402	No			zf-C2H2	ENSMUSP00000054837;	14633	ENSMUSG00000048402_ENSGALG00000011630
chr1:118982332-118983259	chr1	118982332	118983259	928	chr1:118834132-119053619	Gli2	ENSMUSG00000048402	No			zf-C2H2	ENSMUSP00000054837;	14633	ENSMUSG00000048402_ENSGALG00000011630
chr1:118999035-118999431	chr1	118999035	118999431	397	chr1:118834132-119053619	Gli2	ENSMUSG00000048402	Yes	4		zf-C2H2	ENSMUSP00000054837;	14633	ENSMUSG00000048402_ENSGALG00000011630
chr1:119001371-119002316	chr1	119001371	119002316	946	chr1:118834132-119053619	Gli2	ENSMUSG00000048402	No			zf-C2H2	ENSMUSP00000054837;	14633	ENSMUSG00000048402_ENSGALG00000011630
chr1:119025618-119026357	chr1	119025618	119026357	740	chr1:118834132-119053619	Gli2	ENSMUSG00000048402	Yes	1		zf-C2H2	ENSMUSP00000054837;	14633	ENSMUSG00000048402_ENSGALG00000011630
chr1:119033461-119034704	chr1	119033461	119034704	1244	chr1:118834132-119053619	Gli2	ENSMUSG00000048402	No			zf-C2H2	ENSMUSP00000054837;	14633	ENSMUSG00000048402_ENSGALG00000011630
chr1:119035311-119035634	chr1	119035311	119035634	324	chr1:118834132-119053619	Gli2	ENSMUSG00000048402	No			zf-C2H2	ENSMUSP00000054837;	14633	ENSMUSG00000048402_ENSGALG00000011630
chr1:119035964-119036419	chr1	119035964	119036419	456	chr1:118834132-119053619	Gli2	ENSMUSG00000048402	Yes	1		zf-C2H2	ENSMUSP00000054837;	14633	ENSMUSG00000048402_ENSGALG00000011630
chr1:119047449-119048350	chr1	119047449	119048350	902	chr1:118834132-119053619	Gli2	ENSMUSG00000048402	No			zf-C2H2	ENSMUSP00000054837;	14633	ENSMUSG00000048402_ENSGALG00000011630
chr1:119052644-119054425	chr1	119052644	119054425	1782	chr1:118834132-119053619	Gli2	ENSMUSG00000048402	No			zf-C2H2	ENSMUSP00000054837;	14633	ENSMUSG00000048402_ENSGALG00000011630
chr1:119054523-119054804	chr1	119054523	119054804	282	chr1:118834132-119053619	Gli2	ENSMUSG00000048402	No			zf-C2H2	ENSMUSP00000054837;	14633	ENSMUSG00000048402_ENSGALG00000011630
chr1:119083446-119084132	chr1	119083446	119084132	687	chr1:118834132-119053619	Gli2	ENSMUSG00000048402	No			zf-C2H2	ENSMUSP00000054837;	14633	ENSMUSG00000048402_ENSGALG00000011630
chr1:119087385-119087951	chr1	119087385	119087951	567	chr1:118834132-119053619	Gli2	ENSMUSG00000048402	Yes	2		zf-C2H2	ENSMUSP00000054837;	14633	ENSMUSG00000048402_ENSGALG00000011630
chr1:119093492-119094192	chr1	119093492	119094192	701	chr1:118834132-119053619	Gli2	ENSMUSG00000048402	No			zf-C2H2	ENSMUSP00000054837;	14633	ENSMUSG00000048402_ENSGALG00000011630
chr1:119097891-119098556	chr1	119097891	119098556	666	chr1:118834132-119053619	Gli2	ENSMUSG00000048402	Yes	1		zf-C2H2	ENSMUSP00000054837;	14633	ENSMUSG00000048402_ENSGALG00000011630
chr1:119119726-119120278	chr1	119119726	119120278	553	chr1:118834132-119053619	Gli2	ENSMUSG00000048402	Yes	1		zf-C2H2	ENSMUSP00000054837;	14633	ENSMUSG00000048402_ENSGALG00000011630
chr1:119125534-119126066	chr1	119125534	119126066	533	chr1:118834132-119053619	Gli2	ENSMUSG00000048402	No			zf-C2H2	ENSMUSP00000054837;	14633	ENSMUSG00000048402_ENSGALG00000011630
chr1:119143409-119144462	chr1	119143409	119144462	1054	chr1:118834132-119053619	Gli2	ENSMUSG00000048402	Yes	1		zf-C2H2	ENSMUSP00000054837;	14633	ENSMUSG00000048402_ENSGALG00000011630
chr1:119153134-119153371	chr1	119153134	119153371	238	chr1:118834132-119053619	Gli2	ENSMUSG00000048402	Yes	2		zf-C2H2	ENSMUSP00000054837;	14633	ENSMUSG00000048402_ENSGALG00000011630
chr1:119185830-119186312	chr1	119185830	119186312	483	chr1:118834132-119053619	Gli2	ENSMUSG00000048402	No			zf-C2H2	ENSMUSP00000054837;	14633	ENSMUSG00000048402_ENSGALG00000011630
chr1:119189337-119190116	chr1	119189337	119190116	780	chr1:118834132-119053619	Gli2	ENSMUSG00000048402	Yes	1		zf-C2H2	ENSMUSP00000054837;	14633	ENSMUSG00000048402_ENSGALG00000011630
chr1:119216558-119217021	chr1	119216558	119217021	464	chr1:118834132-119053619	Gli2	ENSMUSG00000048402	Yes	1		zf-C2H2	ENSMUSP00000054837;	14633	ENSMUSG00000048402_ENSGALG00000011630
chr1:119236703-119237235	chr1	119236703	119237235	533	chr1:118834132-119053619	Gli2	ENSMUSG00000048402	Yes	1		zf-C2H2	ENSMUSP00000054837;	14633	ENSMUSG00000048402_ENSGALG00000011630
chr1:119308617-119309273	chr1	119308617	119309273	657	chr1:119415465-119422248	Inhbb	ENSMUSG00000037035	Yes	2					ENSMUSG00000037035_ENSGALG00000028770
chr1:119328574-119329574	chr1	119328574	119329574	1001	chr1:119415465-119422248	Inhbb	ENSMUSG00000037035	Yes	5					ENSMUSG00000037035_ENSGALG00000028770
chr1:119348331-119349617	chr1	119348331	119349617	1287	chr1:119415465-119422248	Inhbb	ENSMUSG00000037035	No						ENSMUSG00000037035_ENSGALG00000028770
chr1:119400516-119400889	chr1	119400516	119400889	374	chr1:119415465-119422248	Inhbb	ENSMUSG00000037035	Yes	1					ENSMUSG00000037035_ENSGALG00000028770
chr1:119417998-119418374	chr1	119417998	119418374	377	chr1:119415465-119422248	Inhbb	ENSMUSG00000037035	Yes	2					ENSMUSG00000037035_ENSGALG00000028770
chr1:119419505-119419710	chr1	119419505	119419710	206	chr1:119415465-119422248	Inhbb	ENSMUSG00000037035	No						ENSMUSG00000037035_ENSGALG00000028770
chr1:119420979-119422306	chr1	119420979	119422306	1328	chr1:119415465-119422248	Inhbb	ENSMUSG00000037035	No						ENSMUSG00000037035_ENSGALG00000028770
chr1:119456565-119457706	chr1	119456565	119457706	1142	chr1:119415465-119422248	Inhbb	ENSMUSG00000037035	Yes	5					ENSMUSG00000037035_ENSGALG00000028770
chr1:119458068-119458547	chr1	119458068	119458547	480	chr1:119415465-119422248	Inhbb	ENSMUSG00000037035	Yes	5					ENSMUSG00000037035_ENSGALG00000028770
chr1:119463381-119464118	chr1	119463381	119464118	738	chr1:119470305-119504794	Ralb	ENSMUSG00000004451	No						ENSMUSG00000004451_ENSGALG00000026493
chr1:119484489-119484796	chr1	119484489	119484796	308	chr1:119470305-119504794	Ralb	ENSMUSG00000004451	No						ENSMUSG00000004451_ENSGALG00000026493
chr1:119485794-119486109	chr1	119485794	119486109	316	chr1:119470305-119504794	Ralb	ENSMUSG00000004451	No						ENSMUSG00000004451_ENSGALG00000026493
chr1:119488098-119488468	chr1	119488098	119488468	371	chr1:119470305-119504794	Ralb	ENSMUSG00000004451	Yes	4					ENSMUSG00000004451_ENSGALG00000026493
chr1:119504207-119505393	chr1	119504207	119505393	1187	chr1:119470305-119504794	Ralb	ENSMUSG00000004451	No						ENSMUSG00000004451_ENSGALG00000026493
chr1:119525716-119526740	chr1	119525716	119526740	1025	chr1:119526160-119528983	Tmem185b	ENSMUSG00000098923	No
chr1:119544790-119545273	chr1	119544790	119545273	484	chr1:119526160-119528983	Tmem185b	ENSMUSG00000098923	Yes	2
chr1:119548549-119549158	chr1	119548549	119549158	610	chr1:119526160-119528983	Tmem185b	ENSMUSG00000098923	No
chr1:119579867-119580558	chr1	119579867	119580558	692	chr1:119526160-119528983	Tmem185b	ENSMUSG00000098923	No
chr1:119648233-119649218	chr1	119648233	119649218	986	chr1:119545037-119649000	Epb41l5	ENSMUSG00000026383	No		6				ENSMUSG00000026383_ENSGALG00000011605
chr1:119654347-119654639	chr1	119654347	119654639	293	chr1:119545037-119649000	Epb41l5	ENSMUSG00000026383	No		6				ENSMUSG00000026383_ENSGALG00000011605
chr1:119675062-119675492	chr1	119675062	119675492	431	chr1:119545037-119649000	Epb41l5	ENSMUSG00000026383	No		6				ENSMUSG00000026383_ENSGALG00000011605
chr1:119744272-119745061	chr1	119744272	119745061	790	chr1:119652467-119837613	Ptpn4	ENSMUSG00000026384	Yes	1					ENSMUSG00000026384_ENSGALG00000011596
chr1:119750206-119750700	chr1	119750206	119750700	495	chr1:119652467-119837613	Ptpn4	ENSMUSG00000026384	No						ENSMUSG00000026384_ENSGALG00000011596
chr1:11977521-11978099	chr1	11977521	11978099	579	chr1:11414105-11975901	A830018L16Rik	ENSMUSG00000057715	No		5				ENSMUSG00000057715_ENSGALG00000034561
chr1:119790643-119791143	chr1	119790643	119791143	501	chr1:119652467-119837613	Ptpn4	ENSMUSG00000026384	Yes	5					ENSMUSG00000026384_ENSGALG00000011596
chr1:119818772-119819024	chr1	119818772	119819024	253	chr1:119652467-119837613	Ptpn4	ENSMUSG00000026384	No						ENSMUSG00000026384_ENSGALG00000011596
chr1:119836706-119838034	chr1	119836706	119838034	1329	chr1:119652467-119837613	Ptpn4	ENSMUSG00000026384	No						ENSMUSG00000026384_ENSGALG00000011596
chr1:119868798-119869232	chr1	119868798	119869232	435	chr1:119652467-119837613	Ptpn4	ENSMUSG00000026384	Yes	6					ENSMUSG00000026384_ENSGALG00000011596
chr1:119894850-119895507	chr1	119894850	119895507	658	chr1:119907890-119913208	Tmem177	ENSMUSG00000036975	No						ENSMUSG00000036975_ENSGALG00000011593
chr1:119902543-119903650	chr1	119902543	119903650	1108	chr1:119907890-119913208	Tmem177	ENSMUSG00000036975	No						ENSMUSG00000036975_ENSGALG00000011593
chr1:119912884-119913742	chr1	119912884	119913742	859	chr1:119907890-119913208	Tmem177	ENSMUSG00000036975	No						ENSMUSG00000036975_ENSGALG00000011593
chr1:119919346-119919746	chr1	119919346	119919746	401	chr1:119907890-119913208	Tmem177	ENSMUSG00000036975	Yes	6					ENSMUSG00000036975_ENSGALG00000011593
chr1:119936763-119937445	chr1	119936763	119937445	683	chr1:119907890-119913208	Tmem177	ENSMUSG00000036975	Yes	4					ENSMUSG00000036975_ENSGALG00000011593
chr1:119965842-119966200	chr1	119965842	119966200	359	chr1:119923341-119997234	Cfap221	ENSMUSG00000036962	Yes	1					ENSMUSG00000036962_ENSGALG00000012100
chr1:119996937-119997655	chr1	119996937	119997655	719	chr1:119923341-119997234	Cfap221	ENSMUSG00000036962	No						ENSMUSG00000036962_ENSGALG00000012100
chr1:119997753-119997999	chr1	119997753	119997999	247	chr1:119923341-119997234	Cfap221	ENSMUSG00000036962	No						ENSMUSG00000036962_ENSGALG00000012100
chr1:12000369-12001115	chr1	12000369	12001115	747	chr1:11414105-11975901	A830018L16Rik	ENSMUSG00000057715	Yes	5	5				ENSMUSG00000057715_ENSGALG00000034561
chr1:120006773-120008096	chr1	120006773	120008096	1324	chr1:120006894-120063536	Sctr	ENSMUSG00000026387	No						ENSMUSG00000026387_ENSGALG00000012106
chr1:120012989-120013472	chr1	120012989	120013472	484	chr1:120006894-120063536	Sctr	ENSMUSG00000026387	No						ENSMUSG00000026387_ENSGALG00000012106
chr1:120032794-120033694	chr1	120032794	120033694	901	chr1:120006894-120063536	Sctr	ENSMUSG00000026387	No						ENSMUSG00000026387_ENSGALG00000012106
chr1:120055409-120056064	chr1	120055409	120056064	656	chr1:120067377-120074074	Tmem37	ENSMUSG00000050777	Yes	4	1				ENSMUSG00000050777_ENSGALG00000012111
chr1:120073003-120074607	chr1	120073003	120074607	1605	chr1:120067377-120074074	Tmem37	ENSMUSG00000050777	No		1				ENSMUSG00000050777_ENSGALG00000012111
chr1:120083768-120084347	chr1	120083768	120084347	580	chr1:120067377-120074074	Tmem37	ENSMUSG00000050777	No		1				ENSMUSG00000050777_ENSGALG00000012111
chr1:120093413-120093864	chr1	120093413	120093864	452	chr1:120067377-120074074	Tmem37	ENSMUSG00000050777	No		1				ENSMUSG00000050777_ENSGALG00000012111
chr1:120115616-120116017	chr1	120115616	120116017	402	chr1:120113280-120121078	Dbi	ENSMUSG00000026385	Yes	4					ENSMUSG00000026385_ENSGALG00000012112
chr1:120120218-120121820	chr1	120120218	120121820	1603	chr1:120113280-120121078	Dbi	ENSMUSG00000026385	No						ENSMUSG00000026385_ENSGALG00000012112
chr1:120147003-120147450	chr1	120147003	120147450	448	chr1:120121187-120188189	3110009E18Rik	ENSMUSG00000026388	No						ENSMUSG00000026388_ENSGALG00000012113
chr1:120154097-120154649	chr1	120154097	120154649	553	chr1:120121187-120188189	3110009E18Rik	ENSMUSG00000026388	No						ENSMUSG00000026388_ENSGALG00000012113
chr1:120155248-120155670	chr1	120155248	120155670	423	chr1:120121187-120188189	3110009E18Rik	ENSMUSG00000026388	No						ENSMUSG00000026388_ENSGALG00000012113
chr1:120159800-120160488	chr1	120159800	120160488	689	chr1:120121187-120188189	3110009E18Rik	ENSMUSG00000026388	No						ENSMUSG00000026388_ENSGALG00000012113
chr1:120171600-120172153	chr1	120171600	120172153	554	chr1:120121187-120188189	3110009E18Rik	ENSMUSG00000026388	No						ENSMUSG00000026388_ENSGALG00000012113
chr1:120176197-120176720	chr1	120176197	120176720	524	chr1:120121187-120188189	3110009E18Rik	ENSMUSG00000026388	No						ENSMUSG00000026388_ENSGALG00000012113
chr1:120196937-120197612	chr1	120196937	120197612	676	chr1:120190757-120272705	Steap3	ENSMUSG00000026389	No		3				ENSMUSG00000026389_ENSGALG00000012117
chr1:120231401-120231806	chr1	120231401	120231806	406	chr1:120190757-120272705	Steap3	ENSMUSG00000026389	No		3				ENSMUSG00000026389_ENSGALG00000012117
chr1:120258376-120259727	chr1	120258376	120259727	1352	chr1:120190757-120272705	Steap3	ENSMUSG00000026389	No		3				ENSMUSG00000026389_ENSGALG00000012117
chr1:120264558-120265710	chr1	120264558	120265710	1153	chr1:120190757-120272705	Steap3	ENSMUSG00000026389	No		3				ENSMUSG00000026389_ENSGALG00000012117
chr1:120283521-120283782	chr1	120283521	120283782	262	chr1:120190757-120272705	Steap3	ENSMUSG00000026389	Yes	1	3				ENSMUSG00000026389_ENSGALG00000012117
chr1:120293770-120294142	chr1	120293770	120294142	373	chr1:120190757-120272705	Steap3	ENSMUSG00000026389	No		3				ENSMUSG00000026389_ENSGALG00000012117
chr1:12032403-12033452	chr1	12032403	12033452	1050	chr1:11414105-11975901	A830018L16Rik	ENSMUSG00000057715	Yes	3	5				ENSMUSG00000057715_ENSGALG00000034561
chr1:120327748-120327986	chr1	120327748	120327986	239	chr1:120340582-120343174	C1ql2	ENSMUSG00000036907	No						ENSMUSG00000036907_ENSGALG00000040992
chr1:120331737-120332351	chr1	120331737	120332351	615	chr1:120340582-120343174	C1ql2	ENSMUSG00000036907	No						ENSMUSG00000036907_ENSGALG00000040992
chr1:120340191-120341376	chr1	120340191	120341376	1186	chr1:120340582-120343174	C1ql2	ENSMUSG00000036907	No						ENSMUSG00000036907_ENSGALG00000040992
chr1:120342094-120342871	chr1	120342094	120342871	778	chr1:120340582-120343174	C1ql2	ENSMUSG00000036907	No						ENSMUSG00000036907_ENSGALG00000040992
chr1:120357200-120358154	chr1	120357200	120358154	955	chr1:120340582-120343174	C1ql2	ENSMUSG00000036907	Yes	5					ENSMUSG00000036907_ENSGALG00000040992
chr1:120372298-120373082	chr1	120372298	120373082	785	chr1:120340582-120343174	C1ql2	ENSMUSG00000036907	Yes	6					ENSMUSG00000036907_ENSGALG00000040992
chr1:120390387-120390840	chr1	120390387	120390840	454	chr1:120340582-120343174	C1ql2	ENSMUSG00000036907	No						ENSMUSG00000036907_ENSGALG00000040992
chr1:120466579-120467215	chr1	120466579	120467215	637	chr1:120474538-120505024	Marco	ENSMUSG00000026390	Yes	6					ENSMUSG00000026390_ENSGALG00000012119
chr1:120468656-120469248	chr1	120468656	120469248	593	chr1:120474538-120505024	Marco	ENSMUSG00000026390	No						ENSMUSG00000026390_ENSGALG00000012119
chr1:120480845-120481369	chr1	120480845	120481369	525	chr1:120474538-120505024	Marco	ENSMUSG00000026390	No						ENSMUSG00000026390_ENSGALG00000012119
chr1:12051593-12052836	chr1	12051593	12052836	1244	chr1:11414105-11975901	A830018L16Rik	ENSMUSG00000057715	Yes	2	5				ENSMUSG00000057715_ENSGALG00000034561
chr1:120549233-120549619	chr1	120549233	120549619	387	chr1:120474538-120505024	Marco	ENSMUSG00000026390	No						ENSMUSG00000026390_ENSGALG00000012119
chr1:120550164-120550553	chr1	120550164	120550553	390	chr1:120474538-120505024	Marco	ENSMUSG00000026390	No						ENSMUSG00000026390_ENSGALG00000012119
chr1:120574403-120575181	chr1	120574403	120575181	779	chr1:120602418-120607992	En1	ENSMUSG00000058665	Yes	1	1	Homeobox	ENSMUSP00000078659;	13798	ENSMUSG00000058665_ENSGALG00000042389
chr1:120586357-120587023	chr1	120586357	120587023	667	chr1:120602418-120607992	En1	ENSMUSG00000058665	No		1	Homeobox	ENSMUSP00000078659;	13798	ENSMUSG00000058665_ENSGALG00000042389
chr1:120594607-120595051	chr1	120594607	120595051	445	chr1:120602418-120607992	En1	ENSMUSG00000058665	No		1	Homeobox	ENSMUSP00000078659;	13798	ENSMUSG00000058665_ENSGALG00000042389
chr1:120596425-120596736	chr1	120596425	120596736	312	chr1:120602418-120607992	En1	ENSMUSG00000058665	No		1	Homeobox	ENSMUSP00000078659;	13798	ENSMUSG00000058665_ENSGALG00000042389
chr1:120602024-120602540	chr1	120602024	120602540	517	chr1:120602418-120607992	En1	ENSMUSG00000058665	No		1	Homeobox	ENSMUSP00000078659;	13798	ENSMUSG00000058665_ENSGALG00000042389
chr1:120602763-120604128	chr1	120602763	120604128	1366	chr1:120602418-120607992	En1	ENSMUSG00000058665	No		1	Homeobox	ENSMUSP00000078659;	13798	ENSMUSG00000058665_ENSGALG00000042389
chr1:120606875-120607382	chr1	120606875	120607382	508	chr1:120602418-120607992	En1	ENSMUSG00000058665	Yes	5	1	Homeobox	ENSMUSP00000078659;	13798	ENSMUSG00000058665_ENSGALG00000042389
chr1:120625558-120626241	chr1	120625558	120626241	684	chr1:120602418-120607992	En1	ENSMUSG00000058665	Yes	5	1	Homeobox	ENSMUSP00000078659;	13798	ENSMUSG00000058665_ENSGALG00000042389
chr1:120627249-120627871	chr1	120627249	120627871	623	chr1:120602418-120607992	En1	ENSMUSG00000058665	Yes	1	1	Homeobox	ENSMUSP00000078659;	13798	ENSMUSG00000058665_ENSGALG00000042389
chr1:120643896-120644255	chr1	120643896	120644255	360	chr1:120602418-120607992	En1	ENSMUSG00000058665	No		1	Homeobox	ENSMUSP00000078659;	13798	ENSMUSG00000058665_ENSGALG00000042389
chr1:120644319-120644957	chr1	120644319	120644957	639	chr1:120602418-120607992	En1	ENSMUSG00000058665	No		1	Homeobox	ENSMUSP00000078659;	13798	ENSMUSG00000058665_ENSGALG00000042389
chr1:120659338-120660225	chr1	120659338	120660225	888	chr1:120602418-120607992	En1	ENSMUSG00000058665	Yes	2	1	Homeobox	ENSMUSP00000078659;	13798	ENSMUSG00000058665_ENSGALG00000042389
chr1:120685735-120686447	chr1	120685735	120686447	713	chr1:120602418-120607992	En1	ENSMUSG00000058665	No		1	Homeobox	ENSMUSP00000078659;	13798	ENSMUSG00000058665_ENSGALG00000042389
chr1:120714961-120715952	chr1	120714961	120715952	992	chr1:120602418-120607992	En1	ENSMUSG00000058665	Yes	2	1	Homeobox	ENSMUSP00000078659;	13798	ENSMUSG00000058665_ENSGALG00000042389
chr1:120727490-120728075	chr1	120727490	120728075	586	chr1:120602418-120607992	En1	ENSMUSG00000058665	No		1	Homeobox	ENSMUSP00000078659;	13798	ENSMUSG00000058665_ENSGALG00000042389
chr1:120734576-120735151	chr1	120734576	120735151	576	chr1:120602418-120607992	En1	ENSMUSG00000058665	Yes	1	1	Homeobox	ENSMUSP00000078659;	13798	ENSMUSG00000058665_ENSGALG00000042389
chr1:120740969-120742198	chr1	120740969	120742198	1230	chr1:120602418-120607992	En1	ENSMUSG00000058665	Yes	3	1	Homeobox	ENSMUSP00000078659;	13798	ENSMUSG00000058665_ENSGALG00000042389
chr1:120748987-120749675	chr1	120748987	120749675	689	chr1:120602418-120607992	En1	ENSMUSG00000058665	Yes	1	1	Homeobox	ENSMUSP00000078659;	13798	ENSMUSG00000058665_ENSGALG00000042389
chr1:120760976-120762048	chr1	120760976	120762048	1073	chr1:120602418-120607992	En1	ENSMUSG00000058665	Yes	3	1	Homeobox	ENSMUSP00000078659;	13798	ENSMUSG00000058665_ENSGALG00000042389
chr1:120769636-120770770	chr1	120769636	120770770	1135	chr1:120602418-120607992	En1	ENSMUSG00000058665	Yes	6	1	Homeobox	ENSMUSP00000078659;	13798	ENSMUSG00000058665_ENSGALG00000042389
chr1:120795237-120796414	chr1	120795237	120796414	1178	chr1:120602418-120607992	En1	ENSMUSG00000058665	Yes	5	1	Homeobox	ENSMUSP00000078659;	13798	ENSMUSG00000058665_ENSGALG00000042389
chr1:120812348-120812988	chr1	120812348	120812988	641	chr1:120602418-120607992	En1	ENSMUSG00000058665	Yes	3	1	Homeobox	ENSMUSP00000078659;	13798	ENSMUSG00000058665_ENSGALG00000042389
chr1:120842181-120843097	chr1	120842181	120843097	917	chr1:120602418-120607992	En1	ENSMUSG00000058665	Yes	2	1	Homeobox	ENSMUSP00000078659;	13798	ENSMUSG00000058665_ENSGALG00000042389
chr1:120859025-120860402	chr1	120859025	120860402	1378	chr1:120602418-120607992	En1	ENSMUSG00000058665	Yes	1	1	Homeobox	ENSMUSP00000078659;	13798	ENSMUSG00000058665_ENSGALG00000042389
chr1:120888302-120888599	chr1	120888302	120888599	298	chr1:120602418-120607992	En1	ENSMUSG00000058665	No		1	Homeobox	ENSMUSP00000078659;	13798	ENSMUSG00000058665_ENSGALG00000042389
chr1:120910651-120911329	chr1	120910651	120911329	679	chr1:120602418-120607992	En1	ENSMUSG00000058665	Yes	1	1	Homeobox	ENSMUSP00000078659;	13798	ENSMUSG00000058665_ENSGALG00000042389
chr1:120916311-120916668	chr1	120916311	120916668	358	chr1:120602418-120607992	En1	ENSMUSG00000058665	Yes	6	1	Homeobox	ENSMUSP00000078659;	13798	ENSMUSG00000058665_ENSGALG00000042389
chr1:120961953-120962589	chr1	120961953	120962589	637	chr1:120602418-120607992	En1	ENSMUSG00000058665	Yes	6	1	Homeobox	ENSMUSP00000078659;	13798	ENSMUSG00000058665_ENSGALG00000042389
chr1:120963547-120964495	chr1	120963547	120964495	949	chr1:120602418-120607992	En1	ENSMUSG00000058665	No		1	Homeobox	ENSMUSP00000078659;	13798	ENSMUSG00000058665_ENSGALG00000042389
chr1:121012214-121013297	chr1	121012214	121013297	1084	chr1:121304353-121332589	Insig2	ENSMUSG00000003721	Yes	3					ENSMUSG00000003721_ENSGALG00000028046
chr1:121013842-121014402	chr1	121013842	121014402	561	chr1:121304353-121332589	Insig2	ENSMUSG00000003721	Yes	6					ENSMUSG00000003721_ENSGALG00000028046
chr1:121021065-121021550	chr1	121021065	121021550	486	chr1:121304353-121332589	Insig2	ENSMUSG00000003721	Yes	5					ENSMUSG00000003721_ENSGALG00000028046
chr1:121053559-121054086	chr1	121053559	121054086	528	chr1:121304353-121332589	Insig2	ENSMUSG00000003721	No						ENSMUSG00000003721_ENSGALG00000028046
chr1:121084999-121085692	chr1	121084999	121085692	694	chr1:121304353-121332589	Insig2	ENSMUSG00000003721	Yes	2					ENSMUSG00000003721_ENSGALG00000028046
chr1:121096336-121096952	chr1	121096336	121096952	617	chr1:121304353-121332589	Insig2	ENSMUSG00000003721	No						ENSMUSG00000003721_ENSGALG00000028046
chr1:121111830-121112907	chr1	121111830	121112907	1078	chr1:121304353-121332589	Insig2	ENSMUSG00000003721	Yes	5					ENSMUSG00000003721_ENSGALG00000028046
chr1:121122979-121123746	chr1	121122979	121123746	768	chr1:121304353-121332589	Insig2	ENSMUSG00000003721	Yes	3					ENSMUSG00000003721_ENSGALG00000028046
chr1:121177709-121178434	chr1	121177709	121178434	726	chr1:121304353-121332589	Insig2	ENSMUSG00000003721	No						ENSMUSG00000003721_ENSGALG00000028046
chr1:121180165-121180904	chr1	121180165	121180904	740	chr1:121304353-121332589	Insig2	ENSMUSG00000003721	No						ENSMUSG00000003721_ENSGALG00000028046
chr1:121202628-121205113	chr1	121202628	121205113	2486	chr1:121304353-121332589	Insig2	ENSMUSG00000003721	Yes	1					ENSMUSG00000003721_ENSGALG00000028046
chr1:121215742-121216157	chr1	121215742	121216157	416	chr1:121304353-121332589	Insig2	ENSMUSG00000003721	No						ENSMUSG00000003721_ENSGALG00000028046
chr1:121260187-121260734	chr1	121260187	121260734	548	chr1:121304353-121332589	Insig2	ENSMUSG00000003721	No						ENSMUSG00000003721_ENSGALG00000028046
chr1:121327274-121328549	chr1	121327274	121328549	1276	chr1:121304353-121332589	Insig2	ENSMUSG00000003721	No						ENSMUSG00000003721_ENSGALG00000028046
chr1:121366965-121367612	chr1	121366965	121367612	648	chr1:121304353-121332589	Insig2	ENSMUSG00000003721	Yes	1					ENSMUSG00000003721_ENSGALG00000028046
chr1:121371300-121371869	chr1	121371300	121371869	570	chr1:121304353-121332589	Insig2	ENSMUSG00000003721	Yes	1					ENSMUSG00000003721_ENSGALG00000028046
chr1:121394645-121395501	chr1	121394645	121395501	857	chr1:121431049-121506460	Ccdc93	ENSMUSG00000026339	Yes	2					ENSMUSG00000026339_ENSGALG00000012129
chr1:121399552-121400818	chr1	121399552	121400818	1267	chr1:121431049-121506460	Ccdc93	ENSMUSG00000026339	Yes	5					ENSMUSG00000026339_ENSGALG00000012129
chr1:121430558-121432085	chr1	121430558	121432085	1528	chr1:121431049-121506460	Ccdc93	ENSMUSG00000026339	No						ENSMUSG00000026339_ENSGALG00000012129
chr1:121440898-121441576	chr1	121440898	121441576	679	chr1:121431049-121506460	Ccdc93	ENSMUSG00000026339	No						ENSMUSG00000026339_ENSGALG00000012129
chr1:121460145-121460384	chr1	121460145	121460384	240	chr1:121431049-121506460	Ccdc93	ENSMUSG00000026339	No						ENSMUSG00000026339_ENSGALG00000012129
chr1:121463539-121464289	chr1	121463539	121464289	751	chr1:121431049-121506460	Ccdc93	ENSMUSG00000026339	Yes	2					ENSMUSG00000026339_ENSGALG00000012129
chr1:121490137-121490754	chr1	121490137	121490754	618	chr1:121509842-121528465	Htr5b	ENSMUSG00000050534	No
chr1:121527392-121528934	chr1	121527392	121528934	1543	chr1:121509842-121528465	Htr5b	ENSMUSG00000050534	Yes	2
chr1:121549526-121549789	chr1	121549526	121549789	264	chr1:121553835-121567989	Ddx18	ENSMUSG00000001674	No		6				ENSMUSG00000001674_ENSGALG00000012147
chr1:121567533-121568404	chr1	121567533	121568404	872	chr1:121553835-121567989	Ddx18	ENSMUSG00000001674	Yes	2	6				ENSMUSG00000001674_ENSGALG00000012147
chr1:121597035-121597499	chr1	121597035	121597499	465	chr1:121553835-121567989	Ddx18	ENSMUSG00000001674	Yes	2	6				ENSMUSG00000001674_ENSGALG00000012147
chr1:121601044-121601576	chr1	121601044	121601576	533	chr1:121553835-121567989	Ddx18	ENSMUSG00000001674	No		6				ENSMUSG00000001674_ENSGALG00000012147
chr1:121605196-121605493	chr1	121605196	121605493	298	chr1:121553835-121567989	Ddx18	ENSMUSG00000001674	Yes	6	6				ENSMUSG00000001674_ENSGALG00000012147
chr1:121617819-121618242	chr1	121617819	121618242	424	chr1:121553835-121567989	Ddx18	ENSMUSG00000001674	Yes	4	6				ENSMUSG00000001674_ENSGALG00000012147
chr1:121663945-121664427	chr1	121663945	121664427	483	chr1:121553835-121567989	Ddx18	ENSMUSG00000001674	No		6				ENSMUSG00000001674_ENSGALG00000012147
chr1:121668663-121669014	chr1	121668663	121669014	352	chr1:121553835-121567989	Ddx18	ENSMUSG00000001674	No		6				ENSMUSG00000001674_ENSGALG00000012147
chr1:121701651-121702960	chr1	121701651	121702960	1310	chr1:121553835-121567989	Ddx18	ENSMUSG00000001674	Yes	6	6				ENSMUSG00000001674_ENSGALG00000012147
chr1:121709096-121709917	chr1	121709096	121709917	822	chr1:121553835-121567989	Ddx18	ENSMUSG00000001674	Yes	5	6				ENSMUSG00000001674_ENSGALG00000012147
chr1:121734452-121735647	chr1	121734452	121735647	1196	chr1:121553835-121567989	Ddx18	ENSMUSG00000001674	Yes	5	6				ENSMUSG00000001674_ENSGALG00000012147
chr1:121742992-121743246	chr1	121742992	121743246	255	chr1:121553835-121567989	Ddx18	ENSMUSG00000001674	Yes	2	6				ENSMUSG00000001674_ENSGALG00000012147
chr1:121756160-121757470	chr1	121756160	121757470	1311	chr1:121553835-121567989	Ddx18	ENSMUSG00000001674	Yes	6	6				ENSMUSG00000001674_ENSGALG00000012147
chr1:121770464-121772128	chr1	121770464	121772128	1665	chr1:121553835-121567989	Ddx18	ENSMUSG00000001674	Yes	6	6				ENSMUSG00000001674_ENSGALG00000012147
chr1:121833615-121834024	chr1	121833615	121834024	410	chr1:121553835-121567989	Ddx18	ENSMUSG00000001674	No		6				ENSMUSG00000001674_ENSGALG00000012147
chr1:12189678-12190151	chr1	12189678	12190151	474	chr1:12692277-12861192	Sulf1	ENSMUSG00000016918	Yes	5	5				ENSMUSG00000016918_ENSGALG00000039553
chr1:12192483-12193354	chr1	12192483	12193354	872	chr1:12692277-12861192	Sulf1	ENSMUSG00000016918	Yes	5	5				ENSMUSG00000016918_ENSGALG00000039553
chr1:122011798-122012168	chr1	122011798	122012168	371	chr1:121553835-121567989	Ddx18	ENSMUSG00000001674	Yes	1	6				ENSMUSG00000001674_ENSGALG00000012147
chr1:122123715-122124383	chr1	122123715	122124383	669	chr1:121553835-121567989	Ddx18	ENSMUSG00000001674	Yes	4	6				ENSMUSG00000001674_ENSGALG00000012147
chr1:122328269-122328899	chr1	122328269	122328899	631	chr1:121553835-121567989	Ddx18	ENSMUSG00000001674	Yes	3	6				ENSMUSG00000001674_ENSGALG00000012147
chr1:122351459-122352279	chr1	122351459	122352279	821	chr1:121553835-121567989	Ddx18	ENSMUSG00000001674	Yes	3	6				ENSMUSG00000001674_ENSGALG00000012147
chr1:122356859-122357314	chr1	122356859	122357314	456	chr1:121553835-121567989	Ddx18	ENSMUSG00000001674	Yes	1	6				ENSMUSG00000001674_ENSGALG00000012147
chr1:12236428-12237021	chr1	12236428	12237021	594	chr1:12692277-12861192	Sulf1	ENSMUSG00000016918	No		5				ENSMUSG00000016918_ENSGALG00000039553
chr1:122393309-122394176	chr1	122393309	122394176	868	chr1:121553835-121567989	Ddx18	ENSMUSG00000001674	Yes	1	6				ENSMUSG00000001674_ENSGALG00000012147
chr1:122449080-122449392	chr1	122449080	122449392	313	chr1:121553835-121567989	Ddx18	ENSMUSG00000001674	No		6				ENSMUSG00000001674_ENSGALG00000012147
chr1:122454795-122455610	chr1	122454795	122455610	816	chr1:121553835-121567989	Ddx18	ENSMUSG00000001674	Yes	6	6				ENSMUSG00000001674_ENSGALG00000012147
chr1:122481307-122482075	chr1	122481307	122482075	769	chr1:121553835-121567989	Ddx18	ENSMUSG00000001674	Yes	2	6				ENSMUSG00000001674_ENSGALG00000012147
chr1:122533691-122534259	chr1	122533691	122534259	569	chr1:121553835-121567989	Ddx18	ENSMUSG00000001674	Yes	5	6				ENSMUSG00000001674_ENSGALG00000012147
chr1:122561273-122561739	chr1	122561273	122561739	467	chr1:121553835-121567989	Ddx18	ENSMUSG00000001674	Yes	5	6				ENSMUSG00000001674_ENSGALG00000012147
chr1:122662600-122663261	chr1	122662600	122663261	662	chr1:121553835-121567989	Ddx18	ENSMUSG00000001674	Yes	2	6				ENSMUSG00000001674_ENSGALG00000012147
chr1:122705737-122706269	chr1	122705737	122706269	533	chr1:121553835-121567989	Ddx18	ENSMUSG00000001674	Yes	2	6				ENSMUSG00000001674_ENSGALG00000012147
chr1:122766768-122767622	chr1	122766768	122767622	855	chr1:121553835-121567989	Ddx18	ENSMUSG00000001674	No		6				ENSMUSG00000001674_ENSGALG00000012147
chr1:122771984-122773757	chr1	122771984	122773757	1774	chr1:121553835-121567989	Ddx18	ENSMUSG00000001674	Yes	1	6				ENSMUSG00000001674_ENSGALG00000012147
chr1:122955092-122955784	chr1	122955092	122955784	693	chr1:123321471-124045559	Dpp10	ENSMUSG00000036815	No						ENSMUSG00000036815_ENSGALG00000012156
chr1:123046727-123047294	chr1	123046727	123047294	568	chr1:123321471-124045559	Dpp10	ENSMUSG00000036815	Yes	3					ENSMUSG00000036815_ENSGALG00000012156
chr1:123057727-123058266	chr1	123057727	123058266	540	chr1:123321471-124045559	Dpp10	ENSMUSG00000036815	Yes	2					ENSMUSG00000036815_ENSGALG00000012156
chr1:123068175-123068637	chr1	123068175	123068637	463	chr1:123321471-124045559	Dpp10	ENSMUSG00000036815	Yes	3					ENSMUSG00000036815_ENSGALG00000012156
chr1:123097582-123098071	chr1	123097582	123098071	490	chr1:123321471-124045559	Dpp10	ENSMUSG00000036815	Yes	3					ENSMUSG00000036815_ENSGALG00000012156
chr1:123181153-123181667	chr1	123181153	123181667	515	chr1:123321471-124045559	Dpp10	ENSMUSG00000036815	No						ENSMUSG00000036815_ENSGALG00000012156
chr1:123225995-123227185	chr1	123225995	123227185	1191	chr1:123321471-124045559	Dpp10	ENSMUSG00000036815	Yes	3					ENSMUSG00000036815_ENSGALG00000012156
chr1:123544550-123544816	chr1	123544550	123544816	267	chr1:123321471-124045559	Dpp10	ENSMUSG00000036815	Yes	1					ENSMUSG00000036815_ENSGALG00000012156
chr1:123648669-123648948	chr1	123648669	123648948	280	chr1:123321471-124045559	Dpp10	ENSMUSG00000036815	Yes	3					ENSMUSG00000036815_ENSGALG00000012156
chr1:123841112-123842007	chr1	123841112	123842007	896	chr1:123321471-124045559	Dpp10	ENSMUSG00000036815	Yes	6					ENSMUSG00000036815_ENSGALG00000012156
chr1:123857095-123857787	chr1	123857095	123857787	693	chr1:123321471-124045559	Dpp10	ENSMUSG00000036815	Yes	1					ENSMUSG00000036815_ENSGALG00000012156
chr1:123974715-123974932	chr1	123974715	123974932	218	chr1:123321471-124045559	Dpp10	ENSMUSG00000036815	No						ENSMUSG00000036815_ENSGALG00000012156
chr1:12398121-12399121	chr1	12398121	12399121	1001	chr1:12692277-12861192	Sulf1	ENSMUSG00000016918	Yes	6	5				ENSMUSG00000016918_ENSGALG00000039553
chr1:124002615-124003343	chr1	124002615	124003343	729	chr1:123321471-124045559	Dpp10	ENSMUSG00000036815	Yes	5					ENSMUSG00000036815_ENSGALG00000012156
chr1:124041657-124041866	chr1	124041657	124041866	210	chr1:123321471-124045559	Dpp10	ENSMUSG00000036815	No						ENSMUSG00000036815_ENSGALG00000012156
chr1:124044069-124044436	chr1	124044069	124044436	368	chr1:123321471-124045559	Dpp10	ENSMUSG00000036815	No						ENSMUSG00000036815_ENSGALG00000012156
chr1:124045686-124046468	chr1	124045686	124046468	783	chr1:123321471-124045559	Dpp10	ENSMUSG00000036815	No						ENSMUSG00000036815_ENSGALG00000012156
chr1:124059186-124059757	chr1	124059186	124059757	572	chr1:123321471-124045559	Dpp10	ENSMUSG00000036815	Yes	5					ENSMUSG00000036815_ENSGALG00000012156
chr1:124090460-124091103	chr1	124090460	124091103	644	chr1:123321471-124045559	Dpp10	ENSMUSG00000036815	No						ENSMUSG00000036815_ENSGALG00000012156
chr1:124103103-124103357	chr1	124103103	124103357	255	chr1:123321471-124045559	Dpp10	ENSMUSG00000036815	No						ENSMUSG00000036815_ENSGALG00000012156
chr1:124268710-124269549	chr1	124268710	124269549	840	chr1:123321471-124045559	Dpp10	ENSMUSG00000036815	Yes	6					ENSMUSG00000036815_ENSGALG00000012156
chr1:124302699-124303192	chr1	124302699	124303192	494	chr1:123321471-124045559	Dpp10	ENSMUSG00000036815	Yes	3					ENSMUSG00000036815_ENSGALG00000012156
chr1:124305774-124306880	chr1	124305774	124306880	1107	chr1:123321471-124045559	Dpp10	ENSMUSG00000036815	Yes	6					ENSMUSG00000036815_ENSGALG00000012156
chr1:124338603-124338985	chr1	124338603	124338985	383	chr1:123321471-124045559	Dpp10	ENSMUSG00000036815	Yes	3					ENSMUSG00000036815_ENSGALG00000012156
chr1:12436020-12436953	chr1	12436020	12436953	934	chr1:12692277-12861192	Sulf1	ENSMUSG00000016918	No		5				ENSMUSG00000016918_ENSGALG00000039553
chr1:12437712-12438223	chr1	12437712	12438223	512	chr1:12692277-12861192	Sulf1	ENSMUSG00000016918	Yes	5	5				ENSMUSG00000016918_ENSGALG00000039553
chr1:124435587-124436516	chr1	124435587	124436516	930	chr1:123321471-124045559	Dpp10	ENSMUSG00000036815	Yes	3					ENSMUSG00000036815_ENSGALG00000012156
chr1:124450209-124450458	chr1	124450209	124450458	250	chr1:123321471-124045559	Dpp10	ENSMUSG00000036815	Yes	2					ENSMUSG00000036815_ENSGALG00000012156
chr1:124488495-124488989	chr1	124488495	124488989	495	chr1:123321471-124045559	Dpp10	ENSMUSG00000036815	Yes	2					ENSMUSG00000036815_ENSGALG00000012156
chr1:124517492-124518057	chr1	124517492	124518057	566	chr1:123321471-124045559	Dpp10	ENSMUSG00000036815	Yes	2					ENSMUSG00000036815_ENSGALG00000012156
chr1:12456630-12457345	chr1	12456630	12457345	716	chr1:12692277-12861192	Sulf1	ENSMUSG00000016918	Yes	3	5				ENSMUSG00000016918_ENSGALG00000039553
chr1:124588349-124589217	chr1	124588349	124589217	869	chr1:123321471-124045559	Dpp10	ENSMUSG00000036815	Yes	3					ENSMUSG00000036815_ENSGALG00000012156
chr1:124591375-124592116	chr1	124591375	124592116	742	chr1:123321471-124045559	Dpp10	ENSMUSG00000036815	Yes	2					ENSMUSG00000036815_ENSGALG00000012156
chr1:124629919-124630451	chr1	124629919	124630451	533	chr1:123321471-124045559	Dpp10	ENSMUSG00000036815	Yes	2					ENSMUSG00000036815_ENSGALG00000012156
chr1:124652180-124653164	chr1	124652180	124653164	985	chr1:123321471-124045559	Dpp10	ENSMUSG00000036815	Yes	2					ENSMUSG00000036815_ENSGALG00000012156
chr1:124662184-124662638	chr1	124662184	124662638	455	chr1:123321471-124045559	Dpp10	ENSMUSG00000036815	Yes	5					ENSMUSG00000036815_ENSGALG00000012156
chr1:124662705-124663471	chr1	124662705	124663471	767	chr1:123321471-124045559	Dpp10	ENSMUSG00000036815	Yes	5					ENSMUSG00000036815_ENSGALG00000012156
chr1:124717993-124718615	chr1	124717993	124718615	623	chr1:123321471-124045559	Dpp10	ENSMUSG00000036815	No						ENSMUSG00000036815_ENSGALG00000012156
chr1:12478632-12479661	chr1	12478632	12479661	1030	chr1:12692277-12861192	Sulf1	ENSMUSG00000016918	Yes	3	5				ENSMUSG00000016918_ENSGALG00000039553
chr1:124845477-124846165	chr1	124845477	124846165	689	chr1:125392905-125435727	Actr3	ENSMUSG00000026341	Yes	5					ENSMUSG00000026341_ENSGALG00000012159
chr1:12488949-12489704	chr1	12488949	12489704	756	chr1:12692277-12861192	Sulf1	ENSMUSG00000016918	Yes	5	5				ENSMUSG00000016918_ENSGALG00000039553
chr1:124889646-124890213	chr1	124889646	124890213	568	chr1:125392905-125435727	Actr3	ENSMUSG00000026341	Yes	6					ENSMUSG00000026341_ENSGALG00000012159
chr1:124957097-124957874	chr1	124957097	124957874	778	chr1:125392905-125435727	Actr3	ENSMUSG00000026341	Yes	6					ENSMUSG00000026341_ENSGALG00000012159
chr1:124966151-124966544	chr1	124966151	124966544	394	chr1:125392905-125435727	Actr3	ENSMUSG00000026341	No						ENSMUSG00000026341_ENSGALG00000012159
chr1:12500059-12501000	chr1	12500059	12501000	942	chr1:12692277-12861192	Sulf1	ENSMUSG00000016918	Yes	5	5				ENSMUSG00000016918_ENSGALG00000039553
chr1:125013348-125013835	chr1	125013348	125013835	488	chr1:125392905-125435727	Actr3	ENSMUSG00000026341	Yes	6					ENSMUSG00000026341_ENSGALG00000012159
chr1:12510105-12511054	chr1	12510105	12511054	950	chr1:12692277-12861192	Sulf1	ENSMUSG00000016918	Yes	2	5				ENSMUSG00000016918_ENSGALG00000039553
chr1:125123707-125124491	chr1	125123707	125124491	785	chr1:125392905-125435727	Actr3	ENSMUSG00000026341	Yes	3					ENSMUSG00000026341_ENSGALG00000012159
chr1:125158124-125159265	chr1	125158124	125159265	1142	chr1:125392905-125435727	Actr3	ENSMUSG00000026341	Yes	6					ENSMUSG00000026341_ENSGALG00000012159
chr1:125223035-125223767	chr1	125223035	125223767	733	chr1:125392905-125435727	Actr3	ENSMUSG00000026341	Yes	2					ENSMUSG00000026341_ENSGALG00000012159
chr1:125272782-125273600	chr1	125272782	125273600	819	chr1:125392905-125435727	Actr3	ENSMUSG00000026341	Yes	5					ENSMUSG00000026341_ENSGALG00000012159
chr1:125350571-125351434	chr1	125350571	125351434	864	chr1:125392905-125435727	Actr3	ENSMUSG00000026341	Yes	2					ENSMUSG00000026341_ENSGALG00000012159
chr1:125370656-125371456	chr1	125370656	125371456	801	chr1:125392905-125435727	Actr3	ENSMUSG00000026341	Yes	2					ENSMUSG00000026341_ENSGALG00000012159
chr1:125372731-125373186	chr1	125372731	125373186	456	chr1:125392905-125435727	Actr3	ENSMUSG00000026341	Yes	5					ENSMUSG00000026341_ENSGALG00000012159
chr1:125378864-125379569	chr1	125378864	125379569	706	chr1:125392905-125435727	Actr3	ENSMUSG00000026341	No						ENSMUSG00000026341_ENSGALG00000012159
chr1:125388110-125388895	chr1	125388110	125388895	786	chr1:125392905-125435727	Actr3	ENSMUSG00000026341	Yes	5					ENSMUSG00000026341_ENSGALG00000012159
chr1:125427056-125427444	chr1	125427056	125427444	389	chr1:125392905-125435727	Actr3	ENSMUSG00000026341	Yes	6					ENSMUSG00000026341_ENSGALG00000012159
chr1:125428267-125428714	chr1	125428267	125428714	448	chr1:125392905-125435727	Actr3	ENSMUSG00000026341	No						ENSMUSG00000026341_ENSGALG00000012159
chr1:125434637-125434985	chr1	125434637	125434985	349	chr1:125392905-125435727	Actr3	ENSMUSG00000026341	No						ENSMUSG00000026341_ENSGALG00000012159
chr1:125435027-125436297	chr1	125435027	125436297	1271	chr1:125392905-125435727	Actr3	ENSMUSG00000026341	No						ENSMUSG00000026341_ENSGALG00000012159
chr1:125463070-125463844	chr1	125463070	125463844	775	chr1:125392905-125435727	Actr3	ENSMUSG00000026341	Yes	3					ENSMUSG00000026341_ENSGALG00000012159
chr1:125482489-125482814	chr1	125482489	125482814	326	chr1:125392905-125435727	Actr3	ENSMUSG00000026341	Yes	5					ENSMUSG00000026341_ENSGALG00000012159
chr1:125488986-125489760	chr1	125488986	125489760	775	chr1:125392905-125435727	Actr3	ENSMUSG00000026341	Yes	3					ENSMUSG00000026341_ENSGALG00000012159
chr1:125504860-125506009	chr1	125504860	125506009	1150	chr1:125560595-125595820	Slc35f5	ENSMUSG00000026342	Yes	5					ENSMUSG00000026342_ENSGALG00000012166
chr1:125526036-125526971	chr1	125526036	125526971	936	chr1:125560595-125595820	Slc35f5	ENSMUSG00000026342	Yes	3					ENSMUSG00000026342_ENSGALG00000012166
chr1:125560143-125561563	chr1	125560143	125561563	1421	chr1:125560595-125595820	Slc35f5	ENSMUSG00000026342	No						ENSMUSG00000026342_ENSGALG00000012166
chr1:125607078-125608013	chr1	125607078	125608013	936	chr1:125560595-125595820	Slc35f5	ENSMUSG00000026342	No						ENSMUSG00000026342_ENSGALG00000012166
chr1:125669108-125669498	chr1	125669108	125669498	391	chr1:125676995-125873862	Gpr39	ENSMUSG00000026343	No						ENSMUSG00000026343_ENSGALG00000012171
chr1:125676584-125677227	chr1	125676584	125677227	644	chr1:125676995-125873862	Gpr39	ENSMUSG00000026343	No						ENSMUSG00000026343_ENSGALG00000012171
chr1:125687505-125688653	chr1	125687505	125688653	1149	chr1:125676995-125873862	Gpr39	ENSMUSG00000026343	Yes	2					ENSMUSG00000026343_ENSGALG00000012171
chr1:125701833-125702342	chr1	125701833	125702342	510	chr1:125676995-125873862	Gpr39	ENSMUSG00000026343	No						ENSMUSG00000026343_ENSGALG00000012171
chr1:12571834-12572317	chr1	12571834	12572317	484	chr1:12692277-12861192	Sulf1	ENSMUSG00000016918	Yes	5	5				ENSMUSG00000016918_ENSGALG00000039553
chr1:125729590-125730719	chr1	125729590	125730719	1130	chr1:125676995-125873862	Gpr39	ENSMUSG00000026343	No						ENSMUSG00000026343_ENSGALG00000012171
chr1:12576873-12577626	chr1	12576873	12577626	754	chr1:12692277-12861192	Sulf1	ENSMUSG00000016918	No		5				ENSMUSG00000016918_ENSGALG00000039553
chr1:125789673-125790232	chr1	125789673	125790232	560	chr1:125676995-125873862	Gpr39	ENSMUSG00000026343	No						ENSMUSG00000026343_ENSGALG00000012171
chr1:125804664-125804973	chr1	125804664	125804973	310	chr1:125867622-125913101	Lypd1	ENSMUSG00000026344	Yes	5	4				ENSMUSG00000026344_ENSGALG00000012176
chr1:125847465-125847921	chr1	125847465	125847921	457	chr1:125867622-125913101	Lypd1	ENSMUSG00000026344	Yes	2	4				ENSMUSG00000026344_ENSGALG00000012176
chr1:125910209-125910854	chr1	125910209	125910854	646	chr1:125867622-125913101	Lypd1	ENSMUSG00000026344	No		4				ENSMUSG00000026344_ENSGALG00000012176
chr1:125911044-125913087	chr1	125911044	125913087	2044	chr1:125867622-125913101	Lypd1	ENSMUSG00000026344	No		4				ENSMUSG00000026344_ENSGALG00000012176
chr1:125945123-125945710	chr1	125945123	125945710	588	chr1:125867622-125913101	Lypd1	ENSMUSG00000026344	Yes	5	4				ENSMUSG00000026344_ENSGALG00000012176
chr1:125996291-125997058	chr1	125996291	125997058	768	chr1:125867622-125913101	Lypd1	ENSMUSG00000026344	Yes	3	4				ENSMUSG00000026344_ENSGALG00000012176
chr1:126049777-126050483	chr1	126049777	126050483	707	chr1:125867622-125913101	Lypd1	ENSMUSG00000026344	No		4				ENSMUSG00000026344_ENSGALG00000012176
chr1:126115157-126116792	chr1	126115157	126116792	1636	chr1:125867622-125913101	Lypd1	ENSMUSG00000026344	No		4				ENSMUSG00000026344_ENSGALG00000012176
chr1:126120528-126121229	chr1	126120528	126121229	702	chr1:125867622-125913101	Lypd1	ENSMUSG00000026344	No		4				ENSMUSG00000026344_ENSGALG00000012176
chr1:126123964-126124447	chr1	126123964	126124447	484	chr1:125867622-125913101	Lypd1	ENSMUSG00000026344	No		4				ENSMUSG00000026344_ENSGALG00000012176
chr1:12615328-12616130	chr1	12615328	12616130	803	chr1:12692277-12861192	Sulf1	ENSMUSG00000016918	Yes	5	5				ENSMUSG00000016918_ENSGALG00000039553
chr1:12616169-12616465	chr1	12616169	12616465	297	chr1:12692277-12861192	Sulf1	ENSMUSG00000016918	Yes	5	5				ENSMUSG00000016918_ENSGALG00000039553
chr1:126242034-126242863	chr1	126242034	126242863	830	chr1:125867622-125913101	Lypd1	ENSMUSG00000026344	Yes	6	4				ENSMUSG00000026344_ENSGALG00000012176
chr1:126316913-126317396	chr1	126316913	126317396	484	chr1:125867622-125913101	Lypd1	ENSMUSG00000026344	Yes	2	4				ENSMUSG00000026344_ENSGALG00000012176
chr1:126317851-126318200	chr1	126317851	126318200	350	chr1:125867622-125913101	Lypd1	ENSMUSG00000026344	No		4				ENSMUSG00000026344_ENSGALG00000012176
chr1:126350752-126351965	chr1	126350752	126351965	1214	chr1:125867622-125913101	Lypd1	ENSMUSG00000026344	Yes	2	4				ENSMUSG00000026344_ENSGALG00000012176
chr1:12637326-12637664	chr1	12637326	12637664	339	chr1:12692277-12861192	Sulf1	ENSMUSG00000016918	Yes	2	5				ENSMUSG00000016918_ENSGALG00000039553
chr1:126399147-126399541	chr1	126399147	126399541	395	chr1:125913620-126830799	Nckap5	ENSMUSG00000049690	Yes	5	5				ENSMUSG00000049690_ENSGALG00000012177
chr1:126407830-126408426	chr1	126407830	126408426	597	chr1:125913620-126830799	Nckap5	ENSMUSG00000049690	Yes	3	5				ENSMUSG00000049690_ENSGALG00000012177
chr1:126431326-126432162	chr1	126431326	126432162	837	chr1:125913620-126830799	Nckap5	ENSMUSG00000049690	Yes	2	5				ENSMUSG00000049690_ENSGALG00000012177
chr1:126492058-126493221	chr1	126492058	126493221	1164	chr1:125913620-126830799	Nckap5	ENSMUSG00000049690	No		5				ENSMUSG00000049690_ENSGALG00000012177
chr1:126511456-126512616	chr1	126511456	126512616	1161	chr1:125913620-126830799	Nckap5	ENSMUSG00000049690	Yes	3	5				ENSMUSG00000049690_ENSGALG00000012177
chr1:126560839-126561666	chr1	126560839	126561666	828	chr1:125913620-126830799	Nckap5	ENSMUSG00000049690	Yes	2	5				ENSMUSG00000049690_ENSGALG00000012177
chr1:126568865-126569187	chr1	126568865	126569187	323	chr1:125913620-126830799	Nckap5	ENSMUSG00000049690	No		5				ENSMUSG00000049690_ENSGALG00000012177
chr1:12657368-12658077	chr1	12657368	12658077	710	chr1:12692277-12861192	Sulf1	ENSMUSG00000016918	Yes	1	5				ENSMUSG00000016918_ENSGALG00000039553
chr1:126597395-126597910	chr1	126597395	126597910	516	chr1:125913620-126830799	Nckap5	ENSMUSG00000049690	Yes	6	5				ENSMUSG00000049690_ENSGALG00000012177
chr1:126600538-126601414	chr1	126600538	126601414	877	chr1:125913620-126830799	Nckap5	ENSMUSG00000049690	Yes	6	5				ENSMUSG00000049690_ENSGALG00000012177
chr1:126621736-126622483	chr1	126621736	126622483	748	chr1:125913620-126830799	Nckap5	ENSMUSG00000049690	Yes	5	5				ENSMUSG00000049690_ENSGALG00000012177
chr1:126660232-126660909	chr1	126660232	126660909	678	chr1:125913620-126830799	Nckap5	ENSMUSG00000049690	Yes	3	5				ENSMUSG00000049690_ENSGALG00000012177
chr1:126676663-126677106	chr1	126676663	126677106	444	chr1:125913620-126830799	Nckap5	ENSMUSG00000049690	No		5				ENSMUSG00000049690_ENSGALG00000012177
chr1:126683418-126684577	chr1	126683418	126684577	1160	chr1:125913620-126830799	Nckap5	ENSMUSG00000049690	Yes	5	5				ENSMUSG00000049690_ENSGALG00000012177
chr1:126700662-126701213	chr1	126700662	126701213	552	chr1:125913620-126830799	Nckap5	ENSMUSG00000049690	Yes	3	5				ENSMUSG00000049690_ENSGALG00000012177
chr1:126702761-126703337	chr1	126702761	126703337	577	chr1:125913620-126830799	Nckap5	ENSMUSG00000049690	Yes	6	5				ENSMUSG00000049690_ENSGALG00000012177
chr1:126726518-126726746	chr1	126726518	126726746	229	chr1:125913620-126830799	Nckap5	ENSMUSG00000049690	No		5				ENSMUSG00000049690_ENSGALG00000012177
chr1:126727913-126728396	chr1	126727913	126728396	484	chr1:125913620-126830799	Nckap5	ENSMUSG00000049690	Yes	5	5				ENSMUSG00000049690_ENSGALG00000012177
chr1:126737591-126738659	chr1	126737591	126738659	1069	chr1:125913620-126830799	Nckap5	ENSMUSG00000049690	Yes	2	5				ENSMUSG00000049690_ENSGALG00000012177
chr1:126744331-126745258	chr1	126744331	126745258	928	chr1:125913620-126830799	Nckap5	ENSMUSG00000049690	Yes	3	5				ENSMUSG00000049690_ENSGALG00000012177
chr1:126751190-126751506	chr1	126751190	126751506	317	chr1:125913620-126830799	Nckap5	ENSMUSG00000049690	Yes	5	5				ENSMUSG00000049690_ENSGALG00000012177
chr1:126799108-126800175	chr1	126799108	126800175	1068	chr1:125913620-126830799	Nckap5	ENSMUSG00000049690	Yes	5	5				ENSMUSG00000049690_ENSGALG00000012177
chr1:126809524-126810081	chr1	126809524	126810081	558	chr1:125913620-126830799	Nckap5	ENSMUSG00000049690	No		5				ENSMUSG00000049690_ENSGALG00000012177
chr1:126817374-126818053	chr1	126817374	126818053	680	chr1:125913620-126830799	Nckap5	ENSMUSG00000049690	Yes	1	5				ENSMUSG00000049690_ENSGALG00000012177
chr1:126829870-126831118	chr1	126829870	126831118	1249	chr1:125913620-126830799	Nckap5	ENSMUSG00000049690	Yes	5	5				ENSMUSG00000049690_ENSGALG00000012177
chr1:126867952-126868479	chr1	126867952	126868479	528	chr1:125913620-126830799	Nckap5	ENSMUSG00000049690	Yes	4	5				ENSMUSG00000049690_ENSGALG00000012177
chr1:12689588-12689875	chr1	12689588	12689875	288	chr1:12692277-12861192	Sulf1	ENSMUSG00000016918	No		5				ENSMUSG00000016918_ENSGALG00000039553
chr1:12691767-12692702	chr1	12691767	12692702	936	chr1:12692277-12861192	Sulf1	ENSMUSG00000016918	No		5				ENSMUSG00000016918_ENSGALG00000039553
chr1:12692848-12693189	chr1	12692848	12693189	342	chr1:12692277-12861192	Sulf1	ENSMUSG00000016918	No		5				ENSMUSG00000016918_ENSGALG00000039553
chr1:126931563-126932335	chr1	126931563	126932335	773	chr1:125913620-126830799	Nckap5	ENSMUSG00000049690	Yes	2	5				ENSMUSG00000049690_ENSGALG00000012177
chr1:12693288-12693624	chr1	12693288	12693624	337	chr1:12692277-12861192	Sulf1	ENSMUSG00000016918	Yes	5	5				ENSMUSG00000016918_ENSGALG00000039553
chr1:126939195-126939638	chr1	126939195	126939638	444	chr1:125913620-126830799	Nckap5	ENSMUSG00000049690	Yes	1	5				ENSMUSG00000049690_ENSGALG00000012177
chr1:126940208-126940771	chr1	126940208	126940771	564	chr1:125913620-126830799	Nckap5	ENSMUSG00000049690	No		5				ENSMUSG00000049690_ENSGALG00000012177
chr1:126983769-126984300	chr1	126983769	126984300	532	chr1:125913620-126830799	Nckap5	ENSMUSG00000049690	No		5				ENSMUSG00000049690_ENSGALG00000012177
chr1:126993133-126993735	chr1	126993133	126993735	603	chr1:125913620-126830799	Nckap5	ENSMUSG00000049690	No		5				ENSMUSG00000049690_ENSGALG00000012177
chr1:127001334-127002335	chr1	127001334	127002335	1002	chr1:125913620-126830799	Nckap5	ENSMUSG00000049690	Yes	5	5				ENSMUSG00000049690_ENSGALG00000012177
chr1:127011937-127012367	chr1	127011937	127012367	431	chr1:125913620-126830799	Nckap5	ENSMUSG00000049690	No		5				ENSMUSG00000049690_ENSGALG00000012177
chr1:127015684-127016332	chr1	127015684	127016332	649	chr1:125913620-126830799	Nckap5	ENSMUSG00000049690	No		5				ENSMUSG00000049690_ENSGALG00000012177
chr1:127017729-127018034	chr1	127017729	127018034	306	chr1:125913620-126830799	Nckap5	ENSMUSG00000049690	No		5				ENSMUSG00000049690_ENSGALG00000012177
chr1:127039949-127040722	chr1	127039949	127040722	774	chr1:127205015-127488336	Mgat5	ENSMUSG00000036155	Yes	6
chr1:127045988-127046433	chr1	127045988	127046433	446	chr1:127205015-127488336	Mgat5	ENSMUSG00000036155	Yes	3
chr1:127168245-127168617	chr1	127168245	127168617	373	chr1:127205015-127488336	Mgat5	ENSMUSG00000036155	No
chr1:12717865-12719081	chr1	12717865	12719081	1217	chr1:12692277-12861192	Sulf1	ENSMUSG00000016918	No		5				ENSMUSG00000016918_ENSGALG00000039553
chr1:127197596-127197843	chr1	127197596	127197843	248	chr1:127205015-127488336	Mgat5	ENSMUSG00000036155	No
chr1:127204618-127206228	chr1	127204618	127206228	1611	chr1:127205015-127488336	Mgat5	ENSMUSG00000036155	Yes	2
chr1:127217521-127218099	chr1	127217521	127218099	579	chr1:127205015-127488336	Mgat5	ENSMUSG00000036155	No
chr1:127236304-127236648	chr1	127236304	127236648	345	chr1:127205015-127488336	Mgat5	ENSMUSG00000036155	Yes	2
chr1:127239708-127240524	chr1	127239708	127240524	817	chr1:127205015-127488336	Mgat5	ENSMUSG00000036155	No
chr1:127249206-127249566	chr1	127249206	127249566	361	chr1:127205015-127488336	Mgat5	ENSMUSG00000036155	Yes	5
chr1:127260783-127261621	chr1	127260783	127261621	839	chr1:127205015-127488336	Mgat5	ENSMUSG00000036155	Yes	6
chr1:127261958-127262509	chr1	127261958	127262509	552	chr1:127205015-127488336	Mgat5	ENSMUSG00000036155	No
chr1:127317522-127317962	chr1	127317522	127317962	441	chr1:127205015-127488336	Mgat5	ENSMUSG00000036155	No
chr1:12736145-12736439	chr1	12736145	12736439	295	chr1:12692277-12861192	Sulf1	ENSMUSG00000016918	No		5				ENSMUSG00000016918_ENSGALG00000039553
chr1:127371872-127372604	chr1	127371872	127372604	733	chr1:127205015-127488336	Mgat5	ENSMUSG00000036155	Yes	6
chr1:127387206-127388127	chr1	127387206	127388127	922	chr1:127205015-127488336	Mgat5	ENSMUSG00000036155	Yes	5
chr1:127393413-127394298	chr1	127393413	127394298	886	chr1:127205015-127488336	Mgat5	ENSMUSG00000036155	Yes	3
chr1:127409400-127409909	chr1	127409400	127409909	510	chr1:127205015-127488336	Mgat5	ENSMUSG00000036155	No
chr1:127442624-127443396	chr1	127442624	127443396	773	chr1:127486546-127679548	Tmem163	ENSMUSG00000026347	Yes	2	5				ENSMUSG00000026347_ENSGALG00000012190
chr1:127458868-127459869	chr1	127458868	127459869	1002	chr1:127486546-127679548	Tmem163	ENSMUSG00000026347	Yes	5	5				ENSMUSG00000026347_ENSGALG00000012190
chr1:127484693-127485321	chr1	127484693	127485321	629	chr1:127486546-127679548	Tmem163	ENSMUSG00000026347	No		5				ENSMUSG00000026347_ENSGALG00000012190
chr1:12748582-12749120	chr1	12748582	12749120	539	chr1:12692277-12861192	Sulf1	ENSMUSG00000016918	No		5				ENSMUSG00000016918_ENSGALG00000039553
chr1:127496764-127497081	chr1	127496764	127497081	318	chr1:127486546-127679548	Tmem163	ENSMUSG00000026347	No		5				ENSMUSG00000026347_ENSGALG00000012190
chr1:127500105-127500730	chr1	127500105	127500730	626	chr1:127486546-127679548	Tmem163	ENSMUSG00000026347	No		5				ENSMUSG00000026347_ENSGALG00000012190
chr1:127531207-127531820	chr1	127531207	127531820	614	chr1:127486546-127679548	Tmem163	ENSMUSG00000026347	Yes	1	5				ENSMUSG00000026347_ENSGALG00000012190
chr1:127535628-127536771	chr1	127535628	127536771	1144	chr1:127486546-127679548	Tmem163	ENSMUSG00000026347	Yes	2	5				ENSMUSG00000026347_ENSGALG00000012190
chr1:127537173-127537956	chr1	127537173	127537956	784	chr1:127486546-127679548	Tmem163	ENSMUSG00000026347	Yes	2	5				ENSMUSG00000026347_ENSGALG00000012190
chr1:127555805-127556742	chr1	127555805	127556742	938	chr1:127486546-127679548	Tmem163	ENSMUSG00000026347	Yes	5	5				ENSMUSG00000026347_ENSGALG00000012190
chr1:127619106-127619681	chr1	127619106	127619681	576	chr1:127486546-127679548	Tmem163	ENSMUSG00000026347	Yes	4	5				ENSMUSG00000026347_ENSGALG00000012190
chr1:127625669-127626526	chr1	127625669	127626526	858	chr1:127486546-127679548	Tmem163	ENSMUSG00000026347	No		5				ENSMUSG00000026347_ENSGALG00000012190
chr1:127660980-127661916	chr1	127660980	127661916	937	chr1:127486546-127679548	Tmem163	ENSMUSG00000026347	No		5				ENSMUSG00000026347_ENSGALG00000012190
chr1:127677137-127678570	chr1	127677137	127678570	1434	chr1:127486546-127679548	Tmem163	ENSMUSG00000026347	No		5				ENSMUSG00000026347_ENSGALG00000012190
chr1:127679682-127680136	chr1	127679682	127680136	455	chr1:127486546-127679548	Tmem163	ENSMUSG00000026347	No		5				ENSMUSG00000026347_ENSGALG00000012190
chr1:127702276-127702484	chr1	127702276	127702484	209	chr1:127486546-127679548	Tmem163	ENSMUSG00000026347	No		5				ENSMUSG00000026347_ENSGALG00000012190
chr1:12776064-12777244	chr1	12776064	12777244	1181	chr1:12692277-12861192	Sulf1	ENSMUSG00000016918	No		5				ENSMUSG00000016918_ENSGALG00000039553
chr1:127765518-127765808	chr1	127765518	127765808	291	chr1:127774164-127808061	Ccnt2	ENSMUSG00000026349	No						ENSMUSG00000026349_ENSGALG00000012207
chr1:127773403-127774876	chr1	127773403	127774876	1474	chr1:127774164-127808061	Ccnt2	ENSMUSG00000026349	No						ENSMUSG00000026349_ENSGALG00000012207
chr1:127827213-127827983	chr1	127827213	127827983	771	chr1:127815253-127855031	Map3k19	ENSMUSG00000051590	No						ENSMUSG00000051590_ENSGALG00000028457
chr1:127868384-127869334	chr1	127868384	127869334	951	chr1:127868773-127943868	Rab3gap1	ENSMUSG00000036104	No						ENSMUSG00000036104_ENSGALG00000012214
chr1:12791853-12792365	chr1	12791853	12792365	513	chr1:12692277-12861192	Sulf1	ENSMUSG00000016918	No		5				ENSMUSG00000016918_ENSGALG00000039553
chr1:12795065-12795582	chr1	12795065	12795582	518	chr1:12692277-12861192	Sulf1	ENSMUSG00000016918	Yes	1	5				ENSMUSG00000016918_ENSGALG00000039553
chr1:127958386-127959234	chr1	127958386	127959234	849	chr1:127868773-127943868	Rab3gap1	ENSMUSG00000036104	No						ENSMUSG00000036104_ENSGALG00000012214
chr1:127974847-127975446	chr1	127974847	127975446	600	chr1:127868773-127943868	Rab3gap1	ENSMUSG00000036104	Yes	5					ENSMUSG00000036104_ENSGALG00000012214
chr1:127980935-127981728	chr1	127980935	127981728	794	chr1:127868773-127943868	Rab3gap1	ENSMUSG00000036104	Yes	6					ENSMUSG00000036104_ENSGALG00000012214
chr1:127985153-127985815	chr1	127985153	127985815	663	chr1:127868773-127943868	Rab3gap1	ENSMUSG00000036104	Yes	6					ENSMUSG00000036104_ENSGALG00000012214
chr1:128068985-128069472	chr1	128068985	128069472	488	chr1:127954184-128103047	Zranb3	ENSMUSG00000036086	No						ENSMUSG00000036086_ENSGALG00000012223
chr1:128102326-128103938	chr1	128102326	128103938	1613	chr1:128103301-128237736	R3hdm1	ENSMUSG00000056211	Yes	2					ENSMUSG00000056211_ENSGALG00000012246
chr1:12814278-12815421	chr1	12814278	12815421	1144	chr1:12692277-12861192	Sulf1	ENSMUSG00000016918	Yes	3	5				ENSMUSG00000016918_ENSGALG00000039553
chr1:128213107-128213586	chr1	128213107	128213586	480	chr1:128243964-128279378	Ubxn4	ENSMUSG00000026353	Yes	5					ENSMUSG00000026353_ENSGALG00000012259
chr1:128223380-128223651	chr1	128223380	128223651	272	chr1:128243964-128279378	Ubxn4	ENSMUSG00000026353	Yes	2					ENSMUSG00000026353_ENSGALG00000012259
chr1:128243732-128244979	chr1	128243732	128244979	1248	chr1:128243964-128279378	Ubxn4	ENSMUSG00000026353	Yes	2					ENSMUSG00000026353_ENSGALG00000012259
chr1:12834484-12835142	chr1	12834484	12835142	659	chr1:12692277-12861192	Sulf1	ENSMUSG00000016918	No		5				ENSMUSG00000016918_ENSGALG00000039553
chr1:12835502-12836396	chr1	12835502	12836396	895	chr1:12692277-12861192	Sulf1	ENSMUSG00000016918	No		5				ENSMUSG00000016918_ENSGALG00000039553
chr1:128358915-128360165	chr1	128358915	128360165	1251	chr1:128331590-128359664	Mcm6	ENSMUSG00000026355	Yes	2					ENSMUSG00000026355_ENSGALG00000012348
chr1:12836516-12837268	chr1	12836516	12837268	753	chr1:12692277-12861192	Sulf1	ENSMUSG00000016918	Yes	2	5				ENSMUSG00000016918_ENSGALG00000039553
chr1:128368719-128369173	chr1	128368719	128369173	455	chr1:128331590-128359664	Mcm6	ENSMUSG00000026355	No						ENSMUSG00000026355_ENSGALG00000012348
chr1:128372212-128372450	chr1	128372212	128372450	239	chr1:128331590-128359664	Mcm6	ENSMUSG00000026355	No						ENSMUSG00000026355_ENSGALG00000012348
chr1:128416558-128417906	chr1	128416558	128417906	1349	chr1:128363707-128417368	Dars	ENSMUSG00000026356	No		6				ENSMUSG00000026356_ENSGALG00000012355
chr1:128444239-128444804	chr1	128444239	128444804	566	chr1:128363707-128417368	Dars	ENSMUSG00000026356	Yes	5	6				ENSMUSG00000026356_ENSGALG00000012355
chr1:128456898-128457417	chr1	128456898	128457417	520	chr1:128363707-128417368	Dars	ENSMUSG00000026356	Yes	2	6				ENSMUSG00000026356_ENSGALG00000012355
chr1:128471972-128473252	chr1	128471972	128473252	1281	chr1:128363707-128417368	Dars	ENSMUSG00000026356	Yes	2	6				ENSMUSG00000026356_ENSGALG00000012355
chr1:128532660-128533009	chr1	128532660	128533009	350	chr1:128588199-128592293	Cxcr4	ENSMUSG00000045382	No		2				ENSMUSG00000045382_ENSGALG00000012357
chr1:128535402-128536223	chr1	128535402	128536223	822	chr1:128588199-128592293	Cxcr4	ENSMUSG00000045382	No		2				ENSMUSG00000045382_ENSGALG00000012357
chr1:128542061-128542665	chr1	128542061	128542665	605	chr1:128588199-128592293	Cxcr4	ENSMUSG00000045382	Yes	4	2				ENSMUSG00000045382_ENSGALG00000012357
chr1:128551723-128552299	chr1	128551723	128552299	577	chr1:128588199-128592293	Cxcr4	ENSMUSG00000045382	No		2				ENSMUSG00000045382_ENSGALG00000012357
chr1:128590912-128592880	chr1	128590912	128592880	1969	chr1:128588199-128592293	Cxcr4	ENSMUSG00000045382	No		2				ENSMUSG00000045382_ENSGALG00000012357
chr1:128592983-128593570	chr1	128592983	128593570	588	chr1:128588199-128592293	Cxcr4	ENSMUSG00000045382	No		2				ENSMUSG00000045382_ENSGALG00000012357
chr1:128602100-128602531	chr1	128602100	128602531	432	chr1:128588199-128592293	Cxcr4	ENSMUSG00000045382	No		2				ENSMUSG00000045382_ENSGALG00000012357
chr1:128623216-128623881	chr1	128623216	128623881	666	chr1:128588199-128592293	Cxcr4	ENSMUSG00000045382	No		2				ENSMUSG00000045382_ENSGALG00000012357
chr1:128636349-128636867	chr1	128636349	128636867	519	chr1:128588199-128592293	Cxcr4	ENSMUSG00000045382	No		2				ENSMUSG00000045382_ENSGALG00000012357
chr1:12863852-12864540	chr1	12863852	12864540	689	chr1:12866549-12992650	Slco5a1	ENSMUSG00000025938	Yes	2					ENSMUSG00000025938_ENSGALG00000029842
chr1:128643005-128643887	chr1	128643005	128643887	883	chr1:128588199-128592293	Cxcr4	ENSMUSG00000045382	Yes	6	2				ENSMUSG00000045382_ENSGALG00000012357
chr1:12864934-12865627	chr1	12864934	12865627	694	chr1:12866549-12992650	Slco5a1	ENSMUSG00000025938	No						ENSMUSG00000025938_ENSGALG00000029842
chr1:128675098-128675406	chr1	128675098	128675406	309	chr1:128588199-128592293	Cxcr4	ENSMUSG00000045382	No		2				ENSMUSG00000045382_ENSGALG00000012357
chr1:128686945-128687704	chr1	128686945	128687704	760	chr1:128588199-128592293	Cxcr4	ENSMUSG00000045382	Yes	6	2				ENSMUSG00000045382_ENSGALG00000012357
chr1:128692322-128692689	chr1	128692322	128692689	368	chr1:128588199-128592293	Cxcr4	ENSMUSG00000045382	No		2				ENSMUSG00000045382_ENSGALG00000012357
chr1:128733543-128734110	chr1	128733543	128734110	568	chr1:128588199-128592293	Cxcr4	ENSMUSG00000045382	Yes	4	2				ENSMUSG00000045382_ENSGALG00000012357
chr1:128758168-128759046	chr1	128758168	128759046	879	chr1:128588199-128592293	Cxcr4	ENSMUSG00000045382	No		2				ENSMUSG00000045382_ENSGALG00000012357
chr1:128779243-128779534	chr1	128779243	128779534	292	chr1:128588199-128592293	Cxcr4	ENSMUSG00000045382	No		2				ENSMUSG00000045382_ENSGALG00000012357
chr1:128798769-128799492	chr1	128798769	128799492	724	chr1:128588199-128592293	Cxcr4	ENSMUSG00000045382	Yes	5	2				ENSMUSG00000045382_ENSGALG00000012357
chr1:128803058-128804101	chr1	128803058	128804101	1044	chr1:128588199-128592293	Cxcr4	ENSMUSG00000045382	Yes	1	2				ENSMUSG00000045382_ENSGALG00000012357
chr1:128823553-128824723	chr1	128823553	128824723	1171	chr1:128588199-128592293	Cxcr4	ENSMUSG00000045382	No		2				ENSMUSG00000045382_ENSGALG00000012357
chr1:128829559-128829887	chr1	128829559	128829887	329	chr1:128588199-128592293	Cxcr4	ENSMUSG00000045382	Yes	2	2				ENSMUSG00000045382_ENSGALG00000012357
chr1:128831701-128832929	chr1	128831701	128832929	1229	chr1:128588199-128592293	Cxcr4	ENSMUSG00000045382	No		2				ENSMUSG00000045382_ENSGALG00000012357
chr1:128875101-128875775	chr1	128875101	128875775	675	chr1:128588199-128592293	Cxcr4	ENSMUSG00000045382	Yes	2	2				ENSMUSG00000045382_ENSGALG00000012357
chr1:128911638-128912838	chr1	128911638	128912838	1201	chr1:128588199-128592293	Cxcr4	ENSMUSG00000045382	Yes	5	2				ENSMUSG00000045382_ENSGALG00000012357
chr1:128984350-128985000	chr1	128984350	128985000	651	chr1:129273302-130219278	Thsd7b	ENSMUSG00000042581	No						ENSMUSG00000042581_ENSGALG00000012362
chr1:129078188-129078577	chr1	129078188	129078577	390	chr1:129273302-130219278	Thsd7b	ENSMUSG00000042581	No						ENSMUSG00000042581_ENSGALG00000012362
chr1:129148408-129149440	chr1	129148408	129149440	1033	chr1:129273302-130219278	Thsd7b	ENSMUSG00000042581	Yes	6					ENSMUSG00000042581_ENSGALG00000012362
chr1:129208364-129208966	chr1	129208364	129208966	603	chr1:129273302-130219278	Thsd7b	ENSMUSG00000042581	Yes	5					ENSMUSG00000042581_ENSGALG00000012362
chr1:129244333-129244850	chr1	129244333	129244850	518	chr1:129273302-130219278	Thsd7b	ENSMUSG00000042581	No						ENSMUSG00000042581_ENSGALG00000012362
chr1:129272541-129274225	chr1	129272541	129274225	1685	chr1:129273302-130219278	Thsd7b	ENSMUSG00000042581	No						ENSMUSG00000042581_ENSGALG00000012362
chr1:129333300-129333601	chr1	129333300	129333601	302	chr1:129273302-130219278	Thsd7b	ENSMUSG00000042581	No						ENSMUSG00000042581_ENSGALG00000012362
chr1:129340956-129341779	chr1	129340956	129341779	824	chr1:129273302-130219278	Thsd7b	ENSMUSG00000042581	Yes	5					ENSMUSG00000042581_ENSGALG00000012362
chr1:129436366-129437010	chr1	129436366	129437010	645	chr1:129273302-130219278	Thsd7b	ENSMUSG00000042581	No						ENSMUSG00000042581_ENSGALG00000012362
chr1:129491191-129491679	chr1	129491191	129491679	489	chr1:129273302-130219278	Thsd7b	ENSMUSG00000042581	Yes	6					ENSMUSG00000042581_ENSGALG00000012362
chr1:12951910-12952760	chr1	12951910	12952760	851	chr1:12866549-12992650	Slco5a1	ENSMUSG00000025938	Yes	1					ENSMUSG00000025938_ENSGALG00000029842
chr1:129525277-129525519	chr1	129525277	129525519	243	chr1:129273302-130219278	Thsd7b	ENSMUSG00000042581	No						ENSMUSG00000042581_ENSGALG00000012362
chr1:129549199-129549824	chr1	129549199	129549824	626	chr1:129273302-130219278	Thsd7b	ENSMUSG00000042581	Yes	2					ENSMUSG00000042581_ENSGALG00000012362
chr1:129579923-129580287	chr1	129579923	129580287	365	chr1:129273302-130219278	Thsd7b	ENSMUSG00000042581	Yes	2					ENSMUSG00000042581_ENSGALG00000012362
chr1:129586466-129587060	chr1	129586466	129587060	595	chr1:129273302-130219278	Thsd7b	ENSMUSG00000042581	Yes	2					ENSMUSG00000042581_ENSGALG00000012362
chr1:129644061-129645061	chr1	129644061	129645061	1001	chr1:129273302-130219278	Thsd7b	ENSMUSG00000042581	Yes	3					ENSMUSG00000042581_ENSGALG00000012362
chr1:129675744-129676414	chr1	129675744	129676414	671	chr1:129273302-130219278	Thsd7b	ENSMUSG00000042581	Yes	3					ENSMUSG00000042581_ENSGALG00000012362
chr1:129695143-129696318	chr1	129695143	129696318	1176	chr1:129273302-130219278	Thsd7b	ENSMUSG00000042581	Yes	6					ENSMUSG00000042581_ENSGALG00000012362
chr1:129752825-129753265	chr1	129752825	129753265	441	chr1:129273302-130219278	Thsd7b	ENSMUSG00000042581	Yes	2					ENSMUSG00000042581_ENSGALG00000012362
chr1:129767972-129768558	chr1	129767972	129768558	587	chr1:129273302-130219278	Thsd7b	ENSMUSG00000042581	Yes	6					ENSMUSG00000042581_ENSGALG00000012362
chr1:129826898-129827296	chr1	129826898	129827296	399	chr1:129273302-130219278	Thsd7b	ENSMUSG00000042581	No						ENSMUSG00000042581_ENSGALG00000012362
chr1:129837614-129838236	chr1	129837614	129838236	623	chr1:129273302-130219278	Thsd7b	ENSMUSG00000042581	Yes	2					ENSMUSG00000042581_ENSGALG00000012362
chr1:129843485-129843894	chr1	129843485	129843894	410	chr1:129273302-130219278	Thsd7b	ENSMUSG00000042581	No						ENSMUSG00000042581_ENSGALG00000012362
chr1:129849903-129850562	chr1	129849903	129850562	660	chr1:130388537-130423009	Cd55b	ENSMUSG00000026401	No
chr1:12990196-12993029	chr1	12990196	12993029	2834	chr1:12866549-12992650	Slco5a1	ENSMUSG00000025938	No						ENSMUSG00000025938_ENSGALG00000029842
chr1:129919404-129919694	chr1	129919404	129919694	291	chr1:130388537-130423009	Cd55b	ENSMUSG00000026401	No
chr1:12997735-12998022	chr1	12997735	12998022	288	chr1:12866549-12992650	Slco5a1	ENSMUSG00000025938	Yes	5					ENSMUSG00000025938_ENSGALG00000029842
chr1:130032253-130032569	chr1	130032253	130032569	317	chr1:130388537-130423009	Cd55b	ENSMUSG00000026401	No
chr1:13004920-13005556	chr1	13004920	13005556	637	chr1:12866549-12992650	Slco5a1	ENSMUSG00000025938	Yes	5					ENSMUSG00000025938_ENSGALG00000029842
chr1:13011337-13011626	chr1	13011337	13011626	290	chr1:12866549-12992650	Slco5a1	ENSMUSG00000025938	Yes	4					ENSMUSG00000025938_ENSGALG00000029842
chr1:130167139-130167798	chr1	130167139	130167798	660	chr1:130388537-130423009	Cd55b	ENSMUSG00000026401	Yes	3
chr1:130192612-130192982	chr1	130192612	130192982	371	chr1:130388537-130423009	Cd55b	ENSMUSG00000026401	Yes	2
chr1:130217218-130217965	chr1	130217218	130217965	748	chr1:130388537-130423009	Cd55b	ENSMUSG00000026401	Yes	5
chr1:130265771-130266263	chr1	130265771	130266263	493	chr1:130388537-130423009	Cd55b	ENSMUSG00000026401	No
chr1:130274368-130274972	chr1	130274368	130274972	605	chr1:130388537-130423009	Cd55b	ENSMUSG00000026401	Yes	3
chr1:130299605-130300883	chr1	130299605	130300883	1279	chr1:130388537-130423009	Cd55b	ENSMUSG00000026401	No
chr1:130350121-130350792	chr1	130350121	130350792	672	chr1:130388537-130423009	Cd55b	ENSMUSG00000026401	Yes	2
chr1:130372003-130372666	chr1	130372003	130372666	664	chr1:130388537-130423009	Cd55b	ENSMUSG00000026401	Yes	2
chr1:130461839-130463275	chr1	130461839	130463275	1437	chr1:130439027-130462744	Cd55	ENSMUSG00000026399	No
chr1:13050197-13050700	chr1	13050197	13050700	504	chr1:12866549-12992650	Slco5a1	ENSMUSG00000025938	No						ENSMUSG00000025938_ENSGALG00000029842
chr1:130506954-130507794	chr1	130506954	130507794	841	chr1:130439027-130462744	Cd55	ENSMUSG00000026399	Yes	5
chr1:130507920-130508991	chr1	130507920	130508991	1072	chr1:130439027-130462744	Cd55	ENSMUSG00000026399	Yes	3
chr1:13052022-13052664	chr1	13052022	13052664	643	chr1:12866549-12992650	Slco5a1	ENSMUSG00000025938	No						ENSMUSG00000025938_ENSGALG00000029842
chr1:130524489-130525148	chr1	130524489	130525148	660	chr1:130439027-130462744	Cd55	ENSMUSG00000026399	Yes	1
chr1:130547829-130548415	chr1	130547829	130548415	587	chr1:130576713-130629621	Zp3r	ENSMUSG00000042554	Yes	2
chr1:130549210-130549599	chr1	130549210	130549599	390	chr1:130576713-130629621	Zp3r	ENSMUSG00000042554	Yes	2
chr1:130575854-130576255	chr1	130575854	130576255	402	chr1:130576713-130629621	Zp3r	ENSMUSG00000042554	No
chr1:130599891-130601430	chr1	130599891	130601430	1540	chr1:130576713-130629621	Zp3r	ENSMUSG00000042554	Yes	1
chr1:130633834-130634535	chr1	130633834	130634535	702	chr1:130576713-130629621	Zp3r	ENSMUSG00000042554	Yes	2
chr1:130659636-130660000	chr1	130659636	130660000	365	chr1:130634773-130661632	C4bp	ENSMUSG00000026405	Yes	3
chr1:130681718-130682541	chr1	130681718	130682541	824	chr1:130634773-130661632	C4bp	ENSMUSG00000026405	Yes	3
chr1:130691903-130692366	chr1	130691903	130692366	464	chr1:130670209-130715799	Gm29427	ENSMUSG00000101904	No
chr1:130715231-130716423	chr1	130715231	130716423	1193	chr1:130670209-130715799	Gm29427	ENSMUSG00000101904	Yes	5
chr1:130716754-130717965	chr1	130716754	130717965	1212	chr1:130717327-130724358	Yod1	ENSMUSG00000046404	No		2				ENSMUSG00000046404_ENSGALG00000037597
chr1:130731503-130732367	chr1	130731503	130732367	865	chr1:130731976-130744622	AA986860	ENSMUSG00000042510	Yes	1					ENSMUSG00000042510_ENSGALG00000001091
chr1:130741264-130741687	chr1	130741264	130741687	424	chr1:130731976-130744622	AA986860	ENSMUSG00000042510	Yes	1					ENSMUSG00000042510_ENSGALG00000001091
chr1:130783970-130784445	chr1	130783970	130784445	476	chr1:130800902-130814740	Fcamr	ENSMUSG00000026415	No
chr1:130796868-130797547	chr1	130796868	130797547	680	chr1:130800902-130814740	Fcamr	ENSMUSG00000026415	No
chr1:130840660-130841233	chr1	130840660	130841233	574	chr1:130826684-130852249	Pigr	ENSMUSG00000026417	No						ENSMUSG00000026417_ENSGALG00000000919
chr1:130875202-130875610	chr1	130875202	130875610	409	chr1:130865669-130880791	Fcmr	ENSMUSG00000042474	No
chr1:130877007-130877452	chr1	130877007	130877452	446	chr1:130882074-130887454	Il24	ENSMUSG00000026420	Yes	2
chr1:130877928-130878781	chr1	130877928	130878781	854	chr1:130882074-130887454	Il24	ENSMUSG00000026420	No
chr1:130898521-130898865	chr1	130898521	130898865	345	chr1:130882074-130887454	Il24	ENSMUSG00000026420	Yes	2
chr1:130936194-130936871	chr1	130936194	130936871	678	chr1:130932656-130940115	Il19	ENSMUSG00000016524	Yes	1					ENSMUSG00000016524_ENSGALG00000000911
chr1:130941499-130942245	chr1	130941499	130942245	747	chr1:130932656-130940115	Il19	ENSMUSG00000016524	No						ENSMUSG00000016524_ENSGALG00000000911
chr1:130944038-130944924	chr1	130944038	130944924	887	chr1:130932656-130940115	Il19	ENSMUSG00000016524	No						ENSMUSG00000016524_ENSGALG00000000911
chr1:130946758-130947533	chr1	130946758	130947533	776	chr1:130932656-130940115	Il19	ENSMUSG00000016524	No						ENSMUSG00000016524_ENSGALG00000000911
chr1:130979331-130979925	chr1	130979331	130979925	595	chr1:130932656-130940115	Il19	ENSMUSG00000016524	No						ENSMUSG00000016524_ENSGALG00000000911
chr1:131003177-131003788	chr1	131003177	131003788	612	chr1:131019845-131024974	Il10	ENSMUSG00000016529	Yes	6					ENSMUSG00000016529_ENSGALG00000000892
chr1:131004108-131004479	chr1	131004108	131004479	372	chr1:131019845-131024974	Il10	ENSMUSG00000016529	Yes	3					ENSMUSG00000016529_ENSGALG00000000892
chr1:131022506-131023341	chr1	131022506	131023341	836	chr1:131019845-131024974	Il10	ENSMUSG00000016529	Yes	5					ENSMUSG00000016529_ENSGALG00000000892
chr1:131031087-131031970	chr1	131031087	131031970	884	chr1:131019845-131024974	Il10	ENSMUSG00000016529	Yes	3					ENSMUSG00000016529_ENSGALG00000000892
chr1:131053106-131053662	chr1	131053106	131053662	557	chr1:131019845-131024974	Il10	ENSMUSG00000016529	No						ENSMUSG00000016529_ENSGALG00000000892
chr1:131060151-131060602	chr1	131060151	131060602	452	chr1:131053700-131097826	Mapkapk2	ENSMUSG00000016528	No						ENSMUSG00000016528_ENSGALG00000000883
chr1:131070290-131071151	chr1	131070290	131071151	862	chr1:131053700-131097826	Mapkapk2	ENSMUSG00000016528	Yes	2					ENSMUSG00000016528_ENSGALG00000000883
chr1:131078720-131079265	chr1	131078720	131079265	546	chr1:131053700-131097826	Mapkapk2	ENSMUSG00000016528	Yes	5					ENSMUSG00000016528_ENSGALG00000000883
chr1:131083516-131084176	chr1	131083516	131084176	661	chr1:131053700-131097826	Mapkapk2	ENSMUSG00000016528	Yes	6					ENSMUSG00000016528_ENSGALG00000000883
chr1:131089754-131090033	chr1	131089754	131090033	280	chr1:131053700-131097826	Mapkapk2	ENSMUSG00000016528	No						ENSMUSG00000016528_ENSGALG00000000883
chr1:131096375-131098134	chr1	131096375	131098134	1760	chr1:131053700-131097826	Mapkapk2	ENSMUSG00000016528	No						ENSMUSG00000016528_ENSGALG00000000883
chr1:131107747-131108598	chr1	131107747	131108598	852	chr1:131053700-131097826	Mapkapk2	ENSMUSG00000016528	Yes	5					ENSMUSG00000016528_ENSGALG00000000883
chr1:131112598-131113337	chr1	131112598	131113337	740	chr1:131053700-131097826	Mapkapk2	ENSMUSG00000016528	No						ENSMUSG00000016528_ENSGALG00000000883
chr1:13111354-13112281	chr1	13111354	13112281	928	chr1:13113457-13127163	Prdm14	ENSMUSG00000042414	Yes	3		zf-C2H2	ENSMUSP00000044245;	383491	ENSMUSG00000042414_ENSGALG00000033439
chr1:131115814-131116404	chr1	131115814	131116404	591	chr1:131053700-131097826	Mapkapk2	ENSMUSG00000016528	No						ENSMUSG00000016528_ENSGALG00000000883
chr1:131125924-131126756	chr1	131125924	131126756	833	chr1:131127455-131138340	Dyrk3	ENSMUSG00000016526	Yes	1	6				ENSMUSG00000016526_ENSGALG00000000863
chr1:131137645-131138995	chr1	131137645	131138995	1351	chr1:131127455-131138340	Dyrk3	ENSMUSG00000016526	No		6				ENSMUSG00000016526_ENSGALG00000000863
chr1:131152958-131153554	chr1	131152958	131153554	597	chr1:131153181-131187658	Eif2d	ENSMUSG00000026427	No						ENSMUSG00000026427_ENSGALG00000000856
chr1:13117789-13118031	chr1	13117789	13118031	243	chr1:13113457-13127163	Prdm14	ENSMUSG00000042414	No			zf-C2H2	ENSMUSP00000044245;	383491	ENSMUSG00000042414_ENSGALG00000033439
chr1:131181263-131182158	chr1	131181263	131182158	896	chr1:131153181-131187658	Eif2d	ENSMUSG00000026427	Yes	1					ENSMUSG00000026427_ENSGALG00000000856
chr1:131207266-131207978	chr1	131207266	131207978	713	chr1:131176410-131245258	Rassf5	ENSMUSG00000026430	No						ENSMUSG00000026430_ENSGALG00000038943
chr1:131228228-131228636	chr1	131228228	131228636	409	chr1:131176410-131245258	Rassf5	ENSMUSG00000026430	Yes	1					ENSMUSG00000026430_ENSGALG00000038943
chr1:131235892-131236695	chr1	131235892	131236695	804	chr1:131176410-131245258	Rassf5	ENSMUSG00000026430	Yes	4					ENSMUSG00000026430_ENSGALG00000038943
chr1:131244443-131245846	chr1	131244443	131245846	1404	chr1:131176410-131245258	Rassf5	ENSMUSG00000026430	No						ENSMUSG00000026430_ENSGALG00000038943
chr1:131245982-131246204	chr1	131245982	131246204	223	chr1:131176410-131245258	Rassf5	ENSMUSG00000026430	No						ENSMUSG00000026430_ENSGALG00000038943
chr1:131246467-131246715	chr1	131246467	131246715	249	chr1:131176410-131245258	Rassf5	ENSMUSG00000026430	No						ENSMUSG00000026430_ENSGALG00000038943
chr1:131260238-131261096	chr1	131260238	131261096	859	chr1:131176410-131245258	Rassf5	ENSMUSG00000026430	No						ENSMUSG00000026430_ENSGALG00000038943
chr1:13126096-13127350	chr1	13126096	13127350	1255	chr1:13113457-13127163	Prdm14	ENSMUSG00000042414	No			zf-C2H2	ENSMUSP00000044245;	383491	ENSMUSG00000042414_ENSGALG00000033439
chr1:131269861-131270742	chr1	131269861	131270742	882	chr1:131254343-131279606	Ikbke	ENSMUSG00000042349	No						ENSMUSG00000042349_ENSGALG00000013356
chr1:13128436-13128946	chr1	13128436	13128946	511	chr1:13113457-13127163	Prdm14	ENSMUSG00000042414	No			zf-C2H2	ENSMUSP00000044245;	383491	ENSMUSG00000042414_ENSGALG00000033439
chr1:131290687-131291010	chr1	131290687	131291010	324	chr1:131254343-131279606	Ikbke	ENSMUSG00000042349	No						ENSMUSG00000042349_ENSGALG00000013356
chr1:131309215-131309875	chr1	131309215	131309875	661	chr1:131254343-131279606	Ikbke	ENSMUSG00000042349	Yes	6					ENSMUSG00000042349_ENSGALG00000013356
chr1:13134336-13134860	chr1	13134336	13134860	525	chr1:13113457-13127163	Prdm14	ENSMUSG00000042414	No			zf-C2H2	ENSMUSP00000044245;	383491	ENSMUSG00000042414_ENSGALG00000033439
chr1:131378316-131379100	chr1	131378316	131379100	785	chr1:131254343-131279606	Ikbke	ENSMUSG00000042349	Yes	2					ENSMUSG00000042349_ENSGALG00000013356
chr1:131427052-131427933	chr1	131427052	131427933	882	chr1:131285251-131527352	Srgap2	ENSMUSG00000026425	Yes	5					ENSMUSG00000026425_ENSGALG00000000816
chr1:131431906-131432183	chr1	131431906	131432183	278	chr1:131285251-131527352	Srgap2	ENSMUSG00000026425	No						ENSMUSG00000026425_ENSGALG00000000816
chr1:13151099-13151556	chr1	13151099	13151556	458	chr1:13113457-13127163	Prdm14	ENSMUSG00000042414	Yes	2		zf-C2H2	ENSMUSP00000044245;	383491	ENSMUSG00000042414_ENSGALG00000033439
chr1:131526416-131528400	chr1	131526416	131528400	1985	chr1:131527903-131539872	Fam72a	ENSMUSG00000055184	No		6				ENSMUSG00000055184_ENSGALG00000000791
chr1:131548324-131549155	chr1	131548324	131549155	832	chr1:131527903-131539872	Fam72a	ENSMUSG00000055184	No		6				ENSMUSG00000055184_ENSGALG00000000791
chr1:131554964-131555500	chr1	131554964	131555500	537	chr1:131527903-131539872	Fam72a	ENSMUSG00000055184	Yes	5	6				ENSMUSG00000055184_ENSGALG00000000791
chr1:131565947-131566522	chr1	131565947	131566522	576	chr1:131599239-131612000	Avpr1b	ENSMUSG00000026432	No						ENSMUSG00000026432_ENSGALG00000000788
chr1:131573749-131574103	chr1	131573749	131574103	355	chr1:131599239-131612000	Avpr1b	ENSMUSG00000026432	Yes	1					ENSMUSG00000026432_ENSGALG00000000788
chr1:131579228-131579928	chr1	131579228	131579928	701	chr1:131599239-131612000	Avpr1b	ENSMUSG00000026432	Yes	4					ENSMUSG00000026432_ENSGALG00000000788
chr1:131598729-131599378	chr1	131598729	131599378	650	chr1:131599239-131612000	Avpr1b	ENSMUSG00000026432	No						ENSMUSG00000026432_ENSGALG00000000788
chr1:131613369-131614011	chr1	131613369	131614011	643	chr1:131599239-131612000	Avpr1b	ENSMUSG00000026432	No						ENSMUSG00000026432_ENSGALG00000000788
chr1:131657768-131658484	chr1	131657768	131658484	717	chr1:131638306-131675505	Ctse	ENSMUSG00000004552	Yes	2	3				ENSMUSG00000004552_ENSGALG00000000786
chr1:131669019-131669734	chr1	131669019	131669734	716	chr1:131688695-131715439	Rab7b	ENSMUSG00000052688	Yes	5					ENSMUSG00000052688_ENSGALG00000000769
chr1:131691290-131691768	chr1	131691290	131691768	479	chr1:131688695-131715439	Rab7b	ENSMUSG00000052688	Yes	6					ENSMUSG00000052688_ENSGALG00000000769
chr1:131712327-131712920	chr1	131712327	131712920	594	chr1:131688695-131715439	Rab7b	ENSMUSG00000052688	No						ENSMUSG00000052688_ENSGALG00000000769
chr1:131765414-131766070	chr1	131765414	131766070	657	chr1:131744022-131771504	Slc26a9	ENSMUSG00000042268	No						ENSMUSG00000042268_ENSGALG00000000745
chr1:131794648-131794955	chr1	131794648	131794955	308	chr1:131797381-131821473	Pm20d1	ENSMUSG00000042251	No		3				ENSMUSG00000042251_ENSGALG00000000724
chr1:131797179-131797995	chr1	131797179	131797995	817	chr1:131797381-131821473	Pm20d1	ENSMUSG00000042251	No		3				ENSMUSG00000042251_ENSGALG00000000724
chr1:131827352-131828847	chr1	131827352	131828847	1496	chr1:131827493-131848865	Slc41a1	ENSMUSG00000013275	No						ENSMUSG00000013275_ENSGALG00000000721
chr1:131846396-131846620	chr1	131846396	131846620	225	chr1:131827493-131848865	Slc41a1	ENSMUSG00000013275	No						ENSMUSG00000013275_ENSGALG00000000721
chr1:131867038-131868112	chr1	131867038	131868112	1075	chr1:131867224-131872887	Rab29	ENSMUSG00000026433	No		2				ENSMUSG00000026433_ENSGALG00000000712
chr1:13188224-13189207	chr1	13188224	13189207	984	chr1:13113457-13127163	Prdm14	ENSMUSG00000042414	Yes	5		zf-C2H2	ENSMUSP00000044245;	383491	ENSMUSG00000042414_ENSGALG00000033439
chr1:13189239-13189638	chr1	13189239	13189638	400	chr1:13113457-13127163	Prdm14	ENSMUSG00000042414	No			zf-C2H2	ENSMUSP00000044245;	383491	ENSMUSG00000042414_ENSGALG00000033439
chr1:131909962-131911514	chr1	131909962	131911514	1553	chr1:131910534-131936321	Nucks1	ENSMUSG00000026434	No						ENSMUSG00000026434_ENSGALG00000000708
chr1:131937584-131938003	chr1	131937584	131938003	420	chr1:131962967-131982969	Slc45a3	ENSMUSG00000026435	No		1				ENSMUSG00000026435_ENSGALG00000000703
chr1:131962482-131964063	chr1	131962482	131964063	1582	chr1:131962967-131982969	Slc45a3	ENSMUSG00000026435	No		1				ENSMUSG00000026435_ENSGALG00000000703
chr1:13196785-13197522	chr1	13196785	13197522	738	chr1:13113457-13127163	Prdm14	ENSMUSG00000042414	No			zf-C2H2	ENSMUSP00000044245;	383491	ENSMUSG00000042414_ENSGALG00000033439
chr1:131970549-131971818	chr1	131970549	131971818	1270	chr1:131962967-131982969	Slc45a3	ENSMUSG00000026435	No		1				ENSMUSG00000026435_ENSGALG00000000703
chr1:131981441-131982038	chr1	131981441	131982038	598	chr1:131962967-131982969	Slc45a3	ENSMUSG00000026435	No		1				ENSMUSG00000026435_ENSGALG00000000703
chr1:131982950-131983426	chr1	131982950	131983426	477	chr1:131962967-131982969	Slc45a3	ENSMUSG00000026435	No		1				ENSMUSG00000026435_ENSGALG00000000703
chr1:131995147-131995368	chr1	131995147	131995368	222	chr1:132007607-132032612	Elk4	ENSMUSG00000026436	Yes	1		ETS	ENSMUSP00000118880;ENSMUSP00000027696;ENSMUSP00000083743;	13714	ENSMUSG00000026436_ENSGALG00000042137
chr1:132007036-132008498	chr1	132007036	132008498	1463	chr1:132007607-132032612	Elk4	ENSMUSG00000026436	No			ETS	ENSMUSP00000118880;ENSMUSP00000027696;ENSMUSP00000083743;	13714	ENSMUSG00000026436_ENSGALG00000042137
chr1:132046262-132046865	chr1	132046262	132046865	604	chr1:132022806-132068062	Mfsd4a	ENSMUSG00000059149	No						ENSMUSG00000059149_ENSGALG00000000695
chr1:132067226-132068330	chr1	132067226	132068330	1105	chr1:132022806-132068062	Mfsd4a	ENSMUSG00000059149	No						ENSMUSG00000059149_ENSGALG00000000695
chr1:132102018-132102575	chr1	132102018	132102575	558	chr1:132022806-132068062	Mfsd4a	ENSMUSG00000059149	Yes	5					ENSMUSG00000059149_ENSGALG00000000695
chr1:132116538-132117120	chr1	132116538	132117120	583	chr1:132112237-132139684	Cdk18	ENSMUSG00000026437	Yes	1					ENSMUSG00000026437_ENSGALG00000000692
chr1:132121051-132121683	chr1	132121051	132121683	633	chr1:132112237-132139684	Cdk18	ENSMUSG00000026437	No						ENSMUSG00000026437_ENSGALG00000000692
chr1:132138914-132139950	chr1	132138914	132139950	1037	chr1:132112237-132139684	Cdk18	ENSMUSG00000026437	No						ENSMUSG00000026437_ENSGALG00000000692
chr1:132155790-132156124	chr1	132155790	132156124	335	chr1:132112237-132139684	Cdk18	ENSMUSG00000026437	No						ENSMUSG00000026437_ENSGALG00000000692
chr1:132157416-132158074	chr1	132157416	132158074	659	chr1:132112237-132139684	Cdk18	ENSMUSG00000026437	No						ENSMUSG00000026437_ENSGALG00000000692
chr1:132164773-132165204	chr1	132164773	132165204	432	chr1:132112237-132139684	Cdk18	ENSMUSG00000026437	Yes	1					ENSMUSG00000026437_ENSGALG00000000692
chr1:132188510-132188719	chr1	132188510	132188719	210	chr1:132191431-132259227	Lemd1	ENSMUSG00000079330	No		3
chr1:132189889-132191141	chr1	132189889	132191141	1253	chr1:132191431-132259227	Lemd1	ENSMUSG00000079330	No		3
chr1:132192250-132192468	chr1	132192250	132192468	219	chr1:132191431-132259227	Lemd1	ENSMUSG00000079330	Yes	1	3
chr1:132197590-132198300	chr1	132197590	132198300	711	chr1:132191431-132259227	Lemd1	ENSMUSG00000079330	Yes	3	3
chr1:132200509-132201173	chr1	132200509	132201173	665	chr1:132191431-132259227	Lemd1	ENSMUSG00000079330	No		3
chr1:132210845-132211270	chr1	132210845	132211270	426	chr1:132229048-132229767	Gm10188	ENSMUSG00000066936	Yes	1
chr1:132233618-132233910	chr1	132233618	132233910	293	chr1:132229048-132229767	Gm10188	ENSMUSG00000066936	Yes	1
chr1:132237619-132238030	chr1	132237619	132238030	412	chr1:132229048-132229767	Gm10188	ENSMUSG00000066936	No
chr1:132265321-132265879	chr1	132265321	132265879	559	chr1:132298626-132307357	Klhdc8a	ENSMUSG00000042115	No						ENSMUSG00000042115_ENSGALG00000000684
chr1:132298367-132299570	chr1	132298367	132299570	1204	chr1:132298626-132307357	Klhdc8a	ENSMUSG00000042115	Yes	1					ENSMUSG00000042115_ENSGALG00000000684
chr1:132304594-132305110	chr1	132304594	132305110	517	chr1:132298626-132307357	Klhdc8a	ENSMUSG00000042115	Yes	1					ENSMUSG00000042115_ENSGALG00000000684
chr1:132306884-132307168	chr1	132306884	132307168	285	chr1:132298626-132307357	Klhdc8a	ENSMUSG00000042115	Yes	1					ENSMUSG00000042115_ENSGALG00000000684
chr1:132312724-132313093	chr1	132312724	132313093	370	chr1:132316126-132333488	Nuak2	ENSMUSG00000009772	No		1				ENSMUSG00000009772_ENSGALG00000036616
chr1:132315751-132316585	chr1	132315751	132316585	835	chr1:132316126-132333488	Nuak2	ENSMUSG00000009772	No		1				ENSMUSG00000009772_ENSGALG00000036616
chr1:132322698-132323112	chr1	132322698	132323112	415	chr1:132316126-132333488	Nuak2	ENSMUSG00000009772	Yes	1	1				ENSMUSG00000009772_ENSGALG00000036616
chr1:132326858-132327180	chr1	132326858	132327180	323	chr1:132316126-132333488	Nuak2	ENSMUSG00000009772	Yes	4	1				ENSMUSG00000009772_ENSGALG00000036616
chr1:132333444-132334469	chr1	132333444	132334469	1026	chr1:132316126-132333488	Nuak2	ENSMUSG00000009772	Yes	1	1				ENSMUSG00000009772_ENSGALG00000036616
chr1:132355525-132356458	chr1	132355525	132356458	934	chr1:132356315-132391281	Tmcc2	ENSMUSG00000042066	No						ENSMUSG00000042066_ENSGALG00000034281
chr1:132367570-132368205	chr1	132367570	132368205	636	chr1:132356315-132391281	Tmcc2	ENSMUSG00000042066	No						ENSMUSG00000042066_ENSGALG00000034281
chr1:132375287-132375752	chr1	132375287	132375752	466	chr1:132356315-132391281	Tmcc2	ENSMUSG00000042066	Yes	4					ENSMUSG00000042066_ENSGALG00000034281
chr1:132390100-132390550	chr1	132390100	132390550	451	chr1:132356315-132391281	Tmcc2	ENSMUSG00000042066	Yes	1					ENSMUSG00000042066_ENSGALG00000034281
chr1:132390788-132392280	chr1	132390788	132392280	1493	chr1:132356315-132391281	Tmcc2	ENSMUSG00000042066	No						ENSMUSG00000042066_ENSGALG00000034281
chr1:13240404-13240691	chr1	13240404	13240691	288	chr1:13113457-13127163	Prdm14	ENSMUSG00000042414	Yes	4		zf-C2H2	ENSMUSP00000044245;	383491	ENSMUSG00000042414_ENSGALG00000033439
chr1:132417128-132418288	chr1	132417128	132418288	1161	chr1:132417555-132466958	Dstyk	ENSMUSG00000042046	No		2				ENSMUSG00000042046_ENSGALG00000041123
chr1:13245684-13246259	chr1	13245684	13246259	576	chr1:13113457-13127163	Prdm14	ENSMUSG00000042414	Yes	2		zf-C2H2	ENSMUSP00000044245;	383491	ENSMUSG00000042414_ENSGALG00000033439
chr1:132476584-132477878	chr1	132476584	132477878	1295	chr1:132477365-132505659	Rbbp5	ENSMUSG00000026439	No						ENSMUSG00000026439_ENSGALG00000000668
chr1:132511467-132512110	chr1	132511467	132512110	644	chr1:132506230-132508639	Tmem81	ENSMUSG00000048174	Yes	5					ENSMUSG00000048174_ENSGALG00000045530
chr1:132525693-132526539	chr1	132525693	132526539	847	chr1:132509427-132543256	Cntn2	ENSMUSG00000053024	No		1				ENSMUSG00000053024_ENSGALG00000000653
chr1:132530575-132531285	chr1	132530575	132531285	711	chr1:132509427-132543256	Cntn2	ENSMUSG00000053024	No		1				ENSMUSG00000053024_ENSGALG00000000653
chr1:132541037-132541737	chr1	132541037	132541737	701	chr1:132509427-132543256	Cntn2	ENSMUSG00000053024	Yes	1	1				ENSMUSG00000053024_ENSGALG00000000653
chr1:132542648-132543176	chr1	132542648	132543176	529	chr1:132509427-132543256	Cntn2	ENSMUSG00000053024	Yes	1	1				ENSMUSG00000053024_ENSGALG00000000653
chr1:132558051-132558632	chr1	132558051	132558632	582	chr1:132509427-132543256	Cntn2	ENSMUSG00000053024	Yes	1	1				ENSMUSG00000053024_ENSGALG00000000653
chr1:132558957-132559405	chr1	132558957	132559405	449	chr1:132509427-132543256	Cntn2	ENSMUSG00000053024	Yes	1	1				ENSMUSG00000053024_ENSGALG00000000653
chr1:13258062-13258310	chr1	13258062	13258310	249	chr1:13139105-13374083	Ncoa2	ENSMUSG00000005886	Yes	1					ENSMUSG00000005886_ENSGALG00000036017
chr1:132594286-132595142	chr1	132594286	132595142	857	chr1:132509427-132543256	Cntn2	ENSMUSG00000053024	No		1				ENSMUSG00000053024_ENSGALG00000000653
chr1:132609121-132609535	chr1	132609121	132609535	415	chr1:132509427-132543256	Cntn2	ENSMUSG00000053024	Yes	1	1				ENSMUSG00000053024_ENSGALG00000000653
chr1:132646466-132646846	chr1	132646466	132646846	381	chr1:132564690-132741797	Nfasc	ENSMUSG00000026442	No		1				ENSMUSG00000026442_ENSGALG00000031776
chr1:13268384-13268795	chr1	13268384	13268795	412	chr1:13139105-13374083	Ncoa2	ENSMUSG00000005886	No						ENSMUSG00000005886_ENSGALG00000036017
chr1:132687837-132688420	chr1	132687837	132688420	584	chr1:132564690-132741797	Nfasc	ENSMUSG00000026442	Yes	1	1				ENSMUSG00000026442_ENSGALG00000031776
chr1:132689200-132689688	chr1	132689200	132689688	489	chr1:132564690-132741797	Nfasc	ENSMUSG00000026442	No		1				ENSMUSG00000026442_ENSGALG00000031776
chr1:132696201-132696806	chr1	132696201	132696806	606	chr1:132564690-132741797	Nfasc	ENSMUSG00000026442	No		1				ENSMUSG00000026442_ENSGALG00000031776
chr1:132733893-132734235	chr1	132733893	132734235	343	chr1:132564690-132741797	Nfasc	ENSMUSG00000026442	No		1				ENSMUSG00000026442_ENSGALG00000031776
chr1:132741434-132742106	chr1	132741434	132742106	673	chr1:132564690-132741797	Nfasc	ENSMUSG00000026442	No		1				ENSMUSG00000026442_ENSGALG00000031776
chr1:132758448-132759313	chr1	132758448	132759313	866	chr1:132564690-132741797	Nfasc	ENSMUSG00000026442	No		1				ENSMUSG00000026442_ENSGALG00000031776
chr1:132765866-132766529	chr1	132765866	132766529	664	chr1:132564690-132741797	Nfasc	ENSMUSG00000026442	No		1				ENSMUSG00000026442_ENSGALG00000031776
chr1:132771355-132771737	chr1	132771355	132771737	383	chr1:132564690-132741797	Nfasc	ENSMUSG00000026442	No		1				ENSMUSG00000026442_ENSGALG00000031776
chr1:132790885-132791360	chr1	132790885	132791360	476	chr1:132564690-132741797	Nfasc	ENSMUSG00000026442	Yes	1	1				ENSMUSG00000026442_ENSGALG00000031776
chr1:132799329-132799702	chr1	132799329	132799702	374	chr1:132564690-132741797	Nfasc	ENSMUSG00000026442	No		1				ENSMUSG00000026442_ENSGALG00000031776
chr1:132880133-132881750	chr1	132880133	132881750	1618	chr1:132880273-132940005	Lrrn2	ENSMUSG00000026443	No		5				ENSMUSG00000026443_ENSGALG00000000639
chr1:13291267-13291875	chr1	13291267	13291875	609	chr1:13139105-13374083	Ncoa2	ENSMUSG00000005886	No						ENSMUSG00000005886_ENSGALG00000036017
chr1:132918043-132918699	chr1	132918043	132918699	657	chr1:132880273-132940005	Lrrn2	ENSMUSG00000026443	Yes	1	5				ENSMUSG00000026443_ENSGALG00000000639
chr1:132928354-132929209	chr1	132928354	132929209	856	chr1:132880273-132940005	Lrrn2	ENSMUSG00000026443	Yes	1	5				ENSMUSG00000026443_ENSGALG00000000639
chr1:132934922-132935425	chr1	132934922	132935425	504	chr1:132880273-132940005	Lrrn2	ENSMUSG00000026443	Yes	1	5				ENSMUSG00000026443_ENSGALG00000000639
chr1:132945797-132946378	chr1	132945797	132946378	582	chr1:132880273-132940005	Lrrn2	ENSMUSG00000026443	No		5				ENSMUSG00000026443_ENSGALG00000000639
chr1:13296397-13296735	chr1	13296397	13296735	339	chr1:13139105-13374083	Ncoa2	ENSMUSG00000005886	No						ENSMUSG00000005886_ENSGALG00000036017
chr1:132982616-132983077	chr1	132982616	132983077	462	chr1:132959484-133030561	Mdm4	ENSMUSG00000054387	No						ENSMUSG00000054387_ENSGALG00000000636
chr1:133024969-133025770	chr1	133024969	133025770	802	chr1:132959484-133030561	Mdm4	ENSMUSG00000054387	No						ENSMUSG00000054387_ENSGALG00000000636
chr1:133033266-133034470	chr1	133033266	133034470	1205	chr1:132959484-133030561	Mdm4	ENSMUSG00000054387	Yes	6					ENSMUSG00000054387_ENSGALG00000000636
chr1:133039450-133039970	chr1	133039450	133039970	521	chr1:133045667-133108687	Pik3c2b	ENSMUSG00000026447	Yes	1					ENSMUSG00000026447_ENSGALG00000037043
chr1:133045651-133047086	chr1	133045651	133047086	1436	chr1:133045667-133108687	Pik3c2b	ENSMUSG00000026447	No						ENSMUSG00000026447_ENSGALG00000037043
chr1:133087457-133088006	chr1	133087457	133088006	550	chr1:133045667-133108687	Pik3c2b	ENSMUSG00000026447	Yes	1					ENSMUSG00000026447_ENSGALG00000037043
chr1:133101448-133101782	chr1	133101448	133101782	335	chr1:133131143-133139783	Ppp1r15b	ENSMUSG00000046062	No						ENSMUSG00000046062_ENSGALG00000000611
chr1:133119778-133120420	chr1	133119778	133120420	643	chr1:133131143-133139783	Ppp1r15b	ENSMUSG00000046062	Yes	5					ENSMUSG00000046062_ENSGALG00000000611
chr1:133130704-133131862	chr1	133130704	133131862	1159	chr1:133131143-133139783	Ppp1r15b	ENSMUSG00000046062	No						ENSMUSG00000046062_ENSGALG00000000611
chr1:133146016-133146325	chr1	133146016	133146325	310	chr1:133131143-133139783	Ppp1r15b	ENSMUSG00000046062	No						ENSMUSG00000046062_ENSGALG00000000611
chr1:133163666-133164572	chr1	133163666	133164572	907	chr1:133164210-133303435	Plekha6	ENSMUSG00000041757	Yes	1	1				ENSMUSG00000041757_ENSGALG00000038399
chr1:133177498-133177943	chr1	133177498	133177943	446	chr1:133164210-133303435	Plekha6	ENSMUSG00000041757	Yes	1	1				ENSMUSG00000041757_ENSGALG00000038399
chr1:133180994-133182015	chr1	133180994	133182015	1022	chr1:133164210-133303435	Plekha6	ENSMUSG00000041757	Yes	1	1				ENSMUSG00000041757_ENSGALG00000038399
chr1:133187868-133188479	chr1	133187868	133188479	612	chr1:133164210-133303435	Plekha6	ENSMUSG00000041757	No		1				ENSMUSG00000041757_ENSGALG00000038399
chr1:133209786-133210577	chr1	133209786	133210577	792	chr1:133164210-133303435	Plekha6	ENSMUSG00000041757	No		1				ENSMUSG00000041757_ENSGALG00000038399
chr1:133212837-133213583	chr1	133212837	133213583	747	chr1:133164210-133303435	Plekha6	ENSMUSG00000041757	Yes	3	1				ENSMUSG00000041757_ENSGALG00000038399
chr1:133226030-133226597	chr1	133226030	133226597	568	chr1:133164210-133303435	Plekha6	ENSMUSG00000041757	Yes	1	1				ENSMUSG00000041757_ENSGALG00000038399
chr1:133236728-133237523	chr1	133236728	133237523	796	chr1:133309800-133323026	Golt1a	ENSMUSG00000103421	Yes	1
chr1:133237657-133238336	chr1	133237657	133238336	680	chr1:133309800-133323026	Golt1a	ENSMUSG00000103421	Yes	1
chr1:133255295-133255745	chr1	133255295	133255745	451	chr1:133309800-133323026	Golt1a	ENSMUSG00000103421	Yes	1
chr1:133306856-133307231	chr1	133306856	133307231	376	chr1:133309800-133323026	Golt1a	ENSMUSG00000103421	Yes	1
chr1:133307430-133307686	chr1	133307430	133307686	257	chr1:133309800-133323026	Golt1a	ENSMUSG00000103421	No
chr1:133311299-133311597	chr1	133311299	133311597	299	chr1:133309827-133329901	Kiss1	ENSMUSG00000102367	Yes	1
chr1:133314442-133314723	chr1	133314442	133314723	282	chr1:133309827-133329901	Kiss1	ENSMUSG00000102367	Yes	6
chr1:133353526-133353851	chr1	133353526	133353851	326	chr1:133350510-133360325	Ren1	ENSMUSG00000070645	Yes	1					ENSMUSG00000070645_ENSGALG00000000545
chr1:133363167-133364484	chr1	133363167	133364484	1318	chr1:133363572-133380336	Etnk2	ENSMUSG00000070644	No						ENSMUSG00000070644_ENSGALG00000000557
chr1:133380680-133380987	chr1	133380680	133380987	308	chr1:133363572-133380336	Etnk2	ENSMUSG00000070644	Yes	6					ENSMUSG00000070644_ENSGALG00000000557
chr1:133382055-133382564	chr1	133382055	133382564	510	chr1:133363572-133380336	Etnk2	ENSMUSG00000070644	No						ENSMUSG00000070644_ENSGALG00000000557
chr1:133385543-133386064	chr1	133385543	133386064	522	chr1:133363572-133380336	Etnk2	ENSMUSG00000070644	Yes	1					ENSMUSG00000070644_ENSGALG00000000557
chr1:133408103-133408406	chr1	133408103	133408406	304	chr1:133382303-133424377	Sox13	ENSMUSG00000070643	Yes	1	1	HMG	ENSMUSP00000119729;ENSMUSP00000092130;ENSMUSP00000122980;	20668	ENSMUSG00000070643_ENSGALG00000000583
chr1:133408742-133409714	chr1	133408742	133409714	973	chr1:133382303-133424377	Sox13	ENSMUSG00000070643	Yes	1	1	HMG	ENSMUSP00000119729;ENSMUSP00000092130;ENSMUSP00000122980;	20668	ENSMUSG00000070643_ENSGALG00000000583
chr1:133418105-133418640	chr1	133418105	133418640	536	chr1:133382303-133424377	Sox13	ENSMUSG00000070643	Yes	1	1	HMG	ENSMUSP00000119729;ENSMUSP00000092130;ENSMUSP00000122980;	20668	ENSMUSG00000070643_ENSGALG00000000583
chr1:133423334-133424527	chr1	133423334	133424527	1194	chr1:133382303-133424377	Sox13	ENSMUSG00000070643	No		1	HMG	ENSMUSP00000119729;ENSMUSP00000092130;ENSMUSP00000122980;	20668	ENSMUSG00000070643_ENSGALG00000000583
chr1:133492399-133493935	chr1	133492399	133493935	1537	chr1:133382303-133424377	Sox13	ENSMUSG00000070643	No		1	HMG	ENSMUSP00000119729;ENSMUSP00000092130;ENSMUSP00000122980;	20668	ENSMUSG00000070643_ENSGALG00000000583
chr1:133525628-133526467	chr1	133525628	133526467	840	chr1:133603871-133610291	Snrpe	ENSMUSG00000090553	Yes	1					ENSMUSG00000090553_ENSGALG00000000137
chr1:133596294-133597021	chr1	133596294	133597021	728	chr1:133603871-133610291	Snrpe	ENSMUSG00000090553	No						ENSMUSG00000090553_ENSGALG00000000137
chr1:13360657-13361189	chr1	13360657	13361189	533	chr1:13139105-13374083	Ncoa2	ENSMUSG00000005886	No						ENSMUSG00000005886_ENSGALG00000036017
chr1:133609722-133610731	chr1	133609722	133610731	1010	chr1:133603871-133610291	Snrpe	ENSMUSG00000090553	No						ENSMUSG00000090553_ENSGALG00000000137
chr1:133660619-133661818	chr1	133660619	133661818	1200	chr1:133619862-133661380	Zc3h11a	ENSMUSG00000102976	No
chr1:133695901-133696483	chr1	133695901	133696483	583	chr1:133679091-133690108	Lax1	ENSMUSG00000051998	No
chr1:133709403-133709693	chr1	133709403	133709693	291	chr1:133679091-133690108	Lax1	ENSMUSG00000051998	No
chr1:133712473-133713299	chr1	133712473	133713299	827	chr1:133679091-133690108	Lax1	ENSMUSG00000051998	No
chr1:133720409-133720691	chr1	133720409	133720691	283	chr1:133679091-133690108	Lax1	ENSMUSG00000051998	Yes	5
chr1:13372168-13374801	chr1	13372168	13374801	2634	chr1:13139105-13374083	Ncoa2	ENSMUSG00000005886	No						ENSMUSG00000005886_ENSGALG00000036017
chr1:133732890-133733526	chr1	133732890	133733526	637	chr1:133679091-133690108	Lax1	ENSMUSG00000051998	Yes	5
chr1:133735862-133736597	chr1	133735862	133736597	736	chr1:133679091-133690108	Lax1	ENSMUSG00000051998	No
chr1:133742092-133742901	chr1	133742092	133742901	810	chr1:133679091-133690108	Lax1	ENSMUSG00000051998	Yes	2
chr1:133747337-133747632	chr1	133747337	133747632	296	chr1:133699457-133801041	Atp2b4	ENSMUSG00000026463	Yes	2	2				ENSMUSG00000026463_ENSGALG00000003601
chr1:133762775-133763468	chr1	133762775	133763468	694	chr1:133699457-133801041	Atp2b4	ENSMUSG00000026463	No		2				ENSMUSG00000026463_ENSGALG00000003601
chr1:133766817-133767815	chr1	133766817	133767815	999	chr1:133699457-133801041	Atp2b4	ENSMUSG00000026463	No		2				ENSMUSG00000026463_ENSGALG00000003601
chr1:133800633-133801588	chr1	133800633	133801588	956	chr1:133699457-133801041	Atp2b4	ENSMUSG00000026463	Yes	1	2				ENSMUSG00000026463_ENSGALG00000003601
chr1:133825293-133826047	chr1	133825293	133826047	755	chr1:133699457-133801041	Atp2b4	ENSMUSG00000026463	Yes	1	2				ENSMUSG00000026463_ENSGALG00000003601
chr1:133843361-133843798	chr1	133843361	133843798	438	chr1:133699457-133801041	Atp2b4	ENSMUSG00000026463	Yes	1	2				ENSMUSG00000026463_ENSGALG00000003601
chr1:133854605-133855973	chr1	133854605	133855973	1369	chr1:133897199-133907999	Optc	ENSMUSG00000010311	Yes	6					ENSMUSG00000010311_ENSGALG00000003554
chr1:133884405-133885198	chr1	133884405	133885198	794	chr1:133897199-133907999	Optc	ENSMUSG00000010311	Yes	1					ENSMUSG00000010311_ENSGALG00000003554
chr1:133896015-133896765	chr1	133896015	133896765	751	chr1:133897199-133907999	Optc	ENSMUSG00000010311	No						ENSMUSG00000010311_ENSGALG00000003554
chr1:133906342-133906792	chr1	133906342	133906792	451	chr1:133897199-133907999	Optc	ENSMUSG00000010311	No						ENSMUSG00000010311_ENSGALG00000003554
chr1:133911450-133911893	chr1	133911450	133911893	444	chr1:133897199-133907999	Optc	ENSMUSG00000010311	No						ENSMUSG00000010311_ENSGALG00000003554
chr1:133921408-133921958	chr1	133921408	133921958	551	chr1:133910304-133921414	Prelp	ENSMUSG00000041577	Yes	5	5				ENSMUSG00000041577_ENSGALG00000034456
chr1:133924239-133924815	chr1	133924239	133924815	577	chr1:133910304-133921414	Prelp	ENSMUSG00000041577	Yes	1	5				ENSMUSG00000041577_ENSGALG00000034456
chr1:133933323-133933749	chr1	133933323	133933749	427	chr1:133910304-133921414	Prelp	ENSMUSG00000041577	Yes	1	5				ENSMUSG00000041577_ENSGALG00000034456
chr1:133941117-133942238	chr1	133941117	133942238	1122	chr1:133910304-133921414	Prelp	ENSMUSG00000041577	No		5				ENSMUSG00000041577_ENSGALG00000034456
chr1:133961664-133962115	chr1	133961664	133962115	452	chr1:133910304-133921414	Prelp	ENSMUSG00000041577	Yes	1	5				ENSMUSG00000041577_ENSGALG00000034456
chr1:133964887-133965771	chr1	133964887	133965771	885	chr1:133910304-133921414	Prelp	ENSMUSG00000041577	Yes	1	5				ENSMUSG00000041577_ENSGALG00000034456
chr1:134036874-134037603	chr1	134036874	134037603	730	chr1:134037254-134048277	Fmod	ENSMUSG00000041559	Yes	4	5				ENSMUSG00000041559_ENSGALG00000034067
chr1:134045811-134046276	chr1	134045811	134046276	466	chr1:134037254-134048277	Fmod	ENSMUSG00000041559	No		5				ENSMUSG00000041559_ENSGALG00000034067
chr1:134048798-134049252	chr1	134048798	134049252	455	chr1:134037254-134048277	Fmod	ENSMUSG00000041559	No		5				ENSMUSG00000041559_ENSGALG00000034067
chr1:134053137-134053566	chr1	134053137	134053566	430	chr1:134037254-134048277	Fmod	ENSMUSG00000041559	No		5				ENSMUSG00000041559_ENSGALG00000034067
chr1:134060663-134061519	chr1	134060663	134061519	857	chr1:134075170-134079120	Btg2	ENSMUSG00000020423	No		5				ENSMUSG00000020423_ENSGALG00000026858
chr1:134062843-134063803	chr1	134062843	134063803	961	chr1:134075170-134079120	Btg2	ENSMUSG00000020423	No		5				ENSMUSG00000020423_ENSGALG00000026858
chr1:134067092-134067579	chr1	134067092	134067579	488	chr1:134075170-134079120	Btg2	ENSMUSG00000020423	Yes	5	5				ENSMUSG00000020423_ENSGALG00000026858
chr1:134078480-134079610	chr1	134078480	134079610	1131	chr1:134075170-134079120	Btg2	ENSMUSG00000020423	No		5				ENSMUSG00000020423_ENSGALG00000026858
chr1:134092719-134093751	chr1	134092719	134093751	1033	chr1:134075170-134079120	Btg2	ENSMUSG00000020423	Yes	1	5				ENSMUSG00000020423_ENSGALG00000026858
chr1:134098870-134100111	chr1	134098870	134100111	1242	chr1:134111242-134151540	Chit1	ENSMUSG00000026450	No
chr1:134106805-134107098	chr1	134106805	134107098	294	chr1:134111242-134151540	Chit1	ENSMUSG00000026450	Yes	1
chr1:134120177-134120585	chr1	134120177	134120585	409	chr1:134111242-134151540	Chit1	ENSMUSG00000026450	No
chr1:134151656-134152224	chr1	134151656	134152224	569	chr1:134182176-134190181	Chil1	ENSMUSG00000064246	No
chr1:134234564-134235906	chr1	134234564	134235906	1343	chr1:134199223-134235431	Adora1	ENSMUSG00000042429	Yes	1	5				ENSMUSG00000042429_ENSGALG00000000168
chr1:134243900-134244736	chr1	134243900	134244736	837	chr1:134199223-134235431	Adora1	ENSMUSG00000042429	No		5				ENSMUSG00000042429_ENSGALG00000000168
chr1:13426309-13427338	chr1	13426309	13427338	1030	chr1:13139105-13374083	Ncoa2	ENSMUSG00000005886	Yes	2					ENSMUSG00000005886_ENSGALG00000036017
chr1:134298660-134299509	chr1	134298660	134299509	850	chr1:134289989-134292548	Myog	ENSMUSG00000026459	Yes	1	5	bHLH	ENSMUSP00000027730;	17928	ENSMUSG00000026459_ENSGALG00000000172
chr1:134303415-134303660	chr1	134303415	134303660	246	chr1:134289989-134292548	Myog	ENSMUSG00000026459	Yes	1	5	bHLH	ENSMUSP00000027730;	17928	ENSMUSG00000026459_ENSGALG00000000172
chr1:134331859-134332236	chr1	134331859	134332236	378	chr1:134296783-134332928	Ppfia4	ENSMUSG00000026458	No		4				ENSMUSG00000026458_ENSGALG00000000217
chr1:134344053-134345165	chr1	134344053	134345165	1113	chr1:134296783-134332928	Ppfia4	ENSMUSG00000026458	Yes	1	4				ENSMUSG00000026458_ENSGALG00000000217
chr1:134361423-134362427	chr1	134361423	134362427	1005	chr1:134346097-134361979	Tmem183a	ENSMUSG00000042305	No						ENSMUSG00000042305_ENSGALG00000000223
chr1:134368864-134369227	chr1	134368864	134369227	364	chr1:134346097-134361979	Tmem183a	ENSMUSG00000042305	No						ENSMUSG00000042305_ENSGALG00000000223
chr1:134405634-134406491	chr1	134405634	134406491	858	chr1:134405559-134411740	Cyb5r1	ENSMUSG00000026456	No
chr1:134414845-134416060	chr1	134414845	134416060	1216	chr1:134415378-134433351	Adipor1	ENSMUSG00000026457	No						ENSMUSG00000026457_ENSGALG00000000094
chr1:134442084-134442468	chr1	134442084	134442468	385	chr1:134455531-134491018	Klhl12	ENSMUSG00000026455	Yes	1					ENSMUSG00000026455_ENSGALG00000000518
chr1:134454967-134456011	chr1	134454967	134456011	1045	chr1:134455531-134491018	Klhl12	ENSMUSG00000026455	No						ENSMUSG00000026455_ENSGALG00000000518
chr1:134494342-134495351	chr1	134494342	134495351	1010	chr1:134494648-134508774	Rabif	ENSMUSG00000042229	No						ENSMUSG00000042229_ENSGALG00000000436
chr1:134511958-134512586	chr1	134511958	134512586	629	chr1:134494648-134508774	Rabif	ENSMUSG00000042229	Yes	5					ENSMUSG00000042229_ENSGALG00000000436
chr1:134516442-134517098	chr1	134516442	134517098	657	chr1:134494648-134508774	Rabif	ENSMUSG00000042229	No						ENSMUSG00000042229_ENSGALG00000000436
chr1:134518537-134519129	chr1	134518537	134519129	593	chr1:134494648-134508774	Rabif	ENSMUSG00000042229	Yes	1					ENSMUSG00000042229_ENSGALG00000000436
chr1:134556260-134557387	chr1	134556260	134557387	1128	chr1:134560171-134635285	Kdm5b	ENSMUSG00000042207	No						ENSMUSG00000042207_ENSGALG00000038948
chr1:134559996-134561202	chr1	134559996	134561202	1207	chr1:134560171-134635285	Kdm5b	ENSMUSG00000042207	Yes	1					ENSMUSG00000042207_ENSGALG00000038948
chr1:134636764-134637228	chr1	134636764	134637228	465	chr1:134646677-134762593	Syt2	ENSMUSG00000026452	No						ENSMUSG00000026452_ENSGALG00000026033
chr1:134638532-134638942	chr1	134638532	134638942	411	chr1:134646677-134762593	Syt2	ENSMUSG00000026452	Yes	4					ENSMUSG00000026452_ENSGALG00000026033
chr1:134646149-134647276	chr1	134646149	134647276	1128	chr1:134646677-134762593	Syt2	ENSMUSG00000026452	Yes	1					ENSMUSG00000026452_ENSGALG00000026033
chr1:134664905-134665247	chr1	134664905	134665247	343	chr1:134646677-134762593	Syt2	ENSMUSG00000026452	No						ENSMUSG00000026452_ENSGALG00000026033
chr1:134682507-134682898	chr1	134682507	134682898	392	chr1:134646677-134762593	Syt2	ENSMUSG00000026452	Yes	5					ENSMUSG00000026452_ENSGALG00000026033
chr1:134700165-134700941	chr1	134700165	134700941	777	chr1:134646677-134762593	Syt2	ENSMUSG00000026452	Yes	1					ENSMUSG00000026452_ENSGALG00000026033
chr1:134704805-134705380	chr1	134704805	134705380	576	chr1:134646677-134762593	Syt2	ENSMUSG00000026452	No						ENSMUSG00000026452_ENSGALG00000026033
chr1:134708702-134709587	chr1	134708702	134709587	886	chr1:134646677-134762593	Syt2	ENSMUSG00000026452	Yes	1					ENSMUSG00000026452_ENSGALG00000026033
chr1:13471925-13472160	chr1	13471925	13472160	236	chr1:13139105-13374083	Ncoa2	ENSMUSG00000005886	No						ENSMUSG00000005886_ENSGALG00000036017
chr1:134735842-134736323	chr1	134735842	134736323	482	chr1:134646677-134762593	Syt2	ENSMUSG00000026452	Yes	1					ENSMUSG00000026452_ENSGALG00000026033
chr1:134747589-134748060	chr1	134747589	134748060	472	chr1:134646677-134762593	Syt2	ENSMUSG00000026452	Yes	1					ENSMUSG00000026452_ENSGALG00000026033
chr1:134767272-134767756	chr1	134767272	134767756	485	chr1:134646677-134762593	Syt2	ENSMUSG00000026452	Yes	4					ENSMUSG00000026452_ENSGALG00000026033
chr1:134774882-134775509	chr1	134774882	134775509	628	chr1:134646677-134762593	Syt2	ENSMUSG00000026452	Yes	1					ENSMUSG00000026452_ENSGALG00000026033
chr1:134775732-134776142	chr1	134775732	134776142	411	chr1:134646677-134762593	Syt2	ENSMUSG00000026452	Yes	1					ENSMUSG00000026452_ENSGALG00000026033
chr1:134788147-134788711	chr1	134788147	134788711	565	chr1:134646677-134762593	Syt2	ENSMUSG00000026452	Yes	5					ENSMUSG00000026452_ENSGALG00000026033
chr1:134803663-134804644	chr1	134803663	134804644	982	chr1:134754658-134955942	Ppp1r12b	ENSMUSG00000073557	No		2				ENSMUSG00000073557_ENSGALG00000000336
chr1:134823936-134824160	chr1	134823936	134824160	225	chr1:134754658-134955942	Ppp1r12b	ENSMUSG00000073557	Yes	4	2				ENSMUSG00000073557_ENSGALG00000000336
chr1:134829619-134829859	chr1	134829619	134829859	241	chr1:134754658-134955942	Ppp1r12b	ENSMUSG00000073557	Yes	1	2				ENSMUSG00000073557_ENSGALG00000000336
chr1:134854175-134854857	chr1	134854175	134854857	683	chr1:134754658-134955942	Ppp1r12b	ENSMUSG00000073557	No		2				ENSMUSG00000073557_ENSGALG00000000336
chr1:13493990-13494508	chr1	13493990	13494508	519	chr1:13564698-13589910	Tram1	ENSMUSG00000025935	No
chr1:134955220-134956305	chr1	134955220	134956305	1086	chr1:134754658-134955942	Ppp1r12b	ENSMUSG00000073557	No		2				ENSMUSG00000073557_ENSGALG00000000336
chr1:134962101-134962860	chr1	134962101	134962860	760	chr1:134962565-134974162	Ube2t	ENSMUSG00000026429	No						ENSMUSG00000026429_ENSGALG00000000102
chr1:13496471-13496728	chr1	13496471	13496728	258	chr1:13564698-13589910	Tram1	ENSMUSG00000025935	Yes	1
chr1:134987163-134988283	chr1	134987163	134988283	1121	chr1:134962565-134974162	Ube2t	ENSMUSG00000026429	Yes	1					ENSMUSG00000026429_ENSGALG00000000102
chr1:134989436-134989701	chr1	134989436	134989701	266	chr1:134962565-134974162	Ube2t	ENSMUSG00000026429	No						ENSMUSG00000026429_ENSGALG00000000102
chr1:13500538-13500816	chr1	13500538	13500816	279	chr1:13564698-13589910	Tram1	ENSMUSG00000025935	Yes	6
chr1:135018802-135019679	chr1	135018802	135019679	878	chr1:134962565-134974162	Ube2t	ENSMUSG00000026429	Yes	1					ENSMUSG00000026429_ENSGALG00000000102
chr1:135077423-135078355	chr1	135077423	135078355	933	chr1:134983301-135105276	Lgr6	ENSMUSG00000042793	Yes	1					ENSMUSG00000042793_ENSGALG00000000568
chr1:135105884-135106380	chr1	135105884	135106380	497	chr1:134983301-135105276	Lgr6	ENSMUSG00000042793	Yes	1					ENSMUSG00000042793_ENSGALG00000000568
chr1:135108631-135109016	chr1	135108631	135109016	386	chr1:134983301-135105276	Lgr6	ENSMUSG00000042793	Yes	1					ENSMUSG00000042793_ENSGALG00000000568
chr1:135110150-135110602	chr1	135110150	135110602	453	chr1:134983301-135105276	Lgr6	ENSMUSG00000042793	Yes	6					ENSMUSG00000042793_ENSGALG00000000568
chr1:135112552-135113127	chr1	135112552	135113127	576	chr1:134983301-135105276	Lgr6	ENSMUSG00000042793	Yes	1					ENSMUSG00000042793_ENSGALG00000000568
chr1:135126518-135127148	chr1	135126518	135127148	631	chr1:135132700-135145317	Ptpn7	ENSMUSG00000031506	No						ENSMUSG00000031506_ENSGALG00000036093
chr1:135136402-135136956	chr1	135136402	135136956	555	chr1:135132700-135145317	Ptpn7	ENSMUSG00000031506	No						ENSMUSG00000031506_ENSGALG00000036093
chr1:135146257-135147938	chr1	135146257	135147938	1682	chr1:135146824-135156269	Arl8a	ENSMUSG00000026426	No						ENSMUSG00000026426_ENSGALG00000000606
chr1:135154028-135154946	chr1	135154028	135154946	919	chr1:135146824-135156269	Arl8a	ENSMUSG00000026426	No						ENSMUSG00000026426_ENSGALG00000000606
chr1:135172001-135172297	chr1	135172001	135172297	297	chr1:135160234-135167681	Gpr37l1	ENSMUSG00000026424	Yes	1					ENSMUSG00000026424_ENSGALG00000000607
chr1:135198916-135199933	chr1	135198916	135199933	1018	chr1:135160234-135167681	Gpr37l1	ENSMUSG00000026424	No						ENSMUSG00000026424_ENSGALG00000000607
chr1:135230278-135230518	chr1	135230278	135230518	241	chr1:135253575-135258568	Elf3	ENSMUSG00000003051	No		3	ETS	ENSMUSP00000139769;ENSMUSP00000003135;	13710	ENSMUSG00000003051_ENSGALG00000000616
chr1:135258172-135259548	chr1	135258172	135259548	1377	chr1:135253575-135258568	Elf3	ENSMUSG00000003051	No		3	ETS	ENSMUSP00000139769;ENSMUSP00000003135;	13710	ENSMUSG00000003051_ENSGALG00000000616
chr1:135283044-135284427	chr1	135283044	135284427	1384	chr1:135262712-135284084	Rnpep	ENSMUSG00000041926	No						ENSMUSG00000041926_ENSGALG00000000374
chr1:135313243-135314165	chr1	135313243	135314165	923	chr1:135295213-135313778	Timm17a	ENSMUSG00000062580	No						ENSMUSG00000062580_ENSGALG00000000086
chr1:13531514-13532197	chr1	13531514	13532197	684	chr1:13564698-13589910	Tram1	ENSMUSG00000025935	No
chr1:135324425-135325149	chr1	135324425	135325149	725	chr1:135324807-135368065	Lmod1	ENSMUSG00000048096	No						ENSMUSG00000048096_ENSGALG00000028721
chr1:135359047-135359474	chr1	135359047	135359474	428	chr1:135371057-135375237	Shisa4	ENSMUSG00000041889	Yes	1					ENSMUSG00000041889_ENSGALG00000032893
chr1:135368076-135368755	chr1	135368076	135368755	680	chr1:135371057-135375237	Shisa4	ENSMUSG00000041889	No						ENSMUSG00000041889_ENSGALG00000032893
chr1:135368868-135369397	chr1	135368868	135369397	530	chr1:135371057-135375237	Shisa4	ENSMUSG00000041889	Yes	1					ENSMUSG00000041889_ENSGALG00000032893
chr1:135374106-135375662	chr1	135374106	135375662	1557	chr1:135371057-135375237	Shisa4	ENSMUSG00000041889	Yes	1					ENSMUSG00000041889_ENSGALG00000032893
chr1:135429871-135430914	chr1	135429871	135430914	1044	chr1:135382312-135430499	Ipo9	ENSMUSG00000041879	No						ENSMUSG00000041879_ENSGALG00000000397
chr1:135435870-135436088	chr1	135435870	135436088	219	chr1:135382312-135430499	Ipo9	ENSMUSG00000041879	Yes	1					ENSMUSG00000041879_ENSGALG00000000397
chr1:135475322-135475559	chr1	135475322	135475559	238	chr1:135382312-135430499	Ipo9	ENSMUSG00000041879	Yes	1					ENSMUSG00000041879_ENSGALG00000000397
chr1:135488698-135489380	chr1	135488698	135489380	683	chr1:135382312-135430499	Ipo9	ENSMUSG00000041879	Yes	3					ENSMUSG00000041879_ENSGALG00000000397
chr1:135490728-135491309	chr1	135490728	135491309	582	chr1:135382312-135430499	Ipo9	ENSMUSG00000041879	No						ENSMUSG00000041879_ENSGALG00000000397
chr1:135510119-135510871	chr1	135510119	135510871	753	chr1:135382312-135430499	Ipo9	ENSMUSG00000041879	No						ENSMUSG00000041879_ENSGALG00000000397
chr1:135540228-135540636	chr1	135540228	135540636	409	chr1:135434580-135607295	Nav1	ENSMUSG00000009418	Yes	1					ENSMUSG00000009418_ENSGALG00000037370
chr1:135544787-135545333	chr1	135544787	135545333	547	chr1:135434580-135607295	Nav1	ENSMUSG00000009418	Yes	1					ENSMUSG00000009418_ENSGALG00000037370
chr1:135554349-135554879	chr1	135554349	135554879	531	chr1:135434580-135607295	Nav1	ENSMUSG00000009418	No						ENSMUSG00000009418_ENSGALG00000037370
chr1:135563374-135564389	chr1	135563374	135564389	1016	chr1:135434580-135607295	Nav1	ENSMUSG00000009418	Yes	1					ENSMUSG00000009418_ENSGALG00000037370
chr1:135565221-135565576	chr1	135565221	135565576	356	chr1:135434580-135607295	Nav1	ENSMUSG00000009418	Yes	1					ENSMUSG00000009418_ENSGALG00000037370
chr1:135579010-135579613	chr1	135579010	135579613	604	chr1:135434580-135607295	Nav1	ENSMUSG00000009418	Yes	6					ENSMUSG00000009418_ENSGALG00000037370
chr1:135581068-135581347	chr1	135581068	135581347	280	chr1:135434580-135607295	Nav1	ENSMUSG00000009418	Yes	1					ENSMUSG00000009418_ENSGALG00000037370
chr1:135583098-135584261	chr1	135583098	135584261	1164	chr1:135434580-135607295	Nav1	ENSMUSG00000009418	Yes	1					ENSMUSG00000009418_ENSGALG00000037370
chr1:135584593-135586112	chr1	135584593	135586112	1520	chr1:135434580-135607295	Nav1	ENSMUSG00000009418	Yes	1					ENSMUSG00000009418_ENSGALG00000037370
chr1:135603157-135603786	chr1	135603157	135603786	630	chr1:135434580-135607295	Nav1	ENSMUSG00000009418	Yes	1					ENSMUSG00000009418_ENSGALG00000037370
chr1:13560979-13561919	chr1	13560979	13561919	941	chr1:13564698-13589910	Tram1	ENSMUSG00000025935	No
chr1:135615793-135616520	chr1	135615793	135616520	728	chr1:135434580-135607295	Nav1	ENSMUSG00000009418	No						ENSMUSG00000009418_ENSGALG00000037370
chr1:135619987-135620455	chr1	135619987	135620455	469	chr1:135434580-135607295	Nav1	ENSMUSG00000009418	Yes	1					ENSMUSG00000009418_ENSGALG00000037370
chr1:135634858-135635384	chr1	135634858	135635384	527	chr1:135434580-135607295	Nav1	ENSMUSG00000009418	No						ENSMUSG00000009418_ENSGALG00000037370
chr1:135659174-135660505	chr1	135659174	135660505	1332	chr1:135434580-135607295	Nav1	ENSMUSG00000009418	No						ENSMUSG00000009418_ENSGALG00000037370
chr1:135668263-135668928	chr1	135668263	135668928	666	chr1:135720061-135752232	Csrp1	ENSMUSG00000026421	No						ENSMUSG00000026421_ENSGALG00000000318
chr1:135670318-135670947	chr1	135670318	135670947	630	chr1:135720061-135752232	Csrp1	ENSMUSG00000026421	No						ENSMUSG00000026421_ENSGALG00000000318
chr1:135686724-135687156	chr1	135686724	135687156	433	chr1:135720061-135752232	Csrp1	ENSMUSG00000026421	Yes	1					ENSMUSG00000026421_ENSGALG00000000318
chr1:135687677-135688710	chr1	135687677	135688710	1034	chr1:135720061-135752232	Csrp1	ENSMUSG00000026421	No						ENSMUSG00000026421_ENSGALG00000000318
chr1:135698207-135699836	chr1	135698207	135699836	1630	chr1:135720061-135752232	Csrp1	ENSMUSG00000026421	No						ENSMUSG00000026421_ENSGALG00000000318
chr1:135700642-135700967	chr1	135700642	135700967	326	chr1:135720061-135752232	Csrp1	ENSMUSG00000026421	Yes	1					ENSMUSG00000026421_ENSGALG00000000318
chr1:135707029-135707225	chr1	135707029	135707225	197	chr1:135720061-135752232	Csrp1	ENSMUSG00000026421	No						ENSMUSG00000026421_ENSGALG00000000318
chr1:135719516-135719946	chr1	135719516	135719946	431	chr1:135720061-135752232	Csrp1	ENSMUSG00000026421	No						ENSMUSG00000026421_ENSGALG00000000318
chr1:135728633-135729591	chr1	135728633	135729591	959	chr1:135720061-135752232	Csrp1	ENSMUSG00000026421	No						ENSMUSG00000026421_ENSGALG00000000318
chr1:135731759-135732576	chr1	135731759	135732576	818	chr1:135720061-135752232	Csrp1	ENSMUSG00000026421	Yes	5					ENSMUSG00000026421_ENSGALG00000000318
chr1:135740762-135741628	chr1	135740762	135741628	867	chr1:135720061-135752232	Csrp1	ENSMUSG00000026421	Yes	1					ENSMUSG00000026421_ENSGALG00000000318
chr1:135752752-135753320	chr1	135752752	135753320	569	chr1:135766119-135769136	Phlda3	ENSMUSG00000041801	No						ENSMUSG00000041801_ENSGALG00000019802
chr1:135765596-135766876	chr1	135765596	135766876	1281	chr1:135766119-135769136	Phlda3	ENSMUSG00000041801	No						ENSMUSG00000041801_ENSGALG00000019802
chr1:135781161-135781606	chr1	135781161	135781606	446	chr1:135779434-135810989	Tnni1	ENSMUSG00000026418	No		1				ENSMUSG00000026418_ENSGALG00000000313
chr1:135787720-135788132	chr1	135787720	135788132	413	chr1:135779434-135810989	Tnni1	ENSMUSG00000026418	No		1				ENSMUSG00000026418_ENSGALG00000000313
chr1:135789731-135790151	chr1	135789731	135790151	421	chr1:135779434-135810989	Tnni1	ENSMUSG00000026418	Yes	1	1				ENSMUSG00000026418_ENSGALG00000000313
chr1:135800134-135800880	chr1	135800134	135800880	747	chr1:135818598-135833342	Lad1	ENSMUSG00000041782	Yes	1	6				ENSMUSG00000041782_ENSGALG00000000309
chr1:135811002-135811588	chr1	135811002	135811588	587	chr1:135818598-135833342	Lad1	ENSMUSG00000041782	No		6				ENSMUSG00000041782_ENSGALG00000000309
chr1:135818414-135819311	chr1	135818414	135819311	898	chr1:135818598-135833342	Lad1	ENSMUSG00000041782	Yes	1	6				ENSMUSG00000041782_ENSGALG00000000309
chr1:135847120-135847732	chr1	135847120	135847732	613	chr1:135836354-135852260	Tnnt2	ENSMUSG00000026414	Yes	1	4				ENSMUSG00000026414_ENSGALG00000000302
chr1:135850782-135851045	chr1	135850782	135851045	264	chr1:135836354-135852260	Tnnt2	ENSMUSG00000026414	Yes	1	4				ENSMUSG00000026414_ENSGALG00000000302
chr1:135865284-135866053	chr1	135865284	135866053	770	chr1:135836354-135852260	Tnnt2	ENSMUSG00000026414	No		4				ENSMUSG00000026414_ENSGALG00000000302
chr1:135882550-135883198	chr1	135882550	135883198	649	chr1:135871395-135919207	Pkp1	ENSMUSG00000026413	No		2				ENSMUSG00000026413_ENSGALG00000000299
chr1:13588930-13590412	chr1	13588930	13590412	1483	chr1:13564698-13589910	Tram1	ENSMUSG00000025935	Yes	2
chr1:135918522-135919552	chr1	135918522	135919552	1031	chr1:135871395-135919207	Pkp1	ENSMUSG00000026413	Yes	1	2				ENSMUSG00000026413_ENSGALG00000000299
chr1:135920559-135920984	chr1	135920559	135920984	426	chr1:135871395-135919207	Pkp1	ENSMUSG00000026413	Yes	4	2				ENSMUSG00000026413_ENSGALG00000000299
chr1:135944673-135945108	chr1	135944673	135945108	436	chr1:135871395-135919207	Pkp1	ENSMUSG00000026413	No		2				ENSMUSG00000026413_ENSGALG00000000299
chr1:135945614-135946022	chr1	135945614	135946022	409	chr1:135871395-135919207	Pkp1	ENSMUSG00000026413	Yes	1	2				ENSMUSG00000026413_ENSGALG00000000299
chr1:135958419-135958848	chr1	135958419	135958848	430	chr1:135871395-135919207	Pkp1	ENSMUSG00000026413	No		2				ENSMUSG00000026413_ENSGALG00000000299
chr1:136007495-136008425	chr1	136007495	136008425	931	chr1:136008150-136035342	Tmem9	ENSMUSG00000026411	No						ENSMUSG00000026411_ENSGALG00000000226
chr1:136017339-136018840	chr1	136017339	136018840	1502	chr1:136008150-136035342	Tmem9	ENSMUSG00000026411	No						ENSMUSG00000026411_ENSGALG00000000226
chr1:13602813-13603563	chr1	13602813	13603563	751	chr1:13564698-13589910	Tram1	ENSMUSG00000025935	Yes	5
chr1:136040372-136040935	chr1	136040372	136040935	564	chr1:136050804-136051370	Ascl5	ENSMUSG00000097918	Yes	1		bHLH	ENSMUSP00000137746;	226439
chr1:136045783-136046276	chr1	136045783	136046276	494	chr1:136050804-136051370	Ascl5	ENSMUSG00000097918	Yes	6		bHLH	ENSMUSP00000137746;	226439
chr1:136047507-136047736	chr1	136047507	136047736	230	chr1:136050804-136051370	Ascl5	ENSMUSG00000097918	No			bHLH	ENSMUSP00000137746;	226439
chr1:136050557-136051857	chr1	136050557	136051857	1301	chr1:136050804-136051370	Ascl5	ENSMUSG00000097918	Yes	1		bHLH	ENSMUSP00000137746;	226439
chr1:136076117-136076417	chr1	136076117	136076417	301	chr1:136052750-136119822	Cacna1s	ENSMUSG00000026407	Yes	1					ENSMUSG00000026407_ENSGALG00000037744
chr1:136116224-136116623	chr1	136116224	136116623	400	chr1:136131389-136177998	Kif21b	ENSMUSG00000041642	Yes	6	2				ENSMUSG00000041642_ENSGALG00000034347
chr1:136118770-136119599	chr1	136118770	136119599	830	chr1:136131389-136177998	Kif21b	ENSMUSG00000041642	No		2				ENSMUSG00000041642_ENSGALG00000034347
chr1:136130972-136132175	chr1	136130972	136132175	1204	chr1:136131389-136177998	Kif21b	ENSMUSG00000041642	No		2				ENSMUSG00000041642_ENSGALG00000034347
chr1:136137108-136137988	chr1	136137108	136137988	881	chr1:136131389-136177998	Kif21b	ENSMUSG00000041642	Yes	5	2				ENSMUSG00000041642_ENSGALG00000034347
chr1:136139927-136140715	chr1	136139927	136140715	789	chr1:136131389-136177998	Kif21b	ENSMUSG00000041642	No		2				ENSMUSG00000041642_ENSGALG00000034347
chr1:136169906-136170655	chr1	136169906	136170655	750	chr1:136131389-136177998	Kif21b	ENSMUSG00000041642	Yes	1	2				ENSMUSG00000041642_ENSGALG00000034347
chr1:136175253-136175676	chr1	136175253	136175676	424	chr1:136181652-136212828	Mroh3	ENSMUSG00000087230	Yes	1
chr1:136212728-136213348	chr1	136212728	136213348	621	chr1:136181652-136212828	Mroh3	ENSMUSG00000087230	Yes	1
chr1:136233824-136234916	chr1	136233824	136234916	1093	chr1:136213531-136234264	5730559C18Rik	ENSMUSG00000041605	No						ENSMUSG00000041605_ENSGALG00000044612
chr1:136259654-136261193	chr1	136259654	136261193	1540	chr1:136259797-136260873	Gpr25	ENSMUSG00000052759	No
chr1:136325961-136326434	chr1	136325961	136326434	474	chr1:136268123-136346104	Camsap2	ENSMUSG00000041570	No						ENSMUSG00000041570_ENSGALG00000002145
chr1:136328433-136329205	chr1	136328433	136329205	773	chr1:136268123-136346104	Camsap2	ENSMUSG00000041570	Yes	1					ENSMUSG00000041570_ENSGALG00000002145
chr1:136345317-136346660	chr1	136345317	136346660	1344	chr1:136268123-136346104	Camsap2	ENSMUSG00000041570	No						ENSMUSG00000041570_ENSGALG00000002145
chr1:136362615-136362972	chr1	136362615	136362972	358	chr1:136268123-136346104	Camsap2	ENSMUSG00000041570	Yes	4					ENSMUSG00000041570_ENSGALG00000002145
chr1:136364815-136365094	chr1	136364815	136365094	280	chr1:136268123-136346104	Camsap2	ENSMUSG00000041570	Yes	1					ENSMUSG00000041570_ENSGALG00000002145
chr1:136394578-136394957	chr1	136394578	136394957	380	chr1:136415271-136440158	Ddx59	ENSMUSG00000026404	No						ENSMUSG00000026404_ENSGALG00000002164
chr1:136414869-136415776	chr1	136414869	136415776	908	chr1:136415271-136440158	Ddx59	ENSMUSG00000026404	No						ENSMUSG00000026404_ENSGALG00000002164
chr1:13642930-13643476	chr1	13642930	13643476	547	chr1:13623330-13660546	Lactb2	ENSMUSG00000025937	Yes	1					ENSMUSG00000025937_ENSGALG00000038745
chr1:136458239-136459224	chr1	136458239	136459224	986	chr1:136466343-136531511	Kif14	ENSMUSG00000041498	No						ENSMUSG00000041498_ENSGALG00000002175
chr1:136466048-136466791	chr1	136466048	136466791	744	chr1:136466343-136531511	Kif14	ENSMUSG00000041498	No						ENSMUSG00000041498_ENSGALG00000002175
chr1:136512139-136513096	chr1	136512139	136513096	958	chr1:136466343-136531511	Kif14	ENSMUSG00000041498	Yes	2					ENSMUSG00000041498_ENSGALG00000002175
chr1:136518543-136519486	chr1	136518543	136519486	944	chr1:136466343-136531511	Kif14	ENSMUSG00000041498	Yes	6					ENSMUSG00000041498_ENSGALG00000002175
chr1:136524982-136525351	chr1	136524982	136525351	370	chr1:136466343-136531511	Kif14	ENSMUSG00000041498	No						ENSMUSG00000041498_ENSGALG00000002175
chr1:136540181-136541023	chr1	136540181	136541023	843	chr1:136466343-136531511	Kif14	ENSMUSG00000041498	Yes	4					ENSMUSG00000041498_ENSGALG00000002175
chr1:136541384-136542099	chr1	136541384	136542099	716	chr1:136466343-136531511	Kif14	ENSMUSG00000041498	Yes	1					ENSMUSG00000041498_ENSGALG00000002175
chr1:136550886-136551436	chr1	136550886	136551436	551	chr1:136624901-136630053	Zfp281	ENSMUSG00000041483	No			zf-C2H2	ENSMUSP00000039003;ENSMUSP00000107677;	226442	ENSMUSG00000041483_ENSGALG00000017376
chr1:136555886-136556543	chr1	136555886	136556543	658	chr1:136624901-136630053	Zfp281	ENSMUSG00000041483	Yes	5		zf-C2H2	ENSMUSP00000039003;ENSMUSP00000107677;	226442	ENSMUSG00000041483_ENSGALG00000017376
chr1:136577898-136578589	chr1	136577898	136578589	692	chr1:136624901-136630053	Zfp281	ENSMUSG00000041483	No			zf-C2H2	ENSMUSP00000039003;ENSMUSP00000107677;	226442	ENSMUSG00000041483_ENSGALG00000017376
chr1:136584045-136584416	chr1	136584045	136584416	372	chr1:136624901-136630053	Zfp281	ENSMUSG00000041483	Yes	5		zf-C2H2	ENSMUSP00000039003;ENSMUSP00000107677;	226442	ENSMUSG00000041483_ENSGALG00000017376
chr1:136587660-136588285	chr1	136587660	136588285	626	chr1:136624901-136630053	Zfp281	ENSMUSG00000041483	Yes	1		zf-C2H2	ENSMUSP00000039003;ENSMUSP00000107677;	226442	ENSMUSG00000041483_ENSGALG00000017376
chr1:136588712-136589603	chr1	136588712	136589603	892	chr1:136624901-136630053	Zfp281	ENSMUSG00000041483	Yes	6		zf-C2H2	ENSMUSP00000039003;ENSMUSP00000107677;	226442	ENSMUSG00000041483_ENSGALG00000017376
chr1:13659817-13660961	chr1	13659817	13660961	1145	chr1:13623330-13660546	Lactb2	ENSMUSG00000025937	No						ENSMUSG00000025937_ENSGALG00000038745
chr1:136624219-136625515	chr1	136624219	136625515	1297	chr1:136624901-136630053	Zfp281	ENSMUSG00000041483	No			zf-C2H2	ENSMUSP00000039003;ENSMUSP00000107677;	226442	ENSMUSG00000041483_ENSGALG00000017376
chr1:136654228-136654734	chr1	136654228	136654734	507	chr1:136624901-136630053	Zfp281	ENSMUSG00000041483	Yes	3		zf-C2H2	ENSMUSP00000039003;ENSMUSP00000107677;	226442	ENSMUSG00000041483_ENSGALG00000017376
chr1:136661264-136662336	chr1	136661264	136662336	1073	chr1:136624901-136630053	Zfp281	ENSMUSG00000041483	No			zf-C2H2	ENSMUSP00000039003;ENSMUSP00000107677;	226442	ENSMUSG00000041483_ENSGALG00000017376
chr1:136669897-136670934	chr1	136669897	136670934	1038	chr1:136624901-136630053	Zfp281	ENSMUSG00000041483	Yes	5		zf-C2H2	ENSMUSP00000039003;ENSMUSP00000107677;	226442	ENSMUSG00000041483_ENSGALG00000017376
chr1:136682956-136684038	chr1	136682956	136684038	1083	chr1:136624901-136630053	Zfp281	ENSMUSG00000041483	Yes	5		zf-C2H2	ENSMUSP00000039003;ENSMUSP00000107677;	226442	ENSMUSG00000041483_ENSGALG00000017376
chr1:136695826-136696764	chr1	136695826	136696764	939	chr1:136624901-136630053	Zfp281	ENSMUSG00000041483	No			zf-C2H2	ENSMUSP00000039003;ENSMUSP00000107677;	226442	ENSMUSG00000041483_ENSGALG00000017376
chr1:136707309-136707714	chr1	136707309	136707714	406	chr1:136624901-136630053	Zfp281	ENSMUSG00000041483	No			zf-C2H2	ENSMUSP00000039003;ENSMUSP00000107677;	226442	ENSMUSG00000041483_ENSGALG00000017376
chr1:136749081-136749484	chr1	136749081	136749484	404	chr1:136624901-136630053	Zfp281	ENSMUSG00000041483	No			zf-C2H2	ENSMUSP00000039003;ENSMUSP00000107677;	226442	ENSMUSG00000041483_ENSGALG00000017376
chr1:136768709-136769483	chr1	136768709	136769483	775	chr1:136624901-136630053	Zfp281	ENSMUSG00000041483	No			zf-C2H2	ENSMUSP00000039003;ENSMUSP00000107677;	226442	ENSMUSG00000041483_ENSGALG00000017376
chr1:136777090-136777785	chr1	136777090	136777785	696	chr1:136624901-136630053	Zfp281	ENSMUSG00000041483	Yes	6		zf-C2H2	ENSMUSP00000039003;ENSMUSP00000107677;	226442	ENSMUSG00000041483_ENSGALG00000017376
chr1:136781690-136782618	chr1	136781690	136782618	929	chr1:136624901-136630053	Zfp281	ENSMUSG00000041483	No			zf-C2H2	ENSMUSP00000039003;ENSMUSP00000107677;	226442	ENSMUSG00000041483_ENSGALG00000017376
chr1:136832410-136833178	chr1	136832410	136833178	769	chr1:136842571-136960448	Nr5a2	ENSMUSG00000026398	Yes	5	6	SF-like	ENSMUSP00000129071;ENSMUSP00000142219;ENSMUSP00000027649;ENSMUSP00000141495;ENSMUSP00000141645;	26424	ENSMUSG00000026398_ENSGALG00000002182
chr1:136890952-136891305	chr1	136890952	136891305	354	chr1:136842571-136960448	Nr5a2	ENSMUSG00000026398	Yes	5	6	SF-like	ENSMUSP00000129071;ENSMUSP00000142219;ENSMUSP00000027649;ENSMUSP00000141495;ENSMUSP00000141645;	26424	ENSMUSG00000026398_ENSGALG00000002182
chr1:136942187-136942729	chr1	136942187	136942729	543	chr1:136842571-136960448	Nr5a2	ENSMUSG00000026398	Yes	3	6	SF-like	ENSMUSP00000129071;ENSMUSP00000142219;ENSMUSP00000027649;ENSMUSP00000141495;ENSMUSP00000141645;	26424	ENSMUSG00000026398_ENSGALG00000002182
chr1:136948319-136949432	chr1	136948319	136949432	1114	chr1:136842571-136960448	Nr5a2	ENSMUSG00000026398	No		6	SF-like	ENSMUSP00000129071;ENSMUSP00000142219;ENSMUSP00000027649;ENSMUSP00000141495;ENSMUSP00000141645;	26424	ENSMUSG00000026398_ENSGALG00000002182
chr1:13706208-13706823	chr1	13706208	13706823	616	chr1:13668771-13701723	Xkr9	ENSMUSG00000067813	Yes	2					ENSMUSG00000067813_ENSGALG00000034675
chr1:137074774-137075214	chr1	137074774	137075214	441	chr1:136842571-136960448	Nr5a2	ENSMUSG00000026398	Yes	1	6	SF-like	ENSMUSP00000129071;ENSMUSP00000142219;ENSMUSP00000027649;ENSMUSP00000141495;ENSMUSP00000141645;	26424	ENSMUSG00000026398_ENSGALG00000002182
chr1:137133783-137134053	chr1	137133783	137134053	271	chr1:136842571-136960448	Nr5a2	ENSMUSG00000026398	No		6	SF-like	ENSMUSP00000129071;ENSMUSP00000142219;ENSMUSP00000027649;ENSMUSP00000141495;ENSMUSP00000141645;	26424	ENSMUSG00000026398_ENSGALG00000002182
chr1:137218252-137219211	chr1	137218252	137219211	960	chr1:136842571-136960448	Nr5a2	ENSMUSG00000026398	Yes	2	6	SF-like	ENSMUSP00000129071;ENSMUSP00000142219;ENSMUSP00000027649;ENSMUSP00000141495;ENSMUSP00000141645;	26424	ENSMUSG00000026398_ENSGALG00000002182
chr1:137221648-137222170	chr1	137221648	137222170	523	chr1:136842571-136960448	Nr5a2	ENSMUSG00000026398	Yes	6	6	SF-like	ENSMUSP00000129071;ENSMUSP00000142219;ENSMUSP00000027649;ENSMUSP00000141495;ENSMUSP00000141645;	26424	ENSMUSG00000026398_ENSGALG00000002182
chr1:137225388-137225910	chr1	137225388	137225910	523	chr1:136842571-136960448	Nr5a2	ENSMUSG00000026398	No		6	SF-like	ENSMUSP00000129071;ENSMUSP00000142219;ENSMUSP00000027649;ENSMUSP00000141495;ENSMUSP00000141645;	26424	ENSMUSG00000026398_ENSGALG00000002182
chr1:137255092-137255476	chr1	137255092	137255476	385	chr1:136842571-136960448	Nr5a2	ENSMUSG00000026398	Yes	1	6	SF-like	ENSMUSP00000129071;ENSMUSP00000142219;ENSMUSP00000027649;ENSMUSP00000141495;ENSMUSP00000141645;	26424	ENSMUSG00000026398_ENSGALG00000002182
chr1:137323141-137324245	chr1	137323141	137324245	1105	chr1:136842571-136960448	Nr5a2	ENSMUSG00000026398	No		6	SF-like	ENSMUSP00000129071;ENSMUSP00000142219;ENSMUSP00000027649;ENSMUSP00000141495;ENSMUSP00000141645;	26424	ENSMUSG00000026398_ENSGALG00000002182
chr1:137332034-137332997	chr1	137332034	137332997	964	chr1:136842571-136960448	Nr5a2	ENSMUSG00000026398	Yes	5	6	SF-like	ENSMUSP00000129071;ENSMUSP00000142219;ENSMUSP00000027649;ENSMUSP00000141495;ENSMUSP00000141645;	26424	ENSMUSG00000026398_ENSGALG00000002182
chr1:137361011-137361672	chr1	137361011	137361672	662	chr1:136842571-136960448	Nr5a2	ENSMUSG00000026398	Yes	5	6	SF-like	ENSMUSP00000129071;ENSMUSP00000142219;ENSMUSP00000027649;ENSMUSP00000141495;ENSMUSP00000141645;	26424	ENSMUSG00000026398_ENSGALG00000002182
chr1:137372282-137372689	chr1	137372282	137372689	408	chr1:136842571-136960448	Nr5a2	ENSMUSG00000026398	Yes	5	6	SF-like	ENSMUSP00000129071;ENSMUSP00000142219;ENSMUSP00000027649;ENSMUSP00000141495;ENSMUSP00000141645;	26424	ENSMUSG00000026398_ENSGALG00000002182
chr1:137372950-137374293	chr1	137372950	137374293	1344	chr1:136842571-136960448	Nr5a2	ENSMUSG00000026398	Yes	2	6	SF-like	ENSMUSP00000129071;ENSMUSP00000142219;ENSMUSP00000027649;ENSMUSP00000141495;ENSMUSP00000141645;	26424	ENSMUSG00000026398_ENSGALG00000002182
chr1:13738806-13739164	chr1	13738806	13739164	359	chr1:13668771-13701723	Xkr9	ENSMUSG00000067813	No						ENSMUSG00000067813_ENSGALG00000034675
chr1:137388091-137388774	chr1	137388091	137388774	684	chr1:136842571-136960448	Nr5a2	ENSMUSG00000026398	Yes	6	6	SF-like	ENSMUSP00000129071;ENSMUSP00000142219;ENSMUSP00000027649;ENSMUSP00000141495;ENSMUSP00000141645;	26424	ENSMUSG00000026398_ENSGALG00000002182
chr1:137472653-137473151	chr1	137472653	137473151	499	chr1:136842571-136960448	Nr5a2	ENSMUSG00000026398	Yes	5	6	SF-like	ENSMUSP00000129071;ENSMUSP00000142219;ENSMUSP00000027649;ENSMUSP00000141495;ENSMUSP00000141645;	26424	ENSMUSG00000026398_ENSGALG00000002182
chr1:137532120-137532493	chr1	137532120	137532493	374	chr1:136842571-136960448	Nr5a2	ENSMUSG00000026398	No		6	SF-like	ENSMUSP00000129071;ENSMUSP00000142219;ENSMUSP00000027649;ENSMUSP00000141495;ENSMUSP00000141645;	26424	ENSMUSG00000026398_ENSGALG00000002182
chr1:137539211-137540378	chr1	137539211	137540378	1168	chr1:136842571-136960448	Nr5a2	ENSMUSG00000026398	Yes	3	6	SF-like	ENSMUSP00000129071;ENSMUSP00000142219;ENSMUSP00000027649;ENSMUSP00000141495;ENSMUSP00000141645;	26424	ENSMUSG00000026398_ENSGALG00000002182
chr1:137565148-137566111	chr1	137565148	137566111	964	chr1:136842571-136960448	Nr5a2	ENSMUSG00000026398	No		6	SF-like	ENSMUSP00000129071;ENSMUSP00000142219;ENSMUSP00000027649;ENSMUSP00000141495;ENSMUSP00000141645;	26424	ENSMUSG00000026398_ENSGALG00000002182
chr1:137569943-137570283	chr1	137569943	137570283	341	chr1:138062861-138175708	Ptprc	ENSMUSG00000026395	Yes	5	2				ENSMUSG00000026395_ENSGALG00000002192
chr1:137570322-137570666	chr1	137570322	137570666	345	chr1:138062861-138175708	Ptprc	ENSMUSG00000026395	Yes	5	2				ENSMUSG00000026395_ENSGALG00000002192
chr1:137573527-137573850	chr1	137573527	137573850	324	chr1:138062861-138175708	Ptprc	ENSMUSG00000026395	Yes	3	2				ENSMUSG00000026395_ENSGALG00000002192
chr1:137591107-137591639	chr1	137591107	137591639	533	chr1:138062861-138175708	Ptprc	ENSMUSG00000026395	No		2				ENSMUSG00000026395_ENSGALG00000002192
chr1:137591723-137592548	chr1	137591723	137592548	826	chr1:138062861-138175708	Ptprc	ENSMUSG00000026395	Yes	5	2				ENSMUSG00000026395_ENSGALG00000002192
chr1:137644558-137645087	chr1	137644558	137645087	530	chr1:138062861-138175708	Ptprc	ENSMUSG00000026395	Yes	5	2				ENSMUSG00000026395_ENSGALG00000002192
chr1:137649820-137650670	chr1	137649820	137650670	851	chr1:138062861-138175708	Ptprc	ENSMUSG00000026395	Yes	3	2				ENSMUSG00000026395_ENSGALG00000002192
chr1:137653569-137653786	chr1	137653569	137653786	218	chr1:138062861-138175708	Ptprc	ENSMUSG00000026395	No		2				ENSMUSG00000026395_ENSGALG00000002192
chr1:137654106-137654719	chr1	137654106	137654719	614	chr1:138062861-138175708	Ptprc	ENSMUSG00000026395	Yes	5	2				ENSMUSG00000026395_ENSGALG00000002192
chr1:137671123-137671606	chr1	137671123	137671606	484	chr1:138062861-138175708	Ptprc	ENSMUSG00000026395	Yes	5	2				ENSMUSG00000026395_ENSGALG00000002192
chr1:13770886-13771975	chr1	13770886	13771975	1090	chr1:13668771-13701723	Xkr9	ENSMUSG00000067813	Yes	5					ENSMUSG00000067813_ENSGALG00000034675
chr1:137713301-137713635	chr1	137713301	137713635	335	chr1:138062861-138175708	Ptprc	ENSMUSG00000026395	Yes	2	2				ENSMUSG00000026395_ENSGALG00000002192
chr1:137716005-137716579	chr1	137716005	137716579	575	chr1:138062861-138175708	Ptprc	ENSMUSG00000026395	No		2				ENSMUSG00000026395_ENSGALG00000002192
chr1:137757636-137757893	chr1	137757636	137757893	258	chr1:138062861-138175708	Ptprc	ENSMUSG00000026395	No		2				ENSMUSG00000026395_ENSGALG00000002192
chr1:137767409-137768272	chr1	137767409	137768272	864	chr1:138062861-138175708	Ptprc	ENSMUSG00000026395	No		2				ENSMUSG00000026395_ENSGALG00000002192
chr1:137774527-137775031	chr1	137774527	137775031	505	chr1:138062861-138175708	Ptprc	ENSMUSG00000026395	Yes	2	2				ENSMUSG00000026395_ENSGALG00000002192
chr1:137778372-137778734	chr1	137778372	137778734	363	chr1:138062861-138175708	Ptprc	ENSMUSG00000026395	No		2				ENSMUSG00000026395_ENSGALG00000002192
chr1:137811847-137812361	chr1	137811847	137812361	515	chr1:138062861-138175708	Ptprc	ENSMUSG00000026395	No		2				ENSMUSG00000026395_ENSGALG00000002192
chr1:137815367-137815846	chr1	137815367	137815846	480	chr1:138062861-138175708	Ptprc	ENSMUSG00000026395	Yes	5	2				ENSMUSG00000026395_ENSGALG00000002192
chr1:137824660-137825304	chr1	137824660	137825304	645	chr1:138062861-138175708	Ptprc	ENSMUSG00000026395	Yes	2	2				ENSMUSG00000026395_ENSGALG00000002192
chr1:13784419-13784710	chr1	13784419	13784710	292	chr1:13668771-13701723	Xkr9	ENSMUSG00000067813	No						ENSMUSG00000067813_ENSGALG00000034675
chr1:137887199-137888447	chr1	137887199	137888447	1249	chr1:138062861-138175708	Ptprc	ENSMUSG00000026395	Yes	5	2				ENSMUSG00000026395_ENSGALG00000002192
chr1:13789270-13789904	chr1	13789270	13789904	635	chr1:13668771-13701723	Xkr9	ENSMUSG00000067813	No						ENSMUSG00000067813_ENSGALG00000034675
chr1:137894096-137894400	chr1	137894096	137894400	305	chr1:138062861-138175708	Ptprc	ENSMUSG00000026395	Yes	3	2				ENSMUSG00000026395_ENSGALG00000002192
chr1:137898293-137898883	chr1	137898293	137898883	591	chr1:138062861-138175708	Ptprc	ENSMUSG00000026395	No		2				ENSMUSG00000026395_ENSGALG00000002192
chr1:137899933-137900857	chr1	137899933	137900857	925	chr1:138062861-138175708	Ptprc	ENSMUSG00000026395	Yes	2	2				ENSMUSG00000026395_ENSGALG00000002192
chr1:137906898-137907462	chr1	137906898	137907462	565	chr1:138062861-138175708	Ptprc	ENSMUSG00000026395	Yes	3	2				ENSMUSG00000026395_ENSGALG00000002192
chr1:137919764-137920037	chr1	137919764	137920037	274	chr1:138062861-138175708	Ptprc	ENSMUSG00000026395	No		2				ENSMUSG00000026395_ENSGALG00000002192
chr1:137927703-137928936	chr1	137927703	137928936	1234	chr1:138062861-138175708	Ptprc	ENSMUSG00000026395	No		2				ENSMUSG00000026395_ENSGALG00000002192
chr1:137941722-137942412	chr1	137941722	137942412	691	chr1:138062861-138175708	Ptprc	ENSMUSG00000026395	Yes	5	2				ENSMUSG00000026395_ENSGALG00000002192
chr1:137952786-137953750	chr1	137952786	137953750	965	chr1:138062861-138175708	Ptprc	ENSMUSG00000026395	No		2				ENSMUSG00000026395_ENSGALG00000002192
chr1:137972948-137973835	chr1	137972948	137973835	888	chr1:138062861-138175708	Ptprc	ENSMUSG00000026395	No		2				ENSMUSG00000026395_ENSGALG00000002192
chr1:137991225-137991786	chr1	137991225	137991786	562	chr1:138062861-138175708	Ptprc	ENSMUSG00000026395	Yes	5	2				ENSMUSG00000026395_ENSGALG00000002192
chr1:138022282-138023331	chr1	138022282	138023331	1050	chr1:138062861-138175708	Ptprc	ENSMUSG00000026395	Yes	3	2				ENSMUSG00000026395_ENSGALG00000002192
chr1:138023531-138024423	chr1	138023531	138024423	893	chr1:138062861-138175708	Ptprc	ENSMUSG00000026395	Yes	3	2				ENSMUSG00000026395_ENSGALG00000002192
chr1:138040380-138040828	chr1	138040380	138040828	449	chr1:138062861-138175708	Ptprc	ENSMUSG00000026395	No		2				ENSMUSG00000026395_ENSGALG00000002192
chr1:138044415-138045009	chr1	138044415	138045009	595	chr1:138062861-138175708	Ptprc	ENSMUSG00000026395	Yes	2	2				ENSMUSG00000026395_ENSGALG00000002192
chr1:13807906-13808762	chr1	13807906	13808762	857	chr1:13668771-13701723	Xkr9	ENSMUSG00000067813	Yes	3					ENSMUSG00000067813_ENSGALG00000034675
chr1:138085680-138086275	chr1	138085680	138086275	596	chr1:138062861-138175708	Ptprc	ENSMUSG00000026395	No		2				ENSMUSG00000026395_ENSGALG00000002192
chr1:138130209-138130439	chr1	138130209	138130439	231	chr1:138062861-138175708	Ptprc	ENSMUSG00000026395	Yes	2	2				ENSMUSG00000026395_ENSGALG00000002192
chr1:138136242-138136819	chr1	138136242	138136819	578	chr1:138062861-138175708	Ptprc	ENSMUSG00000026395	Yes	5	2				ENSMUSG00000026395_ENSGALG00000002192
chr1:138160837-138161520	chr1	138160837	138161520	684	chr1:138062861-138175708	Ptprc	ENSMUSG00000026395	Yes	3	2				ENSMUSG00000026395_ENSGALG00000002192
chr1:138204623-138204909	chr1	138204623	138204909	287	chr1:138062861-138175708	Ptprc	ENSMUSG00000026395	Yes	5	2				ENSMUSG00000026395_ENSGALG00000002192
chr1:138205963-138206596	chr1	138205963	138206596	634	chr1:138062861-138175708	Ptprc	ENSMUSG00000026395	Yes	2	2				ENSMUSG00000026395_ENSGALG00000002192
chr1:138245446-138245840	chr1	138245446	138245840	395	chr1:138273738-138289462	Atp6v1g3	ENSMUSG00000026394	Yes	5	5				ENSMUSG00000026394_ENSGALG00000002207
chr1:138247377-138248405	chr1	138247377	138248405	1029	chr1:138273738-138289462	Atp6v1g3	ENSMUSG00000026394	Yes	3	5				ENSMUSG00000026394_ENSGALG00000002207
chr1:138282422-138283168	chr1	138282422	138283168	747	chr1:138273738-138289462	Atp6v1g3	ENSMUSG00000026394	Yes	5	5				ENSMUSG00000026394_ENSGALG00000002207
chr1:138283308-138283856	chr1	138283308	138283856	549	chr1:138273738-138289462	Atp6v1g3	ENSMUSG00000026394	Yes	5	5				ENSMUSG00000026394_ENSGALG00000002207
chr1:138299409-138299968	chr1	138299409	138299968	560	chr1:138273738-138289462	Atp6v1g3	ENSMUSG00000026394	Yes	4	5				ENSMUSG00000026394_ENSGALG00000002207
chr1:138320561-138321123	chr1	138320561	138321123	563	chr1:138273738-138289462	Atp6v1g3	ENSMUSG00000026394	Yes	3	5				ENSMUSG00000026394_ENSGALG00000002207
chr1:138328285-138328761	chr1	138328285	138328761	477	chr1:138273738-138289462	Atp6v1g3	ENSMUSG00000026394	No		5				ENSMUSG00000026394_ENSGALG00000002207
chr1:138341865-138342218	chr1	138341865	138342218	354	chr1:138273738-138289462	Atp6v1g3	ENSMUSG00000026394	Yes	1	5				ENSMUSG00000026394_ENSGALG00000002207
chr1:138344688-138345350	chr1	138344688	138345350	663	chr1:138273738-138289462	Atp6v1g3	ENSMUSG00000026394	Yes	3	5				ENSMUSG00000026394_ENSGALG00000002207
chr1:13834903-13835752	chr1	13834903	13835752	850	chr1:13668771-13701723	Xkr9	ENSMUSG00000067813	No						ENSMUSG00000067813_ENSGALG00000034675
chr1:138362986-138363421	chr1	138362986	138363421	436	chr1:138273738-138289462	Atp6v1g3	ENSMUSG00000026394	No		5				ENSMUSG00000026394_ENSGALG00000002207
chr1:138384836-138385855	chr1	138384836	138385855	1020	chr1:138273738-138289462	Atp6v1g3	ENSMUSG00000026394	Yes	3	5				ENSMUSG00000026394_ENSGALG00000002207
chr1:138405938-138406651	chr1	138405938	138406651	714	chr1:138273738-138289462	Atp6v1g3	ENSMUSG00000026394	Yes	5	5				ENSMUSG00000026394_ENSGALG00000002207
chr1:138420558-138422024	chr1	138420558	138422024	1467	chr1:138273738-138289462	Atp6v1g3	ENSMUSG00000026394	Yes	6	5				ENSMUSG00000026394_ENSGALG00000002207
chr1:138423644-138424319	chr1	138423644	138424319	676	chr1:138273738-138289462	Atp6v1g3	ENSMUSG00000026394	Yes	5	5				ENSMUSG00000026394_ENSGALG00000002207
chr1:138448745-138450010	chr1	138448745	138450010	1266	chr1:138482875-138620141	Nek7	ENSMUSG00000026393	No						ENSMUSG00000026393_ENSGALG00000002216
chr1:13846464-13847157	chr1	13846464	13847157	694	chr1:13668771-13701723	Xkr9	ENSMUSG00000067813	No						ENSMUSG00000067813_ENSGALG00000034675
chr1:138499444-138499816	chr1	138499444	138499816	373	chr1:138482875-138620141	Nek7	ENSMUSG00000026393	Yes	1					ENSMUSG00000026393_ENSGALG00000002216
chr1:138500187-138500560	chr1	138500187	138500560	374	chr1:138482875-138620141	Nek7	ENSMUSG00000026393	Yes	1					ENSMUSG00000026393_ENSGALG00000002216
chr1:138515440-138515747	chr1	138515440	138515747	308	chr1:138482875-138620141	Nek7	ENSMUSG00000026393	Yes	5					ENSMUSG00000026393_ENSGALG00000002216
chr1:138517277-138517743	chr1	138517277	138517743	467	chr1:138482875-138620141	Nek7	ENSMUSG00000026393	No						ENSMUSG00000026393_ENSGALG00000002216
chr1:138523891-138524761	chr1	138523891	138524761	871	chr1:138482875-138620141	Nek7	ENSMUSG00000026393	No						ENSMUSG00000026393_ENSGALG00000002216
chr1:138550265-138550794	chr1	138550265	138550794	530	chr1:138482875-138620141	Nek7	ENSMUSG00000026393	Yes	1					ENSMUSG00000026393_ENSGALG00000002216
chr1:138576870-138577229	chr1	138576870	138577229	360	chr1:138482875-138620141	Nek7	ENSMUSG00000026393	Yes	5					ENSMUSG00000026393_ENSGALG00000002216
chr1:138579372-138580056	chr1	138579372	138580056	685	chr1:138482875-138620141	Nek7	ENSMUSG00000026393	No						ENSMUSG00000026393_ENSGALG00000002216
chr1:13861021-13861701	chr1	13861021	13861701	681	chr1:13668771-13701723	Xkr9	ENSMUSG00000067813	Yes	2					ENSMUSG00000067813_ENSGALG00000034675
chr1:138617784-138618359	chr1	138617784	138618359	576	chr1:138482875-138620141	Nek7	ENSMUSG00000026393	No						ENSMUSG00000026393_ENSGALG00000002216
chr1:138618941-138620383	chr1	138618941	138620383	1443	chr1:138482875-138620141	Nek7	ENSMUSG00000026393	No						ENSMUSG00000026393_ENSGALG00000002216
chr1:138625183-138625449	chr1	138625183	138625449	267	chr1:138482875-138620141	Nek7	ENSMUSG00000026393	No						ENSMUSG00000026393_ENSGALG00000002216
chr1:138674268-138674981	chr1	138674268	138674981	714	chr1:138482875-138620141	Nek7	ENSMUSG00000026393	Yes	5					ENSMUSG00000026393_ENSGALG00000002216
chr1:138719348-138719668	chr1	138719348	138719668	321	chr1:138482875-138620141	Nek7	ENSMUSG00000026393	Yes	3					ENSMUSG00000026393_ENSGALG00000002216
chr1:138720496-138721367	chr1	138720496	138721367	872	chr1:138482875-138620141	Nek7	ENSMUSG00000026393	Yes	2					ENSMUSG00000026393_ENSGALG00000002216
chr1:138736053-138736925	chr1	138736053	138736925	873	chr1:138825186-138848577	Lhx9	ENSMUSG00000019230	Yes	1		Homeobox	ENSMUSP00000107657;ENSMUSP00000019374;ENSMUSP00000036480;ENSMUSP00000091198;ENSMUSP00000107661;	16876	ENSMUSG00000019230_ENSGALG00000002223
chr1:138752229-138752837	chr1	138752229	138752837	609	chr1:138825186-138848577	Lhx9	ENSMUSG00000019230	No			Homeobox	ENSMUSP00000107657;ENSMUSP00000019374;ENSMUSP00000036480;ENSMUSP00000091198;ENSMUSP00000107661;	16876	ENSMUSG00000019230_ENSGALG00000002223
chr1:138762472-138763405	chr1	138762472	138763405	934	chr1:138825186-138848577	Lhx9	ENSMUSG00000019230	Yes	2		Homeobox	ENSMUSP00000107657;ENSMUSP00000019374;ENSMUSP00000036480;ENSMUSP00000091198;ENSMUSP00000107661;	16876	ENSMUSG00000019230_ENSGALG00000002223
chr1:138783571-138784349	chr1	138783571	138784349	779	chr1:138825186-138848577	Lhx9	ENSMUSG00000019230	Yes	2		Homeobox	ENSMUSP00000107657;ENSMUSP00000019374;ENSMUSP00000036480;ENSMUSP00000091198;ENSMUSP00000107661;	16876	ENSMUSG00000019230_ENSGALG00000002223
chr1:138785299-138786218	chr1	138785299	138786218	920	chr1:138825186-138848577	Lhx9	ENSMUSG00000019230	Yes	5		Homeobox	ENSMUSP00000107657;ENSMUSP00000019374;ENSMUSP00000036480;ENSMUSP00000091198;ENSMUSP00000107661;	16876	ENSMUSG00000019230_ENSGALG00000002223
chr1:138790940-138791459	chr1	138790940	138791459	520	chr1:138825186-138848577	Lhx9	ENSMUSG00000019230	No			Homeobox	ENSMUSP00000107657;ENSMUSP00000019374;ENSMUSP00000036480;ENSMUSP00000091198;ENSMUSP00000107661;	16876	ENSMUSG00000019230_ENSGALG00000002223
chr1:138793896-138794122	chr1	138793896	138794122	227	chr1:138825186-138848577	Lhx9	ENSMUSG00000019230	No			Homeobox	ENSMUSP00000107657;ENSMUSP00000019374;ENSMUSP00000036480;ENSMUSP00000091198;ENSMUSP00000107661;	16876	ENSMUSG00000019230_ENSGALG00000002223
chr1:138794988-138795484	chr1	138794988	138795484	497	chr1:138825186-138848577	Lhx9	ENSMUSG00000019230	No			Homeobox	ENSMUSP00000107657;ENSMUSP00000019374;ENSMUSP00000036480;ENSMUSP00000091198;ENSMUSP00000107661;	16876	ENSMUSG00000019230_ENSGALG00000002223
chr1:138801818-138802072	chr1	138801818	138802072	255	chr1:138825186-138848577	Lhx9	ENSMUSG00000019230	No			Homeobox	ENSMUSP00000107657;ENSMUSP00000019374;ENSMUSP00000036480;ENSMUSP00000091198;ENSMUSP00000107661;	16876	ENSMUSG00000019230_ENSGALG00000002223
chr1:138831357-138831655	chr1	138831357	138831655	299	chr1:138825186-138848577	Lhx9	ENSMUSG00000019230	Yes	1		Homeobox	ENSMUSP00000107657;ENSMUSP00000019374;ENSMUSP00000036480;ENSMUSP00000091198;ENSMUSP00000107661;	16876	ENSMUSG00000019230_ENSGALG00000002223
chr1:138835418-138835654	chr1	138835418	138835654	237	chr1:138825186-138848577	Lhx9	ENSMUSG00000019230	Yes	3		Homeobox	ENSMUSP00000107657;ENSMUSP00000019374;ENSMUSP00000036480;ENSMUSP00000091198;ENSMUSP00000107661;	16876	ENSMUSG00000019230_ENSGALG00000002223
chr1:138837613-138838603	chr1	138837613	138838603	991	chr1:138825186-138848577	Lhx9	ENSMUSG00000019230	Yes	3		Homeobox	ENSMUSP00000107657;ENSMUSP00000019374;ENSMUSP00000036480;ENSMUSP00000091198;ENSMUSP00000107661;	16876	ENSMUSG00000019230_ENSGALG00000002223
chr1:138841323-138842094	chr1	138841323	138842094	772	chr1:138825186-138848577	Lhx9	ENSMUSG00000019230	No			Homeobox	ENSMUSP00000107657;ENSMUSP00000019374;ENSMUSP00000036480;ENSMUSP00000091198;ENSMUSP00000107661;	16876	ENSMUSG00000019230_ENSGALG00000002223
chr1:138842308-138842660	chr1	138842308	138842660	353	chr1:138825186-138848577	Lhx9	ENSMUSG00000019230	No			Homeobox	ENSMUSP00000107657;ENSMUSP00000019374;ENSMUSP00000036480;ENSMUSP00000091198;ENSMUSP00000107661;	16876	ENSMUSG00000019230_ENSGALG00000002223
chr1:138844315-138844589	chr1	138844315	138844589	275	chr1:138825186-138848577	Lhx9	ENSMUSG00000019230	Yes	3		Homeobox	ENSMUSP00000107657;ENSMUSP00000019374;ENSMUSP00000036480;ENSMUSP00000091198;ENSMUSP00000107661;	16876	ENSMUSG00000019230_ENSGALG00000002223
chr1:138847908-138849224	chr1	138847908	138849224	1317	chr1:138825186-138848577	Lhx9	ENSMUSG00000019230	No			Homeobox	ENSMUSP00000107657;ENSMUSP00000019374;ENSMUSP00000036480;ENSMUSP00000091198;ENSMUSP00000107661;	16876	ENSMUSG00000019230_ENSGALG00000002223
chr1:138853388-138853691	chr1	138853388	138853691	304	chr1:138851983-138856852	2310009B15Rik	ENSMUSG00000079283	Yes	5
chr1:138856149-138857209	chr1	138856149	138857209	1061	chr1:138851983-138856852	2310009B15Rik	ENSMUSG00000079283	No
chr1:138868194-138868736	chr1	138868194	138868736	543	chr1:138851983-138856852	2310009B15Rik	ENSMUSG00000079283	No
chr1:138875745-138877022	chr1	138875745	138877022	1278	chr1:138851983-138856852	2310009B15Rik	ENSMUSG00000079283	No
chr1:138930051-138930964	chr1	138930051	138930964	914	chr1:138963435-139178960	Dennd1b	ENSMUSG00000056268	Yes	6					ENSMUSG00000056268_ENSGALG00000002246
chr1:138962723-138964517	chr1	138962723	138964517	1795	chr1:138963435-139178960	Dennd1b	ENSMUSG00000056268	Yes	2					ENSMUSG00000056268_ENSGALG00000002246
chr1:139048756-139049436	chr1	139048756	139049436	681	chr1:138963435-139178960	Dennd1b	ENSMUSG00000056268	Yes	6					ENSMUSG00000056268_ENSGALG00000002246
chr1:139067035-139067783	chr1	139067035	139067783	749	chr1:138963435-139178960	Dennd1b	ENSMUSG00000056268	Yes	3					ENSMUSG00000056268_ENSGALG00000002246
chr1:139091807-139093216	chr1	139091807	139093216	1410	chr1:138963435-139178960	Dennd1b	ENSMUSG00000056268	Yes	3					ENSMUSG00000056268_ENSGALG00000002246
chr1:139116885-139117271	chr1	139116885	139117271	387	chr1:138963435-139178960	Dennd1b	ENSMUSG00000056268	Yes	1					ENSMUSG00000056268_ENSGALG00000002246
chr1:139156280-139156729	chr1	139156280	139156729	450	chr1:138963435-139178960	Dennd1b	ENSMUSG00000056268	No						ENSMUSG00000056268_ENSGALG00000002246
chr1:139161714-139161948	chr1	139161714	139161948	235	chr1:138963435-139178960	Dennd1b	ENSMUSG00000056268	No						ENSMUSG00000056268_ENSGALG00000002246
chr1:139162853-139163324	chr1	139162853	139163324	472	chr1:138963435-139178960	Dennd1b	ENSMUSG00000056268	Yes	2					ENSMUSG00000056268_ENSGALG00000002246
chr1:139192504-139192939	chr1	139192504	139192939	436	chr1:139197056-139377100	Crb1	ENSMUSG00000063681	Yes	3					ENSMUSG00000063681_ENSGALG00000002287
chr1:139193774-139194984	chr1	139193774	139194984	1211	chr1:139197056-139377100	Crb1	ENSMUSG00000063681	Yes	6					ENSMUSG00000063681_ENSGALG00000002287
chr1:139207342-139208380	chr1	139207342	139208380	1039	chr1:139197056-139377100	Crb1	ENSMUSG00000063681	Yes	3					ENSMUSG00000063681_ENSGALG00000002287
chr1:139210523-139210985	chr1	139210523	139210985	463	chr1:139197056-139377100	Crb1	ENSMUSG00000063681	No						ENSMUSG00000063681_ENSGALG00000002287
chr1:139223884-139224577	chr1	139223884	139224577	694	chr1:139197056-139377100	Crb1	ENSMUSG00000063681	No						ENSMUSG00000063681_ENSGALG00000002287
chr1:139234649-139235515	chr1	139234649	139235515	867	chr1:139197056-139377100	Crb1	ENSMUSG00000063681	Yes	6					ENSMUSG00000063681_ENSGALG00000002287
chr1:139246650-139247785	chr1	139246650	139247785	1136	chr1:139197056-139377100	Crb1	ENSMUSG00000063681	Yes	3					ENSMUSG00000063681_ENSGALG00000002287
chr1:139267722-139268511	chr1	139267722	139268511	790	chr1:139197056-139377100	Crb1	ENSMUSG00000063681	No						ENSMUSG00000063681_ENSGALG00000002287
chr1:13927928-13928353	chr1	13927928	13928353	426	chr1:13668771-13701723	Xkr9	ENSMUSG00000067813	Yes	5					ENSMUSG00000067813_ENSGALG00000034675
chr1:13931166-13931773	chr1	13931166	13931773	608	chr1:13668771-13701723	Xkr9	ENSMUSG00000067813	Yes	5					ENSMUSG00000067813_ENSGALG00000034675
chr1:139314341-139314781	chr1	139314341	139314781	441	chr1:139197056-139377100	Crb1	ENSMUSG00000063681	No						ENSMUSG00000063681_ENSGALG00000002287
chr1:139319831-139320238	chr1	139319831	139320238	408	chr1:139197056-139377100	Crb1	ENSMUSG00000063681	Yes	3					ENSMUSG00000063681_ENSGALG00000002287
chr1:139325174-139326092	chr1	139325174	139326092	919	chr1:139197056-139377100	Crb1	ENSMUSG00000063681	No						ENSMUSG00000063681_ENSGALG00000002287
chr1:139340173-139340796	chr1	139340173	139340796	624	chr1:139197056-139377100	Crb1	ENSMUSG00000063681	No						ENSMUSG00000063681_ENSGALG00000002287
chr1:139346136-139347361	chr1	139346136	139347361	1226	chr1:139197056-139377100	Crb1	ENSMUSG00000063681	No						ENSMUSG00000063681_ENSGALG00000002287
chr1:13934893-13935380	chr1	13934893	13935380	488	chr1:13668771-13701723	Xkr9	ENSMUSG00000067813	Yes	6					ENSMUSG00000067813_ENSGALG00000034675
chr1:13935887-13936452	chr1	13935887	13936452	566	chr1:13668771-13701723	Xkr9	ENSMUSG00000067813	Yes	2					ENSMUSG00000067813_ENSGALG00000034675
chr1:139376640-139377427	chr1	139376640	139377427	788	chr1:139197056-139377100	Crb1	ENSMUSG00000063681	No						ENSMUSG00000063681_ENSGALG00000002287
chr1:139379167-139379984	chr1	139379167	139379984	818	chr1:139197056-139377100	Crb1	ENSMUSG00000063681	Yes	1					ENSMUSG00000063681_ENSGALG00000002287
chr1:139403210-139404062	chr1	139403210	139404062	853	chr1:139422288-139453005	Zbtb41	ENSMUSG00000033964	Yes	2		ZBTB	ENSMUSP00000045570;ENSMUSP00000045570;ENSMUSP00000142797;	226470	ENSMUSG00000033964_ENSGALG00000002305
chr1:139421634-139423083	chr1	139421634	139423083	1450	chr1:139422288-139453005	Zbtb41	ENSMUSG00000033964	Yes	2		ZBTB	ENSMUSP00000045570;ENSMUSP00000045570;ENSMUSP00000142797;	226470	ENSMUSG00000033964_ENSGALG00000002305
chr1:139438443-139438887	chr1	139438443	139438887	445	chr1:139454772-139494091	Aspm	ENSMUSG00000033952	No						ENSMUSG00000033952_ENSGALG00000032398
chr1:139454103-139455550	chr1	139454103	139455550	1448	chr1:139454772-139494091	Aspm	ENSMUSG00000033952	Yes	2					ENSMUSG00000033952_ENSGALG00000032398
chr1:139482337-139482618	chr1	139482337	139482618	282	chr1:139501702-139523752	F13b	ENSMUSG00000026368	Yes	4					ENSMUSG00000026368_ENSGALG00000002369
chr1:139579713-139580022	chr1	139579713	139580022	310	chr1:139547053-139560272	Cfhr1	ENSMUSG00000057037	Yes	6
chr1:139618504-139618755	chr1	139618504	139618755	252	chr1:139547053-139560272	Cfhr1	ENSMUSG00000057037	Yes	2
chr1:139650901-139651098	chr1	139650901	139651098	198	chr1:139547053-139560272	Cfhr1	ENSMUSG00000057037	No
chr1:13991642-13992638	chr1	13991642	13992638	997	chr1:14168954-14310235	Eya1	ENSMUSG00000025932	Yes	6					ENSMUSG00000025932_ENSGALG00000043033
chr1:14004080-14005245	chr1	14004080	14005245	1166	chr1:14168954-14310235	Eya1	ENSMUSG00000025932	Yes	5					ENSMUSG00000025932_ENSGALG00000043033
chr1:140043763-140044180	chr1	140043763	140044180	418	chr1:140084708-140183764	Cfh	ENSMUSG00000026365	Yes	2
chr1:140046829-140047182	chr1	140046829	140047182	354	chr1:140084708-140183764	Cfh	ENSMUSG00000026365	Yes	2
chr1:140058944-140059461	chr1	140058944	140059461	518	chr1:140084708-140183764	Cfh	ENSMUSG00000026365	Yes	1
chr1:140148084-140148772	chr1	140148084	140148772	689	chr1:140084708-140183764	Cfh	ENSMUSG00000026365	Yes	1
chr1:140171413-140172244	chr1	140171413	140172244	832	chr1:140084708-140183764	Cfh	ENSMUSG00000026365	Yes	2
chr1:140225282-140225827	chr1	140225282	140225827	546	chr1:140246158-140612067	Kcnt2	ENSMUSG00000052726	Yes	1					ENSMUSG00000052726_ENSGALG00000041680
chr1:140245324-140246442	chr1	140245324	140246442	1119	chr1:140246158-140612067	Kcnt2	ENSMUSG00000052726	No						ENSMUSG00000052726_ENSGALG00000041680
chr1:140253658-140254609	chr1	140253658	140254609	952	chr1:140246158-140612067	Kcnt2	ENSMUSG00000052726	Yes	2					ENSMUSG00000052726_ENSGALG00000041680
chr1:140306401-140306768	chr1	140306401	140306768	368	chr1:140246158-140612067	Kcnt2	ENSMUSG00000052726	Yes	3					ENSMUSG00000052726_ENSGALG00000041680
chr1:140343231-140343537	chr1	140343231	140343537	307	chr1:140246158-140612067	Kcnt2	ENSMUSG00000052726	Yes	1					ENSMUSG00000052726_ENSGALG00000041680
chr1:140381289-140381744	chr1	140381289	140381744	456	chr1:140246158-140612067	Kcnt2	ENSMUSG00000052726	No						ENSMUSG00000052726_ENSGALG00000041680
chr1:140389977-140390624	chr1	140389977	140390624	648	chr1:140246158-140612067	Kcnt2	ENSMUSG00000052726	Yes	2					ENSMUSG00000052726_ENSGALG00000041680
chr1:140391307-140391671	chr1	140391307	140391671	365	chr1:140246158-140612067	Kcnt2	ENSMUSG00000052726	No						ENSMUSG00000052726_ENSGALG00000041680
chr1:140400163-140400880	chr1	140400163	140400880	718	chr1:140246158-140612067	Kcnt2	ENSMUSG00000052726	Yes	5					ENSMUSG00000052726_ENSGALG00000041680
chr1:140408895-140410202	chr1	140408895	140410202	1308	chr1:140246158-140612067	Kcnt2	ENSMUSG00000052726	Yes	2					ENSMUSG00000052726_ENSGALG00000041680
chr1:140426426-140426928	chr1	140426426	140426928	503	chr1:140246158-140612067	Kcnt2	ENSMUSG00000052726	Yes	5					ENSMUSG00000052726_ENSGALG00000041680
chr1:140484104-140484343	chr1	140484104	140484343	240	chr1:140246158-140612067	Kcnt2	ENSMUSG00000052726	No						ENSMUSG00000052726_ENSGALG00000041680
chr1:140489115-140489797	chr1	140489115	140489797	683	chr1:140246158-140612067	Kcnt2	ENSMUSG00000052726	Yes	2					ENSMUSG00000052726_ENSGALG00000041680
chr1:140491602-140492480	chr1	140491602	140492480	879	chr1:140246158-140612067	Kcnt2	ENSMUSG00000052726	Yes	5					ENSMUSG00000052726_ENSGALG00000041680
chr1:140531402-140532049	chr1	140531402	140532049	648	chr1:140246158-140612067	Kcnt2	ENSMUSG00000052726	Yes	2					ENSMUSG00000052726_ENSGALG00000041680
chr1:140548614-140549214	chr1	140548614	140549214	601	chr1:140246158-140612067	Kcnt2	ENSMUSG00000052726	Yes	2					ENSMUSG00000052726_ENSGALG00000041680
chr1:140580325-140580836	chr1	140580325	140580836	512	chr1:140246158-140612067	Kcnt2	ENSMUSG00000052726	Yes	3					ENSMUSG00000052726_ENSGALG00000041680
chr1:140659662-140659917	chr1	140659662	140659917	256	chr1:140246158-140612067	Kcnt2	ENSMUSG00000052726	No						ENSMUSG00000052726_ENSGALG00000041680
chr1:140661122-140661920	chr1	140661122	140661920	799	chr1:140246158-140612067	Kcnt2	ENSMUSG00000052726	Yes	2					ENSMUSG00000052726_ENSGALG00000041680
chr1:140712417-140712736	chr1	140712417	140712736	320	chr1:140246158-140612067	Kcnt2	ENSMUSG00000052726	No						ENSMUSG00000052726_ENSGALG00000041680
chr1:140738865-140739698	chr1	140738865	140739698	834	chr1:140246158-140612067	Kcnt2	ENSMUSG00000052726	Yes	2					ENSMUSG00000052726_ENSGALG00000041680
chr1:140747920-140748615	chr1	140747920	140748615	696	chr1:140246158-140612067	Kcnt2	ENSMUSG00000052726	Yes	2					ENSMUSG00000052726_ENSGALG00000041680
chr1:14075893-14076336	chr1	14075893	14076336	444	chr1:14168954-14310235	Eya1	ENSMUSG00000025932	Yes	5					ENSMUSG00000025932_ENSGALG00000043033
chr1:140762696-140763012	chr1	140762696	140763012	317	chr1:140246158-140612067	Kcnt2	ENSMUSG00000052726	No						ENSMUSG00000052726_ENSGALG00000041680
chr1:14090405-14090965	chr1	14090405	14090965	561	chr1:14168954-14310235	Eya1	ENSMUSG00000025932	No						ENSMUSG00000025932_ENSGALG00000043033
chr1:14091909-14092691	chr1	14091909	14092691	783	chr1:14168954-14310235	Eya1	ENSMUSG00000025932	No						ENSMUSG00000025932_ENSGALG00000043033
chr1:140925340-140925722	chr1	140925340	140925722	383	chr1:140246158-140612067	Kcnt2	ENSMUSG00000052726	No						ENSMUSG00000052726_ENSGALG00000041680
chr1:140972899-140973311	chr1	140972899	140973311	413	chr1:140246158-140612067	Kcnt2	ENSMUSG00000052726	No						ENSMUSG00000052726_ENSGALG00000041680
chr1:14097649-14098388	chr1	14097649	14098388	740	chr1:14168954-14310235	Eya1	ENSMUSG00000025932	No						ENSMUSG00000025932_ENSGALG00000043033
chr1:14113944-14114329	chr1	14113944	14114329	386	chr1:14168954-14310235	Eya1	ENSMUSG00000025932	Yes	1					ENSMUSG00000025932_ENSGALG00000043033
chr1:14117729-14117971	chr1	14117729	14117971	243	chr1:14168954-14310235	Eya1	ENSMUSG00000025932	Yes	2					ENSMUSG00000025932_ENSGALG00000043033
chr1:141189786-141190806	chr1	141189786	141190806	1021	chr1:140246158-140612067	Kcnt2	ENSMUSG00000052726	Yes	1					ENSMUSG00000052726_ENSGALG00000041680
chr1:141203503-141203730	chr1	141203503	141203730	228	chr1:140246158-140612067	Kcnt2	ENSMUSG00000052726	No						ENSMUSG00000052726_ENSGALG00000041680
chr1:141205093-141205340	chr1	141205093	141205340	248	chr1:140246158-140612067	Kcnt2	ENSMUSG00000052726	No						ENSMUSG00000052726_ENSGALG00000041680
chr1:141267929-141268314	chr1	141267929	141268314	386	chr1:140246158-140612067	Kcnt2	ENSMUSG00000052726	Yes	2					ENSMUSG00000052726_ENSGALG00000041680
chr1:141322885-141323533	chr1	141322885	141323533	649	chr1:140246158-140612067	Kcnt2	ENSMUSG00000052726	Yes	3					ENSMUSG00000052726_ENSGALG00000041680
chr1:14136157-14137432	chr1	14136157	14137432	1276	chr1:14168954-14310235	Eya1	ENSMUSG00000025932	Yes	5					ENSMUSG00000025932_ENSGALG00000043033
chr1:14145727-14146575	chr1	14145727	14146575	849	chr1:14168954-14310235	Eya1	ENSMUSG00000025932	Yes	2					ENSMUSG00000025932_ENSGALG00000043033
chr1:141460003-141460989	chr1	141460003	141460989	987	chr1:140246158-140612067	Kcnt2	ENSMUSG00000052726	Yes	5					ENSMUSG00000052726_ENSGALG00000041680
chr1:141481902-141482521	chr1	141481902	141482521	620	chr1:140246158-140612067	Kcnt2	ENSMUSG00000052726	Yes	5					ENSMUSG00000052726_ENSGALG00000041680
chr1:14159143-14159493	chr1	14159143	14159493	351	chr1:14168954-14310235	Eya1	ENSMUSG00000025932	No						ENSMUSG00000025932_ENSGALG00000043033
chr1:141609675-141610218	chr1	141609675	141610218	544	chr1:140246158-140612067	Kcnt2	ENSMUSG00000052726	Yes	6					ENSMUSG00000052726_ENSGALG00000041680
chr1:14162211-14163459	chr1	14162211	14163459	1249	chr1:14168954-14310235	Eya1	ENSMUSG00000025932	Yes	5					ENSMUSG00000025932_ENSGALG00000043033
chr1:14184257-14185843	chr1	14184257	14185843	1587	chr1:14168954-14310235	Eya1	ENSMUSG00000025932	Yes	3					ENSMUSG00000025932_ENSGALG00000043033
chr1:14185866-14186377	chr1	14185866	14186377	512	chr1:14168954-14310235	Eya1	ENSMUSG00000025932	Yes	6					ENSMUSG00000025932_ENSGALG00000043033
chr1:141905199-141905938	chr1	141905199	141905938	740	chr1:140246158-140612067	Kcnt2	ENSMUSG00000052726	Yes	5					ENSMUSG00000052726_ENSGALG00000041680
chr1:14192446-14193159	chr1	14192446	14193159	714	chr1:14168954-14310235	Eya1	ENSMUSG00000025932	No						ENSMUSG00000025932_ENSGALG00000043033
chr1:141926282-141926821	chr1	141926282	141926821	540	chr1:140246158-140612067	Kcnt2	ENSMUSG00000052726	Yes	5					ENSMUSG00000052726_ENSGALG00000041680
chr1:142071593-142071797	chr1	142071593	142071797	205	chr1:143640664-143654614	B3galt2	ENSMUSG00000033849	Yes	2					ENSMUSG00000033849_ENSGALG00000002477
chr1:142093616-142094146	chr1	142093616	142094146	531	chr1:143640664-143654614	B3galt2	ENSMUSG00000033849	No						ENSMUSG00000033849_ENSGALG00000002477
chr1:142112174-142113085	chr1	142112174	142113085	912	chr1:143640664-143654614	B3galt2	ENSMUSG00000033849	Yes	3					ENSMUSG00000033849_ENSGALG00000002477
chr1:142160211-142160762	chr1	142160211	142160762	552	chr1:143640664-143654614	B3galt2	ENSMUSG00000033849	Yes	3					ENSMUSG00000033849_ENSGALG00000002477
chr1:142166834-142167386	chr1	142166834	142167386	553	chr1:143640664-143654614	B3galt2	ENSMUSG00000033849	Yes	3					ENSMUSG00000033849_ENSGALG00000002477
chr1:142170644-142171590	chr1	142170644	142171590	947	chr1:143640664-143654614	B3galt2	ENSMUSG00000033849	Yes	3					ENSMUSG00000033849_ENSGALG00000002477
chr1:142171805-142172034	chr1	142171805	142172034	230	chr1:143640664-143654614	B3galt2	ENSMUSG00000033849	No						ENSMUSG00000033849_ENSGALG00000002477
chr1:14225419-14225729	chr1	14225419	14225729	311	chr1:14168954-14310235	Eya1	ENSMUSG00000025932	Yes	5					ENSMUSG00000025932_ENSGALG00000043033
chr1:142476704-142477076	chr1	142476704	142477076	373	chr1:143640664-143654614	B3galt2	ENSMUSG00000033849	No						ENSMUSG00000033849_ENSGALG00000002477
chr1:14257016-14257575	chr1	14257016	14257575	560	chr1:14168954-14310235	Eya1	ENSMUSG00000025932	Yes	5					ENSMUSG00000025932_ENSGALG00000043033
chr1:142579660-142580108	chr1	142579660	142580108	449	chr1:143640664-143654614	B3galt2	ENSMUSG00000033849	Yes	6					ENSMUSG00000033849_ENSGALG00000002477
chr1:142585005-142585314	chr1	142585005	142585314	310	chr1:143640664-143654614	B3galt2	ENSMUSG00000033849	No						ENSMUSG00000033849_ENSGALG00000002477
chr1:142589893-142590188	chr1	142589893	142590188	296	chr1:143640664-143654614	B3galt2	ENSMUSG00000033849	No						ENSMUSG00000033849_ENSGALG00000002477
chr1:142694987-142695529	chr1	142694987	142695529	543	chr1:143640664-143654614	B3galt2	ENSMUSG00000033849	Yes	5					ENSMUSG00000033849_ENSGALG00000002477
chr1:142716239-142716805	chr1	142716239	142716805	567	chr1:143640664-143654614	B3galt2	ENSMUSG00000033849	Yes	2					ENSMUSG00000033849_ENSGALG00000002477
chr1:142742018-142742668	chr1	142742018	142742668	651	chr1:143640664-143654614	B3galt2	ENSMUSG00000033849	Yes	3					ENSMUSG00000033849_ENSGALG00000002477
chr1:142886290-142886854	chr1	142886290	142886854	565	chr1:143640664-143654614	B3galt2	ENSMUSG00000033849	Yes	3					ENSMUSG00000033849_ENSGALG00000002477
chr1:142888719-142889386	chr1	142888719	142889386	668	chr1:143640664-143654614	B3galt2	ENSMUSG00000033849	Yes	5					ENSMUSG00000033849_ENSGALG00000002477
chr1:14296633-14297228	chr1	14296633	14297228	596	chr1:14168954-14310235	Eya1	ENSMUSG00000025932	No						ENSMUSG00000025932_ENSGALG00000043033
chr1:14304434-14305079	chr1	14304434	14305079	646	chr1:14168954-14310235	Eya1	ENSMUSG00000025932	Yes	1					ENSMUSG00000025932_ENSGALG00000043033
chr1:14307070-14307616	chr1	14307070	14307616	547	chr1:14168954-14310235	Eya1	ENSMUSG00000025932	Yes	6					ENSMUSG00000025932_ENSGALG00000043033
chr1:14309411-14310396	chr1	14309411	14310396	986	chr1:14168954-14310235	Eya1	ENSMUSG00000025932	Yes	2					ENSMUSG00000025932_ENSGALG00000043033
chr1:143207088-143208370	chr1	143207088	143208370	1283	chr1:143640664-143654614	B3galt2	ENSMUSG00000033849	Yes	5					ENSMUSG00000033849_ENSGALG00000002477
chr1:143277930-143278406	chr1	143277930	143278406	477	chr1:143640664-143654614	B3galt2	ENSMUSG00000033849	Yes	2					ENSMUSG00000033849_ENSGALG00000002477
chr1:143503281-143504285	chr1	143503281	143504285	1005	chr1:143640664-143654614	B3galt2	ENSMUSG00000033849	Yes	2					ENSMUSG00000033849_ENSGALG00000002477
chr1:143523860-143524915	chr1	143523860	143524915	1056	chr1:143640664-143654614	B3galt2	ENSMUSG00000033849	Yes	5					ENSMUSG00000033849_ENSGALG00000002477
chr1:14357615-14358297	chr1	14357615	14358297	683	chr1:14168954-14310235	Eya1	ENSMUSG00000025932	Yes	2					ENSMUSG00000025932_ENSGALG00000043033
chr1:143602604-143603252	chr1	143602604	143603252	649	chr1:143640664-143654614	B3galt2	ENSMUSG00000033849	Yes	5					ENSMUSG00000033849_ENSGALG00000002477
chr1:143619589-143620140	chr1	143619589	143620140	552	chr1:143640664-143654614	B3galt2	ENSMUSG00000033849	Yes	3					ENSMUSG00000033849_ENSGALG00000002477
chr1:143631466-143631775	chr1	143631466	143631775	310	chr1:143640664-143654614	B3galt2	ENSMUSG00000033849	Yes	6					ENSMUSG00000033849_ENSGALG00000002477
chr1:143640495-143641250	chr1	143640495	143641250	756	chr1:143640664-143654614	B3galt2	ENSMUSG00000033849	Yes	5					ENSMUSG00000033849_ENSGALG00000002477
chr1:143644266-143644651	chr1	143644266	143644651	386	chr1:143640664-143654614	B3galt2	ENSMUSG00000033849	Yes	2					ENSMUSG00000033849_ENSGALG00000002477
chr1:143701972-143703539	chr1	143701972	143703539	1568	chr1:143598800-143702893	Cdc73	ENSMUSG00000026361	Yes	2					ENSMUSG00000026361_ENSGALG00000002469
chr1:143710051-143710834	chr1	143710051	143710834	784	chr1:143716338-143749676	Glrx2	ENSMUSG00000018196	No						ENSMUSG00000018196_ENSGALG00000034850
chr1:143730970-143731230	chr1	143730970	143731230	261	chr1:143716338-143749676	Glrx2	ENSMUSG00000018196	No						ENSMUSG00000018196_ENSGALG00000034850
chr1:143738930-143740546	chr1	143738930	143740546	1617	chr1:143716338-143749676	Glrx2	ENSMUSG00000018196	Yes	5					ENSMUSG00000018196_ENSGALG00000034850
chr1:143764511-143764757	chr1	143764511	143764757	247	chr1:143750790-143777068	Trove2	ENSMUSG00000018199	Yes	5					ENSMUSG00000018199_ENSGALG00000002504
chr1:143776506-143777985	chr1	143776506	143777985	1480	chr1:143777272-143807466	Uchl5	ENSMUSG00000018189	Yes	5					ENSMUSG00000018189_ENSGALG00000002524
chr1:143788908-143789428	chr1	143788908	143789428	521	chr1:143777272-143807466	Uchl5	ENSMUSG00000018189	No						ENSMUSG00000018189_ENSGALG00000002524
chr1:143803229-143804100	chr1	143803229	143804100	872	chr1:143777272-143807466	Uchl5	ENSMUSG00000018189	Yes	2					ENSMUSG00000018189_ENSGALG00000002524
chr1:143813738-143814445	chr1	143813738	143814445	708	chr1:143777272-143807466	Uchl5	ENSMUSG00000018189	No						ENSMUSG00000018189_ENSGALG00000002524
chr1:143820148-143820829	chr1	143820148	143820829	682	chr1:143777272-143807466	Uchl5	ENSMUSG00000018189	Yes	5					ENSMUSG00000018189_ENSGALG00000002524
chr1:143826885-143827413	chr1	143826885	143827413	529	chr1:143777272-143807466	Uchl5	ENSMUSG00000018189	Yes	2					ENSMUSG00000018189_ENSGALG00000002524
chr1:143830560-143831075	chr1	143830560	143831075	516	chr1:143777272-143807466	Uchl5	ENSMUSG00000018189	Yes	2					ENSMUSG00000018189_ENSGALG00000002524
chr1:143836395-143837871	chr1	143836395	143837871	1477	chr1:143777272-143807466	Uchl5	ENSMUSG00000018189	Yes	3					ENSMUSG00000018189_ENSGALG00000002524
chr1:143852212-143852654	chr1	143852212	143852654	443	chr1:143777272-143807466	Uchl5	ENSMUSG00000018189	Yes	2					ENSMUSG00000018189_ENSGALG00000002524
chr1:143853640-143854540	chr1	143853640	143854540	901	chr1:143777272-143807466	Uchl5	ENSMUSG00000018189	No						ENSMUSG00000018189_ENSGALG00000002524
chr1:143862033-143862882	chr1	143862033	143862882	850	chr1:143777272-143807466	Uchl5	ENSMUSG00000018189	Yes	1					ENSMUSG00000018189_ENSGALG00000002524
chr1:143885178-143885730	chr1	143885178	143885730	553	chr1:143777272-143807466	Uchl5	ENSMUSG00000018189	No						ENSMUSG00000018189_ENSGALG00000002524
chr1:143941499-143941962	chr1	143941499	143941962	464	chr1:143999338-144004161	Rgs2	ENSMUSG00000026360	Yes	4					ENSMUSG00000026360_ENSGALG00000042744
chr1:143990224-143991017	chr1	143990224	143991017	794	chr1:143999338-144004161	Rgs2	ENSMUSG00000026360	Yes	3					ENSMUSG00000026360_ENSGALG00000042744
chr1:144003829-144005110	chr1	144003829	144005110	1282	chr1:143999338-144004161	Rgs2	ENSMUSG00000026360	No						ENSMUSG00000026360_ENSGALG00000042744
chr1:144006613-144006927	chr1	144006613	144006927	315	chr1:143999338-144004161	Rgs2	ENSMUSG00000026360	Yes	2					ENSMUSG00000026360_ENSGALG00000042744
chr1:144023008-144023530	chr1	144023008	144023530	523	chr1:143999338-144004161	Rgs2	ENSMUSG00000026360	Yes	5					ENSMUSG00000026360_ENSGALG00000042744
chr1:144030603-144030900	chr1	144030603	144030900	298	chr1:143999338-144004161	Rgs2	ENSMUSG00000026360	No						ENSMUSG00000026360_ENSGALG00000042744
chr1:144098640-144099381	chr1	144098640	144099381	742	chr1:144138654-144177372	Rgs13	ENSMUSG00000051079	Yes	3					ENSMUSG00000051079_ENSGALG00000026810
chr1:144151664-144152882	chr1	144151664	144152882	1219	chr1:144138654-144177372	Rgs13	ENSMUSG00000051079	Yes	5					ENSMUSG00000051079_ENSGALG00000026810
chr1:144183535-144184223	chr1	144183535	144184223	689	chr1:144138654-144177372	Rgs13	ENSMUSG00000051079	Yes	3					ENSMUSG00000051079_ENSGALG00000026810
chr1:144197714-144198213	chr1	144197714	144198213	500	chr1:144138654-144177372	Rgs13	ENSMUSG00000051079	Yes	2					ENSMUSG00000051079_ENSGALG00000026810
chr1:14422576-14423389	chr1	14422576	14423389	814	chr1:14168954-14310235	Eya1	ENSMUSG00000025932	Yes	5					ENSMUSG00000025932_ENSGALG00000043033
chr1:144243354-144243946	chr1	144243354	144243946	593	chr1:144242296-144249242	Rgs1	ENSMUSG00000026358	No						ENSMUSG00000026358_ENSGALG00000002549
chr1:144306299-144306863	chr1	144306299	144306863	565	chr1:144242296-144249242	Rgs1	ENSMUSG00000026358	Yes	2					ENSMUSG00000026358_ENSGALG00000002549
chr1:144309501-144310281	chr1	144309501	144310281	781	chr1:144242296-144249242	Rgs1	ENSMUSG00000026358	Yes	3					ENSMUSG00000026358_ENSGALG00000002549
chr1:144367540-144367868	chr1	144367540	144367868	329	chr1:144242296-144249242	Rgs1	ENSMUSG00000026358	Yes	3					ENSMUSG00000026358_ENSGALG00000002549
chr1:144380034-144380544	chr1	144380034	144380544	511	chr1:144242296-144249242	Rgs1	ENSMUSG00000026358	Yes	2					ENSMUSG00000026358_ENSGALG00000002549
chr1:144406506-144407177	chr1	144406506	144407177	672	chr1:144242296-144249242	Rgs1	ENSMUSG00000026358	No						ENSMUSG00000026358_ENSGALG00000002549
chr1:144431554-144432018	chr1	144431554	144432018	465	chr1:144516648-144567667	Rgs21	ENSMUSG00000098509	Yes	2					ENSMUSG00000098509_ENSGALG00000023897
chr1:144544425-144544999	chr1	144544425	144544999	575	chr1:144516648-144567667	Rgs21	ENSMUSG00000098509	Yes	5					ENSMUSG00000098509_ENSGALG00000023897
chr1:144551440-144551816	chr1	144551440	144551816	377	chr1:144516648-144567667	Rgs21	ENSMUSG00000098509	Yes	3					ENSMUSG00000098509_ENSGALG00000023897
chr1:14464689-14465589	chr1	14464689	14465589	901	chr1:14168954-14310235	Eya1	ENSMUSG00000025932	Yes	1					ENSMUSG00000025932_ENSGALG00000043033
chr1:144695157-144696664	chr1	144695157	144696664	1508	chr1:144752683-144775435	Rgs18	ENSMUSG00000026357	Yes	3					ENSMUSG00000026357_ENSGALG00000021143
chr1:144741999-144742361	chr1	144741999	144742361	363	chr1:144752683-144775435	Rgs18	ENSMUSG00000026357	No						ENSMUSG00000026357_ENSGALG00000021143
chr1:144769313-144769574	chr1	144769313	144769574	262	chr1:144752683-144775435	Rgs18	ENSMUSG00000026357	Yes	5					ENSMUSG00000026357_ENSGALG00000021143
chr1:144812130-144812432	chr1	144812130	144812432	303	chr1:144752683-144775435	Rgs18	ENSMUSG00000026357	No						ENSMUSG00000026357_ENSGALG00000021143
chr1:14485800-14486112	chr1	14485800	14486112	313	chr1:14168954-14310235	Eya1	ENSMUSG00000025932	Yes	1					ENSMUSG00000025932_ENSGALG00000043033
chr1:14487625-14488264	chr1	14487625	14488264	640	chr1:14168954-14310235	Eya1	ENSMUSG00000025932	Yes	2					ENSMUSG00000025932_ENSGALG00000043033
chr1:14503105-14503697	chr1	14503105	14503697	593	chr1:14168954-14310235	Eya1	ENSMUSG00000025932	Yes	6					ENSMUSG00000025932_ENSGALG00000043033
chr1:14504359-14504699	chr1	14504359	14504699	341	chr1:14168954-14310235	Eya1	ENSMUSG00000025932	No						ENSMUSG00000025932_ENSGALG00000043033
chr1:145054427-145055118	chr1	145054427	145055118	692	chr1:144752683-144775435	Rgs18	ENSMUSG00000026357	Yes	3					ENSMUSG00000026357_ENSGALG00000021143
chr1:14506121-14507589	chr1	14506121	14507589	1469	chr1:14168954-14310235	Eya1	ENSMUSG00000025932	No						ENSMUSG00000025932_ENSGALG00000043033
chr1:145065119-145065856	chr1	145065119	145065856	738	chr1:144752683-144775435	Rgs18	ENSMUSG00000026357	Yes	3					ENSMUSG00000026357_ENSGALG00000021143
chr1:14513397-14514222	chr1	14513397	14514222	826	chr1:14168954-14310235	Eya1	ENSMUSG00000025932	Yes	3					ENSMUSG00000025932_ENSGALG00000043033
chr1:145396534-145396696	chr1	145396534	145396696	163	chr1:144752683-144775435	Rgs18	ENSMUSG00000026357	No						ENSMUSG00000026357_ENSGALG00000021143
chr1:145499727-145500080	chr1	145499727	145500080	354	chr1:144752683-144775435	Rgs18	ENSMUSG00000026357	Yes	3					ENSMUSG00000026357_ENSGALG00000021143
chr1:145590644-145590859	chr1	145590644	145590859	216	chr1:144752683-144775435	Rgs18	ENSMUSG00000026357	No						ENSMUSG00000026357_ENSGALG00000021143
chr1:14566908-14567508	chr1	14566908	14567508	601	chr1:14753346-14755992	Msc	ENSMUSG00000025930	Yes	3	5	bHLH	ENSMUSP00000027062;	17681	ENSMUSG00000025930_ENSGALG00000037777
chr1:14570055-14571026	chr1	14570055	14571026	972	chr1:14753346-14755992	Msc	ENSMUSG00000025930	Yes	3	5	bHLH	ENSMUSP00000027062;	17681	ENSMUSG00000025930_ENSGALG00000037777
chr1:145733383-145733863	chr1	145733383	145733863	481	chr1:146494760-146902472	Brinp3	ENSMUSG00000035131	No						ENSMUSG00000035131_ENSGALG00000033407
chr1:145767285-145767707	chr1	145767285	145767707	423	chr1:146494760-146902472	Brinp3	ENSMUSG00000035131	Yes	3					ENSMUSG00000035131_ENSGALG00000033407
chr1:145828431-145828698	chr1	145828431	145828698	268	chr1:146494760-146902472	Brinp3	ENSMUSG00000035131	Yes	2					ENSMUSG00000035131_ENSGALG00000033407
chr1:145972152-145972690	chr1	145972152	145972690	539	chr1:146494760-146902472	Brinp3	ENSMUSG00000035131	Yes	3					ENSMUSG00000035131_ENSGALG00000033407
chr1:146009199-146009652	chr1	146009199	146009652	454	chr1:146494760-146902472	Brinp3	ENSMUSG00000035131	No						ENSMUSG00000035131_ENSGALG00000033407
chr1:146027628-146028030	chr1	146027628	146028030	403	chr1:146494760-146902472	Brinp3	ENSMUSG00000035131	Yes	2					ENSMUSG00000035131_ENSGALG00000033407
chr1:14609129-14609363	chr1	14609129	14609363	235	chr1:14753346-14755992	Msc	ENSMUSG00000025930	Yes	1	5	bHLH	ENSMUSP00000027062;	17681	ENSMUSG00000025930_ENSGALG00000037777
chr1:14609976-14610437	chr1	14609976	14610437	462	chr1:14753346-14755992	Msc	ENSMUSG00000025930	Yes	6	5	bHLH	ENSMUSP00000027062;	17681	ENSMUSG00000025930_ENSGALG00000037777
chr1:146106712-146107435	chr1	146106712	146107435	724	chr1:146494760-146902472	Brinp3	ENSMUSG00000035131	No						ENSMUSG00000035131_ENSGALG00000033407
chr1:146192852-146193224	chr1	146192852	146193224	373	chr1:146494760-146902472	Brinp3	ENSMUSG00000035131	No						ENSMUSG00000035131_ENSGALG00000033407
chr1:146211727-146212338	chr1	146211727	146212338	612	chr1:146494760-146902472	Brinp3	ENSMUSG00000035131	Yes	5					ENSMUSG00000035131_ENSGALG00000033407
chr1:14630004-14630591	chr1	14630004	14630591	588	chr1:14753346-14755992	Msc	ENSMUSG00000025930	Yes	3	5	bHLH	ENSMUSP00000027062;	17681	ENSMUSG00000025930_ENSGALG00000037777
chr1:14635503-14636508	chr1	14635503	14636508	1006	chr1:14753346-14755992	Msc	ENSMUSG00000025930	Yes	2	5	bHLH	ENSMUSP00000027062;	17681	ENSMUSG00000025930_ENSGALG00000037777
chr1:146359470-146360221	chr1	146359470	146360221	752	chr1:146494760-146902472	Brinp3	ENSMUSG00000035131	Yes	3					ENSMUSG00000035131_ENSGALG00000033407
chr1:146451279-146451751	chr1	146451279	146451751	473	chr1:146494760-146902472	Brinp3	ENSMUSG00000035131	No						ENSMUSG00000035131_ENSGALG00000033407
chr1:146497352-146499060	chr1	146497352	146499060	1709	chr1:146494760-146902472	Brinp3	ENSMUSG00000035131	Yes	2					ENSMUSG00000035131_ENSGALG00000033407
chr1:14661852-14662291	chr1	14661852	14662291	440	chr1:14753346-14755992	Msc	ENSMUSG00000025930	No		5	bHLH	ENSMUSP00000027062;	17681	ENSMUSG00000025930_ENSGALG00000037777
chr1:146721324-146721587	chr1	146721324	146721587	264	chr1:146494760-146902472	Brinp3	ENSMUSG00000035131	Yes	3					ENSMUSG00000035131_ENSGALG00000033407
chr1:14672423-14673060	chr1	14672423	14673060	638	chr1:14753346-14755992	Msc	ENSMUSG00000025930	Yes	1	5	bHLH	ENSMUSP00000027062;	17681	ENSMUSG00000025930_ENSGALG00000037777
chr1:146753457-146753731	chr1	146753457	146753731	275	chr1:146494760-146902472	Brinp3	ENSMUSG00000035131	Yes	6					ENSMUSG00000035131_ENSGALG00000033407
chr1:146807696-146808123	chr1	146807696	146808123	428	chr1:146494760-146902472	Brinp3	ENSMUSG00000035131	Yes	2					ENSMUSG00000035131_ENSGALG00000033407
chr1:146856027-146856584	chr1	146856027	146856584	558	chr1:146494760-146902472	Brinp3	ENSMUSG00000035131	Yes	3					ENSMUSG00000035131_ENSGALG00000033407
chr1:14687145-14687624	chr1	14687145	14687624	480	chr1:14753346-14755992	Msc	ENSMUSG00000025930	Yes	3	5	bHLH	ENSMUSP00000027062;	17681	ENSMUSG00000025930_ENSGALG00000037777
chr1:14691534-14692256	chr1	14691534	14692256	723	chr1:14753346-14755992	Msc	ENSMUSG00000025930	Yes	5	5	bHLH	ENSMUSP00000027062;	17681	ENSMUSG00000025930_ENSGALG00000037777
chr1:14708086-14708922	chr1	14708086	14708922	837	chr1:14753346-14755992	Msc	ENSMUSG00000025930	Yes	5	5	bHLH	ENSMUSP00000027062;	17681	ENSMUSG00000025930_ENSGALG00000037777
chr1:147084466-147084754	chr1	147084466	147084754	289	chr1:146494760-146902472	Brinp3	ENSMUSG00000035131	Yes	3					ENSMUSG00000035131_ENSGALG00000033407
chr1:147092815-147093112	chr1	147092815	147093112	298	chr1:146494760-146902472	Brinp3	ENSMUSG00000035131	Yes	2					ENSMUSG00000035131_ENSGALG00000033407
chr1:14716002-14716960	chr1	14716002	14716960	959	chr1:14753346-14755992	Msc	ENSMUSG00000025930	Yes	5	5	bHLH	ENSMUSP00000027062;	17681	ENSMUSG00000025930_ENSGALG00000037777
chr1:147186859-147187223	chr1	147186859	147187223	365	chr1:146494760-146902472	Brinp3	ENSMUSG00000035131	Yes	5					ENSMUSG00000035131_ENSGALG00000033407
chr1:147223282-147223555	chr1	147223282	147223555	274	chr1:146494760-146902472	Brinp3	ENSMUSG00000035131	No						ENSMUSG00000035131_ENSGALG00000033407
chr1:147273372-147273911	chr1	147273372	147273911	540	chr1:146494760-146902472	Brinp3	ENSMUSG00000035131	No						ENSMUSG00000035131_ENSGALG00000033407
chr1:14729125-14729352	chr1	14729125	14729352	228	chr1:14753346-14755992	Msc	ENSMUSG00000025930	No		5	bHLH	ENSMUSP00000027062;	17681	ENSMUSG00000025930_ENSGALG00000037777
chr1:147337043-147337550	chr1	147337043	147337550	508	chr1:146494760-146902472	Brinp3	ENSMUSG00000035131	Yes	2					ENSMUSG00000035131_ENSGALG00000033407
chr1:14739892-14740537	chr1	14739892	14740537	646	chr1:14753346-14755992	Msc	ENSMUSG00000025930	No		5	bHLH	ENSMUSP00000027062;	17681	ENSMUSG00000025930_ENSGALG00000037777
chr1:14755005-14756299	chr1	14755005	14756299	1295	chr1:14753346-14755992	Msc	ENSMUSG00000025930	No		5	bHLH	ENSMUSP00000027062;	17681	ENSMUSG00000025930_ENSGALG00000037777
chr1:147593880-147594316	chr1	147593880	147594316	437	chr1:146494760-146902472	Brinp3	ENSMUSG00000035131	Yes	2					ENSMUSG00000035131_ENSGALG00000033407
chr1:147712160-147712608	chr1	147712160	147712608	449	chr1:146494760-146902472	Brinp3	ENSMUSG00000035131	Yes	3					ENSMUSG00000035131_ENSGALG00000033407
chr1:147743245-147743595	chr1	147743245	147743595	351	chr1:146494760-146902472	Brinp3	ENSMUSG00000035131	No						ENSMUSG00000035131_ENSGALG00000033407
chr1:147755337-147755555	chr1	147755337	147755555	219	chr1:146494760-146902472	Brinp3	ENSMUSG00000035131	No						ENSMUSG00000035131_ENSGALG00000033407
chr1:147772531-147772897	chr1	147772531	147772897	367	chr1:146494760-146902472	Brinp3	ENSMUSG00000035131	Yes	3					ENSMUSG00000035131_ENSGALG00000033407
chr1:147787315-147788017	chr1	147787315	147788017	703	chr1:146494760-146902472	Brinp3	ENSMUSG00000035131	Yes	3					ENSMUSG00000035131_ENSGALG00000033407
chr1:147850307-147850587	chr1	147850307	147850587	281	chr1:146494760-146902472	Brinp3	ENSMUSG00000035131	No						ENSMUSG00000035131_ENSGALG00000033407
chr1:147971089-147971892	chr1	147971089	147971892	804	chr1:146494760-146902472	Brinp3	ENSMUSG00000035131	Yes	2					ENSMUSG00000035131_ENSGALG00000033407
chr1:14800296-14800715	chr1	14800296	14800715	420	chr1:14753346-14755992	Msc	ENSMUSG00000025930	Yes	4	5	bHLH	ENSMUSP00000027062;	17681	ENSMUSG00000025930_ENSGALG00000037777
chr1:148075893-148076274	chr1	148075893	148076274	382	chr1:146494760-146902472	Brinp3	ENSMUSG00000035131	Yes	2					ENSMUSG00000035131_ENSGALG00000033407
chr1:148139327-148139609	chr1	148139327	148139609	283	chr1:146494760-146902472	Brinp3	ENSMUSG00000035131	Yes	6					ENSMUSG00000035131_ENSGALG00000033407
chr1:148338062-148338490	chr1	148338062	148338490	429	chr1:149829618-149961290	Pla2g4a	ENSMUSG00000056220	No						ENSMUSG00000056220_ENSGALG00000005065
chr1:148378748-148379404	chr1	148378748	148379404	657	chr1:149829618-149961290	Pla2g4a	ENSMUSG00000056220	Yes	1					ENSMUSG00000056220_ENSGALG00000005065
chr1:148385202-148385569	chr1	148385202	148385569	368	chr1:149829618-149961290	Pla2g4a	ENSMUSG00000056220	Yes	2					ENSMUSG00000056220_ENSGALG00000005065
chr1:14841305-14843131	chr1	14841305	14843131	1827	chr1:14872648-14918862	Trpa1	ENSMUSG00000032769	Yes	2					ENSMUSG00000032769_ENSGALG00000034751
chr1:14847482-14848372	chr1	14847482	14848372	891	chr1:14872648-14918862	Trpa1	ENSMUSG00000032769	Yes	5					ENSMUSG00000032769_ENSGALG00000034751
chr1:148545478-148545839	chr1	148545478	148545839	362	chr1:149829618-149961290	Pla2g4a	ENSMUSG00000056220	No						ENSMUSG00000056220_ENSGALG00000005065
chr1:14862418-14862763	chr1	14862418	14862763	346	chr1:14872648-14918862	Trpa1	ENSMUSG00000032769	No						ENSMUSG00000032769_ENSGALG00000034751
chr1:148656591-148656852	chr1	148656591	148656852	262	chr1:149829618-149961290	Pla2g4a	ENSMUSG00000056220	Yes	2					ENSMUSG00000056220_ENSGALG00000005065
chr1:148656887-148657175	chr1	148656887	148657175	289	chr1:149829618-149961290	Pla2g4a	ENSMUSG00000056220	Yes	2					ENSMUSG00000056220_ENSGALG00000005065
chr1:148728848-148730185	chr1	148728848	148730185	1338	chr1:149829618-149961290	Pla2g4a	ENSMUSG00000056220	Yes	2					ENSMUSG00000056220_ENSGALG00000005065
chr1:148829050-148829591	chr1	148829050	148829591	542	chr1:149829618-149961290	Pla2g4a	ENSMUSG00000056220	Yes	6					ENSMUSG00000056220_ENSGALG00000005065
chr1:148950564-148951065	chr1	148950564	148951065	502	chr1:149829618-149961290	Pla2g4a	ENSMUSG00000056220	Yes	3					ENSMUSG00000056220_ENSGALG00000005065
chr1:148965411-148965740	chr1	148965411	148965740	330	chr1:149829618-149961290	Pla2g4a	ENSMUSG00000056220	Yes	6					ENSMUSG00000056220_ENSGALG00000005065
chr1:148993655-148994075	chr1	148993655	148994075	421	chr1:149829618-149961290	Pla2g4a	ENSMUSG00000056220	Yes	5					ENSMUSG00000056220_ENSGALG00000005065
chr1:148994637-148995085	chr1	148994637	148995085	449	chr1:149829618-149961290	Pla2g4a	ENSMUSG00000056220	Yes	5					ENSMUSG00000056220_ENSGALG00000005065
chr1:149111409-149111834	chr1	149111409	149111834	426	chr1:149829618-149961290	Pla2g4a	ENSMUSG00000056220	Yes	5					ENSMUSG00000056220_ENSGALG00000005065
chr1:14918019-14919500	chr1	14918019	14919500	1482	chr1:14872648-14918862	Trpa1	ENSMUSG00000032769	No						ENSMUSG00000032769_ENSGALG00000034751
chr1:14921908-14922260	chr1	14921908	14922260	353	chr1:14872648-14918862	Trpa1	ENSMUSG00000032769	Yes	6					ENSMUSG00000032769_ENSGALG00000034751
chr1:149254058-149254492	chr1	149254058	149254492	435	chr1:149829618-149961290	Pla2g4a	ENSMUSG00000056220	Yes	2					ENSMUSG00000056220_ENSGALG00000005065
chr1:149329671-149330052	chr1	149329671	149330052	382	chr1:149829618-149961290	Pla2g4a	ENSMUSG00000056220	Yes	5					ENSMUSG00000056220_ENSGALG00000005065
chr1:149353340-149353798	chr1	149353340	149353798	459	chr1:149829618-149961290	Pla2g4a	ENSMUSG00000056220	Yes	5					ENSMUSG00000056220_ENSGALG00000005065
chr1:149541361-149541789	chr1	149541361	149541789	429	chr1:149829618-149961290	Pla2g4a	ENSMUSG00000056220	Yes	5					ENSMUSG00000056220_ENSGALG00000005065
chr1:149546097-149546494	chr1	149546097	149546494	398	chr1:149829618-149961290	Pla2g4a	ENSMUSG00000056220	Yes	1					ENSMUSG00000056220_ENSGALG00000005065
chr1:149587946-149588308	chr1	149587946	149588308	363	chr1:149829618-149961290	Pla2g4a	ENSMUSG00000056220	Yes	1					ENSMUSG00000056220_ENSGALG00000005065
chr1:149671037-149671260	chr1	149671037	149671260	224	chr1:149829618-149961290	Pla2g4a	ENSMUSG00000056220	No						ENSMUSG00000056220_ENSGALG00000005065
chr1:149719787-149720814	chr1	149719787	149720814	1028	chr1:149829618-149961290	Pla2g4a	ENSMUSG00000056220	Yes	5					ENSMUSG00000056220_ENSGALG00000005065
chr1:14975153-14976231	chr1	14975153	14976231	1079	chr1:14872648-14918862	Trpa1	ENSMUSG00000032769	Yes	1					ENSMUSG00000032769_ENSGALG00000034751
chr1:149753390-149753984	chr1	149753390	149753984	595	chr1:149829618-149961290	Pla2g4a	ENSMUSG00000056220	Yes	2					ENSMUSG00000056220_ENSGALG00000005065
chr1:149755006-149755301	chr1	149755006	149755301	296	chr1:149829618-149961290	Pla2g4a	ENSMUSG00000056220	No						ENSMUSG00000056220_ENSGALG00000005065
chr1:149758351-149759021	chr1	149758351	149759021	671	chr1:149829618-149961290	Pla2g4a	ENSMUSG00000056220	Yes	2					ENSMUSG00000056220_ENSGALG00000005065
chr1:14980369-14980629	chr1	14980369	14980629	261	chr1:14872648-14918862	Trpa1	ENSMUSG00000032769	No						ENSMUSG00000032769_ENSGALG00000034751
chr1:149832874-149833476	chr1	149832874	149833476	603	chr1:149829618-149961290	Pla2g4a	ENSMUSG00000056220	Yes	2					ENSMUSG00000056220_ENSGALG00000005065
chr1:149856686-149857315	chr1	149856686	149857315	630	chr1:149829618-149961290	Pla2g4a	ENSMUSG00000056220	No						ENSMUSG00000056220_ENSGALG00000005065
chr1:149896126-149897087	chr1	149896126	149897087	962	chr1:149829618-149961290	Pla2g4a	ENSMUSG00000056220	Yes	2					ENSMUSG00000056220_ENSGALG00000005065
chr1:149921572-149922863	chr1	149921572	149922863	1292	chr1:149829618-149961290	Pla2g4a	ENSMUSG00000056220	Yes	5					ENSMUSG00000056220_ENSGALG00000005065
chr1:149960621-149961587	chr1	149960621	149961587	967	chr1:149829618-149961290	Pla2g4a	ENSMUSG00000056220	Yes	2					ENSMUSG00000056220_ENSGALG00000005065
chr1:150042881-150043618	chr1	150042881	150043618	738	chr1:150100031-150108227	Ptgs2	ENSMUSG00000032487	Yes	1					ENSMUSG00000032487_ENSGALG00000033635
chr1:15007535-15008307	chr1	15007535	15008307	773	chr1:14872648-14918862	Trpa1	ENSMUSG00000032769	No						ENSMUSG00000032769_ENSGALG00000034751
chr1:150090247-150090599	chr1	150090247	150090599	353	chr1:150100031-150108227	Ptgs2	ENSMUSG00000032487	No						ENSMUSG00000032487_ENSGALG00000033635
chr1:150097754-150098003	chr1	150097754	150098003	250	chr1:150100031-150108227	Ptgs2	ENSMUSG00000032487	Yes	3					ENSMUSG00000032487_ENSGALG00000033635
chr1:150099367-150100439	chr1	150099367	150100439	1073	chr1:150100031-150108227	Ptgs2	ENSMUSG00000032487	Yes	5					ENSMUSG00000032487_ENSGALG00000033635
chr1:150130498-150131176	chr1	150130498	150131176	679	chr1:150100031-150108227	Ptgs2	ENSMUSG00000032487	Yes	5					ENSMUSG00000032487_ENSGALG00000033635
chr1:150142137-150142654	chr1	150142137	150142654	518	chr1:150100031-150108227	Ptgs2	ENSMUSG00000032487	Yes	2					ENSMUSG00000032487_ENSGALG00000033635
chr1:150164741-150165789	chr1	150164741	150165789	1049	chr1:150100031-150108227	Ptgs2	ENSMUSG00000032487	Yes	2					ENSMUSG00000032487_ENSGALG00000033635
chr1:150225887-150226209	chr1	150225887	150226209	323	chr1:150319417-150333906	Pdc	ENSMUSG00000006007	Yes	1					ENSMUSG00000006007_ENSGALG00000030417
chr1:150232462-150233972	chr1	150232462	150233972	1511	chr1:150319417-150333906	Pdc	ENSMUSG00000006007	Yes	1					ENSMUSG00000006007_ENSGALG00000030417
chr1:15025665-15026109	chr1	15025665	15026109	445	chr1:14872648-14918862	Trpa1	ENSMUSG00000032769	No						ENSMUSG00000032769_ENSGALG00000034751
chr1:150257454-150257930	chr1	150257454	150257930	477	chr1:150319417-150333906	Pdc	ENSMUSG00000006007	Yes	2					ENSMUSG00000006007_ENSGALG00000030417
chr1:150266366-150267277	chr1	150266366	150267277	912	chr1:150319417-150333906	Pdc	ENSMUSG00000006007	Yes	2					ENSMUSG00000006007_ENSGALG00000030417
chr1:150297648-150297865	chr1	150297648	150297865	218	chr1:150319417-150333906	Pdc	ENSMUSG00000006007	No						ENSMUSG00000006007_ENSGALG00000030417
chr1:15033884-15034667	chr1	15033884	15034667	784	chr1:14872648-14918862	Trpa1	ENSMUSG00000032769	Yes	2					ENSMUSG00000032769_ENSGALG00000034751
chr1:150342919-150343324	chr1	150342919	150343324	406	chr1:150319417-150333906	Pdc	ENSMUSG00000006007	No						ENSMUSG00000006007_ENSGALG00000030417
chr1:150358316-150358794	chr1	150358316	150358794	479	chr1:150392838-150449935	Tpr	ENSMUSG00000006005	Yes	3					ENSMUSG00000006005_ENSGALG00000005105
chr1:150392434-150393856	chr1	150392434	150393856	1423	chr1:150361305-150393080	BC003331	ENSMUSG00000006010	Yes	2					ENSMUSG00000006010_ENSGALG00000005080
chr1:150426308-150426566	chr1	150426308	150426566	259	chr1:150361305-150393080	BC003331	ENSMUSG00000006010	No						ENSMUSG00000006010_ENSGALG00000005080
chr1:150441803-150442089	chr1	150441803	150442089	287	chr1:150449412-150466165	Prg4	ENSMUSG00000006014	No
chr1:150470545-150471252	chr1	150470545	150471252	708	chr1:150449412-150466165	Prg4	ENSMUSG00000006014	Yes	6
chr1:150480498-150481294	chr1	150480498	150481294	797	chr1:150449412-150466165	Prg4	ENSMUSG00000006014	Yes	3
chr1:150488013-150488485	chr1	150488013	150488485	473	chr1:150449412-150466165	Prg4	ENSMUSG00000006014	Yes	6
chr1:150497734-150497966	chr1	150497734	150497966	233	chr1:150449412-150466165	Prg4	ENSMUSG00000006014	No
chr1:150535768-150536064	chr1	150535768	150536064	297	chr1:150449412-150466165	Prg4	ENSMUSG00000006014	Yes	2
chr1:150536197-150536723	chr1	150536197	150536723	527	chr1:150449412-150466165	Prg4	ENSMUSG00000006014	Yes	2
chr1:150537442-150538256	chr1	150537442	150538256	815	chr1:150449412-150466165	Prg4	ENSMUSG00000006014	Yes	3
chr1:150538779-150539249	chr1	150538779	150539249	471	chr1:150449412-150466165	Prg4	ENSMUSG00000006014	Yes	3
chr1:150540325-150540629	chr1	150540325	150540629	305	chr1:150449412-150466165	Prg4	ENSMUSG00000006014	Yes	2
chr1:150546180-150546976	chr1	150546180	150546976	797	chr1:150449412-150466165	Prg4	ENSMUSG00000006014	Yes	5
chr1:150570501-150571293	chr1	150570501	150571293	793	chr1:150449412-150466165	Prg4	ENSMUSG00000006014	Yes	2
chr1:150591300-150591716	chr1	150591300	150591716	417	chr1:150449412-150466165	Prg4	ENSMUSG00000006014	Yes	3
chr1:150593591-150594109	chr1	150593591	150594109	519	chr1:150449412-150466165	Prg4	ENSMUSG00000006014	Yes	2
chr1:150610376-150611218	chr1	150610376	150611218	843	chr1:150449412-150466165	Prg4	ENSMUSG00000006014	Yes	2
chr1:150639584-150639852	chr1	150639584	150639852	269	chr1:150449412-150466165	Prg4	ENSMUSG00000006014	No
chr1:150680143-150681051	chr1	150680143	150681051	909	chr1:150449412-150466165	Prg4	ENSMUSG00000006014	Yes	5
chr1:150681802-150682731	chr1	150681802	150682731	930	chr1:150449412-150466165	Prg4	ENSMUSG00000006014	Yes	3
chr1:150706365-150706913	chr1	150706365	150706913	549	chr1:150449412-150466165	Prg4	ENSMUSG00000006014	No
chr1:150742710-150743501	chr1	150742710	150743501	792	chr1:150562524-150993435	Hmcn1	ENSMUSG00000066842	No		2				ENSMUSG00000066842_ENSGALG00000031129
chr1:150769468-150770541	chr1	150769468	150770541	1074	chr1:150562524-150993435	Hmcn1	ENSMUSG00000066842	Yes	3	2				ENSMUSG00000066842_ENSGALG00000031129
chr1:150775106-150775556	chr1	150775106	150775556	451	chr1:150562524-150993435	Hmcn1	ENSMUSG00000066842	Yes	6	2				ENSMUSG00000066842_ENSGALG00000031129
chr1:150778504-150778867	chr1	150778504	150778867	364	chr1:150562524-150993435	Hmcn1	ENSMUSG00000066842	Yes	5	2				ENSMUSG00000066842_ENSGALG00000031129
chr1:150804566-150805302	chr1	150804566	150805302	737	chr1:150562524-150993435	Hmcn1	ENSMUSG00000066842	Yes	5	2				ENSMUSG00000066842_ENSGALG00000031129
chr1:150815868-150816765	chr1	150815868	150816765	898	chr1:150562524-150993435	Hmcn1	ENSMUSG00000066842	Yes	5	2				ENSMUSG00000066842_ENSGALG00000031129
chr1:150824179-150824956	chr1	150824179	150824956	778	chr1:150562524-150993435	Hmcn1	ENSMUSG00000066842	Yes	3	2				ENSMUSG00000066842_ENSGALG00000031129
chr1:150827269-150827489	chr1	150827269	150827489	221	chr1:150562524-150993435	Hmcn1	ENSMUSG00000066842	Yes	3	2				ENSMUSG00000066842_ENSGALG00000031129
chr1:150829721-150830349	chr1	150829721	150830349	629	chr1:150562524-150993435	Hmcn1	ENSMUSG00000066842	No		2				ENSMUSG00000066842_ENSGALG00000031129
chr1:150851140-150851408	chr1	150851140	150851408	269	chr1:150562524-150993435	Hmcn1	ENSMUSG00000066842	No		2				ENSMUSG00000066842_ENSGALG00000031129
chr1:150898129-150898613	chr1	150898129	150898613	485	chr1:150562524-150993435	Hmcn1	ENSMUSG00000066842	Yes	1	2				ENSMUSG00000066842_ENSGALG00000031129
chr1:150919680-150919955	chr1	150919680	150919955	276	chr1:150562524-150993435	Hmcn1	ENSMUSG00000066842	Yes	1	2				ENSMUSG00000066842_ENSGALG00000031129
chr1:150920046-150920598	chr1	150920046	150920598	553	chr1:150562524-150993435	Hmcn1	ENSMUSG00000066842	No		2				ENSMUSG00000066842_ENSGALG00000031129
chr1:150933273-150934246	chr1	150933273	150934246	974	chr1:150562524-150993435	Hmcn1	ENSMUSG00000066842	Yes	3	2				ENSMUSG00000066842_ENSGALG00000031129
chr1:150943640-150944196	chr1	150943640	150944196	557	chr1:150562524-150993435	Hmcn1	ENSMUSG00000066842	No		2				ENSMUSG00000066842_ENSGALG00000031129
chr1:150949877-150950707	chr1	150949877	150950707	831	chr1:150562524-150993435	Hmcn1	ENSMUSG00000066842	Yes	2	2				ENSMUSG00000066842_ENSGALG00000031129
chr1:150991758-150992630	chr1	150991758	150992630	873	chr1:150562524-150993435	Hmcn1	ENSMUSG00000066842	Yes	2	2				ENSMUSG00000066842_ENSGALG00000031129
chr1:150992885-150993979	chr1	150992885	150993979	1095	chr1:150562524-150993435	Hmcn1	ENSMUSG00000066842	No		2				ENSMUSG00000066842_ENSGALG00000031129
chr1:150994576-150995128	chr1	150994576	150995128	553	chr1:150562524-150993435	Hmcn1	ENSMUSG00000066842	Yes	3	2				ENSMUSG00000066842_ENSGALG00000031129
chr1:151000560-151001134	chr1	151000560	151001134	575	chr1:150562524-150993435	Hmcn1	ENSMUSG00000066842	Yes	1	2				ENSMUSG00000066842_ENSGALG00000031129
chr1:151006945-151007243	chr1	151006945	151007243	299	chr1:150562524-150993435	Hmcn1	ENSMUSG00000066842	Yes	5	2				ENSMUSG00000066842_ENSGALG00000031129
chr1:151007745-151008102	chr1	151007745	151008102	358	chr1:150562524-150993435	Hmcn1	ENSMUSG00000066842	Yes	5	2				ENSMUSG00000066842_ENSGALG00000031129
chr1:151009217-151010147	chr1	151009217	151010147	931	chr1:150562524-150993435	Hmcn1	ENSMUSG00000066842	No		2				ENSMUSG00000066842_ENSGALG00000031129
chr1:151011051-151011296	chr1	151011051	151011296	246	chr1:150562524-150993435	Hmcn1	ENSMUSG00000066842	No		2				ENSMUSG00000066842_ENSGALG00000031129
chr1:151035039-151035298	chr1	151035039	151035298	260	chr1:150562524-150993435	Hmcn1	ENSMUSG00000066842	No		2				ENSMUSG00000066842_ENSGALG00000031129
chr1:151062187-151063017	chr1	151062187	151063017	831	chr1:150562524-150993435	Hmcn1	ENSMUSG00000066842	No		2				ENSMUSG00000066842_ENSGALG00000031129
chr1:151063655-151063938	chr1	151063655	151063938	284	chr1:150562524-150993435	Hmcn1	ENSMUSG00000066842	Yes	4	2				ENSMUSG00000066842_ENSGALG00000031129
chr1:151078885-151079415	chr1	151078885	151079415	531	chr1:150562524-150993435	Hmcn1	ENSMUSG00000066842	No		2				ENSMUSG00000066842_ENSGALG00000031129
chr1:151095711-151096553	chr1	151095711	151096553	843	chr1:151182537-151184243	AC113282.1	ENSMUSG00000114212	Yes	5
chr1:151102825-151103485	chr1	151102825	151103485	661	chr1:151182537-151184243	AC113282.1	ENSMUSG00000114212	No
chr1:15111508-15111740	chr1	15111508	15111740	233	chr1:15287254-15723750	Kcnb2	ENSMUSG00000092083	No
chr1:151118381-151119240	chr1	151118381	151119240	860	chr1:151182537-151184243	AC113282.1	ENSMUSG00000114212	No
chr1:151140581-151141667	chr1	151140581	151141667	1087	chr1:151182537-151184243	AC113282.1	ENSMUSG00000114212	Yes	5
chr1:151177130-151178298	chr1	151177130	151178298	1169	chr1:151182537-151184243	AC113282.1	ENSMUSG00000114212	Yes	2
chr1:151209978-151210251	chr1	151209978	151210251	274	chr1:151210131-151211072	AC113282.3	ENSMUSG00000114591	No
chr1:151214190-151214836	chr1	151214190	151214836	647	chr1:151210131-151211072	AC113282.3	ENSMUSG00000114591	Yes	1
chr1:151224098-151224526	chr1	151224098	151224526	429	chr1:151210131-151211072	AC113282.3	ENSMUSG00000114591	Yes	3
chr1:151237799-151238196	chr1	151237799	151238196	398	chr1:151210131-151211072	AC113282.3	ENSMUSG00000114591	Yes	5
chr1:151250589-151251368	chr1	151250589	151251368	780	chr1:151210131-151211072	AC113282.3	ENSMUSG00000114591	Yes	5
chr1:151343891-151345621	chr1	151343891	151345621	1731	chr1:151344477-151364422	Ivns1abp	ENSMUSG00000023150	No						ENSMUSG00000023150_ENSGALG00000045555
chr1:151352977-151353215	chr1	151352977	151353215	239	chr1:151344477-151364422	Ivns1abp	ENSMUSG00000023150	No						ENSMUSG00000023150_ENSGALG00000045555
chr1:151390114-151390338	chr1	151390114	151390338	225	chr1:151367699-151428455	Swt1	ENSMUSG00000052748	No						ENSMUSG00000052748_ENSGALG00000034230
chr1:151428039-151429185	chr1	151428039	151429185	1147	chr1:151428542-151458161	Trmt1l	ENSMUSG00000053286	No						ENSMUSG00000053286_ENSGALG00000033077
chr1:151485825-151486109	chr1	151485825	151486109	285	chr1:151458004-151500955	Rnf2	ENSMUSG00000026484	Yes	6					ENSMUSG00000026484_ENSGALG00000037219
chr1:151499859-151501475	chr1	151499859	151501475	1617	chr1:151458004-151500955	Rnf2	ENSMUSG00000026484	No						ENSMUSG00000026484_ENSGALG00000037219
chr1:151564270-151564767	chr1	151564270	151564767	498	chr1:151571186-151721939	Fam129a	ENSMUSG00000026483	No		1				ENSMUSG00000026483_ENSGALG00000004812
chr1:151570843-151571892	chr1	151570843	151571892	1050	chr1:151571186-151721939	Fam129a	ENSMUSG00000026483	No		1				ENSMUSG00000026483_ENSGALG00000004812
chr1:151583420-151583923	chr1	151583420	151583923	504	chr1:151571186-151721939	Fam129a	ENSMUSG00000026483	Yes	5	1				ENSMUSG00000026483_ENSGALG00000004812
chr1:151629651-151630243	chr1	151629651	151630243	593	chr1:151571186-151721939	Fam129a	ENSMUSG00000026483	No		1				ENSMUSG00000026483_ENSGALG00000004812
chr1:151647648-151647873	chr1	151647648	151647873	226	chr1:151571186-151721939	Fam129a	ENSMUSG00000026483	Yes	6	1				ENSMUSG00000026483_ENSGALG00000004812
chr1:151684347-151685053	chr1	151684347	151685053	707	chr1:151755371-151822051	Edem3	ENSMUSG00000043019	Yes	5					ENSMUSG00000043019_ENSGALG00000004806
chr1:151685691-151686337	chr1	151685691	151686337	647	chr1:151755371-151822051	Edem3	ENSMUSG00000043019	Yes	3					ENSMUSG00000043019_ENSGALG00000004806
chr1:151686726-151687097	chr1	151686726	151687097	372	chr1:151755371-151822051	Edem3	ENSMUSG00000043019	Yes	2					ENSMUSG00000043019_ENSGALG00000004806
chr1:151705920-151706574	chr1	151705920	151706574	655	chr1:151755371-151822051	Edem3	ENSMUSG00000043019	No						ENSMUSG00000043019_ENSGALG00000004806
chr1:151709467-151709904	chr1	151709467	151709904	438	chr1:151755371-151822051	Edem3	ENSMUSG00000043019	No						ENSMUSG00000043019_ENSGALG00000004806
chr1:151754770-151756042	chr1	151754770	151756042	1273	chr1:151755371-151822051	Edem3	ENSMUSG00000043019	No						ENSMUSG00000043019_ENSGALG00000004806
chr1:151763404-151763867	chr1	151763404	151763867	464	chr1:151755371-151822051	Edem3	ENSMUSG00000043019	Yes	3					ENSMUSG00000043019_ENSGALG00000004806
chr1:151820515-151820925	chr1	151820515	151820925	411	chr1:151755371-151822051	Edem3	ENSMUSG00000043019	No						ENSMUSG00000043019_ENSGALG00000004806
chr1:151890018-151890729	chr1	151890018	151890729	712	chr1:151755371-151822051	Edem3	ENSMUSG00000043019	Yes	5					ENSMUSG00000043019_ENSGALG00000004806
chr1:151917417-151917838	chr1	151917417	151917838	422	chr1:151755371-151822051	Edem3	ENSMUSG00000043019	Yes	1					ENSMUSG00000043019_ENSGALG00000004806
chr1:151961941-151962619	chr1	151961941	151962619	679	chr1:151852403-152090125	1700025G04Rik	ENSMUSG00000032666	No		5				ENSMUSG00000032666_ENSGALG00000020922
chr1:151977505-151977971	chr1	151977505	151977971	467	chr1:151852403-152090125	1700025G04Rik	ENSMUSG00000032666	Yes	5	5				ENSMUSG00000032666_ENSGALG00000020922
chr1:151999665-152000116	chr1	151999665	152000116	452	chr1:151852403-152090125	1700025G04Rik	ENSMUSG00000032666	Yes	1	5				ENSMUSG00000032666_ENSGALG00000020922
chr1:152009475-152010476	chr1	152009475	152010476	1002	chr1:151852403-152090125	1700025G04Rik	ENSMUSG00000032666	Yes	6	5				ENSMUSG00000032666_ENSGALG00000020922
chr1:152019200-152019734	chr1	152019200	152019734	535	chr1:151852403-152090125	1700025G04Rik	ENSMUSG00000032666	Yes	1	5				ENSMUSG00000032666_ENSGALG00000020922
chr1:152021949-152022732	chr1	152021949	152022732	784	chr1:151852403-152090125	1700025G04Rik	ENSMUSG00000032666	Yes	1	5				ENSMUSG00000032666_ENSGALG00000020922
chr1:152039255-152039982	chr1	152039255	152039982	728	chr1:151852403-152090125	1700025G04Rik	ENSMUSG00000032666	Yes	5	5				ENSMUSG00000032666_ENSGALG00000020922
chr1:152047053-152047742	chr1	152047053	152047742	690	chr1:151852403-152090125	1700025G04Rik	ENSMUSG00000032666	Yes	6	5				ENSMUSG00000032666_ENSGALG00000020922
chr1:152084608-152085306	chr1	152084608	152085306	699	chr1:151852403-152090125	1700025G04Rik	ENSMUSG00000032666	Yes	5	5				ENSMUSG00000032666_ENSGALG00000020922
chr1:152089493-152091308	chr1	152089493	152091308	1816	chr1:151852403-152090125	1700025G04Rik	ENSMUSG00000032666	No		5				ENSMUSG00000032666_ENSGALG00000020922
chr1:152165211-152165891	chr1	152165211	152165891	681	chr1:151852403-152090125	1700025G04Rik	ENSMUSG00000032666	No		5				ENSMUSG00000032666_ENSGALG00000020922
chr1:152202939-152203709	chr1	152202939	152203709	771	chr1:151852403-152090125	1700025G04Rik	ENSMUSG00000032666	Yes	5	5				ENSMUSG00000032666_ENSGALG00000020922
chr1:152290825-152291087	chr1	152290825	152291087	263	chr1:152370735-152386688	Tsen15	ENSMUSG00000014980	No						ENSMUSG00000014980_ENSGALG00000004782
chr1:15229576-15229988	chr1	15229576	15229988	413	chr1:15287254-15723750	Kcnb2	ENSMUSG00000092083	No
chr1:152368730-152369720	chr1	152368730	152369720	991	chr1:152370735-152386688	Tsen15	ENSMUSG00000014980	No						ENSMUSG00000014980_ENSGALG00000004782
chr1:152386000-152387010	chr1	152386000	152387010	1011	chr1:152370735-152386688	Tsen15	ENSMUSG00000014980	No						ENSMUSG00000014980_ENSGALG00000004782
chr1:152399743-152400748	chr1	152399743	152400748	1006	chr1:152399830-152510695	Colgalt2	ENSMUSG00000032649	No		5				ENSMUSG00000032649_ENSGALG00000038320
chr1:152407181-152408059	chr1	152407181	152408059	879	chr1:152399830-152510695	Colgalt2	ENSMUSG00000032649	No		5				ENSMUSG00000032649_ENSGALG00000038320
chr1:152417619-152418126	chr1	152417619	152418126	508	chr1:152399830-152510695	Colgalt2	ENSMUSG00000032649	Yes	1	5				ENSMUSG00000032649_ENSGALG00000038320
chr1:152422188-152422722	chr1	152422188	152422722	535	chr1:152399830-152510695	Colgalt2	ENSMUSG00000032649	Yes	3	5				ENSMUSG00000032649_ENSGALG00000038320
chr1:152511253-152511598	chr1	152511253	152511598	346	chr1:152399830-152510695	Colgalt2	ENSMUSG00000032649	Yes	6	5				ENSMUSG00000032649_ENSGALG00000038320
chr1:152525032-152525739	chr1	152525032	152525739	708	chr1:152399830-152510695	Colgalt2	ENSMUSG00000032649	No		5				ENSMUSG00000032649_ENSGALG00000038320
chr1:152550452-152550945	chr1	152550452	152550945	494	chr1:152399830-152510695	Colgalt2	ENSMUSG00000032649	Yes	3	5				ENSMUSG00000032649_ENSGALG00000038320
chr1:152556031-152556872	chr1	152556031	152556872	842	chr1:152399830-152510695	Colgalt2	ENSMUSG00000032649	Yes	4	5				ENSMUSG00000032649_ENSGALG00000038320
chr1:152587221-152587980	chr1	152587221	152587980	760	chr1:152750551-152757544	Apobec4	ENSMUSG00000055547	Yes	3
chr1:152590363-152590856	chr1	152590363	152590856	494	chr1:152750551-152757544	Apobec4	ENSMUSG00000055547	Yes	3
chr1:152622832-152623514	chr1	152622832	152623514	683	chr1:152750551-152757544	Apobec4	ENSMUSG00000055547	Yes	1
chr1:152624550-152625680	chr1	152624550	152625680	1131	chr1:152750551-152757544	Apobec4	ENSMUSG00000055547	No
chr1:152663951-152664293	chr1	152663951	152664293	343	chr1:152750551-152757544	Apobec4	ENSMUSG00000055547	Yes	1
chr1:152681069-152681434	chr1	152681069	152681434	366	chr1:152750551-152757544	Apobec4	ENSMUSG00000055547	Yes	1
chr1:152687139-152688376	chr1	152687139	152688376	1238	chr1:152750551-152757544	Apobec4	ENSMUSG00000055547	No
chr1:152695381-152695923	chr1	152695381	152695923	543	chr1:152750551-152757544	Apobec4	ENSMUSG00000055547	Yes	1
chr1:152714324-152715136	chr1	152714324	152715136	813	chr1:152750551-152757544	Apobec4	ENSMUSG00000055547	Yes	3
chr1:152746442-152746803	chr1	152746442	152746803	362	chr1:152750551-152757544	Apobec4	ENSMUSG00000055547	No
chr1:152765886-152767272	chr1	152765886	152767272	1387	chr1:152766542-152775597	Arpc5	ENSMUSG00000008475	No						ENSMUSG00000008475_ENSGALG00000020927
chr1:152768125-152768462	chr1	152768125	152768462	338	chr1:152766542-152775597	Arpc5	ENSMUSG00000008475	No						ENSMUSG00000008475_ENSGALG00000020927
chr1:152779097-152779519	chr1	152779097	152779519	423	chr1:152766542-152775597	Arpc5	ENSMUSG00000008475	Yes	1					ENSMUSG00000008475_ENSGALG00000020927
chr1:152790225-152790687	chr1	152790225	152790687	463	chr1:152800194-152836991	Ncf2	ENSMUSG00000026480	Yes	5	2				ENSMUSG00000026480_ENSGALG00000004700
chr1:152791293-152791652	chr1	152791293	152791652	360	chr1:152800194-152836991	Ncf2	ENSMUSG00000026480	Yes	1	2				ENSMUSG00000026480_ENSGALG00000004700
chr1:152792734-152793216	chr1	152792734	152793216	483	chr1:152800194-152836991	Ncf2	ENSMUSG00000026480	Yes	5	2				ENSMUSG00000026480_ENSGALG00000004700
chr1:152799938-152800620	chr1	152799938	152800620	683	chr1:152800194-152836991	Ncf2	ENSMUSG00000026480	Yes	1	2				ENSMUSG00000026480_ENSGALG00000004700
chr1:152809847-152810243	chr1	152809847	152810243	397	chr1:152800194-152836991	Ncf2	ENSMUSG00000026480	Yes	1	2				ENSMUSG00000026480_ENSGALG00000004700
chr1:152815170-152815748	chr1	152815170	152815748	579	chr1:152800194-152836991	Ncf2	ENSMUSG00000026480	No		2				ENSMUSG00000026480_ENSGALG00000004700
chr1:152845276-152845609	chr1	152845276	152845609	334	chr1:152800194-152836991	Ncf2	ENSMUSG00000026480	No		2				ENSMUSG00000026480_ENSGALG00000004700
chr1:15286130-15287643	chr1	15286130	15287643	1514	chr1:15287254-15723750	Kcnb2	ENSMUSG00000092083	Yes	2
chr1:152901939-152904049	chr1	152901939	152904049	2111	chr1:152836995-152902646	Smg7	ENSMUSG00000042772	No						ENSMUSG00000042772_ENSGALG00000004667
chr1:152904452-152904877	chr1	152904452	152904877	426	chr1:152836995-152902646	Smg7	ENSMUSG00000042772	No						ENSMUSG00000042772_ENSGALG00000004667
chr1:152954740-152955389	chr1	152954740	152955389	650	chr1:152954993-153119261	Nmnat2	ENSMUSG00000042751	Yes	1	1				ENSMUSG00000042751_ENSGALG00000004642
chr1:152955594-152956725	chr1	152955594	152956725	1132	chr1:152954993-153119261	Nmnat2	ENSMUSG00000042751	No		1				ENSMUSG00000042751_ENSGALG00000004642
chr1:15299249-15299472	chr1	15299249	15299472	224	chr1:15287254-15723750	Kcnb2	ENSMUSG00000092083	No
chr1:153016346-153017089	chr1	153016346	153017089	744	chr1:152954993-153119261	Nmnat2	ENSMUSG00000042751	Yes	1	1				ENSMUSG00000042751_ENSGALG00000004642
chr1:153031358-153031886	chr1	153031358	153031886	529	chr1:152954993-153119261	Nmnat2	ENSMUSG00000042751	Yes	1	1				ENSMUSG00000042751_ENSGALG00000004642
chr1:153035378-153036044	chr1	153035378	153036044	667	chr1:152954993-153119261	Nmnat2	ENSMUSG00000042751	No		1				ENSMUSG00000042751_ENSGALG00000004642
chr1:153040150-153040442	chr1	153040150	153040442	293	chr1:152954993-153119261	Nmnat2	ENSMUSG00000042751	Yes	1	1				ENSMUSG00000042751_ENSGALG00000004642
chr1:153048006-153048683	chr1	153048006	153048683	678	chr1:152954993-153119261	Nmnat2	ENSMUSG00000042751	Yes	1	1				ENSMUSG00000042751_ENSGALG00000004642
chr1:153053641-153053987	chr1	153053641	153053987	347	chr1:152954993-153119261	Nmnat2	ENSMUSG00000042751	Yes	6	1				ENSMUSG00000042751_ENSGALG00000004642
chr1:153057039-153057595	chr1	153057039	153057595	557	chr1:152954993-153119261	Nmnat2	ENSMUSG00000042751	Yes	1	1				ENSMUSG00000042751_ENSGALG00000004642
chr1:153071451-153072366	chr1	153071451	153072366	916	chr1:153122756-153186447	Lamc2	ENSMUSG00000026479	No		2
chr1:153091712-153092686	chr1	153091712	153092686	975	chr1:153122756-153186447	Lamc2	ENSMUSG00000026479	Yes	1	2
chr1:153096060-153096924	chr1	153096060	153096924	865	chr1:153122756-153186447	Lamc2	ENSMUSG00000026479	Yes	3	2
chr1:153101494-153101838	chr1	153101494	153101838	345	chr1:153122756-153186447	Lamc2	ENSMUSG00000026479	No		2
chr1:153140694-153141402	chr1	153140694	153141402	709	chr1:153122756-153186447	Lamc2	ENSMUSG00000026479	Yes	1	2
chr1:153172157-153173043	chr1	153172157	153173043	887	chr1:153122756-153186447	Lamc2	ENSMUSG00000026479	Yes	1	2
chr1:153185494-153186530	chr1	153185494	153186530	1037	chr1:153122756-153186447	Lamc2	ENSMUSG00000026479	No		2
chr1:153191939-153192199	chr1	153191939	153192199	261	chr1:153122756-153186447	Lamc2	ENSMUSG00000026479	Yes	5	2
chr1:15324975-15325609	chr1	15324975	15325609	635	chr1:15287254-15723750	Kcnb2	ENSMUSG00000092083	Yes	2
chr1:15327418-15327653	chr1	15327418	15327653	236	chr1:15287254-15723750	Kcnb2	ENSMUSG00000092083	No
chr1:153286072-153286530	chr1	153286072	153286530	459	chr1:153218922-153332786	Lamc1	ENSMUSG00000026478	Yes	6					ENSMUSG00000026478_ENSGALG00000004620
chr1:153291471-153292128	chr1	153291471	153292128	658	chr1:153218922-153332786	Lamc1	ENSMUSG00000026478	Yes	2					ENSMUSG00000026478_ENSGALG00000004620
chr1:153331876-153333700	chr1	153331876	153333700	1825	chr1:153218922-153332786	Lamc1	ENSMUSG00000026478	No						ENSMUSG00000026478_ENSGALG00000004620
chr1:153386465-153387049	chr1	153386465	153387049	585	chr1:153425162-153452574	Shcbp1l	ENSMUSG00000042708	No
chr1:153401631-153402135	chr1	153401631	153402135	505	chr1:153425162-153452574	Shcbp1l	ENSMUSG00000042708	No
chr1:153424763-153425705	chr1	153424763	153425705	943	chr1:153425162-153452574	Shcbp1l	ENSMUSG00000042708	Yes	1
chr1:153451210-153451683	chr1	153451210	153451683	474	chr1:153425162-153452574	Shcbp1l	ENSMUSG00000042708	No
chr1:153480432-153481185	chr1	153480432	153481185	754	chr1:153455758-153487660	Dhx9	ENSMUSG00000042699	No
chr1:153486677-153488083	chr1	153486677	153488083	1407	chr1:153455758-153487660	Dhx9	ENSMUSG00000042699	No
chr1:153531636-153533080	chr1	153531636	153533080	1445	chr1:153503015-153550045	Npl	ENSMUSG00000042684	No						ENSMUSG00000042684_ENSGALG00000004614
chr1:153542808-153543358	chr1	153542808	153543358	551	chr1:153503015-153550045	Npl	ENSMUSG00000042684	Yes	1					ENSMUSG00000042684_ENSGALG00000004614
chr1:153549271-153550288	chr1	153549271	153550288	1018	chr1:153503015-153550045	Npl	ENSMUSG00000042684	No						ENSMUSG00000042684_ENSGALG00000004614
chr1:153550873-153551143	chr1	153550873	153551143	271	chr1:153503015-153550045	Npl	ENSMUSG00000042684	No						ENSMUSG00000042684_ENSGALG00000004614
chr1:153556799-153557496	chr1	153556799	153557496	698	chr1:153503015-153550045	Npl	ENSMUSG00000042684	No						ENSMUSG00000042684_ENSGALG00000004614
chr1:153559208-153559574	chr1	153559208	153559574	367	chr1:153503015-153550045	Npl	ENSMUSG00000042684	No						ENSMUSG00000042684_ENSGALG00000004614
chr1:15357813-15358829	chr1	15357813	15358829	1017	chr1:15287254-15723750	Kcnb2	ENSMUSG00000092083	Yes	3
chr1:15359310-15359878	chr1	15359310	15359878	569	chr1:15287254-15723750	Kcnb2	ENSMUSG00000092083	Yes	6
chr1:153598872-153599169	chr1	153598872	153599169	298	chr1:153503015-153550045	Npl	ENSMUSG00000042684	No						ENSMUSG00000042684_ENSGALG00000004614
chr1:153641351-153642507	chr1	153641351	153642507	1157	chr1:153653025-153700323	Rgs8	ENSMUSG00000042671	Yes	2	5				ENSMUSG00000042671_ENSGALG00000026263
chr1:153652771-153653945	chr1	153652771	153653945	1175	chr1:153653025-153700323	Rgs8	ENSMUSG00000042671	No		5				ENSMUSG00000042671_ENSGALG00000026263
chr1:153658844-153659389	chr1	153658844	153659389	546	chr1:153653025-153700323	Rgs8	ENSMUSG00000042671	Yes	5	5				ENSMUSG00000042671_ENSGALG00000026263
chr1:153664991-153665776	chr1	153664991	153665776	786	chr1:153653025-153700323	Rgs8	ENSMUSG00000042671	No		5				ENSMUSG00000042671_ENSGALG00000026263
chr1:153685479-153686031	chr1	153685479	153686031	553	chr1:153653025-153700323	Rgs8	ENSMUSG00000042671	No		5				ENSMUSG00000042671_ENSGALG00000026263
chr1:153702037-153702623	chr1	153702037	153702623	587	chr1:153740349-153745468	Rgs16	ENSMUSG00000026475	No		5				ENSMUSG00000026475_ENSGALG00000033535
chr1:153702958-153703863	chr1	153702958	153703863	906	chr1:153740349-153745468	Rgs16	ENSMUSG00000026475	Yes	5	5				ENSMUSG00000026475_ENSGALG00000033535
chr1:153732883-153733862	chr1	153732883	153733862	980	chr1:153740349-153745468	Rgs16	ENSMUSG00000026475	Yes	4	5				ENSMUSG00000026475_ENSGALG00000033535
chr1:153740099-153740656	chr1	153740099	153740656	558	chr1:153740349-153745468	Rgs16	ENSMUSG00000026475	No		5				ENSMUSG00000026475_ENSGALG00000033535
chr1:153742494-153742700	chr1	153742494	153742700	207	chr1:153740349-153745468	Rgs16	ENSMUSG00000026475	No		5				ENSMUSG00000026475_ENSGALG00000033535
chr1:153746754-153747073	chr1	153746754	153747073	320	chr1:153749426-153764221	Rnasel	ENSMUSG00000066800	No		3				ENSMUSG00000066800_ENSGALG00000042986
chr1:153749082-153749971	chr1	153749082	153749971	890	chr1:153749426-153764221	Rnasel	ENSMUSG00000066800	Yes	2	3				ENSMUSG00000066800_ENSGALG00000042986
chr1:153807279-153807875	chr1	153807279	153807875	597	chr1:153779381-153844142	Rgsl1	ENSMUSG00000042641	No						ENSMUSG00000042641_ENSGALG00000045488
chr1:153846806-153847317	chr1	153846806	153847317	512	chr1:153779381-153844142	Rgsl1	ENSMUSG00000042641	Yes	6					ENSMUSG00000042641_ENSGALG00000045488
chr1:153894997-153895243	chr1	153894997	153895243	247	chr1:153891742-153893058	Teddm1a	ENSMUSG00000047053	Yes	2
chr1:153899400-153900861	chr1	153899400	153900861	1462	chr1:153849542-153900228	Teddm2	ENSMUSG00000045968	No
chr1:153963405-153964385	chr1	153963405	153964385	981	chr1:153849542-153900228	Teddm2	ENSMUSG00000045968	No
chr1:153977996-153978812	chr1	153977996	153978812	817	chr1:153849542-153900228	Teddm2	ENSMUSG00000045968	Yes	2
chr1:154008647-154009294	chr1	154008647	154009294	648	chr1:153849542-153900228	Teddm2	ENSMUSG00000045968	Yes	3
chr1:154032391-154033170	chr1	154032391	154033170	780	chr1:153849542-153900228	Teddm2	ENSMUSG00000045968	No
chr1:154033897-154034630	chr1	154033897	154034630	734	chr1:153849542-153900228	Teddm2	ENSMUSG00000045968	Yes	1
chr1:154076759-154077015	chr1	154076759	154077015	257	chr1:154201187-154205689	Zfp648	ENSMUSG00000066797	No			zf-C2H2	ENSMUSP00000083370;	100503355
chr1:154080456-154080890	chr1	154080456	154080890	435	chr1:154201187-154205689	Zfp648	ENSMUSG00000066797	Yes	5		zf-C2H2	ENSMUSP00000083370;	100503355
chr1:154113165-154113783	chr1	154113165	154113783	619	chr1:154201187-154205689	Zfp648	ENSMUSG00000066797	Yes	3		zf-C2H2	ENSMUSP00000083370;	100503355
chr1:154118425-154118971	chr1	154118425	154118971	547	chr1:154201187-154205689	Zfp648	ENSMUSG00000066797	No			zf-C2H2	ENSMUSP00000083370;	100503355
chr1:154150126-154150546	chr1	154150126	154150546	421	chr1:154201187-154205689	Zfp648	ENSMUSG00000066797	Yes	1		zf-C2H2	ENSMUSP00000083370;	100503355
chr1:154152643-154152924	chr1	154152643	154152924	282	chr1:154201187-154205689	Zfp648	ENSMUSG00000066797	Yes	6		zf-C2H2	ENSMUSP00000083370;	100503355
chr1:154156564-154157037	chr1	154156564	154157037	474	chr1:154201187-154205689	Zfp648	ENSMUSG00000066797	Yes	5		zf-C2H2	ENSMUSP00000083370;	100503355
chr1:154175286-154175693	chr1	154175286	154175693	408	chr1:154201187-154205689	Zfp648	ENSMUSG00000066797	Yes	5		zf-C2H2	ENSMUSP00000083370;	100503355
chr1:154180817-154181456	chr1	154180817	154181456	640	chr1:154201187-154205689	Zfp648	ENSMUSG00000066797	No			zf-C2H2	ENSMUSP00000083370;	100503355
chr1:154182740-154183415	chr1	154182740	154183415	676	chr1:154201187-154205689	Zfp648	ENSMUSG00000066797	Yes	3		zf-C2H2	ENSMUSP00000083370;	100503355
chr1:154188484-154189383	chr1	154188484	154189383	900	chr1:154201187-154205689	Zfp648	ENSMUSG00000066797	No			zf-C2H2	ENSMUSP00000083370;	100503355
chr1:154189950-154190815	chr1	154189950	154190815	866	chr1:154201187-154205689	Zfp648	ENSMUSG00000066797	Yes	5		zf-C2H2	ENSMUSP00000083370;	100503355
chr1:154204657-154205663	chr1	154204657	154205663	1007	chr1:154201187-154205689	Zfp648	ENSMUSG00000066797	No			zf-C2H2	ENSMUSP00000083370;	100503355
chr1:154281431-154281921	chr1	154281431	154281921	491	chr1:154201187-154205689	Zfp648	ENSMUSG00000066797	No			zf-C2H2	ENSMUSP00000083370;	100503355
chr1:154355098-154355517	chr1	154355098	154355517	420	chr1:154201187-154205689	Zfp648	ENSMUSG00000066797	Yes	6		zf-C2H2	ENSMUSP00000083370;	100503355
chr1:15442789-15443658	chr1	15442789	15443658	870	chr1:15287254-15723750	Kcnb2	ENSMUSG00000092083	Yes	3
chr1:154439903-154440511	chr1	154439903	154440511	609	chr1:154201187-154205689	Zfp648	ENSMUSG00000066797	Yes	4		zf-C2H2	ENSMUSP00000083370;	100503355
chr1:154455968-154456320	chr1	154455968	154456320	353	chr1:154201187-154205689	Zfp648	ENSMUSG00000066797	No			zf-C2H2	ENSMUSP00000083370;	100503355
chr1:154461516-154461901	chr1	154461516	154461901	386	chr1:154201187-154205689	Zfp648	ENSMUSG00000066797	Yes	5		zf-C2H2	ENSMUSP00000083370;	100503355
chr1:15446404-15447046	chr1	15446404	15447046	643	chr1:15287254-15723750	Kcnb2	ENSMUSG00000092083	No
chr1:15451290-15452256	chr1	15451290	15452256	967	chr1:15287254-15723750	Kcnb2	ENSMUSG00000092083	No
chr1:154555728-154556754	chr1	154555728	154556754	1027	chr1:154390731-154884501	Cacna1e	ENSMUSG00000004110	Yes	3	5				ENSMUSG00000004110_ENSGALG00000003833
chr1:154632631-154633320	chr1	154632631	154633320	690	chr1:154390731-154884501	Cacna1e	ENSMUSG00000004110	Yes	2	5				ENSMUSG00000004110_ENSGALG00000003833
chr1:154661542-154661884	chr1	154661542	154661884	343	chr1:154390731-154884501	Cacna1e	ENSMUSG00000004110	Yes	1	5				ENSMUSG00000004110_ENSGALG00000003833
chr1:154673406-154673717	chr1	154673406	154673717	312	chr1:154390731-154884501	Cacna1e	ENSMUSG00000004110	Yes	2	5				ENSMUSG00000004110_ENSGALG00000003833
chr1:154704478-154705162	chr1	154704478	154705162	685	chr1:154390731-154884501	Cacna1e	ENSMUSG00000004110	Yes	2	5				ENSMUSG00000004110_ENSGALG00000003833
chr1:154706010-154706828	chr1	154706010	154706828	819	chr1:154390731-154884501	Cacna1e	ENSMUSG00000004110	Yes	1	5				ENSMUSG00000004110_ENSGALG00000003833
chr1:15471412-15472054	chr1	15471412	15472054	643	chr1:15287254-15723750	Kcnb2	ENSMUSG00000092083	No
chr1:154723131-154724026	chr1	154723131	154724026	896	chr1:154390731-154884501	Cacna1e	ENSMUSG00000004110	No		5				ENSMUSG00000004110_ENSGALG00000003833
chr1:154726456-154727302	chr1	154726456	154727302	847	chr1:154390731-154884501	Cacna1e	ENSMUSG00000004110	No		5				ENSMUSG00000004110_ENSGALG00000003833
chr1:154729443-154729890	chr1	154729443	154729890	448	chr1:154390731-154884501	Cacna1e	ENSMUSG00000004110	No		5				ENSMUSG00000004110_ENSGALG00000003833
chr1:154767326-154767612	chr1	154767326	154767612	287	chr1:154390731-154884501	Cacna1e	ENSMUSG00000004110	Yes	3	5				ENSMUSG00000004110_ENSGALG00000003833
chr1:154779975-154780587	chr1	154779975	154780587	613	chr1:154390731-154884501	Cacna1e	ENSMUSG00000004110	No		5				ENSMUSG00000004110_ENSGALG00000003833
chr1:154785861-154786697	chr1	154785861	154786697	837	chr1:154390731-154884501	Cacna1e	ENSMUSG00000004110	No		5				ENSMUSG00000004110_ENSGALG00000003833
chr1:154788142-154788469	chr1	154788142	154788469	328	chr1:154390731-154884501	Cacna1e	ENSMUSG00000004110	Yes	2	5				ENSMUSG00000004110_ENSGALG00000003833
chr1:154796765-154797120	chr1	154796765	154797120	356	chr1:154390731-154884501	Cacna1e	ENSMUSG00000004110	Yes	1	5				ENSMUSG00000004110_ENSGALG00000003833
chr1:154816910-154817156	chr1	154816910	154817156	247	chr1:154390731-154884501	Cacna1e	ENSMUSG00000004110	Yes	5	5				ENSMUSG00000004110_ENSGALG00000003833
chr1:154826594-154826978	chr1	154826594	154826978	385	chr1:154390731-154884501	Cacna1e	ENSMUSG00000004110	No		5				ENSMUSG00000004110_ENSGALG00000003833
chr1:154834126-154834832	chr1	154834126	154834832	707	chr1:154390731-154884501	Cacna1e	ENSMUSG00000004110	Yes	3	5				ENSMUSG00000004110_ENSGALG00000003833
chr1:154884245-154885344	chr1	154884245	154885344	1100	chr1:154390731-154884501	Cacna1e	ENSMUSG00000004110	No		5				ENSMUSG00000004110_ENSGALG00000003833
chr1:154886756-154887038	chr1	154886756	154887038	283	chr1:154390731-154884501	Cacna1e	ENSMUSG00000004110	No		5				ENSMUSG00000004110_ENSGALG00000003833
chr1:154917509-154918046	chr1	154917509	154918046	538	chr1:154390731-154884501	Cacna1e	ENSMUSG00000004110	No		5				ENSMUSG00000004110_ENSGALG00000003833
chr1:154995730-154996311	chr1	154995730	154996311	582	chr1:155096361-155099636	Ier5	ENSMUSG00000056708	Yes	1	2				ENSMUSG00000056708_ENSGALG00000023725
chr1:155006398-155007329	chr1	155006398	155007329	932	chr1:155096361-155099636	Ier5	ENSMUSG00000056708	No		2				ENSMUSG00000056708_ENSGALG00000023725
chr1:155011072-155011370	chr1	155011072	155011370	299	chr1:155096361-155099636	Ier5	ENSMUSG00000056708	Yes	1	2				ENSMUSG00000056708_ENSGALG00000023725
chr1:155025824-155026507	chr1	155025824	155026507	684	chr1:155096361-155099636	Ier5	ENSMUSG00000056708	No		2				ENSMUSG00000056708_ENSGALG00000023725
chr1:155027590-155027892	chr1	155027590	155027892	303	chr1:155096361-155099636	Ier5	ENSMUSG00000056708	Yes	1	2				ENSMUSG00000056708_ENSGALG00000023725
chr1:155030811-155031417	chr1	155030811	155031417	607	chr1:155096361-155099636	Ier5	ENSMUSG00000056708	Yes	1	2				ENSMUSG00000056708_ENSGALG00000023725
chr1:155039188-155039577	chr1	155039188	155039577	390	chr1:155096361-155099636	Ier5	ENSMUSG00000056708	Yes	1	2				ENSMUSG00000056708_ENSGALG00000023725
chr1:155040395-155040675	chr1	155040395	155040675	281	chr1:155096361-155099636	Ier5	ENSMUSG00000056708	Yes	1	2				ENSMUSG00000056708_ENSGALG00000023725
chr1:155040852-155041405	chr1	155040852	155041405	554	chr1:155096361-155099636	Ier5	ENSMUSG00000056708	No		2				ENSMUSG00000056708_ENSGALG00000023725
chr1:155048791-155049522	chr1	155048791	155049522	732	chr1:155096361-155099636	Ier5	ENSMUSG00000056708	No		2				ENSMUSG00000056708_ENSGALG00000023725
chr1:155050189-155050748	chr1	155050189	155050748	560	chr1:155096361-155099636	Ier5	ENSMUSG00000056708	No		2				ENSMUSG00000056708_ENSGALG00000023725
chr1:155054559-155054963	chr1	155054559	155054963	405	chr1:155096361-155099636	Ier5	ENSMUSG00000056708	Yes	5	2				ENSMUSG00000056708_ENSGALG00000023725
chr1:155055041-155055455	chr1	155055041	155055455	415	chr1:155096361-155099636	Ier5	ENSMUSG00000056708	Yes	5	2				ENSMUSG00000056708_ENSGALG00000023725
chr1:155060937-155061665	chr1	155060937	155061665	729	chr1:155096361-155099636	Ier5	ENSMUSG00000056708	Yes	6	2				ENSMUSG00000056708_ENSGALG00000023725
chr1:155071101-155071815	chr1	155071101	155071815	715	chr1:155096361-155099636	Ier5	ENSMUSG00000056708	Yes	1	2				ENSMUSG00000056708_ENSGALG00000023725
chr1:155077645-155078052	chr1	155077645	155078052	408	chr1:155096361-155099636	Ier5	ENSMUSG00000056708	Yes	1	2				ENSMUSG00000056708_ENSGALG00000023725
chr1:155082737-155084252	chr1	155082737	155084252	1516	chr1:155096361-155099636	Ier5	ENSMUSG00000056708	No		2				ENSMUSG00000056708_ENSGALG00000023725
chr1:155091873-155092935	chr1	155091873	155092935	1063	chr1:155096361-155099636	Ier5	ENSMUSG00000056708	No		2				ENSMUSG00000056708_ENSGALG00000023725
chr1:15509447-15509714	chr1	15509447	15509714	268	chr1:15287254-15723750	Kcnb2	ENSMUSG00000092083	Yes	3
chr1:155097913-155100077	chr1	155097913	155100077	2165	chr1:155096361-155099636	Ier5	ENSMUSG00000056708	No		2				ENSMUSG00000056708_ENSGALG00000023725
chr1:155134867-155135397	chr1	155134867	155135397	531	chr1:155127277-155146814	Mr1	ENSMUSG00000026471	Yes	1	5
chr1:155140184-155140440	chr1	155140184	155140440	257	chr1:155127277-155146814	Mr1	ENSMUSG00000026471	No		5
chr1:155146313-155147224	chr1	155146313	155147224	912	chr1:155127277-155146814	Mr1	ENSMUSG00000026471	Yes	2	5
chr1:155158239-155159487	chr1	155158239	155159487	1249	chr1:155158715-155208256	Stx6	ENSMUSG00000026470	No						ENSMUSG00000026470_ENSGALG00000003880
chr1:155211061-155211320	chr1	155211061	155211320	260	chr1:155212471-155244444	BC034090	ENSMUSG00000033722	Yes	6					ENSMUSG00000033722_ENSGALG00000003885
chr1:155212155-155213364	chr1	155212155	155213364	1210	chr1:155212471-155244444	BC034090	ENSMUSG00000033722	No						ENSMUSG00000033722_ENSGALG00000003885
chr1:155213493-155213728	chr1	155213493	155213728	236	chr1:155212471-155244444	BC034090	ENSMUSG00000033722	Yes	1					ENSMUSG00000033722_ENSGALG00000003885
chr1:155215400-155215673	chr1	155215400	155215673	274	chr1:155212471-155244444	BC034090	ENSMUSG00000033722	Yes	3					ENSMUSG00000033722_ENSGALG00000003885
chr1:155216685-155217219	chr1	155216685	155217219	535	chr1:155212471-155244444	BC034090	ENSMUSG00000033722	Yes	1					ENSMUSG00000033722_ENSGALG00000003885
chr1:155218225-155218515	chr1	155218225	155218515	291	chr1:155212471-155244444	BC034090	ENSMUSG00000033722	No						ENSMUSG00000033722_ENSGALG00000003885
chr1:155223949-155224705	chr1	155223949	155224705	757	chr1:155212471-155244444	BC034090	ENSMUSG00000033722	Yes	1					ENSMUSG00000033722_ENSGALG00000003885
chr1:155229506-155230462	chr1	155229506	155230462	957	chr1:155212471-155244444	BC034090	ENSMUSG00000033722	No						ENSMUSG00000033722_ENSGALG00000003885
chr1:155233962-155234737	chr1	155233962	155234737	776	chr1:155212471-155244444	BC034090	ENSMUSG00000033722	Yes	2					ENSMUSG00000033722_ENSGALG00000003885
chr1:155243815-155245199	chr1	155243815	155245199	1385	chr1:155212471-155244444	BC034090	ENSMUSG00000033722	No						ENSMUSG00000033722_ENSGALG00000003885
chr1:155272377-155273436	chr1	155272377	155273436	1060	chr1:155212471-155244444	BC034090	ENSMUSG00000033722	No						ENSMUSG00000033722_ENSGALG00000003885
chr1:155280488-155280735	chr1	155280488	155280735	248	chr1:155212471-155244444	BC034090	ENSMUSG00000033722	Yes	4					ENSMUSG00000033722_ENSGALG00000003885
chr1:155281049-155282042	chr1	155281049	155282042	994	chr1:155212471-155244444	BC034090	ENSMUSG00000033722	No						ENSMUSG00000033722_ENSGALG00000003885
chr1:155293279-155293884	chr1	155293279	155293884	606	chr1:155212471-155244444	BC034090	ENSMUSG00000033722	No						ENSMUSG00000033722_ENSGALG00000003885
chr1:155372762-155373373	chr1	155372762	155373373	612	chr1:155275701-155417415	Xpr1	ENSMUSG00000026469	Yes	1					ENSMUSG00000026469_ENSGALG00000003893
chr1:155415489-155415788	chr1	155415489	155415788	300	chr1:155275701-155417415	Xpr1	ENSMUSG00000026469	Yes	6					ENSMUSG00000026469_ENSGALG00000003893
chr1:155416579-155417836	chr1	155416579	155417836	1258	chr1:155275701-155417415	Xpr1	ENSMUSG00000026469	No						ENSMUSG00000026469_ENSGALG00000003893
chr1:155438337-155438901	chr1	155438337	155438901	565	chr1:155275701-155417415	Xpr1	ENSMUSG00000026469	Yes	2					ENSMUSG00000026469_ENSGALG00000003893
chr1:155482016-155483287	chr1	155482016	155483287	1272	chr1:155275701-155417415	Xpr1	ENSMUSG00000026469	Yes	6					ENSMUSG00000026469_ENSGALG00000003893
chr1:15551144-15551449	chr1	15551144	15551449	306	chr1:15805646-15844052	Terf1	ENSMUSG00000025925	Yes	3		MYB	ENSMUSP00000140744;ENSMUSP00000027057;	21749	ENSMUSG00000025925_ENSGALG00000037453
chr1:155516646-155516914	chr1	155516646	155516914	269	chr1:155558120-155691330	Acbd6	ENSMUSG00000033701	Yes	3					ENSMUSG00000033701_ENSGALG00000003924
chr1:155527492-155528192	chr1	155527492	155528192	701	chr1:155558120-155691330	Acbd6	ENSMUSG00000033701	Yes	1					ENSMUSG00000033701_ENSGALG00000003924
chr1:155530920-155531397	chr1	155530920	155531397	478	chr1:155558120-155691330	Acbd6	ENSMUSG00000033701	Yes	6					ENSMUSG00000033701_ENSGALG00000003924
chr1:155532870-155533492	chr1	155532870	155533492	623	chr1:155558120-155691330	Acbd6	ENSMUSG00000033701	Yes	6					ENSMUSG00000033701_ENSGALG00000003924
chr1:155537128-155537582	chr1	155537128	155537582	455	chr1:155558120-155691330	Acbd6	ENSMUSG00000033701	No						ENSMUSG00000033701_ENSGALG00000003924
chr1:155557734-155558951	chr1	155557734	155558951	1218	chr1:155558120-155691330	Acbd6	ENSMUSG00000033701	No						ENSMUSG00000033701_ENSGALG00000003924
chr1:155564793-155565142	chr1	155564793	155565142	350	chr1:155558120-155691330	Acbd6	ENSMUSG00000033701	Yes	3					ENSMUSG00000033701_ENSGALG00000003924
chr1:155574994-155575761	chr1	155574994	155575761	768	chr1:155558120-155691330	Acbd6	ENSMUSG00000033701	No						ENSMUSG00000033701_ENSGALG00000003924
chr1:155576330-155576757	chr1	155576330	155576757	428	chr1:155558120-155691330	Acbd6	ENSMUSG00000033701	No						ENSMUSG00000033701_ENSGALG00000003924
chr1:155594200-155594469	chr1	155594200	155594469	270	chr1:155558120-155691330	Acbd6	ENSMUSG00000033701	No						ENSMUSG00000033701_ENSGALG00000003924
chr1:155604209-155605045	chr1	155604209	155605045	837	chr1:155558120-155691330	Acbd6	ENSMUSG00000033701	Yes	3					ENSMUSG00000033701_ENSGALG00000003924
chr1:155680646-155681731	chr1	155680646	155681731	1086	chr1:155698031-155751684	Lhx4	ENSMUSG00000026468	Yes	3		Homeobox	ENSMUSP00000027740;ENSMUSP00000141662;	16872	ENSMUSG00000026468_ENSGALG00000036587
chr1:155693102-155693974	chr1	155693102	155693974	873	chr1:155698031-155751684	Lhx4	ENSMUSG00000026468	Yes	5		Homeobox	ENSMUSP00000027740;ENSMUSP00000141662;	16872	ENSMUSG00000026468_ENSGALG00000036587
chr1:155698315-155699077	chr1	155698315	155699077	763	chr1:155698031-155751684	Lhx4	ENSMUSG00000026468	No			Homeobox	ENSMUSP00000027740;ENSMUSP00000141662;	16872	ENSMUSG00000026468_ENSGALG00000036587
chr1:155722107-155722654	chr1	155722107	155722654	548	chr1:155698031-155751684	Lhx4	ENSMUSG00000026468	No			Homeobox	ENSMUSP00000027740;ENSMUSP00000141662;	16872	ENSMUSG00000026468_ENSGALG00000036587
chr1:155740632-155741421	chr1	155740632	155741421	790	chr1:155698031-155751684	Lhx4	ENSMUSG00000026468	No			Homeobox	ENSMUSP00000027740;ENSMUSP00000141662;	16872	ENSMUSG00000026468_ENSGALG00000036587
chr1:155741768-155743410	chr1	155741768	155743410	1643	chr1:155698031-155751684	Lhx4	ENSMUSG00000026468	Yes	1		Homeobox	ENSMUSP00000027740;ENSMUSP00000141662;	16872	ENSMUSG00000026468_ENSGALG00000036587
chr1:155750472-155751097	chr1	155750472	155751097	626	chr1:155698031-155751684	Lhx4	ENSMUSG00000026468	Yes	1		Homeobox	ENSMUSP00000027740;ENSMUSP00000141662;	16872	ENSMUSG00000026468_ENSGALG00000036587
chr1:155756247-155756500	chr1	155756247	155756500	254	chr1:155698031-155751684	Lhx4	ENSMUSG00000026468	No			Homeobox	ENSMUSP00000027740;ENSMUSP00000141662;	16872	ENSMUSG00000026468_ENSGALG00000036587
chr1:155784690-155785488	chr1	155784690	155785488	799	chr1:155776029-155812889	Qsox1	ENSMUSG00000033684	Yes	1					ENSMUSG00000033684_ENSGALG00000003933
chr1:155791936-155792216	chr1	155791936	155792216	281	chr1:155776029-155812889	Qsox1	ENSMUSG00000033684	Yes	1					ENSMUSG00000033684_ENSGALG00000003933
chr1:155812314-155813494	chr1	155812314	155813494	1181	chr1:155776029-155812889	Qsox1	ENSMUSG00000033684	No						ENSMUSG00000033684_ENSGALG00000003933
chr1:155972510-155974020	chr1	155972510	155974020	1511	chr1:155844964-155973255	Cep350	ENSMUSG00000033671	No						ENSMUSG00000033671_ENSGALG00000003955
chr1:156035345-156036767	chr1	156035345	156036767	1423	chr1:156004599-156036480	Tor1aip1	ENSMUSG00000026466	No						ENSMUSG00000026466_ENSGALG00000029238
chr1:156040600-156041200	chr1	156040600	156041200	601	chr1:156004599-156036480	Tor1aip1	ENSMUSG00000026466	No						ENSMUSG00000026466_ENSGALG00000029238
chr1:156043099-156043354	chr1	156043099	156043354	256	chr1:156004599-156036480	Tor1aip1	ENSMUSG00000026466	No						ENSMUSG00000026466_ENSGALG00000029238
chr1:156074481-156074940	chr1	156074481	156074940	460	chr1:156004599-156036480	Tor1aip1	ENSMUSG00000026466	Yes	6					ENSMUSG00000026466_ENSGALG00000029238
chr1:156085737-156086328	chr1	156085737	156086328	592	chr1:156004599-156036480	Tor1aip1	ENSMUSG00000026466	No						ENSMUSG00000026466_ENSGALG00000029238
chr1:156089667-156090637	chr1	156089667	156090637	971	chr1:156004599-156036480	Tor1aip1	ENSMUSG00000026466	Yes	1					ENSMUSG00000026466_ENSGALG00000029238
chr1:15610501-15610885	chr1	15610501	15610885	385	chr1:15805646-15844052	Terf1	ENSMUSG00000025925	No			MYB	ENSMUSP00000140744;ENSMUSP00000027057;	21749	ENSMUSG00000025925_ENSGALG00000037453
chr1:156108345-156109219	chr1	156108345	156109219	875	chr1:156004599-156036480	Tor1aip1	ENSMUSG00000026466	Yes	6					ENSMUSG00000026466_ENSGALG00000029238
chr1:156179838-156180586	chr1	156179838	156180586	749	chr1:156075966-156205026	Fam163a	ENSMUSG00000015484	Yes	6					ENSMUSG00000015484_ENSGALG00000020984
chr1:156184067-156184900	chr1	156184067	156184900	834	chr1:156075966-156205026	Fam163a	ENSMUSG00000015484	Yes	6					ENSMUSG00000015484_ENSGALG00000020984
chr1:156204201-156205634	chr1	156204201	156205634	1434	chr1:156075966-156205026	Fam163a	ENSMUSG00000015484	No						ENSMUSG00000015484_ENSGALG00000020984
chr1:156217491-156217737	chr1	156217491	156217737	247	chr1:156075966-156205026	Fam163a	ENSMUSG00000015484	Yes	1					ENSMUSG00000015484_ENSGALG00000020984
chr1:15621750-15622373	chr1	15621750	15622373	624	chr1:15805646-15844052	Terf1	ENSMUSG00000025925	No			MYB	ENSMUSP00000140744;ENSMUSP00000027057;	21749	ENSMUSG00000025925_ENSGALG00000037453
chr1:156229435-156229932	chr1	156229435	156229932	498	chr1:156075966-156205026	Fam163a	ENSMUSG00000015484	No						ENSMUSG00000015484_ENSGALG00000020984
chr1:156230571-156231193	chr1	156230571	156231193	623	chr1:156075966-156205026	Fam163a	ENSMUSG00000015484	No						ENSMUSG00000015484_ENSGALG00000020984
chr1:156241124-156241701	chr1	156241124	156241701	578	chr1:156075966-156205026	Fam163a	ENSMUSG00000015484	No						ENSMUSG00000015484_ENSGALG00000020984
chr1:156241742-156242245	chr1	156241742	156242245	504	chr1:156075966-156205026	Fam163a	ENSMUSG00000015484	No						ENSMUSG00000015484_ENSGALG00000020984
chr1:156263105-156264045	chr1	156263105	156264045	941	chr1:156255296-156303664	Tdrd5	ENSMUSG00000060985	No						ENSMUSG00000060985_ENSGALG00000033634
chr1:156281883-156282280	chr1	156281883	156282280	398	chr1:156255296-156303664	Tdrd5	ENSMUSG00000060985	No						ENSMUSG00000060985_ENSGALG00000033634
chr1:156302705-156303855	chr1	156302705	156303855	1151	chr1:156255296-156303664	Tdrd5	ENSMUSG00000060985	No						ENSMUSG00000060985_ENSGALG00000033634
chr1:156310461-156311172	chr1	156310461	156311172	712	chr1:156310727-156328035	Nphs2	ENSMUSG00000026602	Yes	6					ENSMUSG00000026602_ENSGALG00000004163
chr1:156420439-156421475	chr1	156420439	156421475	1037	chr1:156323509-156421159	Axdnd1	ENSMUSG00000026601	No						ENSMUSG00000026601_ENSGALG00000004173
chr1:156461181-156461610	chr1	156461181	156461610	430	chr1:156424525-156474331	Soat1	ENSMUSG00000026600	No						ENSMUSG00000026600_ENSGALG00000004205
chr1:156472900-156473340	chr1	156472900	156473340	441	chr1:156424525-156474331	Soat1	ENSMUSG00000026600	Yes	1					ENSMUSG00000026600_ENSGALG00000004205
chr1:156473794-156474679	chr1	156473794	156474679	886	chr1:156424525-156474331	Soat1	ENSMUSG00000026600	No						ENSMUSG00000026600_ENSGALG00000004205
chr1:156523925-156524157	chr1	156523925	156524157	233	chr1:156524012-156526664	Gm10031	ENSMUSG00000101523	No
chr1:156539842-156540109	chr1	156539842	156540109	268	chr1:156524012-156526664	Gm10031	ENSMUSG00000101523	No
chr1:156558209-156559942	chr1	156558209	156559942	1734	chr1:156558786-156649568	Abl2	ENSMUSG00000026596	No						ENSMUSG00000026596_ENSGALG00000042806
chr1:156584243-156584476	chr1	156584243	156584476	234	chr1:156558786-156649568	Abl2	ENSMUSG00000026596	No						ENSMUSG00000026596_ENSGALG00000042806
chr1:156590328-156590667	chr1	156590328	156590667	340	chr1:156558786-156649568	Abl2	ENSMUSG00000026596	Yes	1					ENSMUSG00000026596_ENSGALG00000042806
chr1:156613875-156614603	chr1	156613875	156614603	729	chr1:156558786-156649568	Abl2	ENSMUSG00000026596	Yes	1					ENSMUSG00000026596_ENSGALG00000042806
chr1:156615277-156616131	chr1	156615277	156616131	855	chr1:156558786-156649568	Abl2	ENSMUSG00000026596	No						ENSMUSG00000026596_ENSGALG00000042806
chr1:156633077-156633508	chr1	156633077	156633508	432	chr1:156653617-156674356	Tor3a	ENSMUSG00000060519	No		2				ENSMUSG00000060519_ENSGALG00000004216
[truncated: 89,748 more rows]
