# Supplementary material for: Conserved and species-specific chromatin remodeling and regulatory dynamics during mouse and chicken limb bud development
Source: Nat Commun. 2021 Sep 28;12:5685. doi: 10.1038/s41467-021-25935-3 (PMC8479071; doi:10.1038/s41467-021-25935-3)
Supplement: Supplementary file 7 — Supplementary Data 4 [file 41467_2021_25935_MOESM7_ESM.xlsx]

## Sheet: Dataset4
Supplementary Dataset 4: Merge peak dataset of accessible regions as obtained by ATAC-seq during chicken wing bud development.
Peak_id	Peak_chr	Peak_start	Peak_end	Peak_width	Gene_coordinates	Closest gene name	Closest gene Id	Differential accessible peaks (DACs)	DAC module	DEG module	TF family	Protein	Entrez ID		DEG and DAC modules legend
chr1:30937-31988	chr1	30937	31988	1052	chr1:34200-67146	GOLGB1	ENSGALG00000041494	yes	1						1 - HH20hi 2 - HH20lo 3 - HH22hi 4 - HH22lo 5 - HH24hi 6 - HH24lo
chr1:98061-99440	chr1	98061	99440	1380	chr1:98751-102696	NA	ENSGALG00000032458	yes	1
chr1:121377-122153	chr1	121377	122153	777	chr1:106221-121695	ARSA	ENSGALG00000035824	yes	1
chr1:329998-331163	chr1	329998	331163	1166	chr1:393740-397870	NA	ENSGALG00000039165	yes	1
chr1:406817-407430	chr1	406817	407430	614	chr1:393740-397870	NA	ENSGALG00000039165	yes	1
chr1:463394-464166	chr1	463394	464166	773	chr1:463906-468791	GCC1	ENSGALG00000033149	yes	1
chr1:488483-489452	chr1	488483	489452	970	chr1:471180-485317	DENND6B	ENSGALG00000043771	yes	1
chr1:494339-495591	chr1	494339	495591	1253	chr1:503268-563210	PPP6R2	ENSGALG00000029341	yes	1
chr1:547802-548016	chr1	547802	548016	215	chr1:503268-563210	PPP6R2	ENSGALG00000029341	yes	1
chr1:574601-574889	chr1	574601	574889	289	chr1:631894-632887	NA	ENSGALG00000044050	yes	1
chr1:634694-635698	chr1	634694	635698	1005	chr1:573471-635071	SBF1	ENSGALG00000043178	yes	1
chr1:640586-641062	chr1	640586	641062	477	chr1:644122-644826	MIOX	ENSGALG00000041965	yes	1
chr1:651461-652094	chr1	651461	652094	634	chr1:651832-654431	NA	ENSGALG00000034272	yes	1
chr1:662590-663070	chr1	662590	663070	481	chr1:664415-677898	IRF5	ENSGALG00000039982	yes	1		IRF	ENSGALP00000049860;	-
chr1:663992-664447	chr1	663992	664447	456	chr1:664415-677898	IRF5	ENSGALG00000039982	yes	1		IRF	ENSGALP00000049860;	-
chr1:697139-698107	chr1	697139	698107	969	chr1:680003-697566	TNPO3	ENSGALG00000039420	yes	1
chr1:698658-699301	chr1	698658	699301	644	chr1:680003-697566	TNPO3	ENSGALG00000039420	yes	1
chr1:700206-700998	chr1	700206	700998	793	chr1:680003-697566	TNPO3	ENSGALG00000039420	yes	1
chr1:703873-704337	chr1	703873	704337	465	chr1:704038-711778	SMO	ENSGALG00000036114	yes	4
chr1:712733-713869	chr1	712733	713869	1137	chr1:704038-711778	SMO	ENSGALG00000036114	yes	1
chr1:733794-734156	chr1	733794	734156	363	chr1:740871-754138	NA	ENSGALG00000032868
chr1:758234-758636	chr1	758234	758636	403	chr1:758416-772309	STRIP2	ENSGALG00000038520	yes	1
chr1:774513-775289	chr1	774513	775289	777	chr1:779412-782468	SMKR1	ENSGALG00000041065	yes	5	5
chr1:778824-779554	chr1	778824	779554	731	chr1:779412-782468	SMKR1	ENSGALG00000041065	yes	1	5
chr1:792032-793174	chr1	792032	793174	1143	chr1:805409-839551	F	ENSGALG00000040060	yes	1		Nrf1	ENSGALP00000052661;	416677
chr1:797175-797717	chr1	797175	797717	543	chr1:805409-839551	F	ENSGALG00000040060				Nrf1	ENSGALP00000052661;	416677
chr1:800130-800938	chr1	800130	800938	809	chr1:805409-839551	F	ENSGALG00000040060	yes	5		Nrf1	ENSGALP00000052661;	416677
chr1:817493-817749	chr1	817493	817749	257	chr1:805409-839551	F	ENSGALG00000040060				Nrf1	ENSGALP00000052661;	416677
chr1:822850-823110	chr1	822850	823110	261	chr1:805409-839551	F	ENSGALG00000040060				Nrf1	ENSGALP00000052661;	416677
chr1:852873-853374	chr1	852873	853374	502	chr1:856372-898286	UBE2H	ENSGALG00000031975	yes	1
chr1:876352-876712	chr1	876352	876712	361	chr1:856372-898286	UBE2H	ENSGALG00000031975	yes	2
chr1:895029-895276	chr1	895029	895276	248	chr1:856372-898286	UBE2H	ENSGALG00000031975
chr1:897816-898740	chr1	897816	898740	925	chr1:856372-898286	UBE2H	ENSGALG00000031975	yes	1
chr1:908276-909174	chr1	908276	909174	899	chr1:899544-908528	ZC3HC1	ENSGALG00000008003	yes	4
chr1:944963-945656	chr1	944963	945656	694	chr1:933552-945389	TMEM209	ENSGALG00000008036	yes	4
chr1:978651-979498	chr1	978651	979498	848	chr1:970622-978922	CEP41	ENSGALG00000008103	yes	1
chr1:1002837-1003577	chr1	1002837	1003577	741	chr1:984497-1001467	COPG2	ENSGALG00000008144
chr1:1044081-1044735	chr1	1044081	1044735	655	chr1:1044881-1060889	ANKRD16	ENSGALG00000008168
chr1:1047108-1047335	chr1	1047108	1047335	228	chr1:1044881-1060889	ANKRD16	ENSGALG00000008168
chr1:1051568-1052535	chr1	1051568	1052535	968	chr1:1044881-1060889	ANKRD16	ENSGALG00000008168
chr1:1061260-1062263	chr1	1061260	1062263	1004	chr1:1061920-1076763	GDI2	ENSGALG00000008169	yes	1
chr1:1076713-1077126	chr1	1076713	1077126	414	chr1:1061920-1076763	GDI2	ENSGALG00000008169
chr1:1091508-1092301	chr1	1091508	1092301	794	chr1:1093568-1098481	NA	ENSGALG00000039639
chr1:1109881-1111036	chr1	1109881	1111036	1156	chr1:1117558-1125832	ASB13	ENSGALG00000008401	yes	4
chr1:1116082-1116284	chr1	1116082	1116284	203	chr1:1117558-1125832	ASB13	ENSGALG00000008401
chr1:1117393-1117859	chr1	1117393	1117859	467	chr1:1117558-1125832	ASB13	ENSGALG00000008401	yes	4
chr1:1129201-1130094	chr1	1129201	1130094	894	chr1:1133309-1134331	CALML3	ENSGALG00000008424	yes	5	5
chr1:1135536-1136561	chr1	1135536	1136561	1026	chr1:1133309-1134331	CALML3	ENSGALG00000008424			5
chr1:1145514-1145993	chr1	1145514	1145993	480	chr1:1137276-1148688	NET1	ENSGALG00000008437
chr1:1148570-1149244	chr1	1148570	1149244	675	chr1:1137276-1148688	NET1	ENSGALG00000008437	yes	4
chr1:1152538-1153159	chr1	1152538	1153159	622	chr1:1137276-1148688	NET1	ENSGALG00000008437
chr1:1169242-1169666	chr1	1169242	1169666	425	chr1:1137276-1148688	NET1	ENSGALG00000008437	yes	5
chr1:1173699-1174298	chr1	1173699	1174298	600	chr1:1198475-1204984	NA	ENSGALG00000008444	yes	5
chr1:1176432-1177189	chr1	1176432	1177189	758	chr1:1198475-1204984	NA	ENSGALG00000008444
chr1:1183207-1183550	chr1	1183207	1183550	344	chr1:1198475-1204984	NA	ENSGALG00000008444	yes	2
chr1:1185922-1186419	chr1	1185922	1186419	498	chr1:1198475-1204984	NA	ENSGALG00000008444
chr1:1188757-1189529	chr1	1188757	1189529	773	chr1:1198475-1204984	NA	ENSGALG00000008444	yes	1
chr1:1190396-1190688	chr1	1190396	1190688	293	chr1:1198475-1204984	NA	ENSGALG00000008444	yes	2
chr1:1198312-1199125	chr1	1198312	1199125	814	chr1:1198475-1204984	NA	ENSGALG00000008444
chr1:1207207-1207514	chr1	1207207	1207514	308	chr1:1213840-1214346	UCN3	ENSGALG00000032978
chr1:1215241-1215492	chr1	1215241	1215492	252	chr1:1213840-1214346	UCN3	ENSGALG00000032978	yes	1
chr1:1229397-1230035	chr1	1229397	1230035	639	chr1:1213840-1214346	UCN3	ENSGALG00000032978
chr1:1299713-1300437	chr1	1299713	1300437	725	chr1:1341915-1354128	SLC35B4	ENSGALG00000038187
chr1:1321820-1322340	chr1	1321820	1322340	521	chr1:1341915-1354128	SLC35B4	ENSGALG00000038187
chr1:1327456-1327824	chr1	1327456	1327824	369	chr1:1341915-1354128	SLC35B4	ENSGALG00000038187	yes	5
chr1:1336306-1336684	chr1	1336306	1336684	379	chr1:1341915-1354128	SLC35B4	ENSGALG00000038187	yes	2
chr1:1339605-1340065	chr1	1339605	1340065	461	chr1:1341915-1354128	SLC35B4	ENSGALG00000038187	yes	5
chr1:1341505-1342321	chr1	1341505	1342321	817	chr1:1341915-1354128	SLC35B4	ENSGALG00000038187
chr1:1395695-1395966	chr1	1395695	1395966	272	chr1:1375947-1410781	LRGUK	ENSGALG00000037842
chr1:1411940-1412626	chr1	1411940	1412626	687	chr1:1375947-1410781	LRGUK	ENSGALG00000037842
chr1:1444530-1444927	chr1	1444530	1444927	398	chr1:1375947-1410781	LRGUK	ENSGALG00000037842
chr1:1457699-1458535	chr1	1457699	1458535	837	chr1:1375947-1410781	LRGUK	ENSGALG00000037842	yes	5
chr1:1465397-1466056	chr1	1465397	1466056	660	chr1:1375947-1410781	LRGUK	ENSGALG00000037842	yes	6
chr1:1495692-1495939	chr1	1495692	1495939	248	chr1:1375947-1410781	LRGUK	ENSGALG00000037842
chr1:1535725-1536485	chr1	1535725	1536485	761	chr1:1632719-1633541	NA	ENSGALG00000045957	yes	2
chr1:1635802-1636631	chr1	1635802	1636631	830	chr1:1632719-1633541	NA	ENSGALG00000045957	yes	1
chr1:1637184-1637785	chr1	1637184	1637785	602	chr1:1632719-1633541	NA	ENSGALG00000045957	yes	1
chr1:1648985-1649594	chr1	1648985	1649594	610	chr1:1645800-1646634	NA	ENSGALG00000045303	yes	4
chr1:1650645-1651121	chr1	1650645	1651121	477	chr1:1645800-1646634	NA	ENSGALG00000045303	yes	4
chr1:1660748-1661505	chr1	1660748	1661505	758	chr1:1660111-1660939	NA	ENSGALG00000045493	yes	1
chr1:1662107-1662352	chr1	1662107	1662352	246	chr1:1660111-1660939	NA	ENSGALG00000045493
chr1:1664861-1665160	chr1	1664861	1665160	300	chr1:1660111-1660939	NA	ENSGALG00000045493	yes	3
chr1:1679323-1680023	chr1	1679323	1680023	701	chr1:1660111-1660939	NA	ENSGALG00000045493	yes	6
chr1:1682621-1683082	chr1	1682621	1683082	462	chr1:1660111-1660939	NA	ENSGALG00000045493
chr1:1684388-1685136	chr1	1684388	1685136	749	chr1:1660111-1660939	NA	ENSGALG00000045493
chr1:1703009-1703718	chr1	1703009	1703718	710	chr1:1660111-1660939	NA	ENSGALG00000045493	yes	3
chr1:1751674-1751916	chr1	1751674	1751916	243	chr1:1421469-1841500	EXOC4	ENSGALG00000008477
chr1:1802682-1803148	chr1	1802682	1803148	467	chr1:1421469-1841500	EXOC4	ENSGALG00000008477	yes	2
chr1:1841018-1841943	chr1	1841018	1841943	926	chr1:1421469-1841500	EXOC4	ENSGALG00000008477
chr1:1931229-1931634	chr1	1931229	1931634	406	chr1:1869646-1871841	NA	ENSGALG00000045725	yes	1
chr1:1995787-1996033	chr1	1995787	1996033	247	chr1:2002525-2187486	CHCHD3	ENSGALG00000006489	yes	6
chr1:2001985-2003135	chr1	2001985	2003135	1151	chr1:2002525-2187486	CHCHD3	ENSGALG00000006489
chr1:2039719-2041218	chr1	2039719	2041218	1500	chr1:2002525-2187486	CHCHD3	ENSGALG00000006489	yes	1
chr1:2047510-2048471	chr1	2047510	2048471	962	chr1:2002525-2187486	CHCHD3	ENSGALG00000006489	yes	1
chr1:2049019-2050083	chr1	2049019	2050083	1065	chr1:2002525-2187486	CHCHD3	ENSGALG00000006489
chr1:2100999-2101274	chr1	2100999	2101274	276	chr1:2002525-2187486	CHCHD3	ENSGALG00000006489
chr1:2142246-2142725	chr1	2142246	2142725	480	chr1:2002525-2187486	CHCHD3	ENSGALG00000006489	yes	5
chr1:2164687-2165987	chr1	2164687	2165987	1301	chr1:2317554-2737972	PLXNA4	ENSGALG00000006473			2
chr1:2166247-2166717	chr1	2166247	2166717	471	chr1:2317554-2737972	PLXNA4	ENSGALG00000006473			2
chr1:2195151-2195921	chr1	2195151	2195921	771	chr1:2317554-2737972	PLXNA4	ENSGALG00000006473			2
chr1:2217398-2217849	chr1	2217398	2217849	452	chr1:2317554-2737972	PLXNA4	ENSGALG00000006473			2
chr1:2264391-2264718	chr1	2264391	2264718	328	chr1:2317554-2737972	PLXNA4	ENSGALG00000006473	yes	5	2
chr1:2269964-2270288	chr1	2269964	2270288	325	chr1:2317554-2737972	PLXNA4	ENSGALG00000006473			2
chr1:2287343-2287836	chr1	2287343	2287836	494	chr1:2317554-2737972	PLXNA4	ENSGALG00000006473			2
chr1:2290421-2290747	chr1	2290421	2290747	327	chr1:2317554-2737972	PLXNA4	ENSGALG00000006473	yes	1	2
chr1:2293006-2293352	chr1	2293006	2293352	347	chr1:2317554-2737972	PLXNA4	ENSGALG00000006473			2
chr1:2312366-2312849	chr1	2312366	2312849	484	chr1:2317554-2737972	PLXNA4	ENSGALG00000006473			2
chr1:2320173-2320758	chr1	2320173	2320758	586	chr1:2317554-2737972	PLXNA4	ENSGALG00000006473	yes	2	2
chr1:2330889-2331828	chr1	2330889	2331828	940	chr1:2317554-2737972	PLXNA4	ENSGALG00000006473	yes	5	2
chr1:2347138-2347827	chr1	2347138	2347827	690	chr1:2317554-2737972	PLXNA4	ENSGALG00000006473	yes	6	2
chr1:2353145-2353905	chr1	2353145	2353905	761	chr1:2317554-2737972	PLXNA4	ENSGALG00000006473			2
chr1:2363200-2363906	chr1	2363200	2363906	707	chr1:2317554-2737972	PLXNA4	ENSGALG00000006473	yes	5	2
chr1:2369319-2369928	chr1	2369319	2369928	610	chr1:2317554-2737972	PLXNA4	ENSGALG00000006473			2
chr1:2384137-2384425	chr1	2384137	2384425	289	chr1:2317554-2737972	PLXNA4	ENSGALG00000006473	yes	5	2
chr1:2454796-2455395	chr1	2454796	2455395	600	chr1:2317554-2737972	PLXNA4	ENSGALG00000006473	yes	5	2
chr1:2483289-2484333	chr1	2483289	2484333	1045	chr1:2317554-2737972	PLXNA4	ENSGALG00000006473			2
chr1:2485066-2485568	chr1	2485066	2485568	503	chr1:2317554-2737972	PLXNA4	ENSGALG00000006473			2
chr1:2507928-2508383	chr1	2507928	2508383	456	chr1:2317554-2737972	PLXNA4	ENSGALG00000006473			2
chr1:2527554-2528144	chr1	2527554	2528144	591	chr1:2317554-2737972	PLXNA4	ENSGALG00000006473	yes	6	2
chr1:2531468-2532450	chr1	2531468	2532450	983	chr1:2317554-2737972	PLXNA4	ENSGALG00000006473			2
chr1:2535282-2535940	chr1	2535282	2535940	659	chr1:2317554-2737972	PLXNA4	ENSGALG00000006473	yes	6	2
chr1:2542318-2543253	chr1	2542318	2543253	936	chr1:2317554-2737972	PLXNA4	ENSGALG00000006473			2
chr1:2619443-2619740	chr1	2619443	2619740	298	chr1:2317554-2737972	PLXNA4	ENSGALG00000006473	yes	1	2
chr1:2646643-2647719	chr1	2646643	2647719	1077	chr1:2317554-2737972	PLXNA4	ENSGALG00000006473	yes	2	2
chr1:2678163-2679173	chr1	2678163	2679173	1011	chr1:2317554-2737972	PLXNA4	ENSGALG00000006473	yes	5	2
chr1:2748948-2749405	chr1	2748948	2749405	458	chr1:3092445-3133147	PODXL	ENSGALG00000006409	yes	6	1
chr1:2751527-2752040	chr1	2751527	2752040	514	chr1:3092445-3133147	PODXL	ENSGALG00000006409			1
chr1:2755395-2755863	chr1	2755395	2755863	469	chr1:3092445-3133147	PODXL	ENSGALG00000006409	yes	6	1
chr1:2771378-2771696	chr1	2771378	2771696	319	chr1:3092445-3133147	PODXL	ENSGALG00000006409	yes	6	1
chr1:2772300-2772930	chr1	2772300	2772930	631	chr1:3092445-3133147	PODXL	ENSGALG00000006409	yes	6	1
chr1:2775475-2776144	chr1	2775475	2776144	670	chr1:3092445-3133147	PODXL	ENSGALG00000006409	yes	3	1
chr1:2778574-2779037	chr1	2778574	2779037	464	chr1:3092445-3133147	PODXL	ENSGALG00000006409			1
chr1:2814601-2814822	chr1	2814601	2814822	222	chr1:3092445-3133147	PODXL	ENSGALG00000006409	yes	5	1
chr1:2818800-2819564	chr1	2818800	2819564	765	chr1:3092445-3133147	PODXL	ENSGALG00000006409	yes	5	1
chr1:2820889-2821288	chr1	2820889	2821288	400	chr1:3092445-3133147	PODXL	ENSGALG00000006409	yes	2	1
chr1:2827090-2828118	chr1	2827090	2828118	1029	chr1:3092445-3133147	PODXL	ENSGALG00000006409	yes	1	1
chr1:2835218-2836123	chr1	2835218	2836123	906	chr1:3092445-3133147	PODXL	ENSGALG00000006409	yes	1	1
chr1:2873795-2874260	chr1	2873795	2874260	466	chr1:3092445-3133147	PODXL	ENSGALG00000006409	yes	1	1
chr1:2972438-2973241	chr1	2972438	2973241	804	chr1:3092445-3133147	PODXL	ENSGALG00000006409	yes	2	1
chr1:3030233-3030960	chr1	3030233	3030960	728	chr1:3092445-3133147	PODXL	ENSGALG00000006409			1
chr1:3039335-3039640	chr1	3039335	3039640	306	chr1:3092445-3133147	PODXL	ENSGALG00000006409			1
chr1:3042423-3042698	chr1	3042423	3042698	276	chr1:3092445-3133147	PODXL	ENSGALG00000006409			1
chr1:3055530-3055902	chr1	3055530	3055902	373	chr1:3092445-3133147	PODXL	ENSGALG00000006409			1
chr1:3060973-3061302	chr1	3060973	3061302	330	chr1:3092445-3133147	PODXL	ENSGALG00000006409	yes	3	1
chr1:3075489-3076018	chr1	3075489	3076018	530	chr1:3092445-3133147	PODXL	ENSGALG00000006409	yes	5	1
chr1:3076459-3077443	chr1	3076459	3077443	985	chr1:3092445-3133147	PODXL	ENSGALG00000006409			1
chr1:3092162-3093093	chr1	3092162	3093093	932	chr1:3092445-3133147	PODXL	ENSGALG00000006409			1
chr1:3101379-3102073	chr1	3101379	3102073	695	chr1:3092445-3133147	PODXL	ENSGALG00000006409	yes	5	1
chr1:3124473-3125464	chr1	3124473	3125464	992	chr1:3092445-3133147	PODXL	ENSGALG00000006409			1
chr1:3140272-3140735	chr1	3140272	3140735	464	chr1:3092445-3133147	PODXL	ENSGALG00000006409			1
chr1:3163787-3164066	chr1	3163787	3164066	280	chr1:3092445-3133147	PODXL	ENSGALG00000006409	yes	2	1
chr1:3172058-3172731	chr1	3172058	3172731	674	chr1:3142583-3240472	MKLN1	ENSGALG00000006356	yes	3
chr1:3193487-3193789	chr1	3193487	3193789	303	chr1:3142583-3240472	MKLN1	ENSGALG00000006356	yes	5
chr1:3195176-3195643	chr1	3195176	3195643	468	chr1:3142583-3240472	MKLN1	ENSGALG00000006356
chr1:3220395-3221035	chr1	3220395	3221035	641	chr1:3142583-3240472	MKLN1	ENSGALG00000006356	yes	3
chr1:3221094-3221330	chr1	3221094	3221330	237	chr1:3142583-3240472	MKLN1	ENSGALG00000006356	yes	5
chr1:3240155-3240946	chr1	3240155	3240946	792	chr1:3142583-3240472	MKLN1	ENSGALG00000006356
chr1:3240990-3241243	chr1	3240990	3241243	254	chr1:3142583-3240472	MKLN1	ENSGALG00000006356
chr1:3242719-3243306	chr1	3242719	3243306	588	chr1:3142583-3240472	MKLN1	ENSGALG00000006356
chr1:3253603-3254070	chr1	3253603	3254070	468	chr1:3256248-3256647	NA	ENSGALG00000044853	yes	3
chr1:3310872-3311504	chr1	3310872	3311504	633	chr1:3256248-3256647	NA	ENSGALG00000044853
chr1:3314562-3315460	chr1	3314562	3315460	899	chr1:3256248-3256647	NA	ENSGALG00000044853	yes	1
chr1:3320183-3320769	chr1	3320183	3320769	587	chr1:3256248-3256647	NA	ENSGALG00000044853
chr1:3331294-3331882	chr1	3331294	3331882	589	chr1:3256248-3256647	NA	ENSGALG00000044853	yes	2
chr1:3384406-3384930	chr1	3384406	3384930	525	chr1:3465887-3476005	k123	ENSGALG00000041978
chr1:3387108-3387561	chr1	3387108	3387561	454	chr1:3465887-3476005	k123	ENSGALG00000041978	yes	5
chr1:3397510-3397728	chr1	3397510	3397728	219	chr1:3465887-3476005	k123	ENSGALG00000041978	yes	5
chr1:3401309-3402108	chr1	3401309	3402108	800	chr1:3465887-3476005	k123	ENSGALG00000041978	yes	5
chr1:3404276-3404734	chr1	3404276	3404734	459	chr1:3465887-3476005	k123	ENSGALG00000041978
chr1:3432553-3432990	chr1	3432553	3432990	438	chr1:3465887-3476005	k123	ENSGALG00000041978	yes	5
chr1:3433071-3433690	chr1	3433071	3433690	620	chr1:3465887-3476005	k123	ENSGALG00000041978
chr1:3435388-3436100	chr1	3435388	3436100	713	chr1:3465887-3476005	k123	ENSGALG00000041978	yes	5
chr1:3445742-3446485	chr1	3445742	3446485	744	chr1:3465887-3476005	k123	ENSGALG00000041978	yes	2
chr1:3452094-3452418	chr1	3452094	3452418	325	chr1:3465887-3476005	k123	ENSGALG00000041978	yes	5
chr1:3499858-3500441	chr1	3499858	3500441	584	chr1:3482204-3498520	NA	ENSGALG00000042471	yes	2
chr1:3515692-3517236	chr1	3515692	3517236	1545	chr1:3516514-3529166	RBM17	ENSGALG00000006332
chr1:3523417-3523648	chr1	3523417	3523648	232	chr1:3516514-3529166	RBM17	ENSGALG00000006332	yes	2
chr1:3523730-3524198	chr1	3523730	3524198	469	chr1:3516514-3529166	RBM17	ENSGALG00000006332	yes	5
chr1:3530887-3531371	chr1	3530887	3531371	485	chr1:3543236-3579756	PFKFB3	ENSGALG00000040369
chr1:3542763-3543478	chr1	3542763	3543478	716	chr1:3543236-3579756	PFKFB3	ENSGALG00000040369
chr1:3547353-3547786	chr1	3547353	3547786	434	chr1:3543236-3579756	PFKFB3	ENSGALG00000040369	yes	3
chr1:3550652-3551473	chr1	3550652	3551473	822	chr1:3543236-3579756	PFKFB3	ENSGALG00000040369
chr1:3553032-3553490	chr1	3553032	3553490	459	chr1:3543236-3579756	PFKFB3	ENSGALG00000040369
chr1:3560302-3560604	chr1	3560302	3560604	303	chr1:3543236-3579756	PFKFB3	ENSGALG00000040369
chr1:3561199-3561815	chr1	3561199	3561815	617	chr1:3543236-3579756	PFKFB3	ENSGALG00000040369
chr1:3561864-3562481	chr1	3561864	3562481	618	chr1:3543236-3579756	PFKFB3	ENSGALG00000040369
chr1:3562900-3564165	chr1	3562900	3564165	1266	chr1:3543236-3579756	PFKFB3	ENSGALG00000040369
chr1:3565644-3566150	chr1	3565644	3566150	507	chr1:3543236-3579756	PFKFB3	ENSGALG00000040369	yes	2
chr1:3584459-3584966	chr1	3584459	3584966	508	chr1:3543236-3579756	PFKFB3	ENSGALG00000040369	yes	5
chr1:3589704-3590477	chr1	3589704	3590477	774	chr1:3543236-3579756	PFKFB3	ENSGALG00000040369
chr1:3595935-3596381	chr1	3595935	3596381	447	chr1:3543236-3579756	PFKFB3	ENSGALG00000040369
chr1:3600392-3601136	chr1	3600392	3601136	745	chr1:3543236-3579756	PFKFB3	ENSGALG00000040369
chr1:3616623-3617134	chr1	3616623	3617134	512	chr1:3543236-3579756	PFKFB3	ENSGALG00000040369
chr1:3625779-3626212	chr1	3625779	3626212	434	chr1:3665779-3701334	PRKCQ	ENSGALG00000034970
chr1:3628850-3629539	chr1	3628850	3629539	690	chr1:3665779-3701334	PRKCQ	ENSGALG00000034970	yes	5
chr1:3638334-3638846	chr1	3638334	3638846	513	chr1:3665779-3701334	PRKCQ	ENSGALG00000034970
chr1:3645123-3646419	chr1	3645123	3646419	1297	chr1:3665779-3701334	PRKCQ	ENSGALG00000034970	yes	3
chr1:3652829-3653566	chr1	3652829	3653566	738	chr1:3665779-3701334	PRKCQ	ENSGALG00000034970
chr1:3703664-3704619	chr1	3703664	3704619	956	chr1:3665779-3701334	PRKCQ	ENSGALG00000034970	yes	5
chr1:3717722-3719361	chr1	3717722	3719361	1640	chr1:3665779-3701334	PRKCQ	ENSGALG00000034970
chr1:3761407-3761980	chr1	3761407	3761980	574	chr1:3665779-3701334	PRKCQ	ENSGALG00000034970	yes	2
chr1:3780074-3780688	chr1	3780074	3780688	615	chr1:3665779-3701334	PRKCQ	ENSGALG00000034970	yes	5
chr1:3833812-3834428	chr1	3833812	3834428	617	chr1:3665779-3701334	PRKCQ	ENSGALG00000034970
chr1:3930093-3931293	chr1	3930093	3931293	1201	chr1:3929632-4025430	SFMBT2	ENSGALG00000009279	yes	5
chr1:3936796-3937435	chr1	3936796	3937435	640	chr1:3929632-4025430	SFMBT2	ENSGALG00000009279	yes	5
chr1:3953046-3954156	chr1	3953046	3954156	1111	chr1:3929632-4025430	SFMBT2	ENSGALG00000009279	yes	5
chr1:4036783-4037466	chr1	4036783	4037466	684	chr1:3929632-4025430	SFMBT2	ENSGALG00000009279	yes	5
chr1:4037603-4038386	chr1	4037603	4038386	784	chr1:3929632-4025430	SFMBT2	ENSGALG00000009279	yes	2
chr1:4041994-4042287	chr1	4041994	4042287	294	chr1:4052963-4054360	NA	ENSGALG00000045751	yes	2
chr1:4120060-4121261	chr1	4120060	4121261	1202	chr1:4120319-4150431	NA	ENSGALG00000029446
chr1:4128596-4128923	chr1	4128596	4128923	328	chr1:4120319-4150431	NA	ENSGALG00000029446
chr1:4133497-4134001	chr1	4133497	4134001	505	chr1:4120319-4150431	NA	ENSGALG00000029446	yes	2
chr1:4135353-4135602	chr1	4135353	4135602	250	chr1:4120319-4150431	NA	ENSGALG00000029446
chr1:4137509-4138326	chr1	4137509	4138326	818	chr1:4120319-4150431	NA	ENSGALG00000029446	yes	5
chr1:4169758-4170514	chr1	4169758	4170514	757	chr1:4154034-4199469	ITIH5	ENSGALG00000006891
chr1:4179706-4180361	chr1	4179706	4180361	656	chr1:4154034-4199469	ITIH5	ENSGALG00000006891
chr1:4188092-4188467	chr1	4188092	4188467	376	chr1:4154034-4199469	ITIH5	ENSGALG00000006891
chr1:4188505-4188759	chr1	4188505	4188759	255	chr1:4154034-4199469	ITIH5	ENSGALG00000006891
chr1:4204121-4204723	chr1	4204121	4204723	603	chr1:4206624-4231854	ITIH2	ENSGALG00000006833
chr1:4226453-4226729	chr1	4226453	4226729	277	chr1:4206624-4231854	ITIH2	ENSGALG00000006833	yes	3
chr1:4232952-4233410	chr1	4232952	4233410	459	chr1:4233538-4248355	KIN	ENSGALG00000030702	yes	2
chr1:4247766-4249220	chr1	4247766	4249220	1455	chr1:4248371-4255204	ATP5C1	ENSGALG00000006753
chr1:4256885-4258404	chr1	4256885	4258404	1520	chr1:4257754-4370309	TAF3	ENSGALG00000006731
chr1:4271470-4272128	chr1	4271470	4272128	659	chr1:4257754-4370309	TAF3	ENSGALG00000006731	yes	2
chr1:4286596-4287154	chr1	4286596	4287154	559	chr1:4257754-4370309	TAF3	ENSGALG00000006731	yes	5
chr1:4290145-4290747	chr1	4290145	4290747	603	chr1:4257754-4370309	TAF3	ENSGALG00000006731	yes	2
chr1:4297717-4298419	chr1	4297717	4298419	703	chr1:4257754-4370309	TAF3	ENSGALG00000006731	yes	6
chr1:4310819-4311060	chr1	4310819	4311060	242	chr1:4257754-4370309	TAF3	ENSGALG00000006731	yes	2
chr1:4314374-4314865	chr1	4314374	4314865	492	chr1:4257754-4370309	TAF3	ENSGALG00000006731	yes	2
chr1:4315717-4316174	chr1	4315717	4316174	458	chr1:4257754-4370309	TAF3	ENSGALG00000006731	yes	3
chr1:4319894-4320459	chr1	4319894	4320459	566	chr1:4257754-4370309	TAF3	ENSGALG00000006731	yes	2
chr1:4321860-4322705	chr1	4321860	4322705	846	chr1:4257754-4370309	TAF3	ENSGALG00000006731	yes	2
chr1:4355028-4355421	chr1	4355028	4355421	394	chr1:4402132-4591692	GATA3	ENSGALG00000029270	yes	5		zf-GATA	ENSGALP00000058144;	419106
chr1:4360584-4361445	chr1	4360584	4361445	862	chr1:4402132-4591692	GATA3	ENSGALG00000029270	yes	5		zf-GATA	ENSGALP00000058144;	419106
chr1:4390819-4391536	chr1	4390819	4391536	718	chr1:4402132-4591692	GATA3	ENSGALG00000029270				zf-GATA	ENSGALP00000058144;	419106
chr1:4399872-4400524	chr1	4399872	4400524	653	chr1:4402132-4591692	GATA3	ENSGALG00000029270				zf-GATA	ENSGALP00000058144;	419106
chr1:4400925-4401349	chr1	4400925	4401349	425	chr1:4402132-4591692	GATA3	ENSGALG00000029270				zf-GATA	ENSGALP00000058144;	419106
chr1:4405797-4406121	chr1	4405797	4406121	325	chr1:4402132-4591692	GATA3	ENSGALG00000029270	yes	1		zf-GATA	ENSGALP00000058144;	419106
chr1:4406180-4406872	chr1	4406180	4406872	693	chr1:4402132-4591692	GATA3	ENSGALG00000029270				zf-GATA	ENSGALP00000058144;	419106
chr1:4431254-4431879	chr1	4431254	4431879	626	chr1:4402132-4591692	GATA3	ENSGALG00000029270				zf-GATA	ENSGALP00000058144;	419106
chr1:4432070-4432435	chr1	4432070	4432435	366	chr1:4402132-4591692	GATA3	ENSGALG00000029270	yes	6		zf-GATA	ENSGALP00000058144;	419106
chr1:4437018-4437686	chr1	4437018	4437686	669	chr1:4402132-4591692	GATA3	ENSGALG00000029270	yes	5		zf-GATA	ENSGALP00000058144;	419106
chr1:4491520-4492455	chr1	4491520	4492455	936	chr1:4402132-4591692	GATA3	ENSGALG00000029270	yes	2		zf-GATA	ENSGALP00000058144;	419106
chr1:4529801-4530355	chr1	4529801	4530355	555	chr1:4402132-4591692	GATA3	ENSGALG00000029270				zf-GATA	ENSGALP00000058144;	419106
chr1:4536240-4536490	chr1	4536240	4536490	251	chr1:4402132-4591692	GATA3	ENSGALG00000029270	yes	5		zf-GATA	ENSGALP00000058144;	419106
chr1:4546733-4547306	chr1	4546733	4547306	574	chr1:4402132-4591692	GATA3	ENSGALG00000029270	yes	5		zf-GATA	ENSGALP00000058144;	419106
chr1:4549698-4550331	chr1	4549698	4550331	634	chr1:4402132-4591692	GATA3	ENSGALG00000029270	yes	2		zf-GATA	ENSGALP00000058144;	419106
chr1:4559782-4560305	chr1	4559782	4560305	524	chr1:4402132-4591692	GATA3	ENSGALG00000029270	yes	5		zf-GATA	ENSGALP00000058144;	419106
chr1:4582016-4582464	chr1	4582016	4582464	449	chr1:4402132-4591692	GATA3	ENSGALG00000029270				zf-GATA	ENSGALP00000058144;	419106
chr1:4617125-4617923	chr1	4617125	4617923	799	chr1:4402132-4591692	GATA3	ENSGALG00000029270				zf-GATA	ENSGALP00000058144;	419106
chr1:4642414-4642777	chr1	4642414	4642777	364	chr1:4402132-4591692	GATA3	ENSGALG00000029270	yes	5		zf-GATA	ENSGALP00000058144;	419106
chr1:4671315-4671969	chr1	4671315	4671969	655	chr1:4402132-4591692	GATA3	ENSGALG00000029270	yes	3		zf-GATA	ENSGALP00000058144;	419106
chr1:4682969-4683734	chr1	4682969	4683734	766	chr1:4402132-4591692	GATA3	ENSGALG00000029270				zf-GATA	ENSGALP00000058144;	419106
chr1:4704033-4704418	chr1	4704033	4704418	386	chr1:4402132-4591692	GATA3	ENSGALG00000029270	yes	5		zf-GATA	ENSGALP00000058144;	419106
chr1:4736724-4737096	chr1	4736724	4737096	373	chr1:4402132-4591692	GATA3	ENSGALG00000029270	yes	6		zf-GATA	ENSGALP00000058144;	419106
chr1:4744912-4745625	chr1	4744912	4745625	714	chr1:4402132-4591692	GATA3	ENSGALG00000029270				zf-GATA	ENSGALP00000058144;	419106
chr1:4750723-4751304	chr1	4750723	4751304	582	chr1:4402132-4591692	GATA3	ENSGALG00000029270	yes	6		zf-GATA	ENSGALP00000058144;	419106
chr1:4762541-4763283	chr1	4762541	4763283	743	chr1:4402132-4591692	GATA3	ENSGALG00000029270	yes	2		zf-GATA	ENSGALP00000058144;	419106
chr1:4792121-4792328	chr1	4792121	4792328	208	chr1:4402132-4591692	GATA3	ENSGALG00000029270	yes	1		zf-GATA	ENSGALP00000058144;	419106
chr1:4827222-4827489	chr1	4827222	4827489	268	chr1:4402132-4591692	GATA3	ENSGALG00000029270	yes	5		zf-GATA	ENSGALP00000058144;	419106
chr1:4839084-4839862	chr1	4839084	4839862	779	chr1:4402132-4591692	GATA3	ENSGALG00000029270	yes	3		zf-GATA	ENSGALP00000058144;	419106
chr1:4840057-4840570	chr1	4840057	4840570	514	chr1:4402132-4591692	GATA3	ENSGALG00000029270				zf-GATA	ENSGALP00000058144;	419106
chr1:4852272-4852929	chr1	4852272	4852929	658	chr1:4402132-4591692	GATA3	ENSGALG00000029270	yes	6		zf-GATA	ENSGALP00000058144;	419106
chr1:4865350-4865878	chr1	4865350	4865878	529	chr1:4402132-4591692	GATA3	ENSGALG00000029270	yes	2		zf-GATA	ENSGALP00000058144;	419106
chr1:4912711-4913420	chr1	4912711	4913420	710	chr1:4402132-4591692	GATA3	ENSGALG00000029270	yes	3		zf-GATA	ENSGALP00000058144;	419106
chr1:4915890-4916275	chr1	4915890	4916275	386	chr1:4402132-4591692	GATA3	ENSGALG00000029270	yes	2		zf-GATA	ENSGALP00000058144;	419106
chr1:4917402-4917588	chr1	4917402	4917588	187	chr1:4402132-4591692	GATA3	ENSGALG00000029270	yes	2		zf-GATA	ENSGALP00000058144;	419106
chr1:4931263-4931626	chr1	4931263	4931626	364	chr1:4402132-4591692	GATA3	ENSGALG00000029270				zf-GATA	ENSGALP00000058144;	419106
chr1:4954614-4955158	chr1	4954614	4955158	545	chr1:4402132-4591692	GATA3	ENSGALG00000029270	yes	3		zf-GATA	ENSGALP00000058144;	419106
chr1:4972759-4973433	chr1	4972759	4973433	675	chr1:5528711-5974445	CELF2	ENSGALG00000034590
chr1:4982970-4983526	chr1	4982970	4983526	557	chr1:5528711-5974445	CELF2	ENSGALG00000034590	yes	5
chr1:4991043-4991692	chr1	4991043	4991692	650	chr1:5528711-5974445	CELF2	ENSGALG00000034590	yes	5
chr1:5012932-5013265	chr1	5012932	5013265	334	chr1:5528711-5974445	CELF2	ENSGALG00000034590	yes	2
chr1:5022692-5022883	chr1	5022692	5022883	192	chr1:5528711-5974445	CELF2	ENSGALG00000034590
chr1:5024057-5024263	chr1	5024057	5024263	207	chr1:5528711-5974445	CELF2	ENSGALG00000034590
chr1:5024623-5025254	chr1	5024623	5025254	632	chr1:5528711-5974445	CELF2	ENSGALG00000034590	yes	2
chr1:5032507-5032776	chr1	5032507	5032776	270	chr1:5528711-5974445	CELF2	ENSGALG00000034590	yes	3
chr1:5104115-5104334	chr1	5104115	5104334	220	chr1:5528711-5974445	CELF2	ENSGALG00000034590	yes	5
chr1:5129839-5130231	chr1	5129839	5130231	393	chr1:5528711-5974445	CELF2	ENSGALG00000034590	yes	3
chr1:5142473-5143120	chr1	5142473	5143120	648	chr1:5528711-5974445	CELF2	ENSGALG00000034590	yes	2
chr1:5145020-5145297	chr1	5145020	5145297	278	chr1:5528711-5974445	CELF2	ENSGALG00000034590	yes	2
chr1:5165424-5165872	chr1	5165424	5165872	449	chr1:5528711-5974445	CELF2	ENSGALG00000034590
chr1:5179229-5179625	chr1	5179229	5179625	397	chr1:5528711-5974445	CELF2	ENSGALG00000034590	yes	5
chr1:5188814-5189585	chr1	5188814	5189585	772	chr1:5528711-5974445	CELF2	ENSGALG00000034590	yes	5
chr1:5241966-5242484	chr1	5241966	5242484	519	chr1:5528711-5974445	CELF2	ENSGALG00000034590	yes	5
chr1:5253340-5253804	chr1	5253340	5253804	465	chr1:5528711-5974445	CELF2	ENSGALG00000034590	yes	5
chr1:5354318-5354566	chr1	5354318	5354566	249	chr1:5528711-5974445	CELF2	ENSGALG00000034590
chr1:5385884-5386069	chr1	5385884	5386069	186	chr1:5528711-5974445	CELF2	ENSGALG00000034590	yes	3
chr1:5386385-5387281	chr1	5386385	5387281	897	chr1:5528711-5974445	CELF2	ENSGALG00000034590	yes	3
chr1:5389375-5390083	chr1	5389375	5390083	709	chr1:5528711-5974445	CELF2	ENSGALG00000034590	yes	2
chr1:5428276-5428641	chr1	5428276	5428641	366	chr1:5528711-5974445	CELF2	ENSGALG00000034590
chr1:5502150-5502590	chr1	5502150	5502590	441	chr1:5528711-5974445	CELF2	ENSGALG00000034590	yes	2
chr1:5503644-5504057	chr1	5503644	5504057	414	chr1:5528711-5974445	CELF2	ENSGALG00000034590	yes	2
chr1:5565007-5565768	chr1	5565007	5565768	762	chr1:5528711-5974445	CELF2	ENSGALG00000034590	yes	3
chr1:5601613-5602374	chr1	5601613	5602374	762	chr1:5528711-5974445	CELF2	ENSGALG00000034590	yes	5
chr1:5602521-5603335	chr1	5602521	5603335	815	chr1:5528711-5974445	CELF2	ENSGALG00000034590
chr1:5603683-5604199	chr1	5603683	5604199	517	chr1:5528711-5974445	CELF2	ENSGALG00000034590	yes	2
chr1:5607025-5607842	chr1	5607025	5607842	818	chr1:5528711-5974445	CELF2	ENSGALG00000034590	yes	3
chr1:5627769-5628365	chr1	5627769	5628365	597	chr1:5528711-5974445	CELF2	ENSGALG00000034590	yes	5
chr1:5656460-5657012	chr1	5656460	5657012	553	chr1:5528711-5974445	CELF2	ENSGALG00000034590	yes	5
chr1:5666965-5667563	chr1	5666965	5667563	599	chr1:5528711-5974445	CELF2	ENSGALG00000034590	yes	5
chr1:5691559-5691940	chr1	5691559	5691940	382	chr1:5528711-5974445	CELF2	ENSGALG00000034590	yes	5
chr1:5725170-5726451	chr1	5725170	5726451	1282	chr1:5528711-5974445	CELF2	ENSGALG00000034590	yes	2
chr1:5738890-5740079	chr1	5738890	5740079	1190	chr1:5528711-5974445	CELF2	ENSGALG00000034590
chr1:5762569-5763303	chr1	5762569	5763303	735	chr1:5528711-5974445	CELF2	ENSGALG00000034590
chr1:5776532-5777039	chr1	5776532	5777039	508	chr1:5528711-5974445	CELF2	ENSGALG00000034590	yes	5
chr1:5780733-5781175	chr1	5780733	5781175	443	chr1:5528711-5974445	CELF2	ENSGALG00000034590
chr1:5784162-5785246	chr1	5784162	5785246	1085	chr1:5528711-5974445	CELF2	ENSGALG00000034590	yes	2
chr1:5805973-5806553	chr1	5805973	5806553	581	chr1:5528711-5974445	CELF2	ENSGALG00000034590
chr1:5829904-5830360	chr1	5829904	5830360	457	chr1:5528711-5974445	CELF2	ENSGALG00000034590
chr1:5842131-5842650	chr1	5842131	5842650	520	chr1:6033346-6143773	USP6NL	ENSGALG00000035563
chr1:5847062-5848648	chr1	5847062	5848648	1587	chr1:6033346-6143773	USP6NL	ENSGALG00000035563	yes	5
chr1:5871832-5872574	chr1	5871832	5872574	743	chr1:6033346-6143773	USP6NL	ENSGALG00000035563
chr1:5872861-5873146	chr1	5872861	5873146	286	chr1:6033346-6143773	USP6NL	ENSGALG00000035563	yes	2
chr1:5877726-5878381	chr1	5877726	5878381	656	chr1:6033346-6143773	USP6NL	ENSGALG00000035563	yes	5
chr1:5885758-5886174	chr1	5885758	5886174	417	chr1:6033346-6143773	USP6NL	ENSGALG00000035563	yes	3
chr1:5928645-5928894	chr1	5928645	5928894	250	chr1:6033346-6143773	USP6NL	ENSGALG00000035563	yes	2
chr1:5930229-5930537	chr1	5930229	5930537	309	chr1:6033346-6143773	USP6NL	ENSGALG00000035563	yes	3
chr1:5931975-5932401	chr1	5931975	5932401	427	chr1:6033346-6143773	USP6NL	ENSGALG00000035563	yes	5
chr1:5978731-5979351	chr1	5978731	5979351	621	chr1:6033346-6143773	USP6NL	ENSGALG00000035563	yes	2
chr1:6041929-6042369	chr1	6041929	6042369	441	chr1:6033346-6143773	USP6NL	ENSGALG00000035563	yes	2
chr1:6060304-6060683	chr1	6060304	6060683	380	chr1:6033346-6143773	USP6NL	ENSGALG00000035563	yes	2
chr1:6069101-6069350	chr1	6069101	6069350	250	chr1:6033346-6143773	USP6NL	ENSGALG00000035563
chr1:6079786-6080214	chr1	6079786	6080214	429	chr1:6033346-6143773	USP6NL	ENSGALG00000035563	yes	5
chr1:6081581-6082019	chr1	6081581	6082019	439	chr1:6033346-6143773	USP6NL	ENSGALG00000035563	yes	2
chr1:6103828-6104077	chr1	6103828	6104077	250	chr1:6033346-6143773	USP6NL	ENSGALG00000035563	yes	1
chr1:6106841-6107376	chr1	6106841	6107376	536	chr1:6033346-6143773	USP6NL	ENSGALG00000035563	yes	3
chr1:6120430-6120831	chr1	6120430	6120831	402	chr1:6033346-6143773	USP6NL	ENSGALG00000035563	yes	6
chr1:6128618-6129275	chr1	6128618	6129275	658	chr1:6033346-6143773	USP6NL	ENSGALG00000035563	yes	5
chr1:6130005-6130607	chr1	6130005	6130607	603	chr1:6033346-6143773	USP6NL	ENSGALG00000035563	yes	5
chr1:6141978-6144150	chr1	6141978	6144150	2173	chr1:6033346-6143773	USP6NL	ENSGALG00000035563
chr1:6148432-6148906	chr1	6148432	6148906	475	chr1:6033346-6143773	USP6NL	ENSGALG00000035563	yes	2
chr1:6157169-6157632	chr1	6157169	6157632	464	chr1:6163731-6168880	ECHDC3	ENSGALG00000006690
chr1:6158722-6159483	chr1	6158722	6159483	762	chr1:6163731-6168880	ECHDC3	ENSGALG00000006690
chr1:6163410-6164540	chr1	6163410	6164540	1131	chr1:6163731-6168880	ECHDC3	ENSGALG00000006690
chr1:6173365-6173955	chr1	6173365	6173955	591	chr1:6163731-6168880	ECHDC3	ENSGALG00000006690
chr1:6176465-6176756	chr1	6176465	6176756	292	chr1:6163731-6168880	ECHDC3	ENSGALG00000006690	yes	2
chr1:6185696-6186956	chr1	6185696	6186956	1261	chr1:6195950-6208354	PROSER2	ENSGALG00000006700
chr1:6192768-6193483	chr1	6192768	6193483	716	chr1:6195950-6208354	PROSER2	ENSGALG00000006700	yes	2
chr1:6211137-6211943	chr1	6211137	6211943	807	chr1:6195950-6208354	PROSER2	ENSGALG00000006700
chr1:6248005-6248260	chr1	6248005	6248260	256	chr1:6218145-6266504	UPF2	ENSGALG00000033772	yes	2
chr1:6271077-6272461	chr1	6271077	6272461	1385	chr1:6275964-6292436	DHTKD1	ENSGALG00000003674
chr1:6275594-6276347	chr1	6275594	6276347	754	chr1:6275964-6292436	DHTKD1	ENSGALG00000003674
chr1:6276437-6276679	chr1	6276437	6276679	243	chr1:6275964-6292436	DHTKD1	ENSGALG00000003674
chr1:6299085-6300160	chr1	6299085	6300160	1076	chr1:6299537-6315134	SEC61A2	ENSGALG00000036300
chr1:6326811-6328232	chr1	6326811	6328232	1422	chr1:6327502-6445602	CDC123	ENSGALG00000014038
chr1:6332871-6333038	chr1	6332871	6333038	168	chr1:6327502-6445602	CDC123	ENSGALG00000014038	yes	2
chr1:6339819-6340438	chr1	6339819	6340438	620	chr1:6327502-6445602	CDC123	ENSGALG00000014038
chr1:6349426-6350423	chr1	6349426	6350423	998	chr1:6327502-6445602	CDC123	ENSGALG00000014038
chr1:6356804-6357021	chr1	6356804	6357021	218	chr1:6327502-6445602	CDC123	ENSGALG00000014038	yes	3
chr1:6381447-6381678	chr1	6381447	6381678	232	chr1:6327502-6445602	CDC123	ENSGALG00000014038	yes	6
chr1:6387899-6388966	chr1	6387899	6388966	1068	chr1:6327502-6445602	CDC123	ENSGALG00000014038
chr1:6389892-6390252	chr1	6389892	6390252	361	chr1:6327502-6445602	CDC123	ENSGALG00000014038
chr1:6403021-6403458	chr1	6403021	6403458	438	chr1:6327502-6445602	CDC123	ENSGALG00000014038	yes	5
chr1:6452358-6453081	chr1	6452358	6453081	724	chr1:6522549-6602832	CAMK1D	ENSGALG00000033051	yes	5	2
chr1:6453518-6454213	chr1	6453518	6454213	696	chr1:6522549-6602832	CAMK1D	ENSGALG00000033051			2
chr1:6476864-6477093	chr1	6476864	6477093	230	chr1:6522549-6602832	CAMK1D	ENSGALG00000033051			2
chr1:6497819-6498266	chr1	6497819	6498266	448	chr1:6522549-6602832	CAMK1D	ENSGALG00000033051	yes	3	2
chr1:6506200-6506555	chr1	6506200	6506555	356	chr1:6522549-6602832	CAMK1D	ENSGALG00000033051	yes	2	2
chr1:6507774-6508380	chr1	6507774	6508380	607	chr1:6522549-6602832	CAMK1D	ENSGALG00000033051	yes	3	2
chr1:6519762-6520148	chr1	6519762	6520148	387	chr1:6522549-6602832	CAMK1D	ENSGALG00000033051	yes	2	2
chr1:6530376-6530562	chr1	6530376	6530562	187	chr1:6522549-6602832	CAMK1D	ENSGALG00000033051	yes	2	2
chr1:6535854-6536185	chr1	6535854	6536185	332	chr1:6522549-6602832	CAMK1D	ENSGALG00000033051	yes	2	2
chr1:6543318-6543602	chr1	6543318	6543602	285	chr1:6522549-6602832	CAMK1D	ENSGALG00000033051	yes	2	2
chr1:6546913-6548128	chr1	6546913	6548128	1216	chr1:6522549-6602832	CAMK1D	ENSGALG00000033051	yes	2	2
chr1:6584213-6584708	chr1	6584213	6584708	496	chr1:6522549-6602832	CAMK1D	ENSGALG00000033051			2
chr1:6584991-6585376	chr1	6584991	6585376	386	chr1:6522549-6602832	CAMK1D	ENSGALG00000033051	yes	2	2
chr1:6592798-6593509	chr1	6592798	6593509	712	chr1:6522549-6602832	CAMK1D	ENSGALG00000033051	yes	2	2
chr1:6595395-6595864	chr1	6595395	6595864	470	chr1:6627009-6665964	CCDC3	ENSGALG00000030140	yes	5	2
chr1:6614573-6615817	chr1	6614573	6615817	1245	chr1:6627009-6665964	CCDC3	ENSGALG00000030140			2
chr1:6635147-6635623	chr1	6635147	6635623	477	chr1:6627009-6665964	CCDC3	ENSGALG00000030140	yes	2	2
chr1:6653476-6653880	chr1	6653476	6653880	405	chr1:6627009-6665964	CCDC3	ENSGALG00000030140	yes	2	2
chr1:6662195-6662566	chr1	6662195	6662566	372	chr1:6627009-6665964	CCDC3	ENSGALG00000030140	yes	5	2
chr1:6665320-6666039	chr1	6665320	6666039	720	chr1:6627009-6665964	CCDC3	ENSGALG00000030140			2
chr1:6684128-6684441	chr1	6684128	6684441	314	chr1:6691790-6711192	OPTN	ENSGALG00000013738	yes	2
chr1:6685553-6685946	chr1	6685553	6685946	394	chr1:6691790-6711192	OPTN	ENSGALG00000013738
chr1:6691383-6692596	chr1	6691383	6692596	1214	chr1:6691790-6711192	OPTN	ENSGALG00000013738
chr1:6704120-6705181	chr1	6704120	6705181	1062	chr1:6714748-6729461	MCM10	ENSGALG00000034198	yes	3
chr1:6709928-6710158	chr1	6709928	6710158	231	chr1:6714748-6729461	MCM10	ENSGALG00000034198
chr1:6711489-6711776	chr1	6711489	6711776	288	chr1:6714748-6729461	MCM10	ENSGALG00000034198	yes	3
chr1:6714129-6714994	chr1	6714129	6714994	866	chr1:6714748-6729461	MCM10	ENSGALG00000034198
chr1:6718485-6718825	chr1	6718485	6718825	341	chr1:6714748-6729461	MCM10	ENSGALG00000034198	yes	2
chr1:6729935-6730417	chr1	6729935	6730417	483	chr1:6714748-6729461	MCM10	ENSGALG00000034198	yes	4
chr1:6745073-6746168	chr1	6745073	6746168	1096	chr1:6734021-6745789	PHYH	ENSGALG00000035636
chr1:6757802-6758590	chr1	6757802	6758590	789	chr1:6734021-6745789	PHYH	ENSGALG00000035636	yes	5
chr1:6758719-6759143	chr1	6758719	6759143	425	chr1:6734021-6745789	PHYH	ENSGALG00000035636	yes	2
chr1:6759532-6759947	chr1	6759532	6759947	416	chr1:6734021-6745789	PHYH	ENSGALG00000035636	yes	5
chr1:6775929-6777590	chr1	6775929	6777590	1662	chr1:6753307-6777163	SEPHS1	ENSGALG00000014575
chr1:6784236-6784598	chr1	6784236	6784598	363	chr1:6753307-6777163	SEPHS1	ENSGALG00000014575	yes	6
chr1:6806507-6806766	chr1	6806507	6806766	260	chr1:6753307-6777163	SEPHS1	ENSGALG00000014575	yes	2
chr1:6828696-6829562	chr1	6828696	6829562	867	chr1:6790345-6838577	BEND7	ENSGALG00000006682
chr1:6838045-6839590	chr1	6838045	6839590	1546	chr1:6790345-6838577	BEND7	ENSGALG00000006682
chr1:6847224-6847512	chr1	6847224	6847512	289	chr1:6850114-6866826	NA	ENSGALG00000043593	yes	5
chr1:6849686-6850594	chr1	6849686	6850594	909	chr1:6850114-6866826	NA	ENSGALG00000043593
chr1:6855996-6856443	chr1	6855996	6856443	448	chr1:6850114-6866826	NA	ENSGALG00000043593
chr1:6860294-6860675	chr1	6860294	6860675	382	chr1:6850114-6866826	NA	ENSGALG00000043593
chr1:6867727-6868205	chr1	6867727	6868205	479	chr1:6850114-6866826	NA	ENSGALG00000043593	yes	5
chr1:6869624-6870229	chr1	6869624	6870229	606	chr1:6850114-6866826	NA	ENSGALG00000043593
chr1:6873033-6873685	chr1	6873033	6873685	653	chr1:6850114-6866826	NA	ENSGALG00000043593	yes	3
chr1:6884522-6885304	chr1	6884522	6885304	783	chr1:6872404-6904583	FRMD4A	ENSGALG00000034992	yes	5
chr1:6885464-6885875	chr1	6885464	6885875	412	chr1:6872404-6904583	FRMD4A	ENSGALG00000034992	yes	2
chr1:6888062-6889168	chr1	6888062	6889168	1107	chr1:6872404-6904583	FRMD4A	ENSGALG00000034992
chr1:6908523-6909610	chr1	6908523	6909610	1088	chr1:6872404-6904583	FRMD4A	ENSGALG00000034992
chr1:6910512-6910825	chr1	6910512	6910825	314	chr1:6872404-6904583	FRMD4A	ENSGALG00000034992	yes	1
chr1:6912535-6913075	chr1	6912535	6913075	541	chr1:6872404-6904583	FRMD4A	ENSGALG00000034992	yes	5
chr1:6932791-6933155	chr1	6932791	6933155	365	chr1:6872404-6904583	FRMD4A	ENSGALG00000034992	yes	2
chr1:6936174-6936688	chr1	6936174	6936688	515	chr1:6872404-6904583	FRMD4A	ENSGALG00000034992	yes	5
chr1:6946479-6946644	chr1	6946479	6946644	166	chr1:6872404-6904583	FRMD4A	ENSGALG00000034992
chr1:6946690-6947263	chr1	6946690	6947263	574	chr1:6872404-6904583	FRMD4A	ENSGALG00000034992
chr1:6949157-6949602	chr1	6949157	6949602	446	chr1:6872404-6904583	FRMD4A	ENSGALG00000034992
chr1:6953878-6954693	chr1	6953878	6954693	816	chr1:6872404-6904583	FRMD4A	ENSGALG00000034992	yes	6
chr1:6960378-6961478	chr1	6960378	6961478	1101	chr1:6872404-6904583	FRMD4A	ENSGALG00000034992
chr1:6962112-6962520	chr1	6962112	6962520	409	chr1:6872404-6904583	FRMD4A	ENSGALG00000034992
chr1:6970316-6971465	chr1	6970316	6971465	1150	chr1:6872404-6904583	FRMD4A	ENSGALG00000034992
chr1:6981754-6982639	chr1	6981754	6982639	886	chr1:6872404-6904583	FRMD4A	ENSGALG00000034992
chr1:6991772-6992502	chr1	6991772	6992502	731	chr1:6872404-6904583	FRMD4A	ENSGALG00000034992	yes	5
chr1:6994917-6995273	chr1	6994917	6995273	357	chr1:6872404-6904583	FRMD4A	ENSGALG00000034992
chr1:7005116-7005595	chr1	7005116	7005595	480	chr1:6872404-6904583	FRMD4A	ENSGALG00000034992
chr1:7006324-7006930	chr1	7006324	7006930	607	chr1:6872404-6904583	FRMD4A	ENSGALG00000034992	yes	6
chr1:7009663-7011105	chr1	7009663	7011105	1443	chr1:6872404-6904583	FRMD4A	ENSGALG00000034992
chr1:7022826-7024026	chr1	7022826	7024026	1201	chr1:6872404-6904583	FRMD4A	ENSGALG00000034992	yes	5
chr1:7029900-7030274	chr1	7029900	7030274	375	chr1:6872404-6904583	FRMD4A	ENSGALG00000034992
chr1:7032564-7034107	chr1	7032564	7034107	1544	chr1:6872404-6904583	FRMD4A	ENSGALG00000034992
chr1:7036900-7037367	chr1	7036900	7037367	468	chr1:6872404-6904583	FRMD4A	ENSGALG00000034992	yes	3
chr1:7046017-7046485	chr1	7046017	7046485	469	chr1:6872404-6904583	FRMD4A	ENSGALG00000034992	yes	2
chr1:7055277-7055575	chr1	7055277	7055575	299	chr1:6872404-6904583	FRMD4A	ENSGALG00000034992	yes	5
chr1:7058792-7059098	chr1	7058792	7059098	307	chr1:6872404-6904583	FRMD4A	ENSGALG00000034992	yes	2
chr1:7059466-7060026	chr1	7059466	7060026	561	chr1:6872404-6904583	FRMD4A	ENSGALG00000034992
chr1:7063435-7065020	chr1	7063435	7065020	1586	chr1:6872404-6904583	FRMD4A	ENSGALG00000034992	yes	5
chr1:7068813-7069590	chr1	7068813	7069590	778	chr1:6872404-6904583	FRMD4A	ENSGALG00000034992
chr1:7075985-7077115	chr1	7075985	7077115	1131	chr1:6872404-6904583	FRMD4A	ENSGALG00000034992
chr1:7083534-7084234	chr1	7083534	7084234	701	chr1:6872404-6904583	FRMD4A	ENSGALG00000034992	yes	5
chr1:7087443-7087916	chr1	7087443	7087916	474	chr1:6872404-6904583	FRMD4A	ENSGALG00000034992	yes	5
chr1:7095340-7095935	chr1	7095340	7095935	596	chr1:6872404-6904583	FRMD4A	ENSGALG00000034992	yes	5
chr1:7096052-7096349	chr1	7096052	7096349	298	chr1:6872404-6904583	FRMD4A	ENSGALG00000034992
chr1:7121746-7122729	chr1	7121746	7122729	984	chr1:6872404-6904583	FRMD4A	ENSGALG00000034992	yes	1
chr1:7127971-7128222	chr1	7127971	7128222	252	chr1:6872404-6904583	FRMD4A	ENSGALG00000034992
chr1:7137487-7137889	chr1	7137487	7137889	403	chr1:7293529-7352456	FAM107B	ENSGALG00000033226	yes	2
chr1:7141030-7142094	chr1	7141030	7142094	1065	chr1:7293529-7352456	FAM107B	ENSGALG00000033226
chr1:7158997-7159885	chr1	7158997	7159885	889	chr1:7293529-7352456	FAM107B	ENSGALG00000033226
chr1:7160365-7161075	chr1	7160365	7161075	711	chr1:7293529-7352456	FAM107B	ENSGALG00000033226	yes	6
chr1:7176371-7176607	chr1	7176371	7176607	237	chr1:7293529-7352456	FAM107B	ENSGALG00000033226
chr1:7181762-7182623	chr1	7181762	7182623	862	chr1:7293529-7352456	FAM107B	ENSGALG00000033226	yes	5
chr1:7225982-7227421	chr1	7225982	7227421	1440	chr1:7293529-7352456	FAM107B	ENSGALG00000033226
chr1:7286891-7287168	chr1	7286891	7287168	278	chr1:7293529-7352456	FAM107B	ENSGALG00000033226
chr1:7287888-7288401	chr1	7287888	7288401	514	chr1:7293529-7352456	FAM107B	ENSGALG00000033226
chr1:7290460-7291306	chr1	7290460	7291306	847	chr1:7293529-7352456	FAM107B	ENSGALG00000033226
chr1:7304446-7304903	chr1	7304446	7304903	458	chr1:7293529-7352456	FAM107B	ENSGALG00000033226	yes	5
chr1:7304945-7305293	chr1	7304945	7305293	349	chr1:7293529-7352456	FAM107B	ENSGALG00000033226	yes	5
chr1:7310448-7310709	chr1	7310448	7310709	262	chr1:7293529-7352456	FAM107B	ENSGALG00000033226
chr1:7315074-7315460	chr1	7315074	7315460	387	chr1:7293529-7352456	FAM107B	ENSGALG00000033226	yes	2
chr1:7315994-7316597	chr1	7315994	7316597	604	chr1:7293529-7352456	FAM107B	ENSGALG00000033226	yes	5
chr1:7331707-7331956	chr1	7331707	7331956	250	chr1:7293529-7352456	FAM107B	ENSGALG00000033226
chr1:7334230-7334931	chr1	7334230	7334931	702	chr1:7293529-7352456	FAM107B	ENSGALG00000033226	yes	5
chr1:7351558-7353125	chr1	7351558	7353125	1568	chr1:7293529-7352456	FAM107B	ENSGALG00000033226
chr1:7367693-7368256	chr1	7367693	7368256	564	chr1:7293529-7352456	FAM107B	ENSGALG00000033226
chr1:7371212-7372364	chr1	7371212	7372364	1153	chr1:7293529-7352456	FAM107B	ENSGALG00000033226	yes	2
chr1:7373912-7374293	chr1	7373912	7374293	382	chr1:7293529-7352456	FAM107B	ENSGALG00000033226	yes	5
chr1:7407681-7408969	chr1	7407681	7408969	1289	chr1:7436997-7447884	HSPA14	ENSGALG00000035201
chr1:7432923-7433198	chr1	7432923	7433198	276	chr1:7436997-7447884	HSPA14	ENSGALG00000035201
chr1:7436154-7437309	chr1	7436154	7437309	1156	chr1:7436997-7447884	HSPA14	ENSGALG00000035201
chr1:7448413-7450425	chr1	7448413	7450425	2013	chr1:7449344-7459103	SUV39H2	ENSGALG00000013920
chr1:7469501-7470507	chr1	7469501	7470507	1007	chr1:7470107-7475632	MEIG1	ENSGALG00000000451
chr1:7489068-7489316	chr1	7489068	7489316	249	chr1:7487583-7494099	TMEM243	ENSGALG00000006633			2
chr1:7491984-7492402	chr1	7491984	7492402	419	chr1:7487583-7494099	TMEM243	ENSGALG00000006633	yes	2	2
chr1:7507534-7507941	chr1	7507534	7507941	408	chr1:7494480-7523025	DMTF1	ENSGALG00000030844	yes	3		MYB	ENSGALP00000048065;ENSGALP00000045527;	418646
chr1:7510173-7510581	chr1	7510173	7510581	409	chr1:7494480-7523025	DMTF1	ENSGALG00000030844	yes	6		MYB	ENSGALP00000048065;ENSGALP00000045527;	418646
chr1:7521882-7523414	chr1	7521882	7523414	1533	chr1:7494480-7523025	DMTF1	ENSGALG00000030844				MYB	ENSGALP00000048065;ENSGALP00000045527;	418646
chr1:7525627-7525852	chr1	7525627	7525852	226	chr1:7494480-7523025	DMTF1	ENSGALG00000030844	yes	2		MYB	ENSGALP00000048065;ENSGALP00000045527;	418646
chr1:7528637-7528868	chr1	7528637	7528868	232	chr1:7494480-7523025	DMTF1	ENSGALG00000030844	yes	2		MYB	ENSGALP00000048065;ENSGALP00000045527;	418646
chr1:7532174-7533087	chr1	7532174	7533087	914	chr1:7494480-7523025	DMTF1	ENSGALG00000030844				MYB	ENSGALP00000048065;ENSGALP00000045527;	418646
chr1:7537956-7538615	chr1	7537956	7538615	660	chr1:7494480-7523025	DMTF1	ENSGALG00000030844	yes	5		MYB	ENSGALP00000048065;ENSGALP00000045527;	418646
chr1:7544918-7545373	chr1	7544918	7545373	456	chr1:7556518-7647412	KIAA1324L	ENSGALG00000030324
chr1:7556315-7557703	chr1	7556315	7557703	1389	chr1:7556518-7647412	KIAA1324L	ENSGALG00000030324
chr1:7562760-7563034	chr1	7562760	7563034	275	chr1:7556518-7647412	KIAA1324L	ENSGALG00000030324	yes	1
chr1:7567844-7568561	chr1	7567844	7568561	718	chr1:7556518-7647412	KIAA1324L	ENSGALG00000030324
chr1:7587705-7588510	chr1	7587705	7588510	806	chr1:7556518-7647412	KIAA1324L	ENSGALG00000030324	yes	2
chr1:7615371-7615762	chr1	7615371	7615762	392	chr1:7556518-7647412	KIAA1324L	ENSGALG00000030324
chr1:7622976-7623262	chr1	7622976	7623262	287	chr1:7556518-7647412	KIAA1324L	ENSGALG00000030324
chr1:7623640-7624140	chr1	7623640	7624140	501	chr1:7556518-7647412	KIAA1324L	ENSGALG00000030324
chr1:7629087-7629525	chr1	7629087	7629525	439	chr1:7556518-7647412	KIAA1324L	ENSGALG00000030324
chr1:7630847-7631655	chr1	7630847	7631655	809	chr1:7556518-7647412	KIAA1324L	ENSGALG00000030324	yes	5
chr1:7657124-7657574	chr1	7657124	7657574	451	chr1:7655306-7725473	GRM3	ENSGALG00000006576	yes	2
chr1:7660777-7661477	chr1	7660777	7661477	701	chr1:7655306-7725473	GRM3	ENSGALG00000006576	yes	2
chr1:7668805-7669510	chr1	7668805	7669510	706	chr1:7655306-7725473	GRM3	ENSGALG00000006576	yes	5
chr1:7669839-7670698	chr1	7669839	7670698	860	chr1:7655306-7725473	GRM3	ENSGALG00000006576	yes	5
chr1:7693130-7693769	chr1	7693130	7693769	640	chr1:7655306-7725473	GRM3	ENSGALG00000006576
chr1:7711065-7712011	chr1	7711065	7712011	947	chr1:7655306-7725473	GRM3	ENSGALG00000006576	yes	5
chr1:7735184-7735487	chr1	7735184	7735487	304	chr1:7655306-7725473	GRM3	ENSGALG00000006576	yes	5
chr1:7735550-7736562	chr1	7735550	7736562	1013	chr1:7655306-7725473	GRM3	ENSGALG00000006576
chr1:7762447-7763888	chr1	7762447	7763888	1442	chr1:7655306-7725473	GRM3	ENSGALG00000006576
chr1:7764119-7764608	chr1	7764119	7764608	490	chr1:7655306-7725473	GRM3	ENSGALG00000006576
chr1:7822485-7822848	chr1	7822485	7822848	364	chr1:7851763-7857098	NA	ENSGALG00000046227	yes	2
chr1:7862341-7862626	chr1	7862341	7862626	286	chr1:7851763-7857098	NA	ENSGALG00000046227
chr1:7875450-7876145	chr1	7875450	7876145	696	chr1:7851763-7857098	NA	ENSGALG00000046227
chr1:7933635-7934008	chr1	7933635	7934008	374	chr1:7851763-7857098	NA	ENSGALG00000046227
chr1:7935591-7936376	chr1	7935591	7936376	786	chr1:7851763-7857098	NA	ENSGALG00000046227	yes	3
chr1:7949302-7949875	chr1	7949302	7949875	574	chr1:7851763-7857098	NA	ENSGALG00000046227
chr1:7963877-7964126	chr1	7963877	7964126	250	chr1:7851763-7857098	NA	ENSGALG00000046227
chr1:7992694-7993600	chr1	7992694	7993600	907	chr1:7851763-7857098	NA	ENSGALG00000046227	yes	6
chr1:7998166-7998781	chr1	7998166	7998781	616	chr1:7851763-7857098	NA	ENSGALG00000046227	yes	2
chr1:8001576-8002196	chr1	8001576	8002196	621	chr1:7851763-7857098	NA	ENSGALG00000046227
chr1:8020718-8021532	chr1	8020718	8021532	815	chr1:7851763-7857098	NA	ENSGALG00000046227
chr1:8046739-8047192	chr1	8046739	8047192	454	chr1:7851763-7857098	NA	ENSGALG00000046227	yes	5
chr1:8050512-8051108	chr1	8050512	8051108	597	chr1:7851763-7857098	NA	ENSGALG00000046227	yes	5
chr1:8051934-8052207	chr1	8051934	8052207	274	chr1:7851763-7857098	NA	ENSGALG00000046227	yes	2
chr1:8064950-8065202	chr1	8064950	8065202	253	chr1:7851763-7857098	NA	ENSGALG00000046227	yes	2
chr1:8078043-8078452	chr1	8078043	8078452	410	chr1:7851763-7857098	NA	ENSGALG00000046227	yes	3
chr1:8090261-8090827	chr1	8090261	8090827	567	chr1:8310340-8452139	SEMA3D	ENSGALG00000006563	yes	2
chr1:8091424-8091809	chr1	8091424	8091809	386	chr1:8310340-8452139	SEMA3D	ENSGALG00000006563	yes	5
chr1:8110911-8111185	chr1	8110911	8111185	275	chr1:8310340-8452139	SEMA3D	ENSGALG00000006563	yes	6
chr1:8112412-8112775	chr1	8112412	8112775	364	chr1:8310340-8452139	SEMA3D	ENSGALG00000006563	yes	5
chr1:8136243-8136781	chr1	8136243	8136781	539	chr1:8310340-8452139	SEMA3D	ENSGALG00000006563	yes	3
chr1:8156466-8156732	chr1	8156466	8156732	267	chr1:8310340-8452139	SEMA3D	ENSGALG00000006563	yes	3
chr1:8167435-8168624	chr1	8167435	8168624	1190	chr1:8310340-8452139	SEMA3D	ENSGALG00000006563	yes	2
chr1:8172574-8173028	chr1	8172574	8173028	455	chr1:8310340-8452139	SEMA3D	ENSGALG00000006563	yes	3
chr1:8173070-8173310	chr1	8173070	8173310	241	chr1:8310340-8452139	SEMA3D	ENSGALG00000006563	yes	3
chr1:8207527-8208382	chr1	8207527	8208382	856	chr1:8310340-8452139	SEMA3D	ENSGALG00000006563	yes	2
chr1:8214146-8215153	chr1	8214146	8215153	1008	chr1:8310340-8452139	SEMA3D	ENSGALG00000006563	yes	6
chr1:8219381-8219767	chr1	8219381	8219767	387	chr1:8310340-8452139	SEMA3D	ENSGALG00000006563	yes	3
chr1:8226911-8227536	chr1	8226911	8227536	626	chr1:8310340-8452139	SEMA3D	ENSGALG00000006563
chr1:8263321-8264038	chr1	8263321	8264038	718	chr1:8310340-8452139	SEMA3D	ENSGALG00000006563	yes	5
chr1:8307835-8308160	chr1	8307835	8308160	326	chr1:8310340-8452139	SEMA3D	ENSGALG00000006563
chr1:8309811-8311103	chr1	8309811	8311103	1293	chr1:8310340-8452139	SEMA3D	ENSGALG00000006563
chr1:8352332-8352841	chr1	8352332	8352841	510	chr1:8310340-8452139	SEMA3D	ENSGALG00000006563	yes	3
chr1:8356832-8357589	chr1	8356832	8357589	758	chr1:8310340-8452139	SEMA3D	ENSGALG00000006563	yes	2
chr1:8373398-8373920	chr1	8373398	8373920	523	chr1:8310340-8452139	SEMA3D	ENSGALG00000006563
chr1:8374888-8375225	chr1	8374888	8375225	338	chr1:8310340-8452139	SEMA3D	ENSGALG00000006563
chr1:8376494-8377165	chr1	8376494	8377165	672	chr1:8310340-8452139	SEMA3D	ENSGALG00000006563	yes	5
chr1:8385506-8386218	chr1	8385506	8386218	713	chr1:8310340-8452139	SEMA3D	ENSGALG00000006563	yes	3
chr1:8404634-8405796	chr1	8404634	8405796	1163	chr1:8310340-8452139	SEMA3D	ENSGALG00000006563	yes	2
chr1:8420223-8420682	chr1	8420223	8420682	460	chr1:8310340-8452139	SEMA3D	ENSGALG00000006563
chr1:8421626-8422298	chr1	8421626	8422298	673	chr1:8310340-8452139	SEMA3D	ENSGALG00000006563
chr1:8426886-8427301	chr1	8426886	8427301	416	chr1:8310340-8452139	SEMA3D	ENSGALG00000006563
chr1:8428018-8428632	chr1	8428018	8428632	615	chr1:8310340-8452139	SEMA3D	ENSGALG00000006563
chr1:8431870-8432089	chr1	8431870	8432089	220	chr1:8310340-8452139	SEMA3D	ENSGALG00000006563
chr1:8437281-8437908	chr1	8437281	8437908	628	chr1:8310340-8452139	SEMA3D	ENSGALG00000006563	yes	6
chr1:8438634-8439195	chr1	8438634	8439195	562	chr1:8310340-8452139	SEMA3D	ENSGALG00000006563	yes	2
chr1:8439281-8439927	chr1	8439281	8439927	647	chr1:8310340-8452139	SEMA3D	ENSGALG00000006563
chr1:8441001-8441321	chr1	8441001	8441321	321	chr1:8310340-8452139	SEMA3D	ENSGALG00000006563	yes	2
chr1:8444949-8445631	chr1	8444949	8445631	683	chr1:8310340-8452139	SEMA3D	ENSGALG00000006563	yes	6
chr1:8445733-8446019	chr1	8445733	8446019	287	chr1:8310340-8452139	SEMA3D	ENSGALG00000006563	yes	6
chr1:8450143-8450475	chr1	8450143	8450475	333	chr1:8310340-8452139	SEMA3D	ENSGALG00000006563
chr1:8481943-8482605	chr1	8481943	8482605	663	chr1:8310340-8452139	SEMA3D	ENSGALG00000006563	yes	5
chr1:8493477-8494461	chr1	8493477	8494461	985	chr1:8310340-8452139	SEMA3D	ENSGALG00000006563	yes	5
chr1:8508289-8508595	chr1	8508289	8508595	307	chr1:8310340-8452139	SEMA3D	ENSGALG00000006563	yes	6
chr1:8509341-8509896	chr1	8509341	8509896	556	chr1:8310340-8452139	SEMA3D	ENSGALG00000006563	yes	3
chr1:8576472-8577209	chr1	8576472	8577209	738	chr1:8824964-8995709	SEMA3A	ENSGALG00000006560	yes	3
chr1:8583462-8584039	chr1	8583462	8584039	578	chr1:8824964-8995709	SEMA3A	ENSGALG00000006560	yes	5
chr1:8593643-8593921	chr1	8593643	8593921	279	chr1:8824964-8995709	SEMA3A	ENSGALG00000006560	yes	2
chr1:8605574-8606399	chr1	8605574	8606399	826	chr1:8824964-8995709	SEMA3A	ENSGALG00000006560	yes	2
chr1:8608128-8608764	chr1	8608128	8608764	637	chr1:8824964-8995709	SEMA3A	ENSGALG00000006560
chr1:8615734-8616127	chr1	8615734	8616127	394	chr1:8824964-8995709	SEMA3A	ENSGALG00000006560	yes	3
chr1:8616555-8616889	chr1	8616555	8616889	335	chr1:8824964-8995709	SEMA3A	ENSGALG00000006560
chr1:8636368-8637117	chr1	8636368	8637117	750	chr1:8824964-8995709	SEMA3A	ENSGALG00000006560	yes	2
chr1:8651844-8652129	chr1	8651844	8652129	286	chr1:8824964-8995709	SEMA3A	ENSGALG00000006560	yes	5
chr1:8660486-8661277	chr1	8660486	8661277	792	chr1:8824964-8995709	SEMA3A	ENSGALG00000006560
chr1:8667275-8668146	chr1	8667275	8668146	872	chr1:8824964-8995709	SEMA3A	ENSGALG00000006560
chr1:8668772-8669510	chr1	8668772	8669510	739	chr1:8824964-8995709	SEMA3A	ENSGALG00000006560	yes	2
chr1:8669558-8669838	chr1	8669558	8669838	281	chr1:8824964-8995709	SEMA3A	ENSGALG00000006560	yes	3
chr1:8674774-8675194	chr1	8674774	8675194	421	chr1:8824964-8995709	SEMA3A	ENSGALG00000006560	yes	2
chr1:8678331-8678594	chr1	8678331	8678594	264	chr1:8824964-8995709	SEMA3A	ENSGALG00000006560
chr1:8683214-8683842	chr1	8683214	8683842	629	chr1:8824964-8995709	SEMA3A	ENSGALG00000006560	yes	5
chr1:8706613-8706839	chr1	8706613	8706839	227	chr1:8824964-8995709	SEMA3A	ENSGALG00000006560
chr1:8707604-8708601	chr1	8707604	8708601	998	chr1:8824964-8995709	SEMA3A	ENSGALG00000006560	yes	5
chr1:8708783-8709467	chr1	8708783	8709467	685	chr1:8824964-8995709	SEMA3A	ENSGALG00000006560	yes	5
chr1:8730577-8730864	chr1	8730577	8730864	288	chr1:8824964-8995709	SEMA3A	ENSGALG00000006560	yes	3
chr1:8755026-8755271	chr1	8755026	8755271	246	chr1:8824964-8995709	SEMA3A	ENSGALG00000006560	yes	3
chr1:8760597-8761171	chr1	8760597	8761171	575	chr1:8824964-8995709	SEMA3A	ENSGALG00000006560	yes	6
chr1:8762959-8763721	chr1	8762959	8763721	763	chr1:8824964-8995709	SEMA3A	ENSGALG00000006560	yes	6
chr1:8767622-8768186	chr1	8767622	8768186	565	chr1:8824964-8995709	SEMA3A	ENSGALG00000006560	yes	2
chr1:8773832-8774651	chr1	8773832	8774651	820	chr1:8824964-8995709	SEMA3A	ENSGALG00000006560	yes	3
chr1:8776116-8776501	chr1	8776116	8776501	386	chr1:8824964-8995709	SEMA3A	ENSGALG00000006560	yes	5
chr1:8778088-8778623	chr1	8778088	8778623	536	chr1:8824964-8995709	SEMA3A	ENSGALG00000006560	yes	6
chr1:8781670-8782048	chr1	8781670	8782048	379	chr1:8824964-8995709	SEMA3A	ENSGALG00000006560	yes	5
chr1:8795967-8796851	chr1	8795967	8796851	885	chr1:8824964-8995709	SEMA3A	ENSGALG00000006560	yes	6
chr1:8802516-8802889	chr1	8802516	8802889	374	chr1:8824964-8995709	SEMA3A	ENSGALG00000006560	yes	5
chr1:8803667-8803926	chr1	8803667	8803926	260	chr1:8824964-8995709	SEMA3A	ENSGALG00000006560	yes	6
chr1:8815269-8815846	chr1	8815269	8815846	578	chr1:8824964-8995709	SEMA3A	ENSGALG00000006560	yes	5
chr1:8816800-8817170	chr1	8816800	8817170	371	chr1:8824964-8995709	SEMA3A	ENSGALG00000006560	yes	6
chr1:8824767-8825031	chr1	8824767	8825031	265	chr1:8824964-8995709	SEMA3A	ENSGALG00000006560
chr1:8825157-8825958	chr1	8825157	8825958	802	chr1:8824964-8995709	SEMA3A	ENSGALG00000006560
chr1:8826039-8826689	chr1	8826039	8826689	651	chr1:8824964-8995709	SEMA3A	ENSGALG00000006560
chr1:8832231-8832847	chr1	8832231	8832847	617	chr1:8824964-8995709	SEMA3A	ENSGALG00000006560
chr1:8842406-8843008	chr1	8842406	8843008	603	chr1:8824964-8995709	SEMA3A	ENSGALG00000006560	yes	2
chr1:8854783-8855049	chr1	8854783	8855049	267	chr1:8824964-8995709	SEMA3A	ENSGALG00000006560
chr1:8867796-8868532	chr1	8867796	8868532	737	chr1:8824964-8995709	SEMA3A	ENSGALG00000006560	yes	2
chr1:8875513-8875865	chr1	8875513	8875865	353	chr1:8824964-8995709	SEMA3A	ENSGALG00000006560
chr1:8881763-8882307	chr1	8881763	8882307	545	chr1:8824964-8995709	SEMA3A	ENSGALG00000006560	yes	3
chr1:8898613-8898920	chr1	8898613	8898920	308	chr1:8824964-8995709	SEMA3A	ENSGALG00000006560	yes	3
chr1:8899124-8900578	chr1	8899124	8900578	1455	chr1:8824964-8995709	SEMA3A	ENSGALG00000006560	yes	5
chr1:8920472-8920957	chr1	8920472	8920957	486	chr1:8824964-8995709	SEMA3A	ENSGALG00000006560	yes	5
chr1:8921083-8921384	chr1	8921083	8921384	302	chr1:8824964-8995709	SEMA3A	ENSGALG00000006560	yes	3
chr1:8923103-8923882	chr1	8923103	8923882	780	chr1:8824964-8995709	SEMA3A	ENSGALG00000006560	yes	2
chr1:8930124-8930479	chr1	8930124	8930479	356	chr1:8824964-8995709	SEMA3A	ENSGALG00000006560	yes	5
chr1:8934404-8934691	chr1	8934404	8934691	288	chr1:8824964-8995709	SEMA3A	ENSGALG00000006560	yes	3
chr1:8935160-8935765	chr1	8935160	8935765	606	chr1:8824964-8995709	SEMA3A	ENSGALG00000006560	yes	3
chr1:8945181-8945587	chr1	8945181	8945587	407	chr1:8824964-8995709	SEMA3A	ENSGALG00000006560	yes	5
chr1:8946646-8947465	chr1	8946646	8947465	820	chr1:8824964-8995709	SEMA3A	ENSGALG00000006560	yes	5
chr1:8955706-8956191	chr1	8955706	8956191	486	chr1:8824964-8995709	SEMA3A	ENSGALG00000006560	yes	3
chr1:8969483-8970162	chr1	8969483	8970162	680	chr1:8824964-8995709	SEMA3A	ENSGALG00000006560	yes	2
chr1:8981315-8981550	chr1	8981315	8981550	236	chr1:8824964-8995709	SEMA3A	ENSGALG00000006560
chr1:8987662-8987914	chr1	8987662	8987914	253	chr1:8824964-8995709	SEMA3A	ENSGALG00000006560
chr1:9015664-9016290	chr1	9015664	9016290	627	chr1:8824964-8995709	SEMA3A	ENSGALG00000006560
chr1:9019508-9019852	chr1	9019508	9019852	345	chr1:8824964-8995709	SEMA3A	ENSGALG00000006560
chr1:9029766-9030046	chr1	9029766	9030046	281	chr1:8824964-8995709	SEMA3A	ENSGALG00000006560	yes	1
chr1:9030406-9030604	chr1	9030406	9030604	199	chr1:8824964-8995709	SEMA3A	ENSGALG00000006560	yes	1
chr1:9031312-9032250	chr1	9031312	9032250	939	chr1:8824964-8995709	SEMA3A	ENSGALG00000006560	yes	1
chr1:9033433-9033636	chr1	9033433	9033636	204	chr1:8824964-8995709	SEMA3A	ENSGALG00000006560	yes	1
chr1:9055506-9055773	chr1	9055506	9055773	268	chr1:8824964-8995709	SEMA3A	ENSGALG00000006560	yes	5
chr1:9063422-9064111	chr1	9063422	9064111	690	chr1:8824964-8995709	SEMA3A	ENSGALG00000006560	yes	5
chr1:9069439-9069836	chr1	9069439	9069836	398	chr1:8824964-8995709	SEMA3A	ENSGALG00000006560
chr1:9113159-9113942	chr1	9113159	9113942	784	chr1:8824964-8995709	SEMA3A	ENSGALG00000006560	yes	2
chr1:9118599-9119165	chr1	9118599	9119165	567	chr1:8824964-8995709	SEMA3A	ENSGALG00000006560
chr1:9176113-9176702	chr1	9176113	9176702	590	chr1:9507267-9637821	SEMA3E	ENSGALG00000038225
chr1:9176983-9177465	chr1	9176983	9177465	483	chr1:9507267-9637821	SEMA3E	ENSGALG00000038225
chr1:9227571-9228080	chr1	9227571	9228080	510	chr1:9507267-9637821	SEMA3E	ENSGALG00000038225	yes	3
chr1:9246608-9247385	chr1	9246608	9247385	778	chr1:9507267-9637821	SEMA3E	ENSGALG00000038225	yes	2
chr1:9287907-9288279	chr1	9287907	9288279	373	chr1:9507267-9637821	SEMA3E	ENSGALG00000038225	yes	5
chr1:9288391-9288693	chr1	9288391	9288693	303	chr1:9507267-9637821	SEMA3E	ENSGALG00000038225
chr1:9300158-9301024	chr1	9300158	9301024	867	chr1:9507267-9637821	SEMA3E	ENSGALG00000038225
chr1:9310225-9310515	chr1	9310225	9310515	291	chr1:9507267-9637821	SEMA3E	ENSGALG00000038225	yes	6
chr1:9310897-9311130	chr1	9310897	9311130	234	chr1:9507267-9637821	SEMA3E	ENSGALG00000038225	yes	6
chr1:9335460-9335762	chr1	9335460	9335762	303	chr1:9507267-9637821	SEMA3E	ENSGALG00000038225
chr1:9347281-9347644	chr1	9347281	9347644	364	chr1:9507267-9637821	SEMA3E	ENSGALG00000038225	yes	3
chr1:9353209-9353753	chr1	9353209	9353753	545	chr1:9507267-9637821	SEMA3E	ENSGALG00000038225
chr1:9367449-9367692	chr1	9367449	9367692	244	chr1:9507267-9637821	SEMA3E	ENSGALG00000038225
chr1:9369676-9370137	chr1	9369676	9370137	462	chr1:9507267-9637821	SEMA3E	ENSGALG00000038225	yes	2
chr1:9374950-9375214	chr1	9374950	9375214	265	chr1:9507267-9637821	SEMA3E	ENSGALG00000038225	yes	1
chr1:9376788-9377101	chr1	9376788	9377101	314	chr1:9507267-9637821	SEMA3E	ENSGALG00000038225	yes	1
chr1:9377335-9377526	chr1	9377335	9377526	192	chr1:9507267-9637821	SEMA3E	ENSGALG00000038225	yes	1
chr1:9378044-9378349	chr1	9378044	9378349	306	chr1:9507267-9637821	SEMA3E	ENSGALG00000038225	yes	1
chr1:9378417-9378957	chr1	9378417	9378957	541	chr1:9507267-9637821	SEMA3E	ENSGALG00000038225	yes	1
chr1:9379757-9380030	chr1	9379757	9380030	274	chr1:9507267-9637821	SEMA3E	ENSGALG00000038225	yes	1
chr1:9381682-9381914	chr1	9381682	9381914	233	chr1:9507267-9637821	SEMA3E	ENSGALG00000038225	yes	1
chr1:9383593-9383926	chr1	9383593	9383926	334	chr1:9507267-9637821	SEMA3E	ENSGALG00000038225	yes	2
chr1:9402294-9402744	chr1	9402294	9402744	451	chr1:9507267-9637821	SEMA3E	ENSGALG00000038225	yes	3
chr1:9403072-9403602	chr1	9403072	9403602	531	chr1:9507267-9637821	SEMA3E	ENSGALG00000038225
chr1:9415522-9416058	chr1	9415522	9416058	537	chr1:9507267-9637821	SEMA3E	ENSGALG00000038225	yes	2
chr1:9418606-9418808	chr1	9418606	9418808	203	chr1:9507267-9637821	SEMA3E	ENSGALG00000038225	yes	2
chr1:9436015-9436529	chr1	9436015	9436529	515	chr1:9507267-9637821	SEMA3E	ENSGALG00000038225	yes	2
chr1:9453389-9454186	chr1	9453389	9454186	798	chr1:9507267-9637821	SEMA3E	ENSGALG00000038225	yes	5
chr1:9456464-9457263	chr1	9456464	9457263	800	chr1:9507267-9637821	SEMA3E	ENSGALG00000038225	yes	2
chr1:9471624-9472301	chr1	9471624	9472301	678	chr1:9507267-9637821	SEMA3E	ENSGALG00000038225	yes	3
chr1:9472778-9473648	chr1	9472778	9473648	871	chr1:9507267-9637821	SEMA3E	ENSGALG00000038225	yes	5
chr1:9482067-9482941	chr1	9482067	9482941	875	chr1:9507267-9637821	SEMA3E	ENSGALG00000038225	yes	5
chr1:9486296-9486820	chr1	9486296	9486820	525	chr1:9507267-9637821	SEMA3E	ENSGALG00000038225	yes	3
chr1:9503153-9503344	chr1	9503153	9503344	192	chr1:9507267-9637821	SEMA3E	ENSGALG00000038225	yes	2
chr1:9504099-9504596	chr1	9504099	9504596	498	chr1:9507267-9637821	SEMA3E	ENSGALG00000038225
chr1:9506442-9507174	chr1	9506442	9507174	733	chr1:9507267-9637821	SEMA3E	ENSGALG00000038225
chr1:9510019-9510227	chr1	9510019	9510227	209	chr1:9507267-9637821	SEMA3E	ENSGALG00000038225	yes	6
chr1:9536298-9536973	chr1	9536298	9536973	676	chr1:9507267-9637821	SEMA3E	ENSGALG00000038225	yes	6
chr1:9561937-9562367	chr1	9561937	9562367	431	chr1:9507267-9637821	SEMA3E	ENSGALG00000038225	yes	3
chr1:9565371-9565634	chr1	9565371	9565634	264	chr1:9507267-9637821	SEMA3E	ENSGALG00000038225	yes	3
chr1:9571226-9571691	chr1	9571226	9571691	466	chr1:9507267-9637821	SEMA3E	ENSGALG00000038225	yes	6
chr1:9576996-9577345	chr1	9576996	9577345	350	chr1:9507267-9637821	SEMA3E	ENSGALG00000038225	yes	6
chr1:9603453-9604218	chr1	9603453	9604218	766	chr1:9507267-9637821	SEMA3E	ENSGALG00000038225	yes	6
chr1:9607848-9608123	chr1	9607848	9608123	276	chr1:9507267-9637821	SEMA3E	ENSGALG00000038225	yes	2
chr1:9631723-9632316	chr1	9631723	9632316	594	chr1:9732868-9752834	NA	ENSGALG00000037435
chr1:9642569-9642788	chr1	9642569	9642788	220	chr1:9732868-9752834	NA	ENSGALG00000037435	yes	5
chr1:9660460-9660755	chr1	9660460	9660755	296	chr1:9732868-9752834	NA	ENSGALG00000037435	yes	6
chr1:9661334-9661880	chr1	9661334	9661880	547	chr1:9732868-9752834	NA	ENSGALG00000037435	yes	3
chr1:9666363-9666777	chr1	9666363	9666777	415	chr1:9732868-9752834	NA	ENSGALG00000037435	yes	3
chr1:9674153-9674368	chr1	9674153	9674368	216	chr1:9732868-9752834	NA	ENSGALG00000037435
chr1:9677537-9678247	chr1	9677537	9678247	711	chr1:9732868-9752834	NA	ENSGALG00000037435
chr1:9691767-9692096	chr1	9691767	9692096	330	chr1:9732868-9752834	NA	ENSGALG00000037435	yes	2
chr1:9693539-9693808	chr1	9693539	9693808	270	chr1:9732868-9752834	NA	ENSGALG00000037435	yes	5
chr1:9696400-9696636	chr1	9696400	9696636	237	chr1:9732868-9752834	NA	ENSGALG00000037435
chr1:9732270-9734090	chr1	9732270	9734090	1821	chr1:9732868-9752834	NA	ENSGALG00000037435
chr1:9743203-9743616	chr1	9743203	9743616	414	chr1:9732868-9752834	NA	ENSGALG00000037435	yes	3
chr1:9745717-9746052	chr1	9745717	9746052	336	chr1:9732868-9752834	NA	ENSGALG00000037435	yes	3
chr1:9783563-9784354	chr1	9783563	9784354	792	chr1:9732868-9752834	NA	ENSGALG00000037435
chr1:9790477-9790963	chr1	9790477	9790963	487	chr1:9732868-9752834	NA	ENSGALG00000037435
chr1:9792494-9792816	chr1	9792494	9792816	323	chr1:9732868-9752834	NA	ENSGALG00000037435	yes	5
chr1:9813445-9813891	chr1	9813445	9813891	447	chr1:9891183-9921006	NA	ENSGALG00000039659
chr1:9839470-9839866	chr1	9839470	9839866	397	chr1:9891183-9921006	NA	ENSGALG00000039659
chr1:9851571-9852222	chr1	9851571	9852222	652	chr1:9891183-9921006	NA	ENSGALG00000039659
chr1:9910398-9911107	chr1	9910398	9911107	710	chr1:9891183-9921006	NA	ENSGALG00000039659
chr1:9932100-9932916	chr1	9932100	9932916	817	chr1:9891183-9921006	NA	ENSGALG00000039659	yes	5
chr1:9934137-9935013	chr1	9934137	9935013	877	chr1:9891183-9921006	NA	ENSGALG00000039659	yes	2
chr1:9964178-9964586	chr1	9964178	9964586	409	chr1:9982718-10003976	NA	ENSGALG00000040151	yes	2
chr1:9969540-9970003	chr1	9969540	9970003	464	chr1:9982718-10003976	NA	ENSGALG00000040151	yes	3
chr1:10002007-10002576	chr1	10002007	10002576	570	chr1:9982718-10003976	NA	ENSGALG00000040151	yes	2
chr1:10005078-10005403	chr1	10005078	10005403	326	chr1:9982718-10003976	NA	ENSGALG00000040151
chr1:10043209-10043557	chr1	10043209	10043557	349	chr1:10052151-10057347	NA	ENSGALG00000034492	yes	2
chr1:10053995-10054296	chr1	10053995	10054296	302	chr1:10052151-10057347	NA	ENSGALG00000034492	yes	2
chr1:10057293-10057853	chr1	10057293	10057853	561	chr1:10052151-10057347	NA	ENSGALG00000034492	yes	5
chr1:10064663-10064946	chr1	10064663	10064946	284	chr1:10052151-10057347	NA	ENSGALG00000034492
chr1:10071586-10071838	chr1	10071586	10071838	253	chr1:10052151-10057347	NA	ENSGALG00000034492	yes	3
chr1:10072819-10073237	chr1	10072819	10073237	419	chr1:10052151-10057347	NA	ENSGALG00000034492
chr1:10073952-10074230	chr1	10073952	10074230	279	chr1:10052151-10057347	NA	ENSGALG00000034492	yes	2
chr1:10079599-10079792	chr1	10079599	10079792	194	chr1:10052151-10057347	NA	ENSGALG00000034492	yes	3
chr1:10106649-10107362	chr1	10106649	10107362	714	chr1:10052151-10057347	NA	ENSGALG00000034492	yes	3
chr1:10134086-10134539	chr1	10134086	10134539	454	chr1:10052151-10057347	NA	ENSGALG00000034492	yes	2
chr1:10134581-10134829	chr1	10134581	10134829	249	chr1:10052151-10057347	NA	ENSGALG00000034492	yes	5
chr1:10138238-10138535	chr1	10138238	10138535	298	chr1:10220631-10584619	CACNA2D1	ENSGALG00000008486	yes	3
chr1:10158549-10159035	chr1	10158549	10159035	487	chr1:10220631-10584619	CACNA2D1	ENSGALG00000008486	yes	6
chr1:10194883-10195216	chr1	10194883	10195216	334	chr1:10220631-10584619	CACNA2D1	ENSGALG00000008486	yes	2
chr1:10201995-10203086	chr1	10201995	10203086	1092	chr1:10220631-10584619	CACNA2D1	ENSGALG00000008486
chr1:10210812-10211668	chr1	10210812	10211668	857	chr1:10220631-10584619	CACNA2D1	ENSGALG00000008486	yes	3
chr1:10219762-10221725	chr1	10219762	10221725	1964	chr1:10220631-10584619	CACNA2D1	ENSGALG00000008486
chr1:10238079-10238366	chr1	10238079	10238366	288	chr1:10220631-10584619	CACNA2D1	ENSGALG00000008486
chr1:10260814-10261934	chr1	10260814	10261934	1121	chr1:10220631-10584619	CACNA2D1	ENSGALG00000008486	yes	3
chr1:10268883-10269942	chr1	10268883	10269942	1060	chr1:10220631-10584619	CACNA2D1	ENSGALG00000008486
chr1:10298756-10299399	chr1	10298756	10299399	644	chr1:10220631-10584619	CACNA2D1	ENSGALG00000008486
chr1:10310832-10311574	chr1	10310832	10311574	743	chr1:10220631-10584619	CACNA2D1	ENSGALG00000008486	yes	2
chr1:10324167-10324691	chr1	10324167	10324691	525	chr1:10220631-10584619	CACNA2D1	ENSGALG00000008486	yes	2
chr1:10326441-10327320	chr1	10326441	10327320	880	chr1:10220631-10584619	CACNA2D1	ENSGALG00000008486	yes	2
chr1:10349933-10350229	chr1	10349933	10350229	297	chr1:10220631-10584619	CACNA2D1	ENSGALG00000008486	yes	5
chr1:10354887-10355468	chr1	10354887	10355468	582	chr1:10220631-10584619	CACNA2D1	ENSGALG00000008486
chr1:10356405-10356848	chr1	10356405	10356848	444	chr1:10220631-10584619	CACNA2D1	ENSGALG00000008486	yes	6
chr1:10357292-10357872	chr1	10357292	10357872	581	chr1:10220631-10584619	CACNA2D1	ENSGALG00000008486
chr1:10358846-10359133	chr1	10358846	10359133	288	chr1:10220631-10584619	CACNA2D1	ENSGALG00000008486
chr1:10368974-10369626	chr1	10368974	10369626	653	chr1:10220631-10584619	CACNA2D1	ENSGALG00000008486	yes	2
chr1:10489738-10490500	chr1	10489738	10490500	763	chr1:10650557-10710329	HGF	ENSGALG00000033974	yes	5	6
chr1:10496662-10497038	chr1	10496662	10497038	377	chr1:10650557-10710329	HGF	ENSGALG00000033974			6
chr1:10502327-10502684	chr1	10502327	10502684	358	chr1:10650557-10710329	HGF	ENSGALG00000033974	yes	3	6
chr1:10516981-10517261	chr1	10516981	10517261	281	chr1:10650557-10710329	HGF	ENSGALG00000033974	yes	3	6
chr1:10521868-10522122	chr1	10521868	10522122	255	chr1:10650557-10710329	HGF	ENSGALG00000033974	yes	2	6
chr1:10526807-10527883	chr1	10526807	10527883	1077	chr1:10650557-10710329	HGF	ENSGALG00000033974			6
chr1:10554104-10554640	chr1	10554104	10554640	537	chr1:10650557-10710329	HGF	ENSGALG00000033974	yes	3	6
chr1:10570582-10571167	chr1	10570582	10571167	586	chr1:10650557-10710329	HGF	ENSGALG00000033974			6
chr1:10574156-10574552	chr1	10574156	10574552	397	chr1:10650557-10710329	HGF	ENSGALG00000033974			6
chr1:10584892-10586070	chr1	10584892	10586070	1179	chr1:10650557-10710329	HGF	ENSGALG00000033974			6
chr1:10608098-10608495	chr1	10608098	10608495	398	chr1:10650557-10710329	HGF	ENSGALG00000033974	yes	6	6
chr1:10629886-10630412	chr1	10629886	10630412	527	chr1:10650557-10710329	HGF	ENSGALG00000033974	yes	3	6
chr1:10649839-10651259	chr1	10649839	10651259	1421	chr1:10650557-10710329	HGF	ENSGALG00000033974			6
chr1:10664631-10664831	chr1	10664631	10664831	201	chr1:10650557-10710329	HGF	ENSGALG00000033974			6
chr1:10667726-10668584	chr1	10667726	10668584	859	chr1:10650557-10710329	HGF	ENSGALG00000033974	yes	2	6
chr1:10678659-10679903	chr1	10678659	10679903	1245	chr1:10650557-10710329	HGF	ENSGALG00000033974	yes	6	6
chr1:10716452-10717068	chr1	10716452	10717068	617	chr1:10650557-10710329	HGF	ENSGALG00000033974			6
chr1:10719597-10720299	chr1	10719597	10720299	703	chr1:10650557-10710329	HGF	ENSGALG00000033974			6
chr1:10735076-10735373	chr1	10735076	10735373	298	chr1:10650557-10710329	HGF	ENSGALG00000033974	yes	6	6
chr1:10750499-10751240	chr1	10750499	10751240	742	chr1:10650557-10710329	HGF	ENSGALG00000033974	yes	3	6
chr1:10753212-10753872	chr1	10753212	10753872	661	chr1:10650557-10710329	HGF	ENSGALG00000033974	yes	2	6
chr1:10765884-10766301	chr1	10765884	10766301	418	chr1:10650557-10710329	HGF	ENSGALG00000033974	yes	1	6
chr1:10771688-10772721	chr1	10771688	10772721	1034	chr1:10650557-10710329	HGF	ENSGALG00000033974	yes	6	6
chr1:10773553-10774074	chr1	10773553	10774074	522	chr1:10650557-10710329	HGF	ENSGALG00000033974	yes	6	6
chr1:10777061-10777585	chr1	10777061	10777585	525	chr1:10650557-10710329	HGF	ENSGALG00000033974	yes	6	6
chr1:10784696-10785136	chr1	10784696	10785136	441	chr1:10650557-10710329	HGF	ENSGALG00000033974	yes	6	6
chr1:10800287-10800593	chr1	10800287	10800593	307	chr1:10650557-10710329	HGF	ENSGALG00000033974			6
chr1:10803803-10804124	chr1	10803803	10804124	322	chr1:10650557-10710329	HGF	ENSGALG00000033974	yes	5	6
chr1:10811372-10811624	chr1	10811372	10811624	253	chr1:10650557-10710329	HGF	ENSGALG00000033974			6
chr1:10815973-10816504	chr1	10815973	10816504	532	chr1:10650557-10710329	HGF	ENSGALG00000033974	yes	2	6
chr1:10817638-10818389	chr1	10817638	10818389	752	chr1:10650557-10710329	HGF	ENSGALG00000033974	yes	6	6
chr1:10841267-10841801	chr1	10841267	10841801	535	chr1:10650557-10710329	HGF	ENSGALG00000033974	yes	5	6
chr1:10844846-10845289	chr1	10844846	10845289	444	chr1:10650557-10710329	HGF	ENSGALG00000033974	yes	3	6
chr1:10846200-10846427	chr1	10846200	10846427	228	chr1:10650557-10710329	HGF	ENSGALG00000033974			6
chr1:10847485-10847866	chr1	10847485	10847866	382	chr1:11044256-11159489	SEMA3C	ENSGALG00000040444	yes	3	5
chr1:10898643-10899054	chr1	10898643	10899054	412	chr1:11044256-11159489	SEMA3C	ENSGALG00000040444	yes	2	5
chr1:10904840-10905627	chr1	10904840	10905627	788	chr1:11044256-11159489	SEMA3C	ENSGALG00000040444	yes	2	5
chr1:10910652-10911131	chr1	10910652	10911131	480	chr1:11044256-11159489	SEMA3C	ENSGALG00000040444	yes	6	5
chr1:10913028-10913354	chr1	10913028	10913354	327	chr1:11044256-11159489	SEMA3C	ENSGALG00000040444	yes	2	5
chr1:10920039-10920580	chr1	10920039	10920580	542	chr1:11044256-11159489	SEMA3C	ENSGALG00000040444	yes	5	5
chr1:10920749-10921129	chr1	10920749	10921129	381	chr1:11044256-11159489	SEMA3C	ENSGALG00000040444	yes	2	5
chr1:10938886-10939214	chr1	10938886	10939214	329	chr1:11044256-11159489	SEMA3C	ENSGALG00000040444	yes	2	5
chr1:10939901-10940534	chr1	10939901	10940534	634	chr1:11044256-11159489	SEMA3C	ENSGALG00000040444	yes	5	5
chr1:10968365-10969004	chr1	10968365	10969004	640	chr1:11044256-11159489	SEMA3C	ENSGALG00000040444	yes	3	5
chr1:10974613-10974887	chr1	10974613	10974887	275	chr1:11044256-11159489	SEMA3C	ENSGALG00000040444			5
chr1:10976689-10976921	chr1	10976689	10976921	233	chr1:11044256-11159489	SEMA3C	ENSGALG00000040444			5
chr1:10977127-10977646	chr1	10977127	10977646	520	chr1:11044256-11159489	SEMA3C	ENSGALG00000040444	yes	5	5
chr1:10983280-10983581	chr1	10983280	10983581	302	chr1:11044256-11159489	SEMA3C	ENSGALG00000040444	yes	2	5
chr1:11013669-11014275	chr1	11013669	11014275	607	chr1:11044256-11159489	SEMA3C	ENSGALG00000040444	yes	5	5
chr1:11021936-11022255	chr1	11021936	11022255	320	chr1:11044256-11159489	SEMA3C	ENSGALG00000040444			5
chr1:11025289-11025693	chr1	11025289	11025693	405	chr1:11044256-11159489	SEMA3C	ENSGALG00000040444			5
chr1:11030411-11030951	chr1	11030411	11030951	541	chr1:11044256-11159489	SEMA3C	ENSGALG00000040444	yes	5	5
chr1:11040094-11041201	chr1	11040094	11041201	1108	chr1:11044256-11159489	SEMA3C	ENSGALG00000040444			5
chr1:11047175-11047827	chr1	11047175	11047827	653	chr1:11044256-11159489	SEMA3C	ENSGALG00000040444	yes	6	5
chr1:11048469-11048796	chr1	11048469	11048796	328	chr1:11044256-11159489	SEMA3C	ENSGALG00000040444	yes	2	5
chr1:11071199-11071493	chr1	11071199	11071493	295	chr1:11044256-11159489	SEMA3C	ENSGALG00000040444	yes	5	5
chr1:11085477-11086031	chr1	11085477	11086031	555	chr1:11044256-11159489	SEMA3C	ENSGALG00000040444	yes	6	5
chr1:11087437-11087657	chr1	11087437	11087657	221	chr1:11044256-11159489	SEMA3C	ENSGALG00000040444			5
chr1:11091819-11092274	chr1	11091819	11092274	456	chr1:11044256-11159489	SEMA3C	ENSGALG00000040444	yes	6	5
chr1:11097908-11098581	chr1	11097908	11098581	674	chr1:11044256-11159489	SEMA3C	ENSGALG00000040444	yes	3	5
chr1:11099316-11099649	chr1	11099316	11099649	334	chr1:11044256-11159489	SEMA3C	ENSGALG00000040444	yes	3	5
chr1:11103281-11104723	chr1	11103281	11104723	1443	chr1:11044256-11159489	SEMA3C	ENSGALG00000040444	yes	2	5
chr1:11129825-11130077	chr1	11129825	11130077	253	chr1:11044256-11159489	SEMA3C	ENSGALG00000040444	yes	5	5
chr1:11130227-11130707	chr1	11130227	11130707	481	chr1:11044256-11159489	SEMA3C	ENSGALG00000040444	yes	3	5
chr1:11130918-11131534	chr1	11130918	11131534	617	chr1:11044256-11159489	SEMA3C	ENSGALG00000040444	yes	2	5
chr1:11140919-11141393	chr1	11140919	11141393	475	chr1:11182192-11218268	NA	ENSGALG00000008439	yes	3
chr1:11144543-11144876	chr1	11144543	11144876	334	chr1:11182192-11218268	NA	ENSGALG00000008439	yes	5
chr1:11145187-11145955	chr1	11145187	11145955	769	chr1:11182192-11218268	NA	ENSGALG00000008439
chr1:11150453-11151131	chr1	11150453	11151131	679	chr1:11182192-11218268	NA	ENSGALG00000008439	yes	2
chr1:11156162-11156776	chr1	11156162	11156776	615	chr1:11182192-11218268	NA	ENSGALG00000008439	yes	2
chr1:11169935-11170671	chr1	11169935	11170671	737	chr1:11182192-11218268	NA	ENSGALG00000008439	yes	3
chr1:11170746-11171000	chr1	11170746	11171000	255	chr1:11182192-11218268	NA	ENSGALG00000008439	yes	2
chr1:11172079-11172489	chr1	11172079	11172489	411	chr1:11182192-11218268	NA	ENSGALG00000008439	yes	2
chr1:11174206-11174658	chr1	11174206	11174658	453	chr1:11182192-11218268	NA	ENSGALG00000008439
chr1:11174845-11175223	chr1	11174845	11175223	379	chr1:11182192-11218268	NA	ENSGALG00000008439
chr1:11178393-11178893	chr1	11178393	11178893	501	chr1:11182192-11218268	NA	ENSGALG00000008439
chr1:11219848-11220664	chr1	11219848	11220664	817	chr1:11182192-11218268	NA	ENSGALG00000008439
chr1:11287287-11287776	chr1	11287287	11287776	490	chr1:11261662-11291903	GNAT3	ENSGALG00000008427	yes	3
chr1:11293531-11294702	chr1	11293531	11294702	1172	chr1:11261662-11291903	GNAT3	ENSGALG00000008427
chr1:11295424-11295905	chr1	11295424	11295905	482	chr1:11261662-11291903	GNAT3	ENSGALG00000008427	yes	3
chr1:11299319-11299883	chr1	11299319	11299883	565	chr1:11261662-11291903	GNAT3	ENSGALG00000008427	yes	2
chr1:11332361-11332757	chr1	11332361	11332757	397	chr1:11261662-11291903	GNAT3	ENSGALG00000008427	yes	2
chr1:11342659-11342937	chr1	11342659	11342937	279	chr1:11370427-11403687	GNAI1	ENSGALG00000008382
chr1:11348454-11348724	chr1	11348454	11348724	271	chr1:11370427-11403687	GNAI1	ENSGALG00000008382	yes	5
chr1:11350684-11350961	chr1	11350684	11350961	278	chr1:11370427-11403687	GNAI1	ENSGALG00000008382	yes	6
chr1:11365361-11366793	chr1	11365361	11366793	1433	chr1:11370427-11403687	GNAI1	ENSGALG00000008382
chr1:11378519-11378747	chr1	11378519	11378747	229	chr1:11370427-11403687	GNAI1	ENSGALG00000008382	yes	5
chr1:11384061-11384614	chr1	11384061	11384614	554	chr1:11370427-11403687	GNAI1	ENSGALG00000008382	yes	2
chr1:11402832-11404630	chr1	11402832	11404630	1799	chr1:11370427-11403687	GNAI1	ENSGALG00000008382
chr1:11423211-11423845	chr1	11423211	11423845	635	chr1:11370427-11403687	GNAI1	ENSGALG00000008382	yes	2
chr1:11426701-11427060	chr1	11426701	11427060	360	chr1:11370427-11403687	GNAI1	ENSGALG00000008382	yes	5
chr1:11427456-11427744	chr1	11427456	11427744	289	chr1:11370427-11403687	GNAI1	ENSGALG00000008382	yes	2
chr1:11428485-11428747	chr1	11428485	11428747	263	chr1:11370427-11403687	GNAI1	ENSGALG00000008382	yes	2
chr1:11436150-11436776	chr1	11436150	11436776	627	chr1:11370427-11403687	GNAI1	ENSGALG00000008382	yes	2
chr1:11439639-11439995	chr1	11439639	11439995	357	chr1:11370427-11403687	GNAI1	ENSGALG00000008382	yes	5
chr1:11440036-11440652	chr1	11440036	11440652	617	chr1:11370427-11403687	GNAI1	ENSGALG00000008382	yes	5
chr1:11441389-11441622	chr1	11441389	11441622	234	chr1:11370427-11403687	GNAI1	ENSGALG00000008382	yes	2
chr1:11446228-11446440	chr1	11446228	11446440	213	chr1:11370427-11403687	GNAI1	ENSGALG00000008382	yes	5
chr1:11451228-11451496	chr1	11451228	11451496	269	chr1:11370427-11403687	GNAI1	ENSGALG00000008382	yes	2
chr1:11488968-11489788	chr1	11488968	11489788	821	chr1:11370427-11403687	GNAI1	ENSGALG00000008382	yes	6
chr1:11495129-11495896	chr1	11495129	11495896	768	chr1:11370427-11403687	GNAI1	ENSGALG00000008382	yes	5
chr1:11502422-11503228	chr1	11502422	11503228	807	chr1:11370427-11403687	GNAI1	ENSGALG00000008382	yes	2
chr1:11510814-11511253	chr1	11510814	11511253	440	chr1:11370427-11403687	GNAI1	ENSGALG00000008382	yes	5
chr1:11516259-11516821	chr1	11516259	11516821	563	chr1:11370427-11403687	GNAI1	ENSGALG00000008382	yes	5
chr1:11518523-11518873	chr1	11518523	11518873	351	chr1:11370427-11403687	GNAI1	ENSGALG00000008382	yes	2
chr1:11520940-11521198	chr1	11520940	11521198	259	chr1:11370427-11403687	GNAI1	ENSGALG00000008382	yes	2
chr1:11522119-11522485	chr1	11522119	11522485	367	chr1:11370427-11403687	GNAI1	ENSGALG00000008382	yes	5
chr1:11525671-11526044	chr1	11525671	11526044	374	chr1:11370427-11403687	GNAI1	ENSGALG00000008382	yes	3
chr1:11547439-11548435	chr1	11547439	11548435	997	chr1:11370427-11403687	GNAI1	ENSGALG00000008382	yes	2
chr1:11556632-11556913	chr1	11556632	11556913	282	chr1:11695658-11696044	NA	ENSGALG00000033870	yes	2
chr1:11570702-11571371	chr1	11570702	11571371	670	chr1:11695658-11696044	NA	ENSGALG00000033870
chr1:11623481-11624527	chr1	11623481	11624527	1047	chr1:11695658-11696044	NA	ENSGALG00000033870	yes	6
chr1:11638463-11639021	chr1	11638463	11639021	559	chr1:11695658-11696044	NA	ENSGALG00000033870	yes	5
chr1:11663119-11663682	chr1	11663119	11663682	564	chr1:11695658-11696044	NA	ENSGALG00000033870
chr1:11663733-11664058	chr1	11663733	11664058	326	chr1:11695658-11696044	NA	ENSGALG00000033870	yes	2
chr1:11674127-11675656	chr1	11674127	11675656	1530	chr1:11695658-11696044	NA	ENSGALG00000033870	yes	2
chr1:11681950-11682845	chr1	11681950	11682845	896	chr1:11695658-11696044	NA	ENSGALG00000033870
chr1:11694539-11696789	chr1	11694539	11696789	2251	chr1:11695658-11696044	NA	ENSGALG00000033870
chr1:11708220-11708743	chr1	11708220	11708743	524	chr1:11695658-11696044	NA	ENSGALG00000033870	yes	2
chr1:11797122-11797550	chr1	11797122	11797550	429	chr1:11695658-11696044	NA	ENSGALG00000033870	yes	2
chr1:11809252-11809824	chr1	11809252	11809824	573	chr1:11695658-11696044	NA	ENSGALG00000033870	yes	5
chr1:11814830-11815192	chr1	11814830	11815192	363	chr1:11695658-11696044	NA	ENSGALG00000033870	yes	2
chr1:11825881-11826140	chr1	11825881	11826140	260	chr1:11695658-11696044	NA	ENSGALG00000033870	yes	2
chr1:11832840-11833201	chr1	11832840	11833201	362	chr1:11695658-11696044	NA	ENSGALG00000033870	yes	5
chr1:11838531-11839220	chr1	11838531	11839220	690	chr1:11695658-11696044	NA	ENSGALG00000033870	yes	5
chr1:11840962-11841394	chr1	11840962	11841394	433	chr1:11695658-11696044	NA	ENSGALG00000033870
chr1:11847596-11848490	chr1	11847596	11848490	895	chr1:11695658-11696044	NA	ENSGALG00000033870	yes	5
chr1:11889963-11890235	chr1	11889963	11890235	273	chr1:11695658-11696044	NA	ENSGALG00000033870
chr1:11892533-11892810	chr1	11892533	11892810	278	chr1:11695658-11696044	NA	ENSGALG00000033870	yes	5
chr1:11903745-11904152	chr1	11903745	11904152	408	chr1:11695658-11696044	NA	ENSGALG00000033870
chr1:11905013-11905498	chr1	11905013	11905498	486	chr1:11695658-11696044	NA	ENSGALG00000033870	yes	5
chr1:11951206-11951615	chr1	11951206	11951615	410	chr1:12120386-12302861	NA	ENSGALG00000038834
chr1:11988232-11988614	chr1	11988232	11988614	383	chr1:12120386-12302861	NA	ENSGALG00000038834
chr1:12018515-12019305	chr1	12018515	12019305	791	chr1:12120386-12302861	NA	ENSGALG00000038834
chr1:12024969-12025546	chr1	12024969	12025546	578	chr1:12120386-12302861	NA	ENSGALG00000038834
chr1:12040341-12040604	chr1	12040341	12040604	264	chr1:12120386-12302861	NA	ENSGALG00000038834
chr1:12046920-12047322	chr1	12046920	12047322	403	chr1:12120386-12302861	NA	ENSGALG00000038834
chr1:12070779-12071243	chr1	12070779	12071243	465	chr1:12120386-12302861	NA	ENSGALG00000038834	yes	5
chr1:12090969-12091470	chr1	12090969	12091470	502	chr1:12120386-12302861	NA	ENSGALG00000038834	yes	2
chr1:12130801-12131352	chr1	12130801	12131352	552	chr1:12120386-12302861	NA	ENSGALG00000038834
chr1:12137100-12137453	chr1	12137100	12137453	354	chr1:12120386-12302861	NA	ENSGALG00000038834	yes	2
chr1:12151811-12152456	chr1	12151811	12152456	646	chr1:12120386-12302861	NA	ENSGALG00000038834	yes	6
chr1:12167031-12167833	chr1	12167031	12167833	803	chr1:12120386-12302861	NA	ENSGALG00000038834	yes	5
chr1:12176069-12176588	chr1	12176069	12176588	520	chr1:12120386-12302861	NA	ENSGALG00000038834	yes	2
chr1:12185159-12185570	chr1	12185159	12185570	412	chr1:12120386-12302861	NA	ENSGALG00000038834
chr1:12192347-12192586	chr1	12192347	12192586	240	chr1:12120386-12302861	NA	ENSGALG00000038834
chr1:12229266-12229499	chr1	12229266	12229499	234	chr1:12120386-12302861	NA	ENSGALG00000038834	yes	5
chr1:12271693-12272600	chr1	12271693	12272600	908	chr1:12373231-12420711	NA	ENSGALG00000008353
chr1:12276080-12276836	chr1	12276080	12276836	757	chr1:12373231-12420711	NA	ENSGALG00000008353
chr1:12297449-12297834	chr1	12297449	12297834	386	chr1:12373231-12420711	NA	ENSGALG00000008353
chr1:12299509-12299905	chr1	12299509	12299905	397	chr1:12373231-12420711	NA	ENSGALG00000008353
chr1:12317126-12317497	chr1	12317126	12317497	372	chr1:12373231-12420711	NA	ENSGALG00000008353	yes	2
chr1:12332826-12333157	chr1	12332826	12333157	332	chr1:12373231-12420711	NA	ENSGALG00000008353	yes	2
chr1:12350673-12351940	chr1	12350673	12351940	1268	chr1:12373231-12420711	NA	ENSGALG00000008353
chr1:12358409-12358963	chr1	12358409	12358963	555	chr1:12373231-12420711	NA	ENSGALG00000008353
chr1:12376163-12377108	chr1	12376163	12377108	946	chr1:12373231-12420711	NA	ENSGALG00000008353	yes	2
chr1:12379537-12379798	chr1	12379537	12379798	262	chr1:12373231-12420711	NA	ENSGALG00000008353	yes	2
chr1:12385931-12386794	chr1	12385931	12386794	864	chr1:12373231-12420711	NA	ENSGALG00000008353	yes	2
chr1:12395241-12396305	chr1	12395241	12396305	1065	chr1:12373231-12420711	NA	ENSGALG00000008353
chr1:12403908-12404474	chr1	12403908	12404474	567	chr1:12373231-12420711	NA	ENSGALG00000008353	yes	2
chr1:12407661-12408099	chr1	12407661	12408099	439	chr1:12373231-12420711	NA	ENSGALG00000008353	yes	5
chr1:12419828-12420061	chr1	12419828	12420061	234	chr1:12373231-12420711	NA	ENSGALG00000008353	yes	5
chr1:12433001-12433564	chr1	12433001	12433564	564	chr1:12373231-12420711	NA	ENSGALG00000008353	yes	2
chr1:12435683-12435949	chr1	12435683	12435949	267	chr1:12373231-12420711	NA	ENSGALG00000008353	yes	3
chr1:12450969-12451385	chr1	12450969	12451385	417	chr1:12441529-12504054	PHTF2	ENSGALG00000008335	yes	2
chr1:12456728-12456979	chr1	12456728	12456979	252	chr1:12441529-12504054	PHTF2	ENSGALG00000008335	yes	2
chr1:12485390-12485876	chr1	12485390	12485876	487	chr1:12441529-12504054	PHTF2	ENSGALG00000008335	yes	2
chr1:12486729-12487565	chr1	12486729	12487565	837	chr1:12441529-12504054	PHTF2	ENSGALG00000008335	yes	6
chr1:12492448-12493370	chr1	12492448	12493370	923	chr1:12441529-12504054	PHTF2	ENSGALG00000008335	yes	3
chr1:12503273-12504994	chr1	12503273	12504994	1722	chr1:12504428-12508654	TMEM60	ENSGALG00000008330
chr1:12521427-12522689	chr1	12521427	12522689	1263	chr1:12504428-12508654	TMEM60	ENSGALG00000008330	yes	3
chr1:12542523-12543072	chr1	12542523	12543072	550	chr1:12517000-12559907	RSBN1L	ENSGALG00000008328	yes	2
chr1:12553686-12554445	chr1	12553686	12554445	760	chr1:12517000-12559907	RSBN1L	ENSGALG00000008328	yes	3
chr1:12558721-12560941	chr1	12558721	12560941	2221	chr1:12517000-12559907	RSBN1L	ENSGALG00000008328
chr1:12565901-12566593	chr1	12565901	12566593	693	chr1:12517000-12559907	RSBN1L	ENSGALG00000008328
chr1:12571120-12571772	chr1	12571120	12571772	653	chr1:12517000-12559907	RSBN1L	ENSGALG00000008328	yes	5
chr1:12612196-12612461	chr1	12612196	12612461	266	chr1:12599372-12606519	NA	ENSGALG00000042569	yes	5
chr1:12620367-12621033	chr1	12620367	12621033	667	chr1:12599372-12606519	NA	ENSGALG00000042569	yes	2
chr1:12624279-12624544	chr1	12624279	12624544	266	chr1:12599372-12606519	NA	ENSGALG00000042569
chr1:12630993-12631746	chr1	12630993	12631746	754	chr1:12599372-12606519	NA	ENSGALG00000042569	yes	5
chr1:12640496-12642947	chr1	12640496	12642947	2452	chr1:12676726-12723229	GSAP	ENSGALG00000008312
chr1:12655765-12656251	chr1	12655765	12656251	487	chr1:12676726-12723229	GSAP	ENSGALG00000008312	yes	2
chr1:12663993-12665028	chr1	12663993	12665028	1036	chr1:12676726-12723229	GSAP	ENSGALG00000008312
chr1:12669860-12670477	chr1	12669860	12670477	618	chr1:12676726-12723229	GSAP	ENSGALG00000008312	yes	5
chr1:12670938-12671329	chr1	12670938	12671329	392	chr1:12676726-12723229	GSAP	ENSGALG00000008312	yes	2
chr1:12676068-12677346	chr1	12676068	12677346	1279	chr1:12676726-12723229	GSAP	ENSGALG00000008312
chr1:12685167-12685373	chr1	12685167	12685373	207	chr1:12676726-12723229	GSAP	ENSGALG00000008312	yes	2
chr1:12701479-12702092	chr1	12701479	12702092	614	chr1:12676726-12723229	GSAP	ENSGALG00000008312	yes	2
chr1:12707386-12707700	chr1	12707386	12707700	315	chr1:12724257-12735670	NA	ENSGALG00000046379	yes	2
chr1:12711056-12711578	chr1	12711056	12711578	523	chr1:12724257-12735670	NA	ENSGALG00000046379
chr1:12716081-12716839	chr1	12716081	12716839	759	chr1:12724257-12735670	NA	ENSGALG00000046379
chr1:12717142-12717501	chr1	12717142	12717501	360	chr1:12724257-12735670	NA	ENSGALG00000046379
chr1:12728536-12728798	chr1	12728536	12728798	263	chr1:12724257-12735670	NA	ENSGALG00000046379	yes	6
chr1:12759798-12760313	chr1	12759798	12760313	516	chr1:12776938-12782933	FGL2	ENSGALG00000008306	yes	2
chr1:12777648-12777841	chr1	12777648	12777841	194	chr1:12776938-12782933	FGL2	ENSGALG00000008306
chr1:12796297-12797785	chr1	12796297	12797785	1489	chr1:12796709-12835386	FAM185A	ENSGALG00000008301
chr1:12797824-12798015	chr1	12797824	12798015	192	chr1:12796709-12835386	FAM185A	ENSGALG00000008301	yes	2
chr1:12806500-12807397	chr1	12806500	12807397	898	chr1:12796709-12835386	FAM185A	ENSGALG00000008301	yes	2
chr1:12808086-12808292	chr1	12808086	12808292	207	chr1:12796709-12835386	FAM185A	ENSGALG00000008301
chr1:12808333-12808692	chr1	12808333	12808692	360	chr1:12796709-12835386	FAM185A	ENSGALG00000008301	yes	3
chr1:12825380-12826068	chr1	12825380	12826068	689	chr1:12796709-12835386	FAM185A	ENSGALG00000008301	yes	2
chr1:12839259-12839615	chr1	12839259	12839615	357	chr1:12869754-12885148	LRRC17	ENSGALG00000008298	yes	5	5
chr1:12839674-12840654	chr1	12839674	12840654	981	chr1:12869754-12885148	LRRC17	ENSGALG00000008298	yes	5	5
chr1:12841649-12842315	chr1	12841649	12842315	667	chr1:12869754-12885148	LRRC17	ENSGALG00000008298	yes	2	5
chr1:12849118-12849485	chr1	12849118	12849485	368	chr1:12869754-12885148	LRRC17	ENSGALG00000008298	yes	2	5
chr1:12852817-12853063	chr1	12852817	12853063	247	chr1:12869754-12885148	LRRC17	ENSGALG00000008298	yes	2	5
chr1:12857457-12857851	chr1	12857457	12857851	395	chr1:12869754-12885148	LRRC17	ENSGALG00000008298	yes	2	5
chr1:12864710-12864976	chr1	12864710	12864976	267	chr1:12869754-12885148	LRRC17	ENSGALG00000008298	yes	3	5
chr1:12869258-12869928	chr1	12869258	12869928	671	chr1:12869754-12885148	LRRC17	ENSGALG00000008298	yes	5	5
chr1:12870114-12870404	chr1	12870114	12870404	291	chr1:12869754-12885148	LRRC17	ENSGALG00000008298	yes	5	5
chr1:12875379-12876049	chr1	12875379	12876049	671	chr1:12869754-12885148	LRRC17	ENSGALG00000008298	yes	3	5
chr1:12913186-12913377	chr1	12913186	12913377	192	chr1:12838227-12916687	FBXL13	ENSGALG00000045817	yes	2
chr1:12916417-12917645	chr1	12916417	12917645	1229	chr1:12917065-12924669	NA	ENSGALG00000008288
chr1:12928461-12928714	chr1	12928461	12928714	254	chr1:12917065-12924669	NA	ENSGALG00000008288	yes	2
chr1:12936145-12936648	chr1	12936145	12936648	504	chr1:12927118-12946956	NAPEPLD	ENSGALG00000008285
chr1:12945995-12947337	chr1	12945995	12947337	1343	chr1:12927118-12946956	NAPEPLD	ENSGALG00000008285
chr1:12955406-12955808	chr1	12955406	12955808	403	chr1:12927118-12946956	NAPEPLD	ENSGALG00000008285	yes	5
chr1:12967013-12968787	chr1	12967013	12968787	1775	chr1:12968095-12977041	PMPCB	ENSGALG00000008280
chr1:12990163-12990328	chr1	12990163	12990328	166	chr1:12976973-12994206	DNAJC2	ENSGALG00000008249	yes	2		MYB	ENSGALP00000013413;	417717
chr1:12993521-12995030	chr1	12993521	12995030	1510	chr1:12994324-13001483	PSMC2	ENSGALG00000008236
chr1:13011967-13012680	chr1	13011967	13012680	714	chr1:12994324-13001483	PSMC2	ENSGALG00000008236	yes	5
chr1:13037721-13039094	chr1	13037721	13039094	1374	chr1:13005189-13038545	SLC26A5	ENSGALG00000008222
chr1:13047937-13048156	chr1	13047937	13048156	220	chr1:13005189-13038545	SLC26A5	ENSGALG00000008222
chr1:13048749-13049178	chr1	13048749	13049178	430	chr1:13005189-13038545	SLC26A5	ENSGALG00000008222
chr1:13058405-13059480	chr1	13058405	13059480	1076	chr1:13005189-13038545	SLC26A5	ENSGALG00000008222	yes	2
chr1:13063769-13064594	chr1	13063769	13064594	826	chr1:13005189-13038545	SLC26A5	ENSGALG00000008222	yes	3
chr1:13071792-13072048	chr1	13071792	13072048	257	chr1:13005189-13038545	SLC26A5	ENSGALG00000008222	yes	2
chr1:13089093-13089636	chr1	13089093	13089636	544	chr1:13005189-13038545	SLC26A5	ENSGALG00000008222	yes	5
chr1:13133218-13133930	chr1	13133218	13133930	713	chr1:13005189-13038545	SLC26A5	ENSGALG00000008222
chr1:13162657-13162899	chr1	13162657	13162899	243	chr1:13005189-13038545	SLC26A5	ENSGALG00000008222
chr1:13171739-13172532	chr1	13171739	13172532	794	chr1:13005189-13038545	SLC26A5	ENSGALG00000008222	yes	6
chr1:13173587-13174013	chr1	13173587	13174013	427	chr1:13005189-13038545	SLC26A5	ENSGALG00000008222	yes	2
chr1:13179460-13180108	chr1	13179460	13180108	649	chr1:13046276-13318877	RELN	ENSGALG00000008193	yes	3	2
chr1:13182213-13182860	chr1	13182213	13182860	648	chr1:13046276-13318877	RELN	ENSGALG00000008193	yes	3	2
chr1:13189839-13190140	chr1	13189839	13190140	302	chr1:13046276-13318877	RELN	ENSGALG00000008193	yes	6	2
chr1:13218511-13219319	chr1	13218511	13219319	809	chr1:13046276-13318877	RELN	ENSGALG00000008193			2
chr1:13238594-13239360	chr1	13238594	13239360	767	chr1:13046276-13318877	RELN	ENSGALG00000008193	yes	6	2
chr1:13245055-13245368	chr1	13245055	13245368	314	chr1:13046276-13318877	RELN	ENSGALG00000008193	yes	5	2
chr1:13248716-13249498	chr1	13248716	13249498	783	chr1:13046276-13318877	RELN	ENSGALG00000008193	yes	5	2
chr1:13275109-13275360	chr1	13275109	13275360	252	chr1:13046276-13318877	RELN	ENSGALG00000008193	yes	5	2
chr1:13293170-13293925	chr1	13293170	13293925	756	chr1:13046276-13318877	RELN	ENSGALG00000008193			2
chr1:13307607-13308047	chr1	13307607	13308047	441	chr1:13046276-13318877	RELN	ENSGALG00000008193	yes	1	2
chr1:13317300-13317784	chr1	13317300	13317784	485	chr1:13046276-13318877	RELN	ENSGALG00000008193			2
chr1:13318448-13319782	chr1	13318448	13319782	1335	chr1:13046276-13318877	RELN	ENSGALG00000008193			2
chr1:13329252-13330954	chr1	13329252	13330954	1703	chr1:13046276-13318877	RELN	ENSGALG00000008193	yes	5	2
chr1:13341462-13342109	chr1	13341462	13342109	648	chr1:13046276-13318877	RELN	ENSGALG00000008193	yes	3	2
chr1:13356243-13356641	chr1	13356243	13356641	399	chr1:13046276-13318877	RELN	ENSGALG00000008193	yes	5	2
chr1:13382685-13382932	chr1	13382685	13382932	248	chr1:13347695-13416575	ORC5	ENSGALG00000008175	yes	2
chr1:13384830-13385051	chr1	13384830	13385051	222	chr1:13347695-13416575	ORC5	ENSGALG00000008175
chr1:13415911-13417009	chr1	13415911	13417009	1099	chr1:13347695-13416575	ORC5	ENSGALG00000008175
chr1:13440964-13441927	chr1	13440964	13441927	964	chr1:13347695-13416575	ORC5	ENSGALG00000008175	yes	2
chr1:13467583-13468088	chr1	13467583	13468088	506	chr1:13473708-13633870	LHFPL3	ENSGALG00000043367
chr1:13468859-13469246	chr1	13468859	13469246	388	chr1:13473708-13633870	LHFPL3	ENSGALG00000043367
chr1:13472475-13474747	chr1	13472475	13474747	2273	chr1:13473708-13633870	LHFPL3	ENSGALG00000043367
chr1:13490626-13491092	chr1	13490626	13491092	467	chr1:13473708-13633870	LHFPL3	ENSGALG00000043367	yes	5
chr1:13502833-13503178	chr1	13502833	13503178	346	chr1:13473708-13633870	LHFPL3	ENSGALG00000043367
chr1:13517189-13517908	chr1	13517189	13517908	720	chr1:13473708-13633870	LHFPL3	ENSGALG00000043367
chr1:13524582-13525195	chr1	13524582	13525195	614	chr1:13473708-13633870	LHFPL3	ENSGALG00000043367	yes	2
chr1:13595926-13596155	chr1	13595926	13596155	230	chr1:13473708-13633870	LHFPL3	ENSGALG00000043367	yes	2
chr1:13630739-13631105	chr1	13630739	13631105	367	chr1:13764825-13809083	KMT2E	ENSGALG00000008167	yes	3
chr1:13631307-13632058	chr1	13631307	13632058	752	chr1:13764825-13809083	KMT2E	ENSGALG00000008167	yes	2
chr1:13638868-13639085	chr1	13638868	13639085	218	chr1:13764825-13809083	KMT2E	ENSGALG00000008167	yes	2
chr1:13652026-13652893	chr1	13652026	13652893	868	chr1:13764825-13809083	KMT2E	ENSGALG00000008167
chr1:13661216-13661934	chr1	13661216	13661934	719	chr1:13764825-13809083	KMT2E	ENSGALG00000008167
chr1:13687589-13688227	chr1	13687589	13688227	639	chr1:13764825-13809083	KMT2E	ENSGALG00000008167	yes	2
chr1:13692108-13692587	chr1	13692108	13692587	480	chr1:13764825-13809083	KMT2E	ENSGALG00000008167
chr1:13711152-13711372	chr1	13711152	13711372	221	chr1:13764825-13809083	KMT2E	ENSGALG00000008167	yes	1
chr1:13712470-13713288	chr1	13712470	13713288	819	chr1:13764825-13809083	KMT2E	ENSGALG00000008167
chr1:13716081-13716302	chr1	13716081	13716302	222	chr1:13764825-13809083	KMT2E	ENSGALG00000008167	yes	5
chr1:13718874-13720067	chr1	13718874	13720067	1194	chr1:13764825-13809083	KMT2E	ENSGALG00000008167	yes	2
chr1:13720661-13721406	chr1	13720661	13721406	746	chr1:13764825-13809083	KMT2E	ENSGALG00000008167
chr1:13724127-13724435	chr1	13724127	13724435	309	chr1:13764825-13809083	KMT2E	ENSGALG00000008167	yes	2
chr1:13741086-13741492	chr1	13741086	13741492	407	chr1:13764825-13809083	KMT2E	ENSGALG00000008167	yes	2
chr1:13741626-13741970	chr1	13741626	13741970	345	chr1:13764825-13809083	KMT2E	ENSGALG00000008167
chr1:13748136-13748404	chr1	13748136	13748404	269	chr1:13764825-13809083	KMT2E	ENSGALG00000008167	yes	3
chr1:13749084-13749418	chr1	13749084	13749418	335	chr1:13764825-13809083	KMT2E	ENSGALG00000008167
chr1:13749547-13749966	chr1	13749547	13749966	420	chr1:13764825-13809083	KMT2E	ENSGALG00000008167	yes	2
chr1:13762387-13765021	chr1	13762387	13765021	2635	chr1:13764825-13809083	KMT2E	ENSGALG00000008167
chr1:13771588-13771798	chr1	13771588	13771798	211	chr1:13764825-13809083	KMT2E	ENSGALG00000008167
chr1:13777663-13778663	chr1	13777663	13778663	1001	chr1:13764825-13809083	KMT2E	ENSGALG00000008167
chr1:13783704-13783949	chr1	13783704	13783949	246	chr1:13764825-13809083	KMT2E	ENSGALG00000008167	yes	2
chr1:13785945-13786194	chr1	13785945	13786194	250	chr1:13764825-13809083	KMT2E	ENSGALG00000008167
chr1:13807293-13807715	chr1	13807293	13807715	423	chr1:13764825-13809083	KMT2E	ENSGALG00000008167
chr1:13820806-13821624	chr1	13820806	13821624	819	chr1:13820584-13864047	SRPK2	ENSGALG00000008154
chr1:13822313-13822525	chr1	13822313	13822525	213	chr1:13820584-13864047	SRPK2	ENSGALG00000008154
chr1:13826087-13826546	chr1	13826087	13826546	460	chr1:13820584-13864047	SRPK2	ENSGALG00000008154	yes	3
chr1:13838738-13839200	chr1	13838738	13839200	463	chr1:13820584-13864047	SRPK2	ENSGALG00000008154	yes	1
chr1:13853933-13854382	chr1	13853933	13854382	450	chr1:13820584-13864047	SRPK2	ENSGALG00000008154
chr1:13867961-13868533	chr1	13867961	13868533	573	chr1:13820584-13864047	SRPK2	ENSGALG00000008154	yes	5
chr1:13869946-13870244	chr1	13869946	13870244	299	chr1:13820584-13864047	SRPK2	ENSGALG00000008154	yes	3
chr1:13876859-13877398	chr1	13876859	13877398	540	chr1:13820584-13864047	SRPK2	ENSGALG00000008154	yes	5
chr1:13906332-13906771	chr1	13906332	13906771	440	chr1:13820584-13864047	SRPK2	ENSGALG00000008154	yes	5
chr1:13908366-13909633	chr1	13908366	13909633	1268	chr1:13820584-13864047	SRPK2	ENSGALG00000008154
chr1:13909739-13909978	chr1	13909739	13909978	240	chr1:13820584-13864047	SRPK2	ENSGALG00000008154
chr1:13917349-13917730	chr1	13917349	13917730	382	chr1:13820584-13864047	SRPK2	ENSGALG00000008154	yes	2
chr1:13927612-13927997	chr1	13927612	13927997	386	chr1:13980518-13999714	NA	ENSGALG00000008132	yes	2
chr1:13936563-13936955	chr1	13936563	13936955	393	chr1:13980518-13999714	NA	ENSGALG00000008132	yes	5
chr1:13938974-13939223	chr1	13938974	13939223	250	chr1:13980518-13999714	NA	ENSGALG00000008132	yes	2
chr1:13946640-13947077	chr1	13946640	13947077	438	chr1:13980518-13999714	NA	ENSGALG00000008132	yes	2
chr1:13948849-13949352	chr1	13948849	13949352	504	chr1:13980518-13999714	NA	ENSGALG00000008132
chr1:13956053-13957649	chr1	13956053	13957649	1597	chr1:13980518-13999714	NA	ENSGALG00000008132
chr1:13977241-13978676	chr1	13977241	13978676	1436	chr1:13980518-13999714	NA	ENSGALG00000008132
chr1:13999481-14000581	chr1	13999481	14000581	1101	chr1:14000109-14011966	RINT1	ENSGALG00000008123
chr1:14009475-14009705	chr1	14009475	14009705	231	chr1:14012404-14013602	EFCAB10	ENSGALG00000045949	yes	5
chr1:14012583-14013006	chr1	14012583	14013006	424	chr1:14012404-14013602	EFCAB10	ENSGALG00000045949
chr1:14013075-14014137	chr1	14013075	14014137	1063	chr1:14012404-14013602	EFCAB10	ENSGALG00000045949
chr1:14021929-14022251	chr1	14021929	14022251	323	chr1:14012404-14013602	EFCAB10	ENSGALG00000045949
chr1:14024193-14024533	chr1	14024193	14024533	341	chr1:14012404-14013602	EFCAB10	ENSGALG00000045949	yes	6
chr1:14025748-14026184	chr1	14025748	14026184	437	chr1:14012404-14013602	EFCAB10	ENSGALG00000045949
chr1:14035601-14036016	chr1	14035601	14036016	416	chr1:14012404-14013602	EFCAB10	ENSGALG00000045949
chr1:14054809-14056143	chr1	14054809	14056143	1335	chr1:14012404-14013602	EFCAB10	ENSGALG00000045949
chr1:14064161-14065669	chr1	14064161	14065669	1509	chr1:14012404-14013602	EFCAB10	ENSGALG00000045949
chr1:14072957-14073892	chr1	14072957	14073892	936	chr1:14021170-14128960	ATXN7L1	ENSGALG00000008115	yes	2
chr1:14084791-14085091	chr1	14084791	14085091	301	chr1:14021170-14128960	ATXN7L1	ENSGALG00000008115	yes	6
chr1:14127835-14129649	chr1	14127835	14129649	1815	chr1:14021170-14128960	ATXN7L1	ENSGALG00000008115
chr1:14144369-14144656	chr1	14144369	14144656	288	chr1:14151339-14182335	CDHR3	ENSGALG00000008109	yes	6
chr1:14148624-14149218	chr1	14148624	14149218	595	chr1:14151339-14182335	CDHR3	ENSGALG00000008109	yes	6
chr1:14158170-14158510	chr1	14158170	14158510	341	chr1:14151339-14182335	CDHR3	ENSGALG00000008109
chr1:14162487-14163110	chr1	14162487	14163110	624	chr1:14151339-14182335	CDHR3	ENSGALG00000008109	yes	2
chr1:14175412-14175771	chr1	14175412	14175771	360	chr1:14192967-14199186	SYPL1	ENSGALG00000029006
chr1:14180430-14181301	chr1	14180430	14181301	872	chr1:14192967-14199186	SYPL1	ENSGALG00000029006
chr1:14185806-14186528	chr1	14185806	14186528	723	chr1:14192967-14199186	SYPL1	ENSGALG00000029006
chr1:14189541-14190167	chr1	14189541	14190167	627	chr1:14192967-14199186	SYPL1	ENSGALG00000029006	yes	5
chr1:14198918-14199356	chr1	14198918	14199356	439	chr1:14192967-14199186	SYPL1	ENSGALG00000029006	yes	1
chr1:14203972-14204362	chr1	14203972	14204362	391	chr1:14192967-14199186	SYPL1	ENSGALG00000029006
chr1:14206612-14206995	chr1	14206612	14206995	384	chr1:14192967-14199186	SYPL1	ENSGALG00000029006
chr1:14222103-14222750	chr1	14222103	14222750	648	chr1:14192967-14199186	SYPL1	ENSGALG00000029006
chr1:14245138-14245712	chr1	14245138	14245712	575	chr1:14227437-14253838	NAMPT	ENSGALG00000008098
chr1:14252778-14254559	chr1	14252778	14254559	1782	chr1:14227437-14253838	NAMPT	ENSGALG00000008098
chr1:14260820-14261121	chr1	14260820	14261121	302	chr1:14227437-14253838	NAMPT	ENSGALG00000008098
chr1:14272092-14273002	chr1	14272092	14273002	911	chr1:14227437-14253838	NAMPT	ENSGALG00000008098
chr1:14274979-14275542	chr1	14274979	14275542	564	chr1:14227437-14253838	NAMPT	ENSGALG00000008098	yes	2
chr1:14276325-14276625	chr1	14276325	14276625	301	chr1:14227437-14253838	NAMPT	ENSGALG00000008098
chr1:14294658-14295384	chr1	14294658	14295384	727	chr1:14227437-14253838	NAMPT	ENSGALG00000008098	yes	5
chr1:14303830-14304041	chr1	14303830	14304041	212	chr1:14227437-14253838	NAMPT	ENSGALG00000008098	yes	5
chr1:14304541-14304867	chr1	14304541	14304867	327	chr1:14227437-14253838	NAMPT	ENSGALG00000008098
chr1:14306232-14307154	chr1	14306232	14307154	923	chr1:14227437-14253838	NAMPT	ENSGALG00000008098
chr1:14329257-14330604	chr1	14329257	14330604	1348	chr1:14227437-14253838	NAMPT	ENSGALG00000008098
chr1:14331815-14332329	chr1	14331815	14332329	515	chr1:14409032-14442571	PIK3CG	ENSGALG00000008081
chr1:14371942-14372294	chr1	14371942	14372294	353	chr1:14409032-14442571	PIK3CG	ENSGALG00000008081	yes	6
chr1:14372476-14372732	chr1	14372476	14372732	257	chr1:14409032-14442571	PIK3CG	ENSGALG00000008081	yes	6
chr1:14380923-14382561	chr1	14380923	14382561	1639	chr1:14409032-14442571	PIK3CG	ENSGALG00000008081
chr1:14399337-14400450	chr1	14399337	14400450	1114	chr1:14409032-14442571	PIK3CG	ENSGALG00000008081
chr1:14408616-14409929	chr1	14408616	14409929	1314	chr1:14409032-14442571	PIK3CG	ENSGALG00000008081
chr1:14417223-14417834	chr1	14417223	14417834	612	chr1:14409032-14442571	PIK3CG	ENSGALG00000008081
chr1:14420826-14421098	chr1	14420826	14421098	273	chr1:14409032-14442571	PIK3CG	ENSGALG00000008081	yes	2
chr1:14430990-14431199	chr1	14430990	14431199	210	chr1:14409032-14442571	PIK3CG	ENSGALG00000008081
chr1:14431347-14431634	chr1	14431347	14431634	288	chr1:14409032-14442571	PIK3CG	ENSGALG00000008081
chr1:14465578-14467766	chr1	14465578	14467766	2189	chr1:14466581-14547811	PRKAR2B	ENSGALG00000008060
chr1:14478614-14478897	chr1	14478614	14478897	284	chr1:14466581-14547811	PRKAR2B	ENSGALG00000008060	yes	3
chr1:14491952-14492350	chr1	14491952	14492350	399	chr1:14466581-14547811	PRKAR2B	ENSGALG00000008060	yes	5
chr1:14531419-14532029	chr1	14531419	14532029	611	chr1:14555740-14570086	HBP1	ENSGALG00000008050				HMG	ENSGALP00000013047;	417705
chr1:14542654-14542968	chr1	14542654	14542968	315	chr1:14555740-14570086	HBP1	ENSGALG00000008050	yes	2		HMG	ENSGALP00000013047;	417705
chr1:14554531-14556874	chr1	14554531	14556874	2344	chr1:14555740-14570086	HBP1	ENSGALG00000008050				HMG	ENSGALP00000013047;	417705
chr1:14563583-14564682	chr1	14563583	14564682	1100	chr1:14555740-14570086	HBP1	ENSGALG00000008050				HMG	ENSGALP00000013047;	417705
chr1:14571774-14572379	chr1	14571774	14572379	606	chr1:14555740-14570086	HBP1	ENSGALG00000008050				HMG	ENSGALP00000013047;	417705
chr1:14600516-14601464	chr1	14600516	14601464	949	chr1:14555740-14570086	HBP1	ENSGALG00000008050	yes	2		HMG	ENSGALP00000013047;	417705
chr1:14627504-14628207	chr1	14627504	14628207	704	chr1:14555740-14570086	HBP1	ENSGALG00000008050	yes	5		HMG	ENSGALP00000013047;	417705
chr1:14646642-14647677	chr1	14646642	14647677	1036	chr1:14720135-14721436	NA	ENSGALG00000008032	yes	5
chr1:14676243-14676598	chr1	14676243	14676598	356	chr1:14720135-14721436	NA	ENSGALG00000008032	yes	3
chr1:14691113-14691999	chr1	14691113	14691999	887	chr1:14720135-14721436	NA	ENSGALG00000008032
chr1:14712210-14712414	chr1	14712210	14712414	205	chr1:14720135-14721436	NA	ENSGALG00000008032
chr1:14737191-14737614	chr1	14737191	14737614	424	chr1:14754169-14765791	DUS4L	ENSGALG00000023661	yes	3
chr1:14753339-14755041	chr1	14753339	14755041	1703	chr1:14570254-14754461	COG5	ENSGALG00000042764
chr1:14768470-14769940	chr1	14768470	14769940	1471	chr1:14768856-14792300	BCAP29	ENSGALG00000008009
chr1:14772665-14772982	chr1	14772665	14772982	318	chr1:14768856-14792300	BCAP29	ENSGALG00000008009	yes	2
chr1:14797588-14798733	chr1	14797588	14798733	1146	chr1:14802883-14822828	SLC26A4	ENSGALG00000007998
chr1:14809245-14809799	chr1	14809245	14809799	555	chr1:14802883-14822828	SLC26A4	ENSGALG00000007998
chr1:14821924-14823161	chr1	14821924	14823161	1238	chr1:14822529-14828989	CBLL1	ENSGALG00000038981
chr1:14823262-14823541	chr1	14823262	14823541	280	chr1:14822529-14828989	CBLL1	ENSGALG00000038981
chr1:14830659-14831331	chr1	14830659	14831331	673	chr1:14822529-14828989	CBLL1	ENSGALG00000038981	yes	5
chr1:14864869-14865094	chr1	14864869	14865094	226	chr1:14867128-14880879	DLD	ENSGALG00000007931
chr1:14866373-14867855	chr1	14866373	14867855	1483	chr1:14867128-14880879	DLD	ENSGALG00000007931
chr1:14883523-14884323	chr1	14883523	14884323	801	chr1:14867128-14880879	DLD	ENSGALG00000007931
chr1:14889797-14890198	chr1	14889797	14890198	402	chr1:14867128-14880879	DLD	ENSGALG00000007931	yes	3
chr1:14891285-14892072	chr1	14891285	14892072	788	chr1:14882571-14913134	LAMB1	ENSGALG00000007905	yes	5
chr1:14892132-14892692	chr1	14892132	14892692	561	chr1:14882571-14913134	LAMB1	ENSGALG00000007905	yes	5
chr1:14894705-14895626	chr1	14894705	14895626	922	chr1:14882571-14913134	LAMB1	ENSGALG00000007905	yes	2
chr1:14902793-14904346	chr1	14902793	14904346	1554	chr1:14882571-14913134	LAMB1	ENSGALG00000007905	yes	6
chr1:14920940-14921203	chr1	14920940	14921203	264	chr1:14882571-14913134	LAMB1	ENSGALG00000007905
chr1:14922256-14924089	chr1	14922256	14924089	1834	chr1:14882571-14913134	LAMB1	ENSGALG00000007905
chr1:14924418-14924611	chr1	14924418	14924611	194	chr1:14882571-14913134	LAMB1	ENSGALG00000007905	yes	2
chr1:14925707-14926014	chr1	14925707	14926014	308	chr1:14882571-14913134	LAMB1	ENSGALG00000007905
chr1:14950273-14951219	chr1	14950273	14951219	947	chr1:14978514-15001585	ERGIC2	ENSGALG00000007183
chr1:14960234-14960746	chr1	14960234	14960746	513	chr1:14978514-15001585	ERGIC2	ENSGALG00000007183	yes	2
chr1:14965889-14966333	chr1	14965889	14966333	445	chr1:14978514-15001585	ERGIC2	ENSGALG00000007183
chr1:14972434-14972802	chr1	14972434	14972802	369	chr1:14978514-15001585	ERGIC2	ENSGALG00000007183	yes	2
chr1:14975070-14975295	chr1	14975070	14975295	226	chr1:14978514-15001585	ERGIC2	ENSGALG00000007183	yes	2
chr1:14978000-14978757	chr1	14978000	14978757	758	chr1:14926773-14978515	LAMB4	ENSGALG00000007917			5
chr1:14980144-14981037	chr1	14980144	14981037	894	chr1:14926773-14978515	LAMB4	ENSGALG00000007917			5
chr1:15004200-15004443	chr1	15004200	15004443	244	chr1:14926773-14978515	LAMB4	ENSGALG00000007917			5
chr1:15004962-15005883	chr1	15004962	15005883	922	chr1:14926773-14978515	LAMB4	ENSGALG00000007917	yes	2	5
chr1:15057445-15057754	chr1	15057445	15057754	310	chr1:15008474-15072568	LRRK2	ENSGALG00000007161
chr1:15071649-15072812	chr1	15071649	15072812	1164	chr1:15008474-15072568	LRRK2	ENSGALG00000007161
chr1:15080803-15081195	chr1	15080803	15081195	393	chr1:15008474-15072568	LRRK2	ENSGALG00000007161	yes	2
chr1:15105985-15106271	chr1	15105985	15106271	287	chr1:15117535-15247833	SLC2A13	ENSGALG00000035940	yes	2
chr1:15116548-15118606	chr1	15116548	15118606	2059	chr1:15117535-15247833	SLC2A13	ENSGALG00000035940
chr1:15119937-15120186	chr1	15119937	15120186	250	chr1:15117535-15247833	SLC2A13	ENSGALG00000035940	yes	2
chr1:15125007-15125400	chr1	15125007	15125400	394	chr1:15117535-15247833	SLC2A13	ENSGALG00000035940	yes	5
chr1:15128988-15130279	chr1	15128988	15130279	1292	chr1:15117535-15247833	SLC2A13	ENSGALG00000035940	yes	5
chr1:15131871-15132474	chr1	15131871	15132474	604	chr1:15117535-15247833	SLC2A13	ENSGALG00000035940	yes	6
chr1:15168783-15169521	chr1	15168783	15169521	739	chr1:15117535-15247833	SLC2A13	ENSGALG00000035940	yes	5
chr1:15173046-15173646	chr1	15173046	15173646	601	chr1:15117535-15247833	SLC2A13	ENSGALG00000035940	yes	2
chr1:15177135-15177398	chr1	15177135	15177398	264	chr1:15117535-15247833	SLC2A13	ENSGALG00000035940	yes	5
chr1:15189308-15189721	chr1	15189308	15189721	414	chr1:15117535-15247833	SLC2A13	ENSGALG00000035940	yes	2
chr1:15193903-15194153	chr1	15193903	15194153	251	chr1:15262989-15270491	NA	ENSGALG00000044979	yes	2
chr1:15195636-15196101	chr1	15195636	15196101	466	chr1:15262989-15270491	NA	ENSGALG00000044979
chr1:15209753-15209993	chr1	15209753	15209993	241	chr1:15262989-15270491	NA	ENSGALG00000044979	yes	5
chr1:15229671-15230162	chr1	15229671	15230162	492	chr1:15262989-15270491	NA	ENSGALG00000044979	yes	1
chr1:15232526-15233393	chr1	15232526	15233393	868	chr1:15262989-15270491	NA	ENSGALG00000044979	yes	5
chr1:15234736-15234972	chr1	15234736	15234972	237	chr1:15262989-15270491	NA	ENSGALG00000044979	yes	2
chr1:15239743-15239971	chr1	15239743	15239971	229	chr1:15262989-15270491	NA	ENSGALG00000044979
chr1:15257200-15257804	chr1	15257200	15257804	605	chr1:15262989-15270491	NA	ENSGALG00000044979
chr1:15259178-15259814	chr1	15259178	15259814	637	chr1:15262989-15270491	NA	ENSGALG00000044979
chr1:15263697-15263939	chr1	15263697	15263939	243	chr1:15262989-15270491	NA	ENSGALG00000044979	yes	2
chr1:15280255-15281725	chr1	15280255	15281725	1471	chr1:15281148-15323045	ABCD2	ENSGALG00000042554
chr1:15282018-15282518	chr1	15282018	15282518	501	chr1:15281148-15323045	ABCD2	ENSGALG00000042554
chr1:15289072-15289450	chr1	15289072	15289450	379	chr1:15281148-15323045	ABCD2	ENSGALG00000042554	yes	2
chr1:15307879-15308163	chr1	15307879	15308163	285	chr1:15281148-15323045	ABCD2	ENSGALG00000042554
chr1:15309981-15310351	chr1	15309981	15310351	371	chr1:15281148-15323045	ABCD2	ENSGALG00000042554
chr1:15310450-15310862	chr1	15310450	15310862	413	chr1:15281148-15323045	ABCD2	ENSGALG00000042554	yes	2
chr1:15330394-15331612	chr1	15330394	15331612	1219	chr1:15350861-15434281	KIF21A	ENSGALG00000007098	yes	5
chr1:15333198-15333603	chr1	15333198	15333603	406	chr1:15350861-15434281	KIF21A	ENSGALG00000007098
chr1:15337469-15337800	chr1	15337469	15337800	332	chr1:15350861-15434281	KIF21A	ENSGALG00000007098
chr1:15338358-15338622	chr1	15338358	15338622	265	chr1:15350861-15434281	KIF21A	ENSGALG00000007098
chr1:15338711-15339581	chr1	15338711	15339581	871	chr1:15350861-15434281	KIF21A	ENSGALG00000007098	yes	2
chr1:15349891-15351608	chr1	15349891	15351608	1718	chr1:15350861-15434281	KIF21A	ENSGALG00000007098
chr1:15356055-15356840	chr1	15356055	15356840	786	chr1:15350861-15434281	KIF21A	ENSGALG00000007098	yes	2
chr1:15364007-15365163	chr1	15364007	15365163	1157	chr1:15350861-15434281	KIF21A	ENSGALG00000007098	yes	2
chr1:15372136-15372922	chr1	15372136	15372922	787	chr1:15350861-15434281	KIF21A	ENSGALG00000007098	yes	5
chr1:15390812-15391292	chr1	15390812	15391292	481	chr1:15350861-15434281	KIF21A	ENSGALG00000007098	yes	2
chr1:15410524-15411397	chr1	15410524	15411397	874	chr1:15439407-15482407	NA	ENSGALG00000043872
chr1:15418856-15419303	chr1	15418856	15419303	448	chr1:15439407-15482407	NA	ENSGALG00000043872	yes	2
chr1:15420416-15421346	chr1	15420416	15421346	931	chr1:15439407-15482407	NA	ENSGALG00000043872	yes	5
chr1:15434177-15434973	chr1	15434177	15434973	797	chr1:15439407-15482407	NA	ENSGALG00000043872	yes	6
chr1:15506563-15508170	chr1	15506563	15508170	1608	chr1:15507104-15601794	CPNE8	ENSGALG00000007025
chr1:15522761-15522994	chr1	15522761	15522994	234	chr1:15507104-15601794	CPNE8	ENSGALG00000007025	yes	2
chr1:15568625-15569314	chr1	15568625	15569314	690	chr1:15507104-15601794	CPNE8	ENSGALG00000007025	yes	3
chr1:15574344-15574895	chr1	15574344	15574895	552	chr1:15507104-15601794	CPNE8	ENSGALG00000007025	yes	5
chr1:15624346-15625013	chr1	15624346	15625013	668	chr1:15698711-15702692	TPRKB	ENSGALG00000013018
chr1:15647025-15647662	chr1	15647025	15647662	638	chr1:15698711-15702692	TPRKB	ENSGALG00000013018	yes	2
chr1:15656451-15656979	chr1	15656451	15656979	529	chr1:15698711-15702692	TPRKB	ENSGALG00000013018	yes	2
chr1:15679718-15680192	chr1	15679718	15680192	475	chr1:15698711-15702692	TPRKB	ENSGALG00000013018	yes	2
chr1:15689325-15689719	chr1	15689325	15689719	395	chr1:15698711-15702692	TPRKB	ENSGALG00000013018
chr1:15697974-15699232	chr1	15697974	15699232	1259	chr1:15692075-15699046	NA	ENSGALG00000040272
chr1:15709845-15711023	chr1	15709845	15711023	1179	chr1:15710309-15721324	GTSE1	ENSGALG00000004897
chr1:15718822-15719011	chr1	15718822	15719011	190	chr1:15721903-15733539	TRMU	ENSGALG00000031922	yes	5
chr1:15721422-15723008	chr1	15721422	15723008	1587	chr1:15721903-15733539	TRMU	ENSGALG00000031922
chr1:15730098-15730560	chr1	15730098	15730560	463	chr1:15721903-15733539	TRMU	ENSGALG00000031922
chr1:15735758-15736461	chr1	15735758	15736461	704	chr1:15721903-15733539	TRMU	ENSGALG00000031922	yes	5
chr1:15740331-15740759	chr1	15740331	15740759	429	chr1:15721903-15733539	TRMU	ENSGALG00000031922	yes	1
chr1:15749685-15749954	chr1	15749685	15749954	270	chr1:15721903-15733539	TRMU	ENSGALG00000031922	yes	5
chr1:15752543-15753820	chr1	15752543	15753820	1278	chr1:15721903-15733539	TRMU	ENSGALG00000031922	yes	5
chr1:15755962-15756353	chr1	15755962	15756353	392	chr1:15721903-15733539	TRMU	ENSGALG00000031922	yes	5
chr1:15759077-15759370	chr1	15759077	15759370	294	chr1:15721903-15733539	TRMU	ENSGALG00000031922	yes	5
chr1:15778199-15778425	chr1	15778199	15778425	227	chr1:15721903-15733539	TRMU	ENSGALG00000031922	yes	2
chr1:15782718-15783308	chr1	15782718	15783308	591	chr1:15721903-15733539	TRMU	ENSGALG00000031922	yes	5
chr1:15791942-15792619	chr1	15791942	15792619	678	chr1:15721903-15733539	TRMU	ENSGALG00000031922	yes	6
chr1:15794989-15795611	chr1	15794989	15795611	623	chr1:15721903-15733539	TRMU	ENSGALG00000031922	yes	2
chr1:15797915-15798446	chr1	15797915	15798446	532	chr1:15721903-15733539	TRMU	ENSGALG00000031922	yes	6
chr1:15808320-15808565	chr1	15808320	15808565	246	chr1:15721903-15733539	TRMU	ENSGALG00000031922	yes	6
chr1:15838655-15839360	chr1	15838655	15839360	706	chr1:15740825-15899595	CELSR1	ENSGALG00000043355	yes	5	1
chr1:15841004-15841210	chr1	15841004	15841210	207	chr1:15740825-15899595	CELSR1	ENSGALG00000043355	yes	5	1
chr1:15849003-15849583	chr1	15849003	15849583	581	chr1:15740825-15899595	CELSR1	ENSGALG00000043355			1
chr1:15871650-15872578	chr1	15871650	15872578	929	chr1:15740825-15899595	CELSR1	ENSGALG00000043355			1
chr1:15882045-15882659	chr1	15882045	15882659	615	chr1:15740825-15899595	CELSR1	ENSGALG00000043355	yes	6	1
chr1:15894543-15894952	chr1	15894543	15894952	410	chr1:15740825-15899595	CELSR1	ENSGALG00000043355			1
chr1:15895238-15895995	chr1	15895238	15895995	758	chr1:15740825-15899595	CELSR1	ENSGALG00000043355	yes	5	1
chr1:15899296-15899515	chr1	15899296	15899515	220	chr1:15740825-15899595	CELSR1	ENSGALG00000043355			1
chr1:15899741-15901247	chr1	15899741	15901247	1507	chr1:15740825-15899595	CELSR1	ENSGALG00000043355			1
chr1:15910095-15910529	chr1	15910095	15910529	435	chr1:15740825-15899595	CELSR1	ENSGALG00000043355			1
chr1:15923146-15923528	chr1	15923146	15923528	383	chr1:15923203-15923583	NA	ENSGALG00000038315	yes	1
chr1:15929634-15930657	chr1	15929634	15930657	1024	chr1:15923203-15923583	NA	ENSGALG00000038315
chr1:15936640-15938743	chr1	15936640	15938743	2104	chr1:15923203-15923583	NA	ENSGALG00000038315
chr1:15939829-15940807	chr1	15939829	15940807	979	chr1:15923203-15923583	NA	ENSGALG00000038315	yes	3
chr1:15941323-15941546	chr1	15941323	15941546	224	chr1:15923203-15923583	NA	ENSGALG00000038315	yes	6
chr1:15943414-15943862	chr1	15943414	15943862	449	chr1:15923203-15923583	NA	ENSGALG00000038315	yes	2
chr1:15944423-15944727	chr1	15944423	15944727	305	chr1:15963932-15972261	NA	ENSGALG00000035169	yes	5
chr1:15953261-15954119	chr1	15953261	15954119	859	chr1:15963932-15972261	NA	ENSGALG00000035169
chr1:15957972-15958216	chr1	15957972	15958216	245	chr1:15963932-15972261	NA	ENSGALG00000035169
chr1:15958332-15958629	chr1	15958332	15958629	298	chr1:15963932-15972261	NA	ENSGALG00000035169	yes	5
chr1:15964645-15965042	chr1	15964645	15965042	398	chr1:15963932-15972261	NA	ENSGALG00000035169	yes	2
chr1:15976555-15977224	chr1	15976555	15977224	670	chr1:15963932-15972261	NA	ENSGALG00000035169
chr1:15981143-15981975	chr1	15981143	15981975	833	chr1:15993228-16013772	NA	ENSGALG00000034274	yes	5
chr1:16001898-16002149	chr1	16001898	16002149	252	chr1:15993228-16013772	NA	ENSGALG00000034274	yes	2
chr1:16004723-16005677	chr1	16004723	16005677	955	chr1:15993228-16013772	NA	ENSGALG00000034274
chr1:16014402-16015226	chr1	16014402	16015226	825	chr1:16034418-16044142	NA	ENSGALG00000044947
chr1:16021284-16021798	chr1	16021284	16021798	515	chr1:16034418-16044142	NA	ENSGALG00000044947	yes	3
chr1:16028735-16029168	chr1	16028735	16029168	434	chr1:16034418-16044142	NA	ENSGALG00000044947	yes	5
chr1:16029488-16030118	chr1	16029488	16030118	631	chr1:16034418-16044142	NA	ENSGALG00000044947	yes	2
chr1:16033526-16033994	chr1	16033526	16033994	469	chr1:16034418-16044142	NA	ENSGALG00000044947
chr1:16036539-16036821	chr1	16036539	16036821	283	chr1:16034418-16044142	NA	ENSGALG00000044947	yes	2
chr1:16042942-16043611	chr1	16042942	16043611	670	chr1:16034418-16044142	NA	ENSGALG00000044947
chr1:16050972-16051832	chr1	16050972	16051832	861	chr1:16034418-16044142	NA	ENSGALG00000044947	yes	2
chr1:16053625-16053972	chr1	16053625	16053972	348	chr1:16034418-16044142	NA	ENSGALG00000044947	yes	6
chr1:16059181-16059816	chr1	16059181	16059816	636	chr1:16034418-16044142	NA	ENSGALG00000044947	yes	2
chr1:16062933-16063343	chr1	16062933	16063343	411	chr1:16034418-16044142	NA	ENSGALG00000044947	yes	5
chr1:16065857-16066172	chr1	16065857	16066172	316	chr1:16034418-16044142	NA	ENSGALG00000044947	yes	3
chr1:16075970-16076442	chr1	16075970	16076442	473	chr1:16034418-16044142	NA	ENSGALG00000044947
chr1:16079443-16080057	chr1	16079443	16080057	615	chr1:16034418-16044142	NA	ENSGALG00000044947
chr1:16081777-16082351	chr1	16081777	16082351	575	chr1:16034418-16044142	NA	ENSGALG00000044947
chr1:16088163-16088549	chr1	16088163	16088549	387	chr1:16034418-16044142	NA	ENSGALG00000044947	yes	5
chr1:16090261-16091060	chr1	16090261	16091060	800	chr1:16034418-16044142	NA	ENSGALG00000044947	yes	5
chr1:16095974-16096378	chr1	16095974	16096378	405	chr1:16034418-16044142	NA	ENSGALG00000044947	yes	5
chr1:16106359-16107434	chr1	16106359	16107434	1076	chr1:16132582-16175969	CERK	ENSGALG00000019397
chr1:16114041-16114284	chr1	16114041	16114284	244	chr1:16132582-16175969	CERK	ENSGALG00000019397
chr1:16126870-16127340	chr1	16126870	16127340	471	chr1:16132582-16175969	CERK	ENSGALG00000019397	yes	2
chr1:16175005-16176410	chr1	16175005	16176410	1406	chr1:16132582-16175969	CERK	ENSGALG00000019397
chr1:16180554-16181028	chr1	16180554	16181028	475	chr1:16132582-16175969	CERK	ENSGALG00000019397	yes	3
chr1:16187349-16187895	chr1	16187349	16187895	547	chr1:16132582-16175969	CERK	ENSGALG00000019397	yes	2
chr1:16188144-16188529	chr1	16188144	16188529	386	chr1:16200283-16355412	TBC1D22A	ENSGALG00000043058	yes	5
chr1:16199771-16200841	chr1	16199771	16200841	1071	chr1:16200283-16355412	TBC1D22A	ENSGALG00000043058
chr1:16219083-16219643	chr1	16219083	16219643	561	chr1:16200283-16355412	TBC1D22A	ENSGALG00000043058	yes	2
chr1:16220238-16220473	chr1	16220238	16220473	236	chr1:16200283-16355412	TBC1D22A	ENSGALG00000043058	yes	5
chr1:16220606-16221186	chr1	16220606	16221186	581	chr1:16200283-16355412	TBC1D22A	ENSGALG00000043058	yes	5
chr1:16286146-16286453	chr1	16286146	16286453	308	chr1:16200283-16355412	TBC1D22A	ENSGALG00000043058	yes	3
chr1:16319547-16320106	chr1	16319547	16320106	560	chr1:16200283-16355412	TBC1D22A	ENSGALG00000043058	yes	2
chr1:16345939-16346552	chr1	16345939	16346552	614	chr1:16200283-16355412	TBC1D22A	ENSGALG00000043058	yes	5
chr1:16362043-16362644	chr1	16362043	16362644	602	chr1:16200283-16355412	TBC1D22A	ENSGALG00000043058
chr1:16366567-16366980	chr1	16366567	16366980	414	chr1:16200283-16355412	TBC1D22A	ENSGALG00000043058	yes	2
chr1:16385012-16386188	chr1	16385012	16386188	1177	chr1:16200283-16355412	TBC1D22A	ENSGALG00000043058
chr1:16395433-16396182	chr1	16395433	16396182	750	chr1:16200283-16355412	TBC1D22A	ENSGALG00000043058
chr1:16406050-16406487	chr1	16406050	16406487	438	chr1:16200283-16355412	TBC1D22A	ENSGALG00000043058	yes	2
chr1:16429173-16430184	chr1	16429173	16430184	1012	chr1:16200283-16355412	TBC1D22A	ENSGALG00000043058	yes	2
chr1:16435823-16436085	chr1	16435823	16436085	263	chr1:16200283-16355412	TBC1D22A	ENSGALG00000043058	yes	5
chr1:16447399-16447743	chr1	16447399	16447743	345	chr1:16200283-16355412	TBC1D22A	ENSGALG00000043058	yes	3
chr1:16456961-16457569	chr1	16456961	16457569	609	chr1:16200283-16355412	TBC1D22A	ENSGALG00000043058	yes	3
chr1:16467457-16467743	chr1	16467457	16467743	287	chr1:16200283-16355412	TBC1D22A	ENSGALG00000043058
chr1:16528576-16528823	chr1	16528576	16528823	248	chr1:16200283-16355412	TBC1D22A	ENSGALG00000043058	yes	5
chr1:16561181-16561385	chr1	16561181	16561385	205	chr1:16200283-16355412	TBC1D22A	ENSGALG00000043058
chr1:16662814-16663448	chr1	16662814	16663448	635	chr1:17084630-17502308	FAM19A5	ENSGALG00000023584	yes	2
chr1:16665827-16666291	chr1	16665827	16666291	465	chr1:17084630-17502308	FAM19A5	ENSGALG00000023584	yes	5
chr1:16717253-16717608	chr1	16717253	16717608	356	chr1:17084630-17502308	FAM19A5	ENSGALG00000023584	yes	5
chr1:16761262-16761590	chr1	16761262	16761590	329	chr1:17084630-17502308	FAM19A5	ENSGALG00000023584	yes	5
chr1:16841865-16842417	chr1	16841865	16842417	553	chr1:17084630-17502308	FAM19A5	ENSGALG00000023584	yes	5
chr1:16932191-16932432	chr1	16932191	16932432	242	chr1:17084630-17502308	FAM19A5	ENSGALG00000023584	yes	5
chr1:17058291-17058675	chr1	17058291	17058675	385	chr1:17084630-17502308	FAM19A5	ENSGALG00000023584	yes	5
chr1:17083128-17084645	chr1	17083128	17084645	1518	chr1:17084630-17502308	FAM19A5	ENSGALG00000023584
chr1:17087513-17087753	chr1	17087513	17087753	241	chr1:17084630-17502308	FAM19A5	ENSGALG00000023584	yes	2
chr1:17094547-17094807	chr1	17094547	17094807	261	chr1:17084630-17502308	FAM19A5	ENSGALG00000023584	yes	2
chr1:17132813-17133234	chr1	17132813	17133234	422	chr1:17142166-17148629	NA	ENSGALG00000044747	yes	5
chr1:17185031-17186836	chr1	17185031	17186836	1806	chr1:17142166-17148629	NA	ENSGALG00000044747
chr1:17186885-17187189	chr1	17186885	17187189	305	chr1:17142166-17148629	NA	ENSGALG00000044747	yes	5
chr1:17193753-17194112	chr1	17193753	17194112	360	chr1:17142166-17148629	NA	ENSGALG00000044747	yes	3
chr1:17195623-17196173	chr1	17195623	17196173	551	chr1:17142166-17148629	NA	ENSGALG00000044747	yes	5
chr1:17202183-17204078	chr1	17202183	17204078	1896	chr1:17142166-17148629	NA	ENSGALG00000044747	yes	5
chr1:17207349-17207944	chr1	17207349	17207944	596	chr1:17142166-17148629	NA	ENSGALG00000044747	yes	2
chr1:17227045-17227410	chr1	17227045	17227410	366	chr1:17142166-17148629	NA	ENSGALG00000044747	yes	3
chr1:17290663-17290980	chr1	17290663	17290980	318	chr1:17142166-17148629	NA	ENSGALG00000044747	yes	5
chr1:17389181-17389970	chr1	17389181	17389970	790	chr1:17142166-17148629	NA	ENSGALG00000044747	yes	5
chr1:17390965-17391534	chr1	17390965	17391534	570	chr1:17142166-17148629	NA	ENSGALG00000044747	yes	5
chr1:17409961-17410197	chr1	17409961	17410197	237	chr1:17142166-17148629	NA	ENSGALG00000044747	yes	5
chr1:17422696-17423396	chr1	17422696	17423396	701	chr1:17142166-17148629	NA	ENSGALG00000044747
chr1:17450759-17451035	chr1	17450759	17451035	277	chr1:17142166-17148629	NA	ENSGALG00000044747
chr1:17462633-17462874	chr1	17462633	17462874	242	chr1:17142166-17148629	NA	ENSGALG00000044747	yes	5
chr1:17467193-17467687	chr1	17467193	17467687	495	chr1:17142166-17148629	NA	ENSGALG00000044747
chr1:17473597-17474241	chr1	17473597	17474241	645	chr1:17142166-17148629	NA	ENSGALG00000044747	yes	5
chr1:17501679-17502046	chr1	17501679	17502046	368	chr1:17823677-17823940	NA	ENSGALG00000039992	yes	5
chr1:17527982-17528406	chr1	17527982	17528406	425	chr1:17823677-17823940	NA	ENSGALG00000039992	yes	2
chr1:17566164-17567173	chr1	17566164	17567173	1010	chr1:17823677-17823940	NA	ENSGALG00000039992	yes	2
chr1:17601705-17602328	chr1	17601705	17602328	624	chr1:17823677-17823940	NA	ENSGALG00000039992	yes	5
chr1:17610633-17611108	chr1	17610633	17611108	476	chr1:17823677-17823940	NA	ENSGALG00000039992	yes	6
chr1:17615839-17617052	chr1	17615839	17617052	1214	chr1:17823677-17823940	NA	ENSGALG00000039992	yes	6
chr1:17623660-17624346	chr1	17623660	17624346	687	chr1:17823677-17823940	NA	ENSGALG00000039992	yes	3
chr1:17714250-17714612	chr1	17714250	17714612	363	chr1:17823677-17823940	NA	ENSGALG00000039992	yes	1
chr1:17716236-17716426	chr1	17716236	17716426	191	chr1:17823677-17823940	NA	ENSGALG00000039992	yes	1
chr1:17759707-17760132	chr1	17759707	17760132	426	chr1:17823677-17823940	NA	ENSGALG00000039992
chr1:17832484-17832867	chr1	17832484	17832867	384	chr1:17823677-17823940	NA	ENSGALG00000039992
chr1:17851024-17851673	chr1	17851024	17851673	650	chr1:17823677-17823940	NA	ENSGALG00000039992	yes	5
chr1:17957235-17957487	chr1	17957235	17957487	253	chr1:17823677-17823940	NA	ENSGALG00000039992
chr1:17981986-17982829	chr1	17981986	17982829	844	chr1:17823677-17823940	NA	ENSGALG00000039992	yes	3
chr1:18001804-18002053	chr1	18001804	18002053	250	chr1:17823677-17823940	NA	ENSGALG00000039992	yes	2
chr1:18020204-18020520	chr1	18020204	18020520	317	chr1:17823677-17823940	NA	ENSGALG00000039992	yes	2
chr1:18026488-18026825	chr1	18026488	18026825	338	chr1:17823677-17823940	NA	ENSGALG00000039992	yes	2
chr1:18054667-18055461	chr1	18054667	18055461	795	chr1:17823677-17823940	NA	ENSGALG00000039992	yes	6
chr1:18113780-18114343	chr1	18113780	18114343	564	chr1:17823677-17823940	NA	ENSGALG00000039992	yes	3
chr1:18190379-18190946	chr1	18190379	18190946	568	chr1:17823677-17823940	NA	ENSGALG00000039992	yes	2
chr1:18221409-18222094	chr1	18221409	18222094	686	chr1:17823677-17823940	NA	ENSGALG00000039992	yes	3
chr1:18249994-18250305	chr1	18249994	18250305	312	chr1:17823677-17823940	NA	ENSGALG00000039992	yes	2
chr1:18251717-18252043	chr1	18251717	18252043	327	chr1:17823677-17823940	NA	ENSGALG00000039992	yes	5
chr1:18297656-18298202	chr1	18297656	18298202	547	chr1:17823677-17823940	NA	ENSGALG00000039992
chr1:18312172-18312599	chr1	18312172	18312599	428	chr1:17823677-17823940	NA	ENSGALG00000039992	yes	2
chr1:18378567-18379316	chr1	18378567	18379316	750	chr1:18747413-18806394	BRD1	ENSGALG00000029379
chr1:18487653-18488122	chr1	18487653	18488122	470	chr1:18747413-18806394	BRD1	ENSGALG00000029379
chr1:18533960-18534606	chr1	18533960	18534606	647	chr1:18747413-18806394	BRD1	ENSGALG00000029379
chr1:18678005-18678263	chr1	18678005	18678263	259	chr1:18747413-18806394	BRD1	ENSGALG00000029379	yes	3
chr1:18698743-18698988	chr1	18698743	18698988	246	chr1:18747413-18806394	BRD1	ENSGALG00000029379	yes	2
chr1:18701803-18702660	chr1	18701803	18702660	858	chr1:18747413-18806394	BRD1	ENSGALG00000029379	yes	6
chr1:18715029-18716056	chr1	18715029	18716056	1028	chr1:18747413-18806394	BRD1	ENSGALG00000029379
chr1:18729406-18730056	chr1	18729406	18730056	651	chr1:18747413-18806394	BRD1	ENSGALG00000029379
chr1:18734256-18734573	chr1	18734256	18734573	318	chr1:18747413-18806394	BRD1	ENSGALG00000029379	yes	3
chr1:18745808-18746004	chr1	18745808	18746004	197	chr1:18747413-18806394	BRD1	ENSGALG00000029379	yes	5
chr1:18783536-18783905	chr1	18783536	18783905	370	chr1:18747413-18806394	BRD1	ENSGALG00000029379	yes	5
chr1:18786350-18786700	chr1	18786350	18786700	351	chr1:18747413-18806394	BRD1	ENSGALG00000029379
chr1:18792087-18792466	chr1	18792087	18792466	380	chr1:18747413-18806394	BRD1	ENSGALG00000029379	yes	3
chr1:18803947-18805727	chr1	18803947	18805727	1781	chr1:18747413-18806394	BRD1	ENSGALG00000029379
chr1:18814802-18816899	chr1	18814802	18816899	2098	chr1:18747413-18806394	BRD1	ENSGALG00000029379
chr1:18848880-18849095	chr1	18848880	18849095	216	chr1:18834835-18839285	ZBED4	ENSGALG00000032659				zf-BED	ENSGALP00000057066;	417734
chr1:18863721-18865911	chr1	18863721	18865911	2191	chr1:18865360-18876467	CRELD2	ENSGALG00000008551
chr1:18884130-18884673	chr1	18884130	18884673	544	chr1:18865360-18876467	CRELD2	ENSGALG00000008551	yes	3
chr1:18885348-18885751	chr1	18885348	18885751	404	chr1:18865360-18876467	CRELD2	ENSGALG00000008551	yes	5
chr1:18889795-18890475	chr1	18889795	18890475	681	chr1:18865360-18876467	CRELD2	ENSGALG00000008551
chr1:18890652-18890967	chr1	18890652	18890967	316	chr1:18865360-18876467	CRELD2	ENSGALG00000008551
chr1:18898430-18899091	chr1	18898430	18899091	662	chr1:18865360-18876467	CRELD2	ENSGALG00000008551
chr1:18918820-18919128	chr1	18918820	18919128	309	chr1:18865360-18876467	CRELD2	ENSGALG00000008551
chr1:18963263-18964123	chr1	18963263	18964123	861	chr1:18865360-18876467	CRELD2	ENSGALG00000008551	yes	5
chr1:18980878-18981504	chr1	18980878	18981504	627	chr1:18865360-18876467	CRELD2	ENSGALG00000008551
chr1:18981744-18982143	chr1	18981744	18982143	400	chr1:18865360-18876467	CRELD2	ENSGALG00000008551
chr1:19035792-19036036	chr1	19035792	19036036	245	chr1:19165830-19169549	PIM3	ENSGALG00000023576	yes	5
chr1:19043085-19043639	chr1	19043085	19043639	555	chr1:19165830-19169549	PIM3	ENSGALG00000023576
chr1:19050575-19051532	chr1	19050575	19051532	958	chr1:19165830-19169549	PIM3	ENSGALG00000023576	yes	5
chr1:19076175-19077222	chr1	19076175	19077222	1048	chr1:19165830-19169549	PIM3	ENSGALG00000023576	yes	6
chr1:19106571-19106894	chr1	19106571	19106894	324	chr1:19165830-19169549	PIM3	ENSGALG00000023576	yes	3
chr1:19150030-19150587	chr1	19150030	19150587	558	chr1:19165830-19169549	PIM3	ENSGALG00000023576	yes	3
chr1:19161750-19161987	chr1	19161750	19161987	238	chr1:19165830-19169549	PIM3	ENSGALG00000023576	yes	2
chr1:19162030-19162393	chr1	19162030	19162393	364	chr1:19165830-19169549	PIM3	ENSGALG00000023576	yes	2
chr1:19162444-19163155	chr1	19162444	19163155	712	chr1:19165830-19169549	PIM3	ENSGALG00000023576
chr1:19167283-19167725	chr1	19167283	19167725	443	chr1:19165830-19169549	PIM3	ENSGALG00000023576
chr1:19168396-19170154	chr1	19168396	19170154	1759	chr1:19165830-19169549	PIM3	ENSGALG00000023576
chr1:19186949-19187587	chr1	19186949	19187587	639	chr1:19165830-19169549	PIM3	ENSGALG00000023576	yes	2
chr1:19236098-19236457	chr1	19236098	19236457	360	chr1:19165830-19169549	PIM3	ENSGALG00000023576	yes	5
chr1:19266721-19267105	chr1	19266721	19267105	385	chr1:19165830-19169549	PIM3	ENSGALG00000023576	yes	5
chr1:19277365-19278101	chr1	19277365	19278101	737	chr1:19165830-19169549	PIM3	ENSGALG00000023576
chr1:19352949-19353342	chr1	19352949	19353342	394	chr1:19165830-19169549	PIM3	ENSGALG00000023576	yes	2
chr1:19371794-19372260	chr1	19371794	19372260	467	chr1:19165830-19169549	PIM3	ENSGALG00000023576	yes	2
chr1:19410938-19411460	chr1	19410938	19411460	523	chr1:19165830-19169549	PIM3	ENSGALG00000023576
chr1:19429721-19430230	chr1	19429721	19430230	510	chr1:19165830-19169549	PIM3	ENSGALG00000023576	yes	2
chr1:19467893-19468139	chr1	19467893	19468139	247	chr1:19165830-19169549	PIM3	ENSGALG00000023576
chr1:19473168-19473593	chr1	19473168	19473593	426	chr1:19165830-19169549	PIM3	ENSGALG00000023576	yes	5
chr1:19478226-19478563	chr1	19478226	19478563	338	chr1:19165830-19169549	PIM3	ENSGALG00000023576	yes	2
chr1:19481666-19482561	chr1	19481666	19482561	896	chr1:19165830-19169549	PIM3	ENSGALG00000023576
chr1:19494431-19494761	chr1	19494431	19494761	331	chr1:19165830-19169549	PIM3	ENSGALG00000023576	yes	2
chr1:19496313-19496728	chr1	19496313	19496728	416	chr1:19165830-19169549	PIM3	ENSGALG00000023576	yes	6
chr1:19540992-19541393	chr1	19540992	19541393	402	chr1:19165830-19169549	PIM3	ENSGALG00000023576
chr1:19559819-19560804	chr1	19559819	19560804	986	chr1:19165830-19169549	PIM3	ENSGALG00000023576
chr1:19561833-19562156	chr1	19561833	19562156	324	chr1:19165830-19169549	PIM3	ENSGALG00000023576	yes	2
chr1:19602539-19603116	chr1	19602539	19603116	578	chr1:19165830-19169549	PIM3	ENSGALG00000023576	yes	3
chr1:19606460-19607019	chr1	19606460	19607019	560	chr1:19165830-19169549	PIM3	ENSGALG00000023576	yes	3
chr1:19615854-19616753	chr1	19615854	19616753	900	chr1:19165830-19169549	PIM3	ENSGALG00000023576	yes	5
chr1:19637505-19637963	chr1	19637505	19637963	459	chr1:20036081-20070713	IL17REL	ENSGALG00000008554
chr1:19676921-19677365	chr1	19676921	19677365	445	chr1:20036081-20070713	IL17REL	ENSGALG00000008554	yes	5
chr1:19688836-19689393	chr1	19688836	19689393	558	chr1:20036081-20070713	IL17REL	ENSGALG00000008554	yes	2
chr1:19693837-19694815	chr1	19693837	19694815	979	chr1:20036081-20070713	IL17REL	ENSGALG00000008554	yes	5
chr1:19705135-19706018	chr1	19705135	19706018	884	chr1:20036081-20070713	IL17REL	ENSGALG00000008554	yes	2
chr1:19708297-19708696	chr1	19708297	19708696	400	chr1:20036081-20070713	IL17REL	ENSGALG00000008554	yes	3
chr1:19718837-19719069	chr1	19718837	19719069	233	chr1:20036081-20070713	IL17REL	ENSGALG00000008554	yes	2
chr1:19724152-19724968	chr1	19724152	19724968	817	chr1:20036081-20070713	IL17REL	ENSGALG00000008554	yes	2
chr1:19733105-19733439	chr1	19733105	19733439	335	chr1:20036081-20070713	IL17REL	ENSGALG00000008554	yes	3
chr1:19734934-19735835	chr1	19734934	19735835	902	chr1:20036081-20070713	IL17REL	ENSGALG00000008554
chr1:19756855-19758467	chr1	19756855	19758467	1613	chr1:20036081-20070713	IL17REL	ENSGALG00000008554	yes	2
chr1:19764169-19764905	chr1	19764169	19764905	737	chr1:20036081-20070713	IL17REL	ENSGALG00000008554	yes	2
chr1:19765337-19765657	chr1	19765337	19765657	321	chr1:20036081-20070713	IL17REL	ENSGALG00000008554	yes	3
chr1:19793288-19793735	chr1	19793288	19793735	448	chr1:20036081-20070713	IL17REL	ENSGALG00000008554	yes	3
chr1:19836367-19837105	chr1	19836367	19837105	739	chr1:20036081-20070713	IL17REL	ENSGALG00000008554	yes	3
chr1:19855254-19855633	chr1	19855254	19855633	380	chr1:20036081-20070713	IL17REL	ENSGALG00000008554	yes	5
chr1:19881096-19881532	chr1	19881096	19881532	437	chr1:20036081-20070713	IL17REL	ENSGALG00000008554	yes	5
chr1:19882924-19884014	chr1	19882924	19884014	1091	chr1:20036081-20070713	IL17REL	ENSGALG00000008554	yes	5
chr1:19892507-19892818	chr1	19892507	19892818	312	chr1:20036081-20070713	IL17REL	ENSGALG00000008554	yes	2
chr1:19894602-19895107	chr1	19894602	19895107	506	chr1:20036081-20070713	IL17REL	ENSGALG00000008554	yes	6
chr1:19907691-19908703	chr1	19907691	19908703	1013	chr1:20036081-20070713	IL17REL	ENSGALG00000008554	yes	5
chr1:19917808-19919005	chr1	19917808	19919005	1198	chr1:20036081-20070713	IL17REL	ENSGALG00000008554	yes	5
chr1:19923215-19923674	chr1	19923215	19923674	460	chr1:20036081-20070713	IL17REL	ENSGALG00000008554
chr1:19924043-19924496	chr1	19924043	19924496	454	chr1:20036081-20070713	IL17REL	ENSGALG00000008554
chr1:19939545-19939989	chr1	19939545	19939989	445	chr1:20036081-20070713	IL17REL	ENSGALG00000008554	yes	3
chr1:19942731-19943410	chr1	19942731	19943410	680	chr1:20036081-20070713	IL17REL	ENSGALG00000008554	yes	3
chr1:19949212-19950595	chr1	19949212	19950595	1384	chr1:20036081-20070713	IL17REL	ENSGALG00000008554	yes	6
chr1:19960277-19960649	chr1	19960277	19960649	373	chr1:20036081-20070713	IL17REL	ENSGALG00000008554	yes	3
chr1:19963403-19964001	chr1	19963403	19964001	599	chr1:20036081-20070713	IL17REL	ENSGALG00000008554	yes	3
chr1:19968755-19969172	chr1	19968755	19969172	418	chr1:20036081-20070713	IL17REL	ENSGALG00000008554	yes	3
chr1:19980028-19980401	chr1	19980028	19980401	374	chr1:20036081-20070713	IL17REL	ENSGALG00000008554	yes	5
chr1:19991499-19992108	chr1	19991499	19992108	610	chr1:20036081-20070713	IL17REL	ENSGALG00000008554	yes	2
chr1:19997394-19997636	chr1	19997394	19997636	243	chr1:20036081-20070713	IL17REL	ENSGALG00000008554	yes	2
chr1:20002530-20003621	chr1	20002530	20003621	1092	chr1:20036081-20070713	IL17REL	ENSGALG00000008554
chr1:20010976-20011744	chr1	20010976	20011744	769	chr1:20036081-20070713	IL17REL	ENSGALG00000008554
chr1:20021546-20021909	chr1	20021546	20021909	364	chr1:20036081-20070713	IL17REL	ENSGALG00000008554	yes	5
chr1:20034517-20035243	chr1	20034517	20035243	727	chr1:20036081-20070713	IL17REL	ENSGALG00000008554	yes	5
chr1:20059494-20059814	chr1	20059494	20059814	321	chr1:20036081-20070713	IL17REL	ENSGALG00000008554
chr1:20069631-20070204	chr1	20069631	20070204	574	chr1:20036081-20070713	IL17REL	ENSGALG00000008554	yes	2
chr1:20073755-20074239	chr1	20073755	20074239	485	chr1:20036081-20070713	IL17REL	ENSGALG00000008554
chr1:20077302-20077772	chr1	20077302	20077772	471	chr1:20036081-20070713	IL17REL	ENSGALG00000008554	yes	2
chr1:20105717-20106370	chr1	20105717	20106370	654	chr1:20105954-20124074	MOV10L1	ENSGALG00000033664	yes	1
chr1:20107571-20108506	chr1	20107571	20108506	936	chr1:20105954-20124074	MOV10L1	ENSGALG00000033664	yes	2
chr1:20121235-20121787	chr1	20121235	20121787	553	chr1:20105954-20124074	MOV10L1	ENSGALG00000033664	yes	3
chr1:20133296-20133527	chr1	20133296	20133527	232	chr1:20105954-20124074	MOV10L1	ENSGALG00000033664
chr1:20138215-20139044	chr1	20138215	20139044	830	chr1:20105954-20124074	MOV10L1	ENSGALG00000033664	yes	5
chr1:20145320-20145990	chr1	20145320	20145990	671	chr1:20174067-20177667	PANX2	ENSGALG00000000003	yes	5	1
chr1:20150952-20151334	chr1	20150952	20151334	383	chr1:20174067-20177667	PANX2	ENSGALG00000000003	yes	6	1
chr1:20157403-20159164	chr1	20157403	20159164	1762	chr1:20174067-20177667	PANX2	ENSGALG00000000003			1
chr1:20160034-20160316	chr1	20160034	20160316	283	chr1:20174067-20177667	PANX2	ENSGALG00000000003	yes	6	1
chr1:20177547-20177816	chr1	20177547	20177816	270	chr1:20174067-20177667	PANX2	ENSGALG00000000003			1
chr1:20180460-20181165	chr1	20180460	20181165	706	chr1:20174067-20177667	PANX2	ENSGALG00000000003	yes	5	1
chr1:20188260-20189197	chr1	20188260	20189197	938	chr1:20174067-20177667	PANX2	ENSGALG00000000003	yes	6	1
chr1:20199126-20200230	chr1	20199126	20200230	1105	chr1:20223866-20256165	TRABD	ENSGALG00000030705	yes	6
chr1:20202642-20202973	chr1	20202642	20202973	332	chr1:20223866-20256165	TRABD	ENSGALG00000030705
chr1:20212009-20213592	chr1	20212009	20213592	1584	chr1:20223866-20256165	TRABD	ENSGALG00000030705
chr1:20220780-20221423	chr1	20220780	20221423	644	chr1:20223866-20256165	TRABD	ENSGALG00000030705
chr1:20222881-20224752	chr1	20222881	20224752	1872	chr1:20223866-20256165	TRABD	ENSGALG00000030705
chr1:20224811-20225029	chr1	20224811	20225029	219	chr1:20223866-20256165	TRABD	ENSGALG00000030705
chr1:20226357-20226601	chr1	20226357	20226601	245	chr1:20223866-20256165	TRABD	ENSGALG00000030705	yes	3
chr1:20235044-20235832	chr1	20235044	20235832	789	chr1:20223866-20256165	TRABD	ENSGALG00000030705	yes	5
chr1:20245763-20246085	chr1	20245763	20246085	323	chr1:20223866-20256165	TRABD	ENSGALG00000030705	yes	3
chr1:20260081-20260364	chr1	20260081	20260364	284	chr1:20290347-20303283	SELENOO	ENSGALG00000038467
chr1:20269295-20269774	chr1	20269295	20269774	480	chr1:20290347-20303283	SELENOO	ENSGALG00000038467	yes	2
chr1:20289348-20291330	chr1	20289348	20291330	1983	chr1:20290347-20303283	SELENOO	ENSGALG00000038467
chr1:20304894-20305097	chr1	20304894	20305097	204	chr1:20290347-20303283	SELENOO	ENSGALG00000038467	yes	2
chr1:20327450-20328926	chr1	20327450	20328926	1477	chr1:20305696-20329063	TUBGCP6	ENSGALG00000032156
chr1:20343674-20345108	chr1	20343674	20345108	1435	chr1:20329726-20343807	HDAC10	ENSGALG00000041251
chr1:20354064-20354435	chr1	20354064	20354435	372	chr1:20345887-20349591	NA	ENSGALG00000008635	yes	6
chr1:20358934-20359146	chr1	20358934	20359146	213	chr1:20345887-20349591	NA	ENSGALG00000008635	yes	2
chr1:20365090-20365621	chr1	20365090	20365621	532	chr1:20345887-20349591	NA	ENSGALG00000008635	yes	5
chr1:20369861-20370325	chr1	20369861	20370325	465	chr1:20345887-20349591	NA	ENSGALG00000008635	yes	2
chr1:20386431-20386855	chr1	20386431	20386855	425	chr1:20367873-20396572	MAPK12	ENSGALG00000019384
chr1:20395510-20397390	chr1	20395510	20397390	1881	chr1:20367873-20396572	MAPK12	ENSGALG00000019384
chr1:20398444-20398630	chr1	20398444	20398630	187	chr1:20367873-20396572	MAPK12	ENSGALG00000019384
chr1:20403732-20404204	chr1	20403732	20404204	473	chr1:20367873-20396572	MAPK12	ENSGALG00000019384	yes	6
chr1:20404240-20404585	chr1	20404240	20404585	346	chr1:20367873-20396572	MAPK12	ENSGALG00000019384	yes	6
chr1:20404650-20405083	chr1	20404650	20405083	434	chr1:20367873-20396572	MAPK12	ENSGALG00000019384	yes	6
chr1:20407568-20408192	chr1	20407568	20408192	625	chr1:20367873-20396572	MAPK12	ENSGALG00000019384
chr1:20418098-20418602	chr1	20418098	20418602	505	chr1:20405293-20435716	MAPK11	ENSGALG00000040023	yes	5
chr1:20423393-20424063	chr1	20423393	20424063	671	chr1:20405293-20435716	MAPK11	ENSGALG00000040023
chr1:20425700-20426246	chr1	20425700	20426246	547	chr1:20405293-20435716	MAPK11	ENSGALG00000040023
chr1:20433719-20436061	chr1	20433719	20436061	2343	chr1:20405293-20435716	MAPK11	ENSGALG00000040023
chr1:20436152-20436448	chr1	20436152	20436448	297	chr1:20405293-20435716	MAPK11	ENSGALG00000040023
chr1:20462494-20463824	chr1	20462494	20463824	1331	chr1:20405293-20435716	MAPK11	ENSGALG00000040023
chr1:20474768-20475056	chr1	20474768	20475056	289	chr1:20405293-20435716	MAPK11	ENSGALG00000040023
chr1:20532522-20532842	chr1	20532522	20532842	321	chr1:20405293-20435716	MAPK11	ENSGALG00000040023	yes	5
chr1:20535305-20535973	chr1	20535305	20535973	669	chr1:20405293-20435716	MAPK11	ENSGALG00000040023
chr1:20565631-20566127	chr1	20565631	20566127	497	chr1:20490162-20663084	PLXNB2	ENSGALG00000039861	yes	5	3
chr1:20571382-20571688	chr1	20571382	20571688	307	chr1:20490162-20663084	PLXNB2	ENSGALG00000039861	yes	2	3
chr1:20573371-20573571	chr1	20573371	20573571	201	chr1:20490162-20663084	PLXNB2	ENSGALG00000039861			3
chr1:20577716-20578246	chr1	20577716	20578246	531	chr1:20490162-20663084	PLXNB2	ENSGALG00000039861	yes	3	3
chr1:20582418-20582874	chr1	20582418	20582874	457	chr1:20490162-20663084	PLXNB2	ENSGALG00000039861	yes	2	3
chr1:20587223-20587447	chr1	20587223	20587447	225	chr1:20490162-20663084	PLXNB2	ENSGALG00000039861	yes	5	3
chr1:20589139-20589400	chr1	20589139	20589400	262	chr1:20490162-20663084	PLXNB2	ENSGALG00000039861			3
chr1:20592150-20592561	chr1	20592150	20592561	412	chr1:20490162-20663084	PLXNB2	ENSGALG00000039861	yes	2	3
chr1:20595196-20595536	chr1	20595196	20595536	341	chr1:20490162-20663084	PLXNB2	ENSGALG00000039861	yes	5	3
chr1:20610698-20611638	chr1	20610698	20611638	941	chr1:20490162-20663084	PLXNB2	ENSGALG00000039861			3
chr1:20615233-20615603	chr1	20615233	20615603	371	chr1:20490162-20663084	PLXNB2	ENSGALG00000039861	yes	3	3
chr1:20615696-20616332	chr1	20615696	20616332	637	chr1:20490162-20663084	PLXNB2	ENSGALG00000039861	yes	2	3
chr1:20618367-20618738	chr1	20618367	20618738	372	chr1:20490162-20663084	PLXNB2	ENSGALG00000039861	yes	3	3
chr1:20622491-20623514	chr1	20622491	20623514	1024	chr1:20490162-20663084	PLXNB2	ENSGALG00000039861	yes	2	3
chr1:20633314-20633930	chr1	20633314	20633930	617	chr1:20490162-20663084	PLXNB2	ENSGALG00000039861	yes	2	3
chr1:20634961-20635408	chr1	20634961	20635408	448	chr1:20490162-20663084	PLXNB2	ENSGALG00000039861	yes	2	3
chr1:20643433-20643733	chr1	20643433	20643733	301	chr1:20490162-20663084	PLXNB2	ENSGALG00000039861	yes	6	3
chr1:20645601-20646374	chr1	20645601	20646374	774	chr1:20490162-20663084	PLXNB2	ENSGALG00000039861	yes	5	3
chr1:20649526-20650083	chr1	20649526	20650083	558	chr1:20490162-20663084	PLXNB2	ENSGALG00000039861			3
chr1:20659808-20660835	chr1	20659808	20660835	1028	chr1:20490162-20663084	PLXNB2	ENSGALG00000039861	yes	5	3
chr1:20675433-20676051	chr1	20675433	20676051	619	chr1:20490162-20663084	PLXNB2	ENSGALG00000039861			3
chr1:20708488-20709238	chr1	20708488	20709238	751	chr1:20490162-20663084	PLXNB2	ENSGALG00000039861	yes	2	3
chr1:20720046-20720732	chr1	20720046	20720732	687	chr1:20490162-20663084	PLXNB2	ENSGALG00000039861	yes	2	3
chr1:20724596-20725462	chr1	20724596	20725462	867	chr1:20490162-20663084	PLXNB2	ENSGALG00000039861	yes	2	3
chr1:20727106-20727423	chr1	20727106	20727423	318	chr1:20490162-20663084	PLXNB2	ENSGALG00000039861	yes	5	3
chr1:20737497-20738149	chr1	20737497	20738149	653	chr1:20490162-20663084	PLXNB2	ENSGALG00000039861	yes	2	3
chr1:20738193-20740526	chr1	20738193	20740526	2334	chr1:20490162-20663084	PLXNB2	ENSGALG00000039861			3
chr1:20752597-20753130	chr1	20752597	20753130	534	chr1:20490162-20663084	PLXNB2	ENSGALG00000039861	yes	2	3
chr1:20762371-20762976	chr1	20762371	20762976	606	chr1:20490162-20663084	PLXNB2	ENSGALG00000039861	yes	5	3
chr1:20776128-20776751	chr1	20776128	20776751	624	chr1:20872801-20886900	ZNF800	ENSGALG00000033997	yes	5		zf-C2H2	ENSGALP00000051510;	417747
chr1:20778886-20779352	chr1	20778886	20779352	467	chr1:20872801-20886900	ZNF800	ENSGALG00000033997	yes	5		zf-C2H2	ENSGALP00000051510;	417747
chr1:20780291-20780665	chr1	20780291	20780665	375	chr1:20872801-20886900	ZNF800	ENSGALG00000033997	yes	2		zf-C2H2	ENSGALP00000051510;	417747
chr1:20793753-20794041	chr1	20793753	20794041	289	chr1:20872801-20886900	ZNF800	ENSGALG00000033997	yes	3		zf-C2H2	ENSGALP00000051510;	417747
chr1:20796973-20797397	chr1	20796973	20797397	425	chr1:20872801-20886900	ZNF800	ENSGALG00000033997	yes	2		zf-C2H2	ENSGALP00000051510;	417747
chr1:20798186-20798409	chr1	20798186	20798409	224	chr1:20872801-20886900	ZNF800	ENSGALG00000033997	yes	2		zf-C2H2	ENSGALP00000051510;	417747
chr1:20802674-20802950	chr1	20802674	20802950	277	chr1:20872801-20886900	ZNF800	ENSGALG00000033997	yes	2		zf-C2H2	ENSGALP00000051510;	417747
chr1:20804738-20805075	chr1	20804738	20805075	338	chr1:20872801-20886900	ZNF800	ENSGALG00000033997	yes	2		zf-C2H2	ENSGALP00000051510;	417747
chr1:20814252-20815207	chr1	20814252	20815207	956	chr1:20872801-20886900	ZNF800	ENSGALG00000033997	yes	2		zf-C2H2	ENSGALP00000051510;	417747
chr1:20829209-20830278	chr1	20829209	20830278	1070	chr1:20872801-20886900	ZNF800	ENSGALG00000033997	yes	3		zf-C2H2	ENSGALP00000051510;	417747
chr1:20838521-20838708	chr1	20838521	20838708	188	chr1:20872801-20886900	ZNF800	ENSGALG00000033997				zf-C2H2	ENSGALP00000051510;	417747
chr1:20872044-20873875	chr1	20872044	20873875	1832	chr1:20872801-20886900	ZNF800	ENSGALG00000033997				zf-C2H2	ENSGALP00000051510;	417747
chr1:20883197-20884011	chr1	20883197	20884011	815	chr1:20872801-20886900	ZNF800	ENSGALG00000033997	yes	5		zf-C2H2	ENSGALP00000051510;	417747
chr1:20893642-20894725	chr1	20893642	20894725	1084	chr1:20872801-20886900	ZNF800	ENSGALG00000033997	yes	6		zf-C2H2	ENSGALP00000051510;	417747
chr1:20908871-20909393	chr1	20908871	20909393	523	chr1:20929341-21246163	GRM8	ENSGALG00000039403	yes	5
chr1:20921694-20923028	chr1	20921694	20923028	1335	chr1:20929341-21246163	GRM8	ENSGALG00000039403
chr1:20923777-20924257	chr1	20923777	20924257	481	chr1:20929341-21246163	GRM8	ENSGALG00000039403
chr1:20962331-20962665	chr1	20962331	20962665	335	chr1:20929341-21246163	GRM8	ENSGALG00000039403	yes	2
chr1:20968442-20969451	chr1	20968442	20969451	1010	chr1:20929341-21246163	GRM8	ENSGALG00000039403
chr1:21028987-21029525	chr1	21028987	21029525	539	chr1:20929341-21246163	GRM8	ENSGALG00000039403
chr1:21071371-21072131	chr1	21071371	21072131	761	chr1:20929341-21246163	GRM8	ENSGALG00000039403	yes	5
chr1:21094029-21094704	chr1	21094029	21094704	676	chr1:20929341-21246163	GRM8	ENSGALG00000039403	yes	3
chr1:21107841-21108394	chr1	21107841	21108394	554	chr1:20929341-21246163	GRM8	ENSGALG00000039403
chr1:21135448-21135962	chr1	21135448	21135962	515	chr1:20929341-21246163	GRM8	ENSGALG00000039403	yes	5
chr1:21140560-21141331	chr1	21140560	21141331	772	chr1:20929341-21246163	GRM8	ENSGALG00000039403	yes	5
chr1:21184736-21185334	chr1	21184736	21185334	599	chr1:20929341-21246163	GRM8	ENSGALG00000039403
chr1:21209945-21210501	chr1	21209945	21210501	557	chr1:20929341-21246163	GRM8	ENSGALG00000039403
chr1:21226009-21226386	chr1	21226009	21226386	378	chr1:20929341-21246163	GRM8	ENSGALG00000039403	yes	2
chr1:21255377-21255882	chr1	21255377	21255882	506	chr1:20929341-21246163	GRM8	ENSGALG00000039403
chr1:21256479-21256754	chr1	21256479	21256754	276	chr1:20929341-21246163	GRM8	ENSGALG00000039403	yes	3
chr1:21288827-21289147	chr1	21288827	21289147	321	chr1:20929341-21246163	GRM8	ENSGALG00000039403	yes	3
chr1:21292013-21292696	chr1	21292013	21292696	684	chr1:20929341-21246163	GRM8	ENSGALG00000039403	yes	3
chr1:21355336-21355696	chr1	21355336	21355696	361	chr1:21741971-21804718	POT1	ENSGALG00000008740	yes	5
chr1:21355768-21356474	chr1	21355768	21356474	707	chr1:21741971-21804718	POT1	ENSGALG00000008740	yes	4
chr1:21369507-21370082	chr1	21369507	21370082	576	chr1:21741971-21804718	POT1	ENSGALG00000008740	yes	2
chr1:21392445-21392777	chr1	21392445	21392777	333	chr1:21741971-21804718	POT1	ENSGALG00000008740	yes	2
chr1:21397025-21397941	chr1	21397025	21397941	917	chr1:21741971-21804718	POT1	ENSGALG00000008740	yes	5
chr1:21404773-21405062	chr1	21404773	21405062	290	chr1:21741971-21804718	POT1	ENSGALG00000008740	yes	3
chr1:21475847-21476078	chr1	21475847	21476078	232	chr1:21741971-21804718	POT1	ENSGALG00000008740	yes	5
chr1:21605118-21605522	chr1	21605118	21605522	405	chr1:21741971-21804718	POT1	ENSGALG00000008740
chr1:21617504-21618052	chr1	21617504	21618052	549	chr1:21741971-21804718	POT1	ENSGALG00000008740	yes	5
chr1:21678995-21679525	chr1	21678995	21679525	531	chr1:21741971-21804718	POT1	ENSGALG00000008740	yes	6
chr1:21683432-21683764	chr1	21683432	21683764	333	chr1:21741971-21804718	POT1	ENSGALG00000008740
chr1:21698190-21698407	chr1	21698190	21698407	218	chr1:21741971-21804718	POT1	ENSGALG00000008740	yes	2
chr1:21714416-21715429	chr1	21714416	21715429	1014	chr1:21741971-21804718	POT1	ENSGALG00000008740
chr1:21726324-21727091	chr1	21726324	21727091	768	chr1:21741971-21804718	POT1	ENSGALG00000008740	yes	5
chr1:21741608-21742576	chr1	21741608	21742576	969	chr1:21741971-21804718	POT1	ENSGALG00000008740	yes	5
chr1:21747819-21748127	chr1	21747819	21748127	309	chr1:21741971-21804718	POT1	ENSGALG00000008740
chr1:21783393-21783810	chr1	21783393	21783810	418	chr1:21741971-21804718	POT1	ENSGALG00000008740	yes	2
chr1:21822336-21822931	chr1	21822336	21822931	596	chr1:21843141-21855468	NA	ENSGALG00000040954			6
chr1:21832827-21833524	chr1	21832827	21833524	698	chr1:21843141-21855468	NA	ENSGALG00000040954			6
chr1:21842290-21844186	chr1	21842290	21844186	1897	chr1:21843141-21855468	NA	ENSGALG00000040954			6
chr1:21844301-21844529	chr1	21844301	21844529	229	chr1:21843141-21855468	NA	ENSGALG00000040954			6
chr1:21865614-21866251	chr1	21865614	21866251	638	chr1:21843141-21855468	NA	ENSGALG00000040954	yes	2	6
chr1:21925810-21926062	chr1	21925810	21926062	253	chr1:21843141-21855468	NA	ENSGALG00000040954	yes	2	6
chr1:21926550-21927279	chr1	21926550	21927279	730	chr1:21843141-21855468	NA	ENSGALG00000040954	yes	3	6
chr1:21936638-21937190	chr1	21936638	21937190	553	chr1:21843141-21855468	NA	ENSGALG00000040954	yes	6	6
chr1:21953921-21954593	chr1	21953921	21954593	673	chr1:21843141-21855468	NA	ENSGALG00000040954	yes	5	6
chr1:21971215-21971695	chr1	21971215	21971695	481	chr1:22062046-22089723	NA	ENSGALG00000031527	yes	5	5
chr1:21985617-21986818	chr1	21985617	21986818	1202	chr1:22062046-22089723	NA	ENSGALG00000031527	yes	2	5
chr1:21991537-21992148	chr1	21991537	21992148	612	chr1:22062046-22089723	NA	ENSGALG00000031527	yes	5	5
chr1:22020293-22020930	chr1	22020293	22020930	638	chr1:22062046-22089723	NA	ENSGALG00000031527			5
chr1:22030956-22031739	chr1	22030956	22031739	784	chr1:22062046-22089723	NA	ENSGALG00000031527			5
chr1:22044332-22044870	chr1	22044332	22044870	539	chr1:22062046-22089723	NA	ENSGALG00000031527	yes	3	5
chr1:22054857-22055223	chr1	22054857	22055223	367	chr1:22062046-22089723	NA	ENSGALG00000031527	yes	6	5
chr1:22059826-22060118	chr1	22059826	22060118	293	chr1:22062046-22089723	NA	ENSGALG00000031527	yes	6	5
chr1:22076851-22077408	chr1	22076851	22077408	558	chr1:22062046-22089723	NA	ENSGALG00000031527			5
chr1:22086185-22086353	chr1	22086185	22086353	169	chr1:22062046-22089723	NA	ENSGALG00000031527	yes	2	5
chr1:22088825-22090265	chr1	22088825	22090265	1441	chr1:22062046-22089723	NA	ENSGALG00000031527			5
chr1:22111143-22111377	chr1	22111143	22111377	235	chr1:22096114-22105014	SPAM1	ENSGALG00000008761	yes	5
chr1:22124075-22124769	chr1	22124075	22124769	695	chr1:22096114-22105014	SPAM1	ENSGALG00000008761	yes	5
chr1:22128901-22129190	chr1	22128901	22129190	290	chr1:22096114-22105014	SPAM1	ENSGALG00000008761
chr1:22131528-22132604	chr1	22131528	22132604	1077	chr1:22096114-22105014	SPAM1	ENSGALG00000008761	yes	2
chr1:22156609-22157278	chr1	22156609	22157278	670	chr1:22165912-22185499	NA	ENSGALG00000008776
chr1:22162015-22163615	chr1	22162015	22163615	1601	chr1:22165912-22185499	NA	ENSGALG00000008776	yes	2
chr1:22165391-22165661	chr1	22165391	22165661	271	chr1:22165912-22185499	NA	ENSGALG00000008776	yes	6
chr1:22172268-22172788	chr1	22172268	22172788	521	chr1:22165912-22185499	NA	ENSGALG00000008776	yes	5
chr1:22194142-22194633	chr1	22194142	22194633	492	chr1:22165912-22185499	NA	ENSGALG00000008776	yes	2
chr1:22208205-22210129	chr1	22208205	22210129	1925	chr1:22209091-22259092	NA	ENSGALG00000008797
chr1:22217182-22217482	chr1	22217182	22217482	301	chr1:22209091-22259092	NA	ENSGALG00000008797
chr1:22229226-22229704	chr1	22229226	22229704	479	chr1:22209091-22259092	NA	ENSGALG00000008797	yes	2
chr1:22232005-22232998	chr1	22232005	22232998	994	chr1:22209091-22259092	NA	ENSGALG00000008797	yes	3
chr1:22251444-22251930	chr1	22251444	22251930	487	chr1:22277626-22283778	LMOD2	ENSGALG00000008805	yes	2
chr1:22255303-22255553	chr1	22255303	22255553	251	chr1:22277626-22283778	LMOD2	ENSGALG00000008805	yes	2
chr1:22264652-22265494	chr1	22264652	22265494	843	chr1:22277626-22283778	LMOD2	ENSGALG00000008805
chr1:22267990-22268585	chr1	22267990	22268585	596	chr1:22277626-22283778	LMOD2	ENSGALG00000008805	yes	3
chr1:22281615-22282404	chr1	22281615	22282404	790	chr1:22277626-22283778	LMOD2	ENSGALG00000008805
chr1:22287478-22287972	chr1	22287478	22287972	495	chr1:22277626-22283778	LMOD2	ENSGALG00000008805
chr1:22306890-22308270	chr1	22306890	22308270	1381	chr1:22307520-22312663	NDUFA5	ENSGALG00000008821
chr1:22313174-22313419	chr1	22313174	22313419	246	chr1:22315243-22335010	IQUB	ENSGALG00000008823	yes	2
chr1:22314132-22315173	chr1	22314132	22315173	1042	chr1:22315243-22335010	IQUB	ENSGALG00000008823
chr1:22332202-22332846	chr1	22332202	22332846	645	chr1:22343252-22397263	NA	ENSGALG00000008836	yes	2
chr1:22342863-22344389	chr1	22342863	22344389	1527	chr1:22343252-22397263	NA	ENSGALG00000008836
chr1:22388387-22388920	chr1	22388387	22388920	534	chr1:22423984-22448101	SLC13A1	ENSGALG00000008874
chr1:22399056-22399318	chr1	22399056	22399318	263	chr1:22423984-22448101	SLC13A1	ENSGALG00000008874	yes	5
chr1:22401141-22401654	chr1	22401141	22401654	514	chr1:22423984-22448101	SLC13A1	ENSGALG00000008874
chr1:22402340-22403227	chr1	22402340	22403227	888	chr1:22423984-22448101	SLC13A1	ENSGALG00000008874	yes	6
chr1:22406230-22406538	chr1	22406230	22406538	309	chr1:22423984-22448101	SLC13A1	ENSGALG00000008874	yes	5
chr1:22410685-22411372	chr1	22410685	22411372	688	chr1:22423984-22448101	SLC13A1	ENSGALG00000008874
chr1:22445415-22445880	chr1	22445415	22445880	466	chr1:22423984-22448101	SLC13A1	ENSGALG00000008874
chr1:22453436-22453936	chr1	22453436	22453936	501	chr1:22423984-22448101	SLC13A1	ENSGALG00000008874
chr1:22466357-22466622	chr1	22466357	22466622	266	chr1:22423984-22448101	SLC13A1	ENSGALG00000008874	yes	2
chr1:22483002-22483531	chr1	22483002	22483531	530	chr1:22528298-22829235	CADPS2	ENSGALG00000008926	yes	5	2
chr1:22498138-22498613	chr1	22498138	22498613	476	chr1:22528298-22829235	CADPS2	ENSGALG00000008926			2
chr1:22504303-22504853	chr1	22504303	22504853	551	chr1:22528298-22829235	CADPS2	ENSGALG00000008926			2
chr1:22514416-22514780	chr1	22514416	22514780	365	chr1:22528298-22829235	CADPS2	ENSGALG00000008926			2
chr1:22524843-22525100	chr1	22524843	22525100	258	chr1:22528298-22829235	CADPS2	ENSGALG00000008926	yes	2	2
chr1:22527684-22529167	chr1	22527684	22529167	1484	chr1:22528298-22829235	CADPS2	ENSGALG00000008926			2
chr1:22535514-22535930	chr1	22535514	22535930	417	chr1:22528298-22829235	CADPS2	ENSGALG00000008926			2
chr1:22543191-22543823	chr1	22543191	22543823	633	chr1:22528298-22829235	CADPS2	ENSGALG00000008926	yes	2	2
chr1:22548070-22548345	chr1	22548070	22548345	276	chr1:22528298-22829235	CADPS2	ENSGALG00000008926	yes	3	2
chr1:22563908-22564672	chr1	22563908	22564672	765	chr1:22528298-22829235	CADPS2	ENSGALG00000008926	yes	2	2
chr1:22566351-22566849	chr1	22566351	22566849	499	chr1:22528298-22829235	CADPS2	ENSGALG00000008926	yes	2	2
chr1:22571390-22572139	chr1	22571390	22572139	750	chr1:22528298-22829235	CADPS2	ENSGALG00000008926	yes	2	2
chr1:22585408-22586031	chr1	22585408	22586031	624	chr1:22528298-22829235	CADPS2	ENSGALG00000008926	yes	2	2
chr1:22598287-22598671	chr1	22598287	22598671	385	chr1:22528298-22829235	CADPS2	ENSGALG00000008926			2
chr1:22602981-22603310	chr1	22602981	22603310	330	chr1:22528298-22829235	CADPS2	ENSGALG00000008926	yes	5	2
chr1:22603349-22603740	chr1	22603349	22603740	392	chr1:22528298-22829235	CADPS2	ENSGALG00000008926	yes	5	2
chr1:22620636-22621209	chr1	22620636	22621209	574	chr1:22528298-22829235	CADPS2	ENSGALG00000008926	yes	5	2
chr1:22644858-22645722	chr1	22644858	22645722	865	chr1:22528298-22829235	CADPS2	ENSGALG00000008926			2
chr1:22661321-22661567	chr1	22661321	22661567	247	chr1:22528298-22829235	CADPS2	ENSGALG00000008926	yes	2	2
chr1:22664673-22665300	chr1	22664673	22665300	628	chr1:22528298-22829235	CADPS2	ENSGALG00000008926			2
chr1:22691084-22691260	chr1	22691084	22691260	177	chr1:22837471-22839677	FEZF1	ENSGALG00000008941	yes	2		zf-C2H2	ENSGALP00000014521;	100859279
chr1:22692299-22693236	chr1	22692299	22693236	938	chr1:22837471-22839677	FEZF1	ENSGALG00000008941	yes	2		zf-C2H2	ENSGALP00000014521;	100859279
chr1:22703048-22703280	chr1	22703048	22703280	233	chr1:22837471-22839677	FEZF1	ENSGALG00000008941				zf-C2H2	ENSGALP00000014521;	100859279
chr1:22729958-22730680	chr1	22729958	22730680	723	chr1:22837471-22839677	FEZF1	ENSGALG00000008941	yes	5		zf-C2H2	ENSGALP00000014521;	100859279
chr1:22750160-22750874	chr1	22750160	22750874	715	chr1:22837471-22839677	FEZF1	ENSGALG00000008941	yes	5		zf-C2H2	ENSGALP00000014521;	100859279
chr1:22820704-22821560	chr1	22820704	22821560	857	chr1:22837471-22839677	FEZF1	ENSGALG00000008941	yes	5		zf-C2H2	ENSGALP00000014521;	100859279
chr1:22833064-22833433	chr1	22833064	22833433	370	chr1:22837471-22839677	FEZF1	ENSGALG00000008941				zf-C2H2	ENSGALP00000014521;	100859279
chr1:22834549-22835172	chr1	22834549	22835172	624	chr1:22837471-22839677	FEZF1	ENSGALG00000008941	yes	5		zf-C2H2	ENSGALP00000014521;	100859279
chr1:22836216-22836782	chr1	22836216	22836782	567	chr1:22837471-22839677	FEZF1	ENSGALG00000008941				zf-C2H2	ENSGALP00000014521;	100859279
chr1:22837542-22838560	chr1	22837542	22838560	1019	chr1:22837471-22839677	FEZF1	ENSGALG00000008941				zf-C2H2	ENSGALP00000014521;	100859279
chr1:22855581-22856393	chr1	22855581	22856393	813	chr1:22867946-22895501	AASS	ENSGALG00000008953	yes	2
chr1:22857264-22857528	chr1	22857264	22857528	265	chr1:22867946-22895501	AASS	ENSGALG00000008953	yes	6
chr1:22866661-22867919	chr1	22866661	22867919	1259	chr1:22867946-22895501	AASS	ENSGALG00000008953
chr1:22887729-22888254	chr1	22887729	22888254	526	chr1:22867946-22895501	AASS	ENSGALG00000008953	yes	5
chr1:22933703-22933926	chr1	22933703	22933926	224	chr1:22867946-22895501	AASS	ENSGALG00000008953
chr1:22935630-22936944	chr1	22935630	22936944	1315	chr1:22867946-22895501	AASS	ENSGALG00000008953	yes	3
chr1:22950553-22951154	chr1	22950553	22951154	602	chr1:22867946-22895501	AASS	ENSGALG00000008953	yes	2
chr1:22963509-22963770	chr1	22963509	22963770	262	chr1:22901214-23034777	PTPRZ1	ENSGALG00000040114
chr1:22972444-22973001	chr1	22972444	22973001	558	chr1:22901214-23034777	PTPRZ1	ENSGALG00000040114	yes	2
chr1:23020161-23020568	chr1	23020161	23020568	408	chr1:22901214-23034777	PTPRZ1	ENSGALG00000040114
chr1:23033410-23035366	chr1	23033410	23035366	1957	chr1:22901214-23034777	PTPRZ1	ENSGALG00000040114
chr1:23035444-23035725	chr1	23035444	23035725	282	chr1:22901214-23034777	PTPRZ1	ENSGALG00000040114
chr1:23047948-23048451	chr1	23047948	23048451	504	chr1:22901214-23034777	PTPRZ1	ENSGALG00000040114
chr1:23104013-23104503	chr1	23104013	23104503	491	chr1:22901214-23034777	PTPRZ1	ENSGALG00000040114
chr1:23113024-23113455	chr1	23113024	23113455	432	chr1:22901214-23034777	PTPRZ1	ENSGALG00000040114	yes	3
chr1:23113676-23113973	chr1	23113676	23113973	298	chr1:22901214-23034777	PTPRZ1	ENSGALG00000040114	yes	3
chr1:23115438-23116041	chr1	23115438	23116041	604	chr1:22901214-23034777	PTPRZ1	ENSGALG00000040114	yes	3
chr1:23117446-23118236	chr1	23117446	23118236	791	chr1:22901214-23034777	PTPRZ1	ENSGALG00000040114	yes	3
chr1:23120550-23121150	chr1	23120550	23121150	601	chr1:22901214-23034777	PTPRZ1	ENSGALG00000040114	yes	3
chr1:23143406-23143632	chr1	23143406	23143632	227	chr1:23210197-23238757	FAM3C	ENSGALG00000008975	yes	2
chr1:23146587-23147430	chr1	23146587	23147430	844	chr1:23210197-23238757	FAM3C	ENSGALG00000008975
chr1:23165247-23166256	chr1	23165247	23166256	1010	chr1:23210197-23238757	FAM3C	ENSGALG00000008975	yes	5
chr1:23170327-23170768	chr1	23170327	23170768	442	chr1:23210197-23238757	FAM3C	ENSGALG00000008975	yes	2
chr1:23176975-23177735	chr1	23176975	23177735	761	chr1:23210197-23238757	FAM3C	ENSGALG00000008975	yes	2
chr1:23183824-23184697	chr1	23183824	23184697	874	chr1:23210197-23238757	FAM3C	ENSGALG00000008975
chr1:23193236-23193475	chr1	23193236	23193475	240	chr1:23210197-23238757	FAM3C	ENSGALG00000008975	yes	2
chr1:23209222-23209488	chr1	23209222	23209488	267	chr1:23210197-23238757	FAM3C	ENSGALG00000008975	yes	2
chr1:23209724-23211649	chr1	23209724	23211649	1926	chr1:23210197-23238757	FAM3C	ENSGALG00000008975
chr1:23215909-23216294	chr1	23215909	23216294	386	chr1:23210197-23238757	FAM3C	ENSGALG00000008975
chr1:23230068-23230509	chr1	23230068	23230509	442	chr1:23210197-23238757	FAM3C	ENSGALG00000008975	yes	2
chr1:23238529-23238813	chr1	23238529	23238813	285	chr1:23246190-23256408	WNT16	ENSGALG00000028069	yes	5	2
chr1:23241842-23242548	chr1	23241842	23242548	707	chr1:23246190-23256408	WNT16	ENSGALG00000028069			2
chr1:23255173-23256798	chr1	23255173	23256798	1626	chr1:23246190-23256408	WNT16	ENSGALG00000028069			2
chr1:23282426-23282963	chr1	23282426	23282963	538	chr1:23246190-23256408	WNT16	ENSGALG00000028069	yes	5	2
chr1:23287819-23288135	chr1	23287819	23288135	317	chr1:23246190-23256408	WNT16	ENSGALG00000028069	yes	5	2
chr1:23307197-23307683	chr1	23307197	23307683	487	chr1:23274409-23341146	NA	ENSGALG00000032262	yes	5
chr1:23318846-23319730	chr1	23318846	23319730	885	chr1:23274409-23341146	NA	ENSGALG00000032262	yes	5
chr1:23349954-23350406	chr1	23349954	23350406	453	chr1:23274409-23341146	NA	ENSGALG00000032262	yes	2
chr1:23357201-23358095	chr1	23357201	23358095	895	chr1:23274409-23341146	NA	ENSGALG00000032262	yes	5
chr1:23358444-23359555	chr1	23358444	23359555	1112	chr1:23274409-23341146	NA	ENSGALG00000032262
chr1:23362142-23363443	chr1	23362142	23363443	1302	chr1:23274409-23341146	NA	ENSGALG00000032262
chr1:23371562-23372320	chr1	23371562	23372320	759	chr1:23274409-23341146	NA	ENSGALG00000032262	yes	2
chr1:23372964-23373784	chr1	23372964	23373784	821	chr1:23274409-23341146	NA	ENSGALG00000032262	yes	2
chr1:23379500-23380236	chr1	23379500	23380236	737	chr1:23342831-23412785	NA	ENSGALG00000009002	yes	3
chr1:23386731-23386984	chr1	23386731	23386984	254	chr1:23342831-23412785	NA	ENSGALG00000009002
chr1:23390412-23390913	chr1	23390412	23390913	502	chr1:23342831-23412785	NA	ENSGALG00000009002	yes	5
chr1:23391018-23391627	chr1	23391018	23391627	610	chr1:23342831-23412785	NA	ENSGALG00000009002	yes	2
chr1:23405367-23405703	chr1	23405367	23405703	337	chr1:23342831-23412785	NA	ENSGALG00000009002	yes	3
chr1:23410608-23410953	chr1	23410608	23410953	346	chr1:23342831-23412785	NA	ENSGALG00000009002	yes	2
chr1:23412677-23413883	chr1	23412677	23413883	1207	chr1:23342831-23412785	NA	ENSGALG00000009002
chr1:23414511-23414767	chr1	23414511	23414767	257	chr1:23342831-23412785	NA	ENSGALG00000009002
chr1:23414851-23415326	chr1	23414851	23415326	476	chr1:23342831-23412785	NA	ENSGALG00000009002	yes	3
chr1:23435484-23435716	chr1	23435484	23435716	233	chr1:23427327-23445706	ING3	ENSGALG00000009023	yes	2
chr1:23444632-23446357	chr1	23444632	23446357	1726	chr1:23427327-23445706	ING3	ENSGALG00000009023
chr1:23467365-23468954	chr1	23467365	23468954	1590	chr1:23467910-23513135	TSPAN12	ENSGALG00000009029
chr1:23475234-23475632	chr1	23475234	23475632	399	chr1:23467910-23513135	TSPAN12	ENSGALG00000009029	yes	6
chr1:23476035-23476402	chr1	23476035	23476402	368	chr1:23467910-23513135	TSPAN12	ENSGALG00000009029	yes	2
chr1:23476494-23476768	chr1	23476494	23476768	275	chr1:23467910-23513135	TSPAN12	ENSGALG00000009029	yes	3
chr1:23477480-23478059	chr1	23477480	23478059	580	chr1:23467910-23513135	TSPAN12	ENSGALG00000009029	yes	3
chr1:23490808-23491032	chr1	23490808	23491032	225	chr1:23467910-23513135	TSPAN12	ENSGALG00000009029	yes	3
chr1:23495793-23496346	chr1	23495793	23496346	554	chr1:23467910-23513135	TSPAN12	ENSGALG00000009029	yes	6
chr1:23503717-23504270	chr1	23503717	23504270	554	chr1:23521476-23537732	NA	ENSGALG00000043515
chr1:23526726-23526997	chr1	23526726	23526997	272	chr1:23521476-23537732	NA	ENSGALG00000043515	yes	2
chr1:23527055-23528312	chr1	23527055	23528312	1258	chr1:23521476-23537732	NA	ENSGALG00000043515
chr1:23534290-23535171	chr1	23534290	23535171	882	chr1:23521476-23537732	NA	ENSGALG00000043515	yes	2
chr1:23541421-23541707	chr1	23541421	23541707	287	chr1:23521476-23537732	NA	ENSGALG00000043515	yes	2
chr1:23557040-23557474	chr1	23557040	23557474	435	chr1:23521476-23537732	NA	ENSGALG00000043515	yes	5
chr1:23584384-23585222	chr1	23584384	23585222	839	chr1:23521476-23537732	NA	ENSGALG00000043515	yes	2
chr1:23681379-23681935	chr1	23681379	23681935	557	chr1:23783751-23786181	NA	ENSGALG00000009066	yes	5	1
chr1:23684249-23685300	chr1	23684249	23685300	1052	chr1:23783751-23786181	NA	ENSGALG00000009066	yes	2	1
chr1:23694407-23694806	chr1	23694407	23694806	400	chr1:23783751-23786181	NA	ENSGALG00000009066	yes	1	1
chr1:23702177-23702780	chr1	23702177	23702780	604	chr1:23783751-23786181	NA	ENSGALG00000009066	yes	5	1
chr1:23712574-23713419	chr1	23712574	23713419	846	chr1:23783751-23786181	NA	ENSGALG00000009066	yes	2	1
chr1:23729191-23729740	chr1	23729191	23729740	550	chr1:23783751-23786181	NA	ENSGALG00000009066	yes	2	1
chr1:23762897-23763267	chr1	23762897	23763267	371	chr1:23783751-23786181	NA	ENSGALG00000009066			1
chr1:23785242-23787400	chr1	23785242	23787400	2159	chr1:23783751-23786181	NA	ENSGALG00000009066			1
chr1:23823672-23824250	chr1	23823672	23824250	579	chr1:23783751-23786181	NA	ENSGALG00000009066	yes	5	1
chr1:23836222-23837149	chr1	23836222	23837149	928	chr1:23783751-23786181	NA	ENSGALG00000009066	yes	5	1
chr1:23887173-23887686	chr1	23887173	23887686	514	chr1:23783751-23786181	NA	ENSGALG00000009066	yes	6	1
chr1:23915482-23916220	chr1	23915482	23916220	739	chr1:23783751-23786181	NA	ENSGALG00000009066	yes	5	1
chr1:23920373-23921084	chr1	23920373	23921084	712	chr1:23783751-23786181	NA	ENSGALG00000009066	yes	5	1
chr1:24016957-24017509	chr1	24016957	24017509	553	chr1:23783751-23786181	NA	ENSGALG00000009066	yes	2	1
chr1:24029845-24030477	chr1	24029845	24030477	633	chr1:23783751-23786181	NA	ENSGALG00000009066			1
chr1:24066347-24066572	chr1	24066347	24066572	226	chr1:24294540-24342686	NA	ENSGALG00000009104	yes	5
chr1:24100057-24100523	chr1	24100057	24100523	467	chr1:24294540-24342686	NA	ENSGALG00000009104	yes	2
chr1:24123395-24124752	chr1	24123395	24124752	1358	chr1:24294540-24342686	NA	ENSGALG00000009104	yes	2
chr1:24153825-24154144	chr1	24153825	24154144	320	chr1:24294540-24342686	NA	ENSGALG00000009104
chr1:24165471-24166185	chr1	24165471	24166185	715	chr1:24294540-24342686	NA	ENSGALG00000009104	yes	3
chr1:24173805-24174190	chr1	24173805	24174190	386	chr1:24294540-24342686	NA	ENSGALG00000009104	yes	2
chr1:24187067-24187361	chr1	24187067	24187361	295	chr1:24294540-24342686	NA	ENSGALG00000009104	yes	5
chr1:24190263-24190654	chr1	24190263	24190654	392	chr1:24294540-24342686	NA	ENSGALG00000009104
chr1:24227480-24227874	chr1	24227480	24227874	395	chr1:24294540-24342686	NA	ENSGALG00000009104
chr1:24228296-24228588	chr1	24228296	24228588	293	chr1:24294540-24342686	NA	ENSGALG00000009104	yes	2
chr1:24234058-24234813	chr1	24234058	24234813	756	chr1:24294540-24342686	NA	ENSGALG00000009104	yes	5
chr1:24237065-24237742	chr1	24237065	24237742	678	chr1:24294540-24342686	NA	ENSGALG00000009104	yes	2
chr1:24254930-24255775	chr1	24254930	24255775	846	chr1:24294540-24342686	NA	ENSGALG00000009104	yes	5
chr1:24261438-24262458	chr1	24261438	24262458	1021	chr1:24294540-24342686	NA	ENSGALG00000009104	yes	2
chr1:24283067-24283852	chr1	24283067	24283852	786	chr1:24294540-24342686	NA	ENSGALG00000009104
chr1:24289184-24289529	chr1	24289184	24289529	346	chr1:24294540-24342686	NA	ENSGALG00000009104
chr1:24293936-24295378	chr1	24293936	24295378	1443	chr1:24294540-24342686	NA	ENSGALG00000009104
chr1:24311988-24312784	chr1	24311988	24312784	797	chr1:24294540-24342686	NA	ENSGALG00000009104	yes	5
chr1:24343509-24344117	chr1	24343509	24344117	609	chr1:24348924-24354638	LSM8	ENSGALG00000009110
chr1:24354164-24355153	chr1	24354164	24355153	990	chr1:24348924-24354638	LSM8	ENSGALG00000009110
chr1:24355556-24356044	chr1	24355556	24356044	489	chr1:24348924-24354638	LSM8	ENSGALG00000009110	yes	2
chr1:24370816-24371101	chr1	24370816	24371101	286	chr1:24348924-24354638	LSM8	ENSGALG00000009110	yes	2
chr1:24386206-24387100	chr1	24386206	24387100	895	chr1:24348924-24354638	LSM8	ENSGALG00000009110	yes	5
chr1:24416420-24416899	chr1	24416420	24416899	480	chr1:24474948-24550085	CTTNBP2	ENSGALG00000009134
chr1:24421916-24422629	chr1	24421916	24422629	714	chr1:24474948-24550085	CTTNBP2	ENSGALG00000009134	yes	5
chr1:24423074-24423432	chr1	24423074	24423432	359	chr1:24474948-24550085	CTTNBP2	ENSGALG00000009134
chr1:24437818-24438400	chr1	24437818	24438400	583	chr1:24474948-24550085	CTTNBP2	ENSGALG00000009134	yes	6
chr1:24442901-24443582	chr1	24442901	24443582	682	chr1:24474948-24550085	CTTNBP2	ENSGALG00000009134
chr1:24443924-24444272	chr1	24443924	24444272	349	chr1:24474948-24550085	CTTNBP2	ENSGALG00000009134	yes	2
chr1:24450306-24450994	chr1	24450306	24450994	689	chr1:24474948-24550085	CTTNBP2	ENSGALG00000009134
chr1:24451075-24451416	chr1	24451075	24451416	342	chr1:24474948-24550085	CTTNBP2	ENSGALG00000009134	yes	5
chr1:24454898-24455250	chr1	24454898	24455250	353	chr1:24474948-24550085	CTTNBP2	ENSGALG00000009134
chr1:24466983-24467577	chr1	24466983	24467577	595	chr1:24474948-24550085	CTTNBP2	ENSGALG00000009134	yes	2
chr1:24469131-24469400	chr1	24469131	24469400	270	chr1:24474948-24550085	CTTNBP2	ENSGALG00000009134	yes	2
chr1:24474124-24476087	chr1	24474124	24476087	1964	chr1:24474948-24550085	CTTNBP2	ENSGALG00000009134
chr1:24482377-24482667	chr1	24482377	24482667	291	chr1:24474948-24550085	CTTNBP2	ENSGALG00000009134	yes	6
chr1:24488970-24489994	chr1	24488970	24489994	1025	chr1:24474948-24550085	CTTNBP2	ENSGALG00000009134	yes	6
chr1:24496492-24496726	chr1	24496492	24496726	235	chr1:24474948-24550085	CTTNBP2	ENSGALG00000009134
chr1:24497282-24498136	chr1	24497282	24498136	855	chr1:24474948-24550085	CTTNBP2	ENSGALG00000009134
chr1:24503598-24503928	chr1	24503598	24503928	331	chr1:24474948-24550085	CTTNBP2	ENSGALG00000009134	yes	2
chr1:24515033-24515775	chr1	24515033	24515775	743	chr1:24474948-24550085	CTTNBP2	ENSGALG00000009134	yes	3
chr1:24520325-24521339	chr1	24520325	24521339	1015	chr1:24474948-24550085	CTTNBP2	ENSGALG00000009134	yes	5
chr1:24553555-24554667	chr1	24553555	24554667	1113	chr1:24474948-24550085	CTTNBP2	ENSGALG00000009134
chr1:24554750-24555452	chr1	24554750	24555452	703	chr1:24474948-24550085	CTTNBP2	ENSGALG00000009134
chr1:24558979-24559183	chr1	24558979	24559183	205	chr1:24554513-24638605	CFTR	ENSGALG00000032986			1
chr1:24568995-24569258	chr1	24568995	24569258	264	chr1:24554513-24638605	CFTR	ENSGALG00000032986	yes	3	1
chr1:24572820-24573569	chr1	24572820	24573569	750	chr1:24554513-24638605	CFTR	ENSGALG00000032986	yes	1	1
chr1:24574801-24575164	chr1	24574801	24575164	364	chr1:24554513-24638605	CFTR	ENSGALG00000032986			1
chr1:24637653-24638249	chr1	24637653	24638249	597	chr1:24554513-24638605	CFTR	ENSGALG00000032986			1
chr1:24638274-24639355	chr1	24638274	24639355	1082	chr1:24554513-24638605	CFTR	ENSGALG00000032986			1
chr1:24639395-24640165	chr1	24639395	24640165	771	chr1:24554513-24638605	CFTR	ENSGALG00000032986			1
chr1:24657629-24658398	chr1	24657629	24658398	770	chr1:24658278-24693248	GASZ	ENSGALG00000034574
chr1:24671765-24672403	chr1	24671765	24672403	639	chr1:24658278-24693248	GASZ	ENSGALG00000034574	yes	2
chr1:24675195-24675651	chr1	24675195	24675651	457	chr1:24658278-24693248	GASZ	ENSGALG00000034574	yes	2
chr1:24682475-24682970	chr1	24682475	24682970	496	chr1:24699097-24712426	WNT2	ENSGALG00000030173	yes	2
chr1:24687984-24688203	chr1	24687984	24688203	220	chr1:24699097-24712426	WNT2	ENSGALG00000030173
chr1:24691054-24691638	chr1	24691054	24691638	585	chr1:24699097-24712426	WNT2	ENSGALG00000030173	yes	6
chr1:24698321-24700371	chr1	24698321	24700371	2051	chr1:24699097-24712426	WNT2	ENSGALG00000030173
chr1:24703792-24704043	chr1	24703792	24704043	252	chr1:24699097-24712426	WNT2	ENSGALG00000030173
chr1:24705001-24706082	chr1	24705001	24706082	1082	chr1:24699097-24712426	WNT2	ENSGALG00000030173	yes	5
chr1:24720481-24721172	chr1	24720481	24721172	692	chr1:24699097-24712426	WNT2	ENSGALG00000030173	yes	2
chr1:24742703-24743523	chr1	24742703	24743523	821	chr1:24699097-24712426	WNT2	ENSGALG00000030173	yes	2
chr1:24747460-24747931	chr1	24747460	24747931	472	chr1:24699097-24712426	WNT2	ENSGALG00000030173	yes	6
chr1:24749132-24749982	chr1	24749132	24749982	851	chr1:24699097-24712426	WNT2	ENSGALG00000030173	yes	2
chr1:24757753-24758303	chr1	24757753	24758303	551	chr1:24699097-24712426	WNT2	ENSGALG00000030173	yes	2
chr1:24759546-24759772	chr1	24759546	24759772	227	chr1:24699097-24712426	WNT2	ENSGALG00000030173	yes	2
chr1:24767131-24768247	chr1	24767131	24768247	1117	chr1:24699097-24712426	WNT2	ENSGALG00000030173
chr1:24776979-24777424	chr1	24776979	24777424	446	chr1:24716503-24853831	ST7	ENSGALG00000037206	yes	5
chr1:24777789-24777991	chr1	24777789	24777991	203	chr1:24716503-24853831	ST7	ENSGALG00000037206	yes	5
chr1:24778884-24779782	chr1	24778884	24779782	899	chr1:24716503-24853831	ST7	ENSGALG00000037206	yes	5
chr1:24794738-24795461	chr1	24794738	24795461	724	chr1:24716503-24853831	ST7	ENSGALG00000037206	yes	3
chr1:24796824-24797193	chr1	24796824	24797193	370	chr1:24716503-24853831	ST7	ENSGALG00000037206
chr1:24803388-24803850	chr1	24803388	24803850	463	chr1:24716503-24853831	ST7	ENSGALG00000037206
chr1:24809610-24810146	chr1	24809610	24810146	537	chr1:24716503-24853831	ST7	ENSGALG00000037206
chr1:24810192-24811620	chr1	24810192	24811620	1429	chr1:24716503-24853831	ST7	ENSGALG00000037206	yes	5
chr1:24812336-24812730	chr1	24812336	24812730	395	chr1:24716503-24853831	ST7	ENSGALG00000037206
chr1:24818539-24818963	chr1	24818539	24818963	425	chr1:24716503-24853831	ST7	ENSGALG00000037206	yes	5
chr1:24821154-24821807	chr1	24821154	24821807	654	chr1:24716503-24853831	ST7	ENSGALG00000037206	yes	2
chr1:24827895-24828373	chr1	24827895	24828373	479	chr1:24716503-24853831	ST7	ENSGALG00000037206
chr1:24829971-24830278	chr1	24829971	24830278	308	chr1:24716503-24853831	ST7	ENSGALG00000037206	yes	6
chr1:24837818-24838392	chr1	24837818	24838392	575	chr1:24716503-24853831	ST7	ENSGALG00000037206	yes	2
chr1:24844797-24845722	chr1	24844797	24845722	926	chr1:24716503-24853831	ST7	ENSGALG00000037206	yes	2
chr1:24847922-24848389	chr1	24847922	24848389	468	chr1:24716503-24853831	ST7	ENSGALG00000037206	yes	1
chr1:24852576-24854776	chr1	24852576	24854776	2201	chr1:24716503-24853831	ST7	ENSGALG00000037206
chr1:24861663-24861984	chr1	24861663	24861984	322	chr1:24716503-24853831	ST7	ENSGALG00000037206	yes	5
chr1:24864375-24865027	chr1	24864375	24865027	653	chr1:24716503-24853831	ST7	ENSGALG00000037206	yes	6
chr1:24883533-24883790	chr1	24883533	24883790	258	chr1:24865850-24895638	CAPZA2	ENSGALG00000043437
chr1:24894799-24896153	chr1	24894799	24896153	1355	chr1:24865850-24895638	CAPZA2	ENSGALG00000043437
chr1:24908591-24909111	chr1	24908591	24909111	521	chr1:24865850-24895638	CAPZA2	ENSGALG00000043437
chr1:24910827-24911238	chr1	24910827	24911238	412	chr1:24865850-24895638	CAPZA2	ENSGALG00000043437
chr1:24923478-24923832	chr1	24923478	24923832	355	chr1:24865850-24895638	CAPZA2	ENSGALG00000043437	yes	5
chr1:24933348-24934069	chr1	24933348	24934069	722	chr1:24865850-24895638	CAPZA2	ENSGALG00000043437	yes	5
chr1:24949645-24950152	chr1	24949645	24950152	508	chr1:24865850-24895638	CAPZA2	ENSGALG00000043437	yes	5
chr1:24954188-24954680	chr1	24954188	24954680	493	chr1:24918557-25006337	MET	ENSGALG00000036883			6
chr1:24962544-24963235	chr1	24962544	24963235	692	chr1:24918557-25006337	MET	ENSGALG00000036883	yes	2	6
chr1:24967909-24968471	chr1	24967909	24968471	563	chr1:24918557-25006337	MET	ENSGALG00000036883	yes	5	6
chr1:24985076-24985814	chr1	24985076	24985814	739	chr1:24918557-25006337	MET	ENSGALG00000036883			6
chr1:24995522-24996224	chr1	24995522	24996224	703	chr1:24918557-25006337	MET	ENSGALG00000036883	yes	6	6
chr1:25004565-25006994	chr1	25004565	25006994	2430	chr1:24918557-25006337	MET	ENSGALG00000036883			6
chr1:25010135-25010520	chr1	25010135	25010520	386	chr1:24918557-25006337	MET	ENSGALG00000036883			6
chr1:25015951-25016368	chr1	25015951	25016368	418	chr1:24918557-25006337	MET	ENSGALG00000036883			6
chr1:25037646-25038622	chr1	25037646	25038622	977	chr1:24918557-25006337	MET	ENSGALG00000036883	yes	3	6
chr1:25043379-25044409	chr1	25043379	25044409	1031	chr1:25060566-25074918	CAV1	ENSGALG00000043287	yes	5
chr1:25050781-25051587	chr1	25050781	25051587	807	chr1:25060566-25074918	CAV1	ENSGALG00000043287
chr1:25073825-25075638	chr1	25073825	25075638	1814	chr1:25060566-25074918	CAV1	ENSGALG00000043287
chr1:25083983-25084252	chr1	25083983	25084252	270	chr1:25079044-25090122	CAV2	ENSGALG00000033295	yes	3
chr1:25089079-25090616	chr1	25089079	25090616	1538	chr1:25079044-25090122	CAV2	ENSGALG00000033295
chr1:25099864-25100560	chr1	25099864	25100560	697	chr1:25079044-25090122	CAV2	ENSGALG00000033295	yes	5
chr1:25115333-25115638	chr1	25115333	25115638	306	chr1:25079044-25090122	CAV2	ENSGALG00000033295
chr1:25115829-25116301	chr1	25115829	25116301	473	chr1:25079044-25090122	CAV2	ENSGALG00000033295
chr1:25139236-25139768	chr1	25139236	25139768	533	chr1:25079044-25090122	CAV2	ENSGALG00000033295
chr1:25147360-25147892	chr1	25147360	25147892	533	chr1:25175213-25201500	TES	ENSGALG00000031934	yes	6
chr1:25149983-25150368	chr1	25149983	25150368	386	chr1:25175213-25201500	TES	ENSGALG00000031934	yes	3
chr1:25164324-25164729	chr1	25164324	25164729	406	chr1:25175213-25201500	TES	ENSGALG00000031934
chr1:25170226-25170915	chr1	25170226	25170915	690	chr1:25175213-25201500	TES	ENSGALG00000031934
chr1:25177623-25177907	chr1	25177623	25177907	285	chr1:25175213-25201500	TES	ENSGALG00000031934	yes	2
chr1:25185764-25186314	chr1	25185764	25186314	551	chr1:25175213-25201500	TES	ENSGALG00000031934
chr1:25189074-25189533	chr1	25189074	25189533	460	chr1:25175213-25201500	TES	ENSGALG00000031934	yes	5
chr1:25196816-25197023	chr1	25196816	25197023	208	chr1:25175213-25201500	TES	ENSGALG00000031934	yes	5
chr1:25200355-25202083	chr1	25200355	25202083	1729	chr1:25175213-25201500	TES	ENSGALG00000031934
chr1:25209956-25210711	chr1	25209956	25210711	756	chr1:25175213-25201500	TES	ENSGALG00000031934	yes	5
chr1:25218944-25219228	chr1	25218944	25219228	285	chr1:25175213-25201500	TES	ENSGALG00000031934	yes	6
chr1:25220614-25220896	chr1	25220614	25220896	283	chr1:25175213-25201500	TES	ENSGALG00000031934	yes	2
chr1:25222161-25222377	chr1	25222161	25222377	217	chr1:25175213-25201500	TES	ENSGALG00000031934
chr1:25226830-25227183	chr1	25226830	25227183	354	chr1:25175213-25201500	TES	ENSGALG00000031934	yes	5
chr1:25238361-25238755	chr1	25238361	25238755	395	chr1:25175213-25201500	TES	ENSGALG00000031934
chr1:25271716-25272236	chr1	25271716	25272236	521	chr1:25289169-25351175	TFEC	ENSGALG00000040557	yes	3		bHLH	ENSGALP00000047560;	417773
chr1:25283564-25284112	chr1	25283564	25284112	549	chr1:25289169-25351175	TFEC	ENSGALG00000040557	yes	6		bHLH	ENSGALP00000047560;	417773
chr1:25329316-25329824	chr1	25329316	25329824	509	chr1:25289169-25351175	TFEC	ENSGALG00000040557	yes	3		bHLH	ENSGALP00000047560;	417773
chr1:25360881-25361355	chr1	25360881	25361355	475	chr1:25289169-25351175	TFEC	ENSGALG00000040557	yes	6		bHLH	ENSGALP00000047560;	417773
chr1:25367256-25367751	chr1	25367256	25367751	496	chr1:25289169-25351175	TFEC	ENSGALG00000040557	yes	6		bHLH	ENSGALP00000047560;	417773
chr1:25367787-25368679	chr1	25367787	25368679	893	chr1:25289169-25351175	TFEC	ENSGALG00000040557				bHLH	ENSGALP00000047560;	417773
chr1:25372842-25373072	chr1	25372842	25373072	231	chr1:25289169-25351175	TFEC	ENSGALG00000040557	yes	2		bHLH	ENSGALP00000047560;	417773
chr1:25385829-25386967	chr1	25385829	25386967	1139	chr1:25289169-25351175	TFEC	ENSGALG00000040557	yes	2		bHLH	ENSGALP00000047560;	417773
chr1:25397495-25397966	chr1	25397495	25397966	472	chr1:25289169-25351175	TFEC	ENSGALG00000040557	yes	3		bHLH	ENSGALP00000047560;	417773
chr1:25412901-25413738	chr1	25412901	25413738	838	chr1:25289169-25351175	TFEC	ENSGALG00000040557				bHLH	ENSGALP00000047560;	417773
chr1:25414631-25415200	chr1	25414631	25415200	570	chr1:25289169-25351175	TFEC	ENSGALG00000040557	yes	5		bHLH	ENSGALP00000047560;	417773
chr1:25415273-25415743	chr1	25415273	25415743	471	chr1:25289169-25351175	TFEC	ENSGALG00000040557	yes	6		bHLH	ENSGALP00000047560;	417773
chr1:25427887-25428475	chr1	25427887	25428475	589	chr1:25289169-25351175	TFEC	ENSGALG00000040557	yes	2		bHLH	ENSGALP00000047560;	417773
chr1:25435385-25436258	chr1	25435385	25436258	874	chr1:25289169-25351175	TFEC	ENSGALG00000040557	yes	6		bHLH	ENSGALP00000047560;	417773
chr1:25442892-25443446	chr1	25442892	25443446	555	chr1:25289169-25351175	TFEC	ENSGALG00000040557	yes	5		bHLH	ENSGALP00000047560;	417773
chr1:25443564-25444220	chr1	25443564	25444220	657	chr1:25289169-25351175	TFEC	ENSGALG00000040557	yes	3		bHLH	ENSGALP00000047560;	417773
chr1:25464828-25465153	chr1	25464828	25465153	326	chr1:25289169-25351175	TFEC	ENSGALG00000040557	yes	6		bHLH	ENSGALP00000047560;	417773
chr1:25467997-25468302	chr1	25467997	25468302	306	chr1:25289169-25351175	TFEC	ENSGALG00000040557	yes	3		bHLH	ENSGALP00000047560;	417773
chr1:25471022-25472024	chr1	25471022	25472024	1003	chr1:25289169-25351175	TFEC	ENSGALG00000040557	yes	2		bHLH	ENSGALP00000047560;	417773
chr1:25482264-25482925	chr1	25482264	25482925	662	chr1:25289169-25351175	TFEC	ENSGALG00000040557	yes	5		bHLH	ENSGALP00000047560;	417773
chr1:25484993-25485245	chr1	25484993	25485245	253	chr1:25289169-25351175	TFEC	ENSGALG00000040557	yes	2		bHLH	ENSGALP00000047560;	417773
chr1:25498072-25498424	chr1	25498072	25498424	353	chr1:25289169-25351175	TFEC	ENSGALG00000040557	yes	5		bHLH	ENSGALP00000047560;	417773
chr1:25499146-25499590	chr1	25499146	25499590	445	chr1:25289169-25351175	TFEC	ENSGALG00000040557	yes	2		bHLH	ENSGALP00000047560;	417773
chr1:25523001-25523365	chr1	25523001	25523365	365	chr1:25289169-25351175	TFEC	ENSGALG00000040557				bHLH	ENSGALP00000047560;	417773
chr1:25529315-25530431	chr1	25529315	25530431	1117	chr1:25289169-25351175	TFEC	ENSGALG00000040557				bHLH	ENSGALP00000047560;	417773
chr1:25560402-25560656	chr1	25560402	25560656	255	chr1:25768091-25813067	MDFIC	ENSGALG00000026838	yes	3
chr1:25568456-25568785	chr1	25568456	25568785	330	chr1:25768091-25813067	MDFIC	ENSGALG00000026838
chr1:25568905-25569688	chr1	25568905	25569688	784	chr1:25768091-25813067	MDFIC	ENSGALG00000026838
chr1:25571748-25572888	chr1	25571748	25572888	1141	chr1:25768091-25813067	MDFIC	ENSGALG00000026838
chr1:25576512-25576827	chr1	25576512	25576827	316	chr1:25768091-25813067	MDFIC	ENSGALG00000026838	yes	5
chr1:25604189-25604710	chr1	25604189	25604710	522	chr1:25768091-25813067	MDFIC	ENSGALG00000026838	yes	5
chr1:25606546-25607064	chr1	25606546	25607064	519	chr1:25768091-25813067	MDFIC	ENSGALG00000026838	yes	3
chr1:25620401-25620905	chr1	25620401	25620905	505	chr1:25768091-25813067	MDFIC	ENSGALG00000026838	yes	2
chr1:25625273-25625508	chr1	25625273	25625508	236	chr1:25768091-25813067	MDFIC	ENSGALG00000026838	yes	6
chr1:25628375-25629171	chr1	25628375	25629171	797	chr1:25768091-25813067	MDFIC	ENSGALG00000026838	yes	5
chr1:25662657-25663703	chr1	25662657	25663703	1047	chr1:25768091-25813067	MDFIC	ENSGALG00000026838	yes	3
chr1:25694147-25694772	chr1	25694147	25694772	626	chr1:25768091-25813067	MDFIC	ENSGALG00000026838	yes	6
chr1:25695404-25696212	chr1	25695404	25696212	809	chr1:25768091-25813067	MDFIC	ENSGALG00000026838	yes	5
chr1:25711094-25711375	chr1	25711094	25711375	282	chr1:25768091-25813067	MDFIC	ENSGALG00000026838	yes	5
chr1:25711783-25712167	chr1	25711783	25712167	385	chr1:25768091-25813067	MDFIC	ENSGALG00000026838
chr1:25746990-25747424	chr1	25746990	25747424	435	chr1:25768091-25813067	MDFIC	ENSGALG00000026838
chr1:25748880-25749327	chr1	25748880	25749327	448	chr1:25768091-25813067	MDFIC	ENSGALG00000026838	yes	5
chr1:25766601-25766845	chr1	25766601	25766845	245	chr1:25768091-25813067	MDFIC	ENSGALG00000026838	yes	5
chr1:25779389-25779839	chr1	25779389	25779839	451	chr1:25768091-25813067	MDFIC	ENSGALG00000026838	yes	6
chr1:25787376-25787910	chr1	25787376	25787910	535	chr1:25768091-25813067	MDFIC	ENSGALG00000026838	yes	5
chr1:25794074-25794477	chr1	25794074	25794477	404	chr1:25768091-25813067	MDFIC	ENSGALG00000026838	yes	5
chr1:25805221-25805705	chr1	25805221	25805705	485	chr1:25768091-25813067	MDFIC	ENSGALG00000026838
chr1:25806112-25806737	chr1	25806112	25806737	626	chr1:25768091-25813067	MDFIC	ENSGALG00000026838
chr1:25812394-25814205	chr1	25812394	25814205	1812	chr1:25768091-25813067	MDFIC	ENSGALG00000026838
chr1:25827534-25828815	chr1	25827534	25828815	1282	chr1:25768091-25813067	MDFIC	ENSGALG00000026838	yes	3
chr1:25838146-25838877	chr1	25838146	25838877	732	chr1:25768091-25813067	MDFIC	ENSGALG00000026838	yes	2
chr1:25855835-25856591	chr1	25855835	25856591	757	chr1:25768091-25813067	MDFIC	ENSGALG00000026838	yes	2
chr1:25870482-25870743	chr1	25870482	25870743	262	chr1:25768091-25813067	MDFIC	ENSGALG00000026838
chr1:25872162-25872657	chr1	25872162	25872657	496	chr1:25768091-25813067	MDFIC	ENSGALG00000026838
chr1:25874338-25874911	chr1	25874338	25874911	574	chr1:25768091-25813067	MDFIC	ENSGALG00000026838	yes	2
chr1:25877448-25877738	chr1	25877448	25877738	291	chr1:25768091-25813067	MDFIC	ENSGALG00000026838
chr1:25883764-25884365	chr1	25883764	25884365	602	chr1:25768091-25813067	MDFIC	ENSGALG00000026838	yes	2
chr1:25938908-25939129	chr1	25938908	25939129	222	chr1:25768091-25813067	MDFIC	ENSGALG00000026838
chr1:25939386-25939796	chr1	25939386	25939796	411	chr1:25768091-25813067	MDFIC	ENSGALG00000026838
chr1:25940080-25940794	chr1	25940080	25940794	715	chr1:25768091-25813067	MDFIC	ENSGALG00000026838	yes	5
chr1:25945817-25946115	chr1	25945817	25946115	299	chr1:25768091-25813067	MDFIC	ENSGALG00000026838
chr1:25949237-25949557	chr1	25949237	25949557	321	chr1:25768091-25813067	MDFIC	ENSGALG00000026838	yes	1
chr1:25951130-25951686	chr1	25951130	25951686	557	chr1:25768091-25813067	MDFIC	ENSGALG00000026838
chr1:25978777-25979582	chr1	25978777	25979582	806	chr1:25908850-26098946	FOXP2	ENSGALG00000009424	yes	6		Fork_head	ENSGALP00000015329;	769935
chr1:26033661-26034341	chr1	26033661	26034341	681	chr1:25908850-26098946	FOXP2	ENSGALG00000009424	yes	5		Fork_head	ENSGALP00000015329;	769935
chr1:26058983-26059505	chr1	26058983	26059505	523	chr1:25908850-26098946	FOXP2	ENSGALG00000009424	yes	5		Fork_head	ENSGALP00000015329;	769935
chr1:26097433-26098594	chr1	26097433	26098594	1162	chr1:25908850-26098946	FOXP2	ENSGALG00000009424				Fork_head	ENSGALP00000015329;	769935
chr1:26106837-26107094	chr1	26106837	26107094	258	chr1:25908850-26098946	FOXP2	ENSGALG00000009424	yes	6		Fork_head	ENSGALP00000015329;	769935
chr1:26109866-26110087	chr1	26109866	26110087	222	chr1:25908850-26098946	FOXP2	ENSGALG00000009424	yes	5		Fork_head	ENSGALP00000015329;	769935
chr1:26110128-26110682	chr1	26110128	26110682	555	chr1:25908850-26098946	FOXP2	ENSGALG00000009424				Fork_head	ENSGALP00000015329;	769935
chr1:26110765-26112197	chr1	26110765	26112197	1433	chr1:25908850-26098946	FOXP2	ENSGALG00000009424	yes	5		Fork_head	ENSGALP00000015329;	769935
chr1:26138552-26139177	chr1	26138552	26139177	626	chr1:25908850-26098946	FOXP2	ENSGALG00000009424				Fork_head	ENSGALP00000015329;	769935
chr1:26140263-26141096	chr1	26140263	26141096	834	chr1:25908850-26098946	FOXP2	ENSGALG00000009424	yes	2		Fork_head	ENSGALP00000015329;	769935
chr1:26154621-26154994	chr1	26154621	26154994	374	chr1:25908850-26098946	FOXP2	ENSGALG00000009424	yes	2		Fork_head	ENSGALP00000015329;	769935
chr1:26156314-26156819	chr1	26156314	26156819	506	chr1:25908850-26098946	FOXP2	ENSGALG00000009424	yes	5		Fork_head	ENSGALP00000015329;	769935
chr1:26157863-26158135	chr1	26157863	26158135	273	chr1:25908850-26098946	FOXP2	ENSGALG00000009424	yes	5		Fork_head	ENSGALP00000015329;	769935
chr1:26161762-26161980	chr1	26161762	26161980	219	chr1:25908850-26098946	FOXP2	ENSGALG00000009424	yes	6		Fork_head	ENSGALP00000015329;	769935
chr1:26169745-26170118	chr1	26169745	26170118	374	chr1:25908850-26098946	FOXP2	ENSGALG00000009424	yes	5		Fork_head	ENSGALP00000015329;	769935
chr1:26174646-26175007	chr1	26174646	26175007	362	chr1:25908850-26098946	FOXP2	ENSGALG00000009424	yes	5		Fork_head	ENSGALP00000015329;	769935
chr1:26230551-26231181	chr1	26230551	26231181	631	chr1:26361986-26387951	PPP1R3A	ENSGALG00000009435	yes	2
chr1:26233532-26233793	chr1	26233532	26233793	262	chr1:26361986-26387951	PPP1R3A	ENSGALG00000009435	yes	2
chr1:26236681-26237370	chr1	26236681	26237370	690	chr1:26361986-26387951	PPP1R3A	ENSGALG00000009435	yes	6
chr1:26292309-26292860	chr1	26292309	26292860	552	chr1:26361986-26387951	PPP1R3A	ENSGALG00000009435	yes	2
chr1:26310564-26311461	chr1	26310564	26311461	898	chr1:26361986-26387951	PPP1R3A	ENSGALG00000009435	yes	3
chr1:26318264-26319021	chr1	26318264	26319021	758	chr1:26361986-26387951	PPP1R3A	ENSGALG00000009435
chr1:26319796-26321998	chr1	26319796	26321998	2203	chr1:26361986-26387951	PPP1R3A	ENSGALG00000009435
chr1:26329034-26330053	chr1	26329034	26330053	1020	chr1:26361986-26387951	PPP1R3A	ENSGALG00000009435	yes	6
chr1:26338946-26340167	chr1	26338946	26340167	1222	chr1:26361986-26387951	PPP1R3A	ENSGALG00000009435
chr1:26424536-26425222	chr1	26424536	26425222	687	chr1:26361986-26387951	PPP1R3A	ENSGALG00000009435	yes	3
chr1:26432263-26433265	chr1	26432263	26433265	1003	chr1:26361986-26387951	PPP1R3A	ENSGALG00000009435
chr1:26438204-26438726	chr1	26438204	26438726	523	chr1:26361986-26387951	PPP1R3A	ENSGALG00000009435	yes	5
chr1:26443102-26443319	chr1	26443102	26443319	218	chr1:26361986-26387951	PPP1R3A	ENSGALG00000009435	yes	2
chr1:26457949-26458946	chr1	26457949	26458946	998	chr1:26361986-26387951	PPP1R3A	ENSGALG00000009435	yes	2
chr1:26472083-26472414	chr1	26472083	26472414	332	chr1:26361986-26387951	PPP1R3A	ENSGALG00000009435	yes	2
chr1:26475267-26475926	chr1	26475267	26475926	660	chr1:26361986-26387951	PPP1R3A	ENSGALG00000009435
chr1:26485368-26485877	chr1	26485368	26485877	510	chr1:26361986-26387951	PPP1R3A	ENSGALG00000009435	yes	5
chr1:26517361-26517866	chr1	26517361	26517866	506	chr1:26361986-26387951	PPP1R3A	ENSGALG00000009435	yes	2
chr1:26553083-26553701	chr1	26553083	26553701	619	chr1:26678474-26679586	GPR85	ENSGALG00000009439	yes	2
chr1:26569332-26569795	chr1	26569332	26569795	464	chr1:26678474-26679586	GPR85	ENSGALG00000009439
chr1:26571194-26571622	chr1	26571194	26571622	429	chr1:26678474-26679586	GPR85	ENSGALG00000009439	yes	2
chr1:26589103-26589763	chr1	26589103	26589763	661	chr1:26678474-26679586	GPR85	ENSGALG00000009439	yes	2
chr1:26609716-26609947	chr1	26609716	26609947	232	chr1:26678474-26679586	GPR85	ENSGALG00000009439	yes	1
chr1:26628577-26628941	chr1	26628577	26628941	365	chr1:26678474-26679586	GPR85	ENSGALG00000009439	yes	5
chr1:26639919-26640189	chr1	26639919	26640189	271	chr1:26678474-26679586	GPR85	ENSGALG00000009439
chr1:26651774-26651983	chr1	26651774	26651983	210	chr1:26678474-26679586	GPR85	ENSGALG00000009439	yes	2
chr1:26654831-26656413	chr1	26654831	26656413	1583	chr1:26678474-26679586	GPR85	ENSGALG00000009439
chr1:26675745-26677938	chr1	26675745	26677938	2194	chr1:26678474-26679586	GPR85	ENSGALG00000009439
chr1:26679342-26679699	chr1	26679342	26679699	358	chr1:26678474-26679586	GPR85	ENSGALG00000009439	yes	2
chr1:26693731-26694048	chr1	26693731	26694048	318	chr1:26678474-26679586	GPR85	ENSGALG00000009439	yes	2
chr1:26725220-26725901	chr1	26725220	26725901	682	chr1:26768477-26802391	BMT2	ENSGALG00000009440
chr1:26731208-26731623	chr1	26731208	26731623	416	chr1:26768477-26802391	BMT2	ENSGALG00000009440	yes	3
chr1:26735019-26735380	chr1	26735019	26735380	362	chr1:26768477-26802391	BMT2	ENSGALG00000009440	yes	2
chr1:26744817-26745037	chr1	26744817	26745037	221	chr1:26768477-26802391	BMT2	ENSGALG00000009440
chr1:26746893-26747564	chr1	26746893	26747564	672	chr1:26768477-26802391	BMT2	ENSGALG00000009440	yes	5
chr1:26755012-26756071	chr1	26755012	26756071	1060	chr1:26768477-26802391	BMT2	ENSGALG00000009440
chr1:26756222-26756789	chr1	26756222	26756789	568	chr1:26768477-26802391	BMT2	ENSGALG00000009440	yes	5
chr1:26761536-26762197	chr1	26761536	26762197	662	chr1:26768477-26802391	BMT2	ENSGALG00000009440
chr1:26767861-26769301	chr1	26767861	26769301	1441	chr1:26768477-26802391	BMT2	ENSGALG00000009440
chr1:26773829-26774129	chr1	26773829	26774129	301	chr1:26768477-26802391	BMT2	ENSGALG00000009440	yes	3
chr1:26783425-26783697	chr1	26783425	26783697	273	chr1:26780685-26827520	NA	ENSGALG00000009443
chr1:26803722-26805352	chr1	26803722	26805352	1631	chr1:26780685-26827520	NA	ENSGALG00000009443	yes	2
chr1:26823489-26823733	chr1	26823489	26823733	245	chr1:26780685-26827520	NA	ENSGALG00000009443
chr1:26833610-26834068	chr1	26833610	26834068	459	chr1:26780685-26827520	NA	ENSGALG00000009443	yes	5
chr1:26836282-26836691	chr1	26836282	26836691	410	chr1:26780685-26827520	NA	ENSGALG00000009443
chr1:26845914-26846405	chr1	26845914	26846405	492	chr1:26780685-26827520	NA	ENSGALG00000009443
chr1:26880169-26880776	chr1	26880169	26880776	608	chr1:26908732-26912859	LSMEM1	ENSGALG00000009446	yes	5
chr1:26898899-26899197	chr1	26898899	26899197	299	chr1:26908732-26912859	LSMEM1	ENSGALG00000009446	yes	2
chr1:26902411-26903317	chr1	26902411	26903317	907	chr1:26908732-26912859	LSMEM1	ENSGALG00000009446
chr1:26914396-26914836	chr1	26914396	26914836	441	chr1:26908732-26912859	LSMEM1	ENSGALG00000009446	yes	5
chr1:26915565-26915948	chr1	26915565	26915948	384	chr1:26908732-26912859	LSMEM1	ENSGALG00000009446	yes	5
chr1:26916255-26916727	chr1	26916255	26916727	473	chr1:26908732-26912859	LSMEM1	ENSGALG00000009446
chr1:26926888-26928791	chr1	26926888	26928791	1904	chr1:26917109-26927702	IFRD1	ENSGALG00000009448
chr1:26933102-26933309	chr1	26933102	26933309	208	chr1:26917109-26927702	IFRD1	ENSGALG00000009448	yes	2
chr1:26933358-26933853	chr1	26933358	26933853	496	chr1:26917109-26927702	IFRD1	ENSGALG00000009448	yes	2
chr1:26940526-26940931	chr1	26940526	26940931	406	chr1:26917109-26927702	IFRD1	ENSGALG00000009448	yes	3
chr1:26941347-26941670	chr1	26941347	26941670	324	chr1:26917109-26927702	IFRD1	ENSGALG00000009448
chr1:26942138-26942819	chr1	26942138	26942819	682	chr1:26917109-26927702	IFRD1	ENSGALG00000009448
chr1:26947176-26948200	chr1	26947176	26948200	1025	chr1:26917109-26927702	IFRD1	ENSGALG00000009448
chr1:26950627-26950941	chr1	26950627	26950941	315	chr1:26917109-26927702	IFRD1	ENSGALG00000009448	yes	2
chr1:26958026-26958759	chr1	26958026	26958759	734	chr1:26917109-26927702	IFRD1	ENSGALG00000009448
chr1:26979414-26980025	chr1	26979414	26980025	612	chr1:26968441-27022185	ZNF277	ENSGALG00000009454	yes	3		zf-C2H2	ENSGALP00000015370;	427859
chr1:27004781-27005368	chr1	27004781	27005368	588	chr1:26968441-27022185	ZNF277	ENSGALG00000009454	yes	5		zf-C2H2	ENSGALP00000015370;	427859
chr1:27021443-27023307	chr1	27021443	27023307	1865	chr1:26968441-27022185	ZNF277	ENSGALG00000009454				zf-C2H2	ENSGALP00000015370;	427859
chr1:27034992-27035332	chr1	27034992	27035332	341	chr1:26968441-27022185	ZNF277	ENSGALG00000009454	yes	5		zf-C2H2	ENSGALP00000015370;	427859
chr1:27048348-27048985	chr1	27048348	27048985	638	chr1:26968441-27022185	ZNF277	ENSGALG00000009454	yes	5		zf-C2H2	ENSGALP00000015370;	427859
chr1:27049340-27049908	chr1	27049340	27049908	569	chr1:26968441-27022185	ZNF277	ENSGALG00000009454	yes	3		zf-C2H2	ENSGALP00000015370;	427859
chr1:27051255-27051498	chr1	27051255	27051498	244	chr1:26968441-27022185	ZNF277	ENSGALG00000009454				zf-C2H2	ENSGALP00000015370;	427859
chr1:27064092-27064476	chr1	27064092	27064476	385	chr1:26968441-27022185	ZNF277	ENSGALG00000009454	yes	2		zf-C2H2	ENSGALP00000015370;	427859
chr1:27067790-27068213	chr1	27067790	27068213	424	chr1:26968441-27022185	ZNF277	ENSGALG00000009454	yes	5		zf-C2H2	ENSGALP00000015370;	427859
chr1:27070434-27070979	chr1	27070434	27070979	546	chr1:26968441-27022185	ZNF277	ENSGALG00000009454	yes	5		zf-C2H2	ENSGALP00000015370;	427859
chr1:27077050-27077416	chr1	27077050	27077416	367	chr1:26968441-27022185	ZNF277	ENSGALG00000009454				zf-C2H2	ENSGALP00000015370;	427859
chr1:27102638-27103155	chr1	27102638	27103155	518	chr1:26968441-27022185	ZNF277	ENSGALG00000009454	yes	5		zf-C2H2	ENSGALP00000015370;	427859
chr1:27134917-27135145	chr1	27134917	27135145	229	chr1:27184787-27262852	DOCK4	ENSGALG00000009480	yes	5
chr1:27164112-27164531	chr1	27164112	27164531	420	chr1:27184787-27262852	DOCK4	ENSGALG00000009480	yes	1
chr1:27192052-27192444	chr1	27192052	27192444	393	chr1:27184787-27262852	DOCK4	ENSGALG00000009480	yes	2
chr1:27210988-27211584	chr1	27210988	27211584	597	chr1:27184787-27262852	DOCK4	ENSGALG00000009480
chr1:27217772-27218438	chr1	27217772	27218438	667	chr1:27184787-27262852	DOCK4	ENSGALG00000009480	yes	5
chr1:27252059-27252341	chr1	27252059	27252341	283	chr1:27299899-27307305	NA	ENSGALG00000009485
chr1:27256174-27256415	chr1	27256174	27256415	242	chr1:27299899-27307305	NA	ENSGALG00000009485
chr1:27265350-27266285	chr1	27265350	27266285	936	chr1:27299899-27307305	NA	ENSGALG00000009485
chr1:27271145-27272000	chr1	27271145	27272000	856	chr1:27299899-27307305	NA	ENSGALG00000009485
chr1:27277242-27278368	chr1	27277242	27278368	1127	chr1:27299899-27307305	NA	ENSGALG00000009485	yes	2
chr1:27283276-27283848	chr1	27283276	27283848	573	chr1:27299899-27307305	NA	ENSGALG00000009485	yes	2
chr1:27286828-27288093	chr1	27286828	27288093	1266	chr1:27299899-27307305	NA	ENSGALG00000009485
chr1:27301865-27302397	chr1	27301865	27302397	533	chr1:27299899-27307305	NA	ENSGALG00000009485	yes	3
chr1:27306951-27307370	chr1	27306951	27307370	420	chr1:27299899-27307305	NA	ENSGALG00000009485
chr1:27332112-27332814	chr1	27332112	27332814	703	chr1:27299899-27307305	NA	ENSGALG00000009485	yes	2
chr1:27390162-27390755	chr1	27390162	27390755	594	chr1:27299899-27307305	NA	ENSGALG00000009485	yes	2
chr1:27390805-27391074	chr1	27390805	27391074	270	chr1:27299899-27307305	NA	ENSGALG00000009485	yes	5
chr1:27391285-27391655	chr1	27391285	27391655	371	chr1:27299899-27307305	NA	ENSGALG00000009485	yes	2
chr1:27467974-27468454	chr1	27467974	27468454	481	chr1:27489968-27492094	LRRN3	ENSGALG00000009488	yes	3
chr1:27486137-27486407	chr1	27486137	27486407	271	chr1:27489968-27492094	LRRN3	ENSGALG00000009488	yes	2
chr1:27523524-27524575	chr1	27523524	27524575	1052	chr1:27489968-27492094	LRRN3	ENSGALG00000009488
chr1:27526193-27526664	chr1	27526193	27526664	472	chr1:27489968-27492094	LRRN3	ENSGALG00000009488
chr1:27533351-27534012	chr1	27533351	27534012	662	chr1:27489968-27492094	LRRN3	ENSGALG00000009488	yes	3
chr1:27549479-27550235	chr1	27549479	27550235	757	chr1:27601853-27750489	NA	ENSGALG00000027876	yes	2
chr1:27555342-27555950	chr1	27555342	27555950	609	chr1:27601853-27750489	NA	ENSGALG00000027876	yes	6
chr1:27570067-27570454	chr1	27570067	27570454	388	chr1:27601853-27750489	NA	ENSGALG00000027876	yes	5
chr1:27592894-27593151	chr1	27592894	27593151	258	chr1:27601853-27750489	NA	ENSGALG00000027876
chr1:27631776-27632162	chr1	27631776	27632162	387	chr1:27601853-27750489	NA	ENSGALG00000027876
chr1:27638341-27639383	chr1	27638341	27639383	1043	chr1:27601853-27750489	NA	ENSGALG00000027876	yes	3
chr1:27659221-27660121	chr1	27659221	27660121	901	chr1:27601853-27750489	NA	ENSGALG00000027876	yes	3
chr1:27704856-27705663	chr1	27704856	27705663	808	chr1:27601853-27750489	NA	ENSGALG00000027876	yes	2
chr1:27709930-27710993	chr1	27709930	27710993	1064	chr1:27601853-27750489	NA	ENSGALG00000027876
chr1:27714871-27715150	chr1	27714871	27715150	280	chr1:27601853-27750489	NA	ENSGALG00000027876
chr1:27783183-27783958	chr1	27783183	27783958	776	chr1:27601853-27750489	NA	ENSGALG00000027876	yes	5
chr1:27837978-27838385	chr1	27837978	27838385	408	chr1:27601853-27750489	NA	ENSGALG00000027876	yes	2
[truncated: 69,101 more rows]
