# Supplementary material for: Conserved and species-specific chromatin remodeling and regulatory dynamics during mouse and chicken limb bud development
Source: Nat Commun. 2021 Sep 28;12:5685. doi: 10.1038/s41467-021-25935-3 (PMC8479071; doi:10.1038/s41467-021-25935-3)
Supplement: Supplementary file 8 — Supplementary Data 5 [file 41467_2021_25935_MOESM8_ESM.xlsx]

## Sheet: Dataset5
Supplementary Dataset 5: List of genes of orthologous set of DEGs (OSD).
Ortho ID (mm_gg)	Gene Symbol	GeneId_mouse	DEG_modules_mouse	GeneId_chicken	DEG_modules_chicken	DEG category	DEG_e9vse10	DEG_e10vse11	DEG_e9vse11	DEG_h20vsh22	DEG_h22vsh24	DEG_h20vsh24	TF_family_mouse	TF_family_chicken	MGI_ID	MGI_gene_name	MGI_ensembl_ID	Phenotype_present	Limb_phenotype
ENSMUSG00000038244_ENSGALG00000005540	Mical2	ENSMUSG00000038244	5	ENSGALG00000005540	1	both		Up	Up	Down		Down						No
ENSMUSG00000048450_ENSGALG00000015013	Msx1	ENSMUSG00000048450	6	ENSGALG00000015013	1	both		Down	Down	Down		Down	Homeobox	Homeobox				No
ENSMUSG00000024421_ENSGALG00000015056	Lama3	ENSMUSG00000024421	5	ENSGALG00000015056	5	both		Up	Up	Up		Up						No
ENSMUSG00000036111_ENSGALG00000035679	Lmo1	ENSMUSG00000036111	3	ENSGALG00000035679	2	both		Down	Down	Up		Up						No
ENSMUSG00000032420_ENSGALG00000015833	Nt5e	ENSMUSG00000032420	5	ENSGALG00000015833	2	both	Up	Up	Up	Up		Up						No
ENSMUSG00000038151_ENSGALG00000015388	Prdm1	ENSMUSG00000038151	1	ENSGALG00000015388	6	both	Down		Down	Down		Down	zf-C2H2		MGI:99655	Prdm1	ENSMUSG00000038151	Yes	['oligodactyly']
ENSMUSG00000022346_ENSGALG00000033631	Myc	ENSMUSG00000022346	1	ENSGALG00000033631	6	both	Down		Down			Down	bHLH	bHLH				No
ENSMUSG00000039058_ENSGALG00000031652	Ak5	ENSMUSG00000039058	5	ENSGALG00000031652	2	both			Up			Up						No
ENSMUSG00000019027_ENSGALG00000004297	Dnah1	ENSMUSG00000019027	2	ENSGALG00000004297	5	both	Up		Up			Up						No
ENSMUSG00000037138_ENSGALG00000016767	Aff3	ENSMUSG00000037138	2	ENSGALG00000016767	2	both	Up		Up	Up		Up	AF-4	AF-4				No
ENSMUSG00000032827_ENSGALG00000009686	Ppp1r9a	ENSMUSG00000032827	6	ENSGALG00000009686	1	both			Down	Down		Down						No
ENSMUSG00000037161_ENSGALG00000046580	Mgarp	ENSMUSG00000037161	1	ENSGALG00000046580	2	both	Down		Down	Up		Up						No
ENSMUSG00000047497_ENSGALG00000003295	Adamts12	ENSMUSG00000047497	1	ENSGALG00000003295	3	both	Down	Up	Down	Up								No
ENSMUSG00000049336_ENSGALG00000001768	Tenm2	ENSMUSG00000049336	5	ENSGALG00000001768	1	both	Up	Up	Up	Down		Down						No
ENSMUSG00000063063_ENSGALG00000027853	Ctnna2	ENSMUSG00000063063	5	ENSGALG00000027853	2	both		Up	Up	Up		Up						No
ENSMUSG00000029168_ENSGALG00000041028	Dpysl5	ENSMUSG00000029168	1	ENSGALG00000041028	5	both	Down			Up		Up						No
ENSMUSG00000007805_ENSGALG00000004274	Twist2	ENSMUSG00000007805	2	ENSGALG00000004274	5	both			Up	Up		Up	bHLH	bHLH				No
ENSMUSG00000038372_ENSGALG00000033170	Gmds	ENSMUSG00000038372	5	ENSGALG00000033170	2	both		Up	Up	Up		Up						No
ENSMUSG00000092060_ENSGALG00000014242	Bend4	ENSMUSG00000092060	6	ENSGALG00000014242	3	both		Down	Down	Up								No
ENSMUSG00000046318_ENSGALG00000027785	Ccbe1	ENSMUSG00000046318	4	ENSGALG00000027785	1	both	Down	Up	Down	Down		Down						No
ENSMUSG00000093661_ENSGALG00000007780	Eif4e3	ENSMUSG00000093661	5	ENSGALG00000007780	2	both		Up		Up		Up						No
ENSMUSG00000030246_ENSGALG00000035836	Ldhb	ENSMUSG00000030246	2	ENSGALG00000035836	6	both	Up		Up			Down						No
ENSMUSG00000052085_ENSGALG00000010156	Dock8	ENSMUSG00000052085	2	ENSGALG00000010156	3	both			Up	Up		Up						No
ENSMUSG00000030607_ENSGALG00000006725	Acan	ENSMUSG00000030607	5	ENSGALG00000006725	1	both	Down	Up	Up	Down		Down			MGI:99602	Acan	ENSMUSG00000030607	Yes	['short femur', 'abnormal limb development', 'brachypodia', 'short humerus', 'brachydactyly', 'abnormal limb morphology', 'short limbs']
ENSMUSG00000057715_ENSGALG00000034561	A830018L16Rik	ENSMUSG00000057715	5	ENSGALG00000034561	2	both		Up	Up			Up						No
ENSMUSG00000035783_ENSGALG00000006343	Acta2	ENSMUSG00000035783	4	ENSGALG00000006343	1	both	Down	Up	Up	Down		Down						No
ENSMUSG00000027840_ENSGALG00000034196	Wnt2b	ENSMUSG00000027840	1	ENSGALG00000034196	1	both	Down		Down	Down		Down						No
ENSMUSG00000006345_ENSGALG00000006565	Ggt1	ENSMUSG00000006345	1	ENSGALG00000006565	1	both	Down		Down	Down		Down			MGI:95706	Ggt1	ENSMUSG00000006345	Yes	['short femur', 'short tibia']
ENSMUSG00000015053_ENSGALG00000005909	Gata2	ENSMUSG00000015053	6	ENSGALG00000005909	1	both			Down	Down		Down	zf-GATA	zf-GATA				No
ENSMUSG00000047759_ENSGALG00000001371	Hs3st3a1	ENSMUSG00000047759	5	ENSGALG00000001371	2	both		Up	Up	Up		Up						No
ENSMUSG00000038700_ENSGALG00000034907	Hoxb5	ENSMUSG00000038700	1	ENSGALG00000034907	1	both	Down	Down	Down	Down		Down	Homeobox	Homeobox				No
ENSMUSG00000038692_ENSGALG00000000284	Hoxb4	ENSMUSG00000038692	1	ENSGALG00000000284	1	both	Down		Down	Down		Down	Homeobox	Homeobox				No
ENSMUSG00000027797_ENSGALG00000041263	Dclk1	ENSMUSG00000027797	2	ENSGALG00000041263	2	both	Up		Up	Up		Up						No
ENSMUSG00000075588_ENSGALG00000025774	Hoxb2	ENSMUSG00000075588	1	ENSGALG00000025774	1	both	Down		Down	Down		Down	Homeobox	Homeobox				No
ENSMUSG00000048763_ENSGALG00000043219	Hoxb3	ENSMUSG00000048763	1	ENSGALG00000043219	1	both	Down		Down	Down		Down	Homeobox	Homeobox				No
ENSMUSG00000005148_ENSGALG00000016927	Klf5	ENSMUSG00000005148	2	ENSGALG00000016927	1	both	Up		Up	Down			zf-C2H2	zf-C2H2				No
ENSMUSG00000027799_ENSGALG00000017062	Nbea	ENSMUSG00000027799	2	ENSGALG00000017062	2	both			Up	Up								No
ENSMUSG00000060882_ENSGALG00000009066	Kcnd2	ENSMUSG00000060882	2	ENSGALG00000009066	1	both	Up	Up	Up	Down		Down						No
ENSMUSG00000051243_ENSGALG00000029151	Islr2	ENSMUSG00000051243	5	ENSGALG00000029151	1	both		Up	Up	Down		Down						No
ENSMUSG00000061859_ENSGALG00000010934	Patj	ENSMUSG00000061859	5	ENSGALG00000010934	2	both			Up			Up						No
ENSMUSG00000055805_ENSGALG00000032658	Fmnl1	ENSMUSG00000055805	2	ENSGALG00000032658	5	both	Up		Up			Up						No
ENSMUSG00000021613_ENSGALG00000015627	Hapln1	ENSMUSG00000021613	6	ENSGALG00000015627	6	both	Down	Down	Down			Down			MGI:1337006	Hapln1	ENSMUSG00000021613	Yes	['abnormal limb bone morphology']
ENSMUSG00000057123_ENSGALG00000039452	Gja5	ENSMUSG00000057123	6	ENSGALG00000039452	3	both			Down	Up		Up						No
ENSMUSG00000040732_ENSGALG00000016058	Erg	ENSMUSG00000040732	4	ENSGALG00000016058	2	both	Down	Up		Up		Up	ETS	ETS				No
ENSMUSG00000028137_ENSGALG00000028478	Celf3	ENSMUSG00000028137	1	ENSGALG00000028478	5	both	Down		Down			Up						No
ENSMUSG00000017897_ENSGALG00000004508	Eya2	ENSMUSG00000017897	2	ENSGALG00000004508	3	both	Up		Up	Up								No
ENSMUSG00000074622_ENSGALG00000003670	Mafb	ENSMUSG00000074622	4	ENSGALG00000003670	2	both		Up		Up		Up	TF_bZIP	TF_bZIP				No
ENSMUSG00000050556_ENSGALG00000004758	Kcnb1	ENSMUSG00000050556	5	ENSGALG00000004758	1	both		Up	Up	Down		Down						No
ENSMUSG00000041482_ENSGALG00000042134	Piezo2	ENSMUSG00000041482	5	ENSGALG00000042134	4	both		Up	Up		Up							No
ENSMUSG00000040265_ENSGALG00000033244	Dnm3	ENSMUSG00000040265	5	ENSGALG00000033244	5	both	Up	Up	Up	Up		Up						No
ENSMUSG00000020848_ENSGALG00000004917	Doc2b	ENSMUSG00000020848	5	ENSGALG00000004917	2	both		Up	Up	Up		Up						No
ENSMUSG00000046961_ENSGALG00000014973	Gpr156	ENSMUSG00000046961	5	ENSGALG00000014973	2	both	Up	Up	Up	Up		Up						No
ENSMUSG00000027525_ENSGALG00000035930	Phactr3	ENSMUSG00000027525	3	ENSGALG00000035930	2	both	Up	Down		Up		Up						No
ENSMUSG00000030772_ENSGALG00000005551	Dkk3	ENSMUSG00000030772	5	ENSGALG00000005551	1	both	Up	Up	Up	Down		Down						No
ENSMUSG00000041842_ENSGALG00000041054	Fhdc1	ENSMUSG00000041842	5	ENSGALG00000041054	1	both		Up	Up	Down								No
ENSMUSG00000034161_ENSGALG00000043433	Scx	ENSMUSG00000034161	2	ENSGALG00000043433	2	both	Up	Up	Up	Up		Up	bHLH	bHLH	MGI:102934	Scx	ENSMUSG00000034161	Yes	['absent deltoid tuberosity']
ENSMUSG00000031626_ENSGALG00000013427	Sorbs2	ENSMUSG00000031626	5	ENSGALG00000013427	2	both		Up	Up	Up		Up						No
ENSMUSG00000024087_ENSGALG00000025822	Cyp1b1	ENSMUSG00000024087	6	ENSGALG00000025822	5	both	Down	Down	Down			Up						No
ENSMUSG00000020635_ENSGALG00000016500	Fkbp1b	ENSMUSG00000020635	2	ENSGALG00000016500	1	both	Up		Up	Down		Down						No
ENSMUSG00000020627_ENSGALG00000016495	Klhl29	ENSMUSG00000020627	5	ENSGALG00000016495	2	both			Up	Up		Up						No
ENSMUSG00000057914_ENSGALG00000008591	Cacnb2	ENSMUSG00000057914	2	ENSGALG00000008591	1	both	Up		Up	Down		Down						No
ENSMUSG00000020638_ENSGALG00000028982	Cmpk2	ENSMUSG00000020638	2	ENSGALG00000028982	2	both	Up		Up			Up						No
ENSMUSG00000045994_ENSGALG00000001611	B3gat1	ENSMUSG00000045994	4	ENSGALG00000001611	2	both	Down	Up		Up		Up						No
ENSMUSG00000026826_ENSGALG00000012538	Nr4a2	ENSMUSG00000026826	2	ENSGALG00000012538	2	both	Up		Up	Up		Up	NGFIB-like	NGFIB-like				No
ENSMUSG00000016386_ENSGALG00000012136	Mpped2	ENSMUSG00000016386	5	ENSGALG00000012136	5	both	Up	Up	Up	Up		Up						No
ENSMUSG00000019966_ENSGALG00000011206	Kitl	ENSMUSG00000019966	1	ENSGALG00000011206	1	both	Down		Down	Down		Down						No
ENSMUSG00000035694_ENSGALG00000010208	Caps2	ENSMUSG00000035694	2	ENSGALG00000010208	2	both	Up		Up	Up		Up						No
ENSMUSG00000046768_ENSGALG00000011855	Rhoj	ENSMUSG00000046768	5	ENSGALG00000011855	2	both		Up	Up	Up		Up						No
ENSMUSG00000048251_ENSGALG00000031862	Bcl11b	ENSMUSG00000048251	2	ENSGALG00000031862	5	both	Up		Up	Up		Up	zf-C2H2	zf-C2H2				No
ENSMUSG00000027574_ENSGALG00000005774	Nkain4	ENSMUSG00000027574	4	ENSGALG00000005774	2	both	Down	Up		Up		Up						No
ENSMUSG00000000435_ENSGALG00000028091	Myf5	ENSMUSG00000000435	2	ENSGALG00000028091	2	both	Up		Up	Up		Up	bHLH	bHLH				No
ENSMUSG00000039109_ENSGALG00000012802	F13a1	ENSMUSG00000039109	2	ENSGALG00000012802	5	both	Up	Up	Up			Up						No
ENSMUSG00000045312_ENSGALG00000004437	Lhfpl2	ENSMUSG00000045312	2	ENSGALG00000004437	2	both			Up	Up		Up						No
ENSMUSG00000034382_ENSGALG00000028570	AI661453	ENSMUSG00000034382	6	ENSGALG00000028570	1	both			Down	Down		Down						No
ENSMUSG00000026786_ENSGALG00000007579	Apbb1ip	ENSMUSG00000026786	5	ENSGALG00000007579	5	both	Up	Up	Up	Up		Up						No
ENSMUSG00000027849_ENSGALG00000001968	Syt6	ENSMUSG00000027849	5	ENSGALG00000001968	5	both		Up	Up	Up		Up						No
ENSMUSG00000009772_ENSGALG00000036616	Nuak2	ENSMUSG00000009772	1	ENSGALG00000036616	6	both	Down		Down	Down		Down						No
ENSMUSG00000018486_ENSGALG00000001097	Wnt9b	ENSMUSG00000018486	2	ENSGALG00000001097	1	both	Up		Up	Down								No
ENSMUSG00000032085_ENSGALG00000011902	Tagln	ENSMUSG00000032085	1	ENSGALG00000011902	1	both	Down	Up	Down	Down		Down						No
ENSMUSG00000071855_ENSGALG00000045092	Ccdc112	ENSMUSG00000071855	2	ENSGALG00000045092	3	both			Up	Up		Up						No
ENSMUSG00000033420_ENSGALG00000030603	Antxr1	ENSMUSG00000033420	5	ENSGALG00000030603	2	both	Up		Up	Up		Up						No
ENSMUSG00000041695_ENSGALG00000004376	Kcnj2	ENSMUSG00000041695	2	ENSGALG00000004376	2	both	Up	Up	Up	Up		Up						No
ENSMUSG00000057098_ENSGALG00000003699	Ebf1	ENSMUSG00000057098	5	ENSGALG00000003699	5	both	Up	Up	Up	Up		Up	COE	COE				No
ENSMUSG00000045658_ENSGALG00000002963	Pid1	ENSMUSG00000045658	5	ENSGALG00000002963	2	both		Up	Up	Up		Up						No
ENSMUSG00000030110_ENSGALG00000002555	Ret	ENSMUSG00000030110	1	ENSGALG00000002555	1	both	Down		Down	Down		Down			MGI:97902	Ret	ENSMUSG00000030110	Yes	['clubfoot']
ENSMUSG00000038253_ENSGALG00000025929	Hoxa5	ENSMUSG00000038253	1	ENSGALG00000025929	1	both	Down		Down	Down		Down	Homeobox	Homeobox				No
ENSMUSG00000047496_ENSGALG00000028822	Rnf152	ENSMUSG00000047496	5	ENSGALG00000028822	1	both		Up	Up	Down		Down						No
ENSMUSG00000027570_ENSGALG00000005628	Col9a3	ENSMUSG00000027570	5	ENSGALG00000005628	5	both	Up	Up	Up	Up	Up	Up						No
ENSMUSG00000032796_ENSGALG00000014615	Lama1	ENSMUSG00000032796	1	ENSGALG00000014615	6	both	Down		Down			Down						No
ENSMUSG00000054150_ENSGALG00000011076	Syne3	ENSMUSG00000054150	2	ENSGALG00000011076	5	both	Up	Up	Up			Up						No
ENSMUSG00000037736_ENSGALG00000014258	Limch1	ENSMUSG00000037736	5	ENSGALG00000014258	5	both		Up	Up	Up		Up						No
ENSMUSG00000032006_ENSGALG00000017179	Pdgfd	ENSMUSG00000032006	5	ENSGALG00000017179	5	both		Up	Up			Up						No
ENSMUSG00000026395_ENSGALG00000002192	Ptprc	ENSMUSG00000026395	2	ENSGALG00000002192	2	both	Up	Up	Up	Up								No
ENSMUSG00000049999_ENSGALG00000021220	Ppp1r3d	ENSMUSG00000049999	5	ENSGALG00000021220	1	both			Up	Down								No
ENSMUSG00000021095_ENSGALG00000010974	Gsc	ENSMUSG00000021095	3	ENSGALG00000010974	2	both	Up		Up	Up		Up	Homeobox	Homeobox	MGI:95841	Gsc	ENSMUSG00000021095	Yes	['abnormal femur head morphology', 'abnormal acetabulum morphology', 'abnormal hip joint morphology', 'abnormal humerus morphology', 'abnormal trochanter morphology', 'abnormal shoulder joint morphology']
ENSMUSG00000031891_ENSGALG00000028326	Hsd11b2	ENSMUSG00000031891	2	ENSGALG00000028326	6	both	Up		Up			Down						No
ENSMUSG00000037447_ENSGALG00000039206	Arid5a	ENSMUSG00000037447	5	ENSGALG00000039206	6	both		Up	Up			Down	ARID	ARID				No
ENSMUSG00000024411_ENSGALG00000015128	Aqp4	ENSMUSG00000024411	3	ENSGALG00000015128	6	both	Up	Down				Down						No
ENSMUSG00000024621_ENSGALG00000005725	Csf1r	ENSMUSG00000024621	2	ENSGALG00000005725	5	both	Up	Up	Up	Up		Up			MGI:1339758	Csf1r	ENSMUSG00000024621	Yes	['abnormal limb morphology', 'short limbs']
ENSMUSG00000068122_ENSGALG00000005936	Agtr2	ENSMUSG00000068122	5	ENSGALG00000005936	5	both	Up	Up	Up	Up		Up						No
ENSMUSG00000055980_ENSGALG00000004959	Irs1	ENSMUSG00000055980	5	ENSGALG00000004959	2	both			Up			Up			MGI:99454	Irs1	ENSMUSG00000055980	Yes	['short femur', 'short femur', 'short femur', 'abnormal femur morphology', 'abnormal femur morphology', 'short tibia']
ENSMUSG00000073988_ENSGALG00000030031	Ttpa	ENSMUSG00000073988	3	ENSGALG00000030031	6	both		Down		Down		Down						No
ENSMUSG00000035104_ENSGALG00000029012	Eva1a	ENSMUSG00000035104	5	ENSGALG00000029012	2	both	Up	Up	Up	Up		Up						No
ENSMUSG00000027577_ENSGALG00000005801	Chrna4	ENSMUSG00000027577	1	ENSGALG00000005801	2	both	Down	Up	Down	Up		Up						No
ENSMUSG00000041119_ENSGALG00000016186	Pde9a	ENSMUSG00000041119	5	ENSGALG00000016186	2	both			Up	Up		Up						No
ENSMUSG00000063415_ENSGALG00000016102	Cyp26b1	ENSMUSG00000063415	2	ENSGALG00000016102	2	both	Up		Up	Up		Up			MGI:2176159	Cyp26b1	ENSMUSG00000063415	Yes	['abnormal limb development', 'oligodactyly', 'abnormal limb morphology', 'abnormal limb morphology', 'abnormal forelimb morphology', 'abnormal hindlimb morphology', 'short limbs', 'abnormal limb bone morphology']
ENSMUSG00000025020_ENSGALG00000042871	Slit1	ENSMUSG00000025020	6	ENSGALG00000042871	6	both			Down			Down						No
ENSMUSG00000031586_ENSGALG00000010291	Rbpms	ENSMUSG00000031586	6	ENSGALG00000010291	6	both	Down	Down	Down	Down		Down						No
ENSMUSG00000026344_ENSGALG00000012176	Lypd1	ENSMUSG00000026344	4	ENSGALG00000012176	6	both	Down	Up				Down						No
ENSMUSG00000042190_ENSGALG00000035182	Cmklr1	ENSMUSG00000042190	6	ENSGALG00000035182	5	both		Down	Down			Up						No
ENSMUSG00000015243_ENSGALG00000015433	Abca1	ENSMUSG00000015243	2	ENSGALG00000015433	2	both	Up		Up	Up		Up						No
ENSMUSG00000000567_ENSGALG00000004386	Sox9	ENSMUSG00000000567	2	ENSGALG00000004386	2	both	Up		Up	Up		Up	HMG	HMG	MGI:98371	Sox9	ENSMUSG00000000567	Yes	['absent deltoid tuberosity', 'absent deltoid tuberosity', 'short radius', 'polydactyly', 'polydactyly', 'bowed ulna', 'bowed ulna', 'abnormal forelimb zeugopod morphology', 'abnormal forelimb zeugopod morphology', 'abnormal limb development', 'abnormal limb development', 'abnormal digit morphology', 'bowed fibula', 'abnormal limb morphology', 'bowed radius', 'bowed radius', 'abnormal forelimb st…
ENSMUSG00000006958_ENSGALG00000026983	Chrd	ENSMUSG00000006958	5	ENSGALG00000026983	2	both		Up	Up			Up						No
ENSMUSG00000011256_ENSGALG00000003744	Adam19	ENSMUSG00000011256	5	ENSGALG00000003744	5	both			Up	Up		Up						No
ENSMUSG00000020303_ENSGALG00000002893	Stc2	ENSMUSG00000020303	1	ENSGALG00000002893	1	both	Down		Down	Down		Down						No
ENSMUSG00000035513_ENSGALG00000003677	Ntng2	ENSMUSG00000035513	1	ENSGALG00000003677	1	both	Down	Up	Down	Down		Down						No
ENSMUSG00000032394_ENSGALG00000007371	Igdcc3	ENSMUSG00000032394	6	ENSGALG00000007371	6	both		Down	Down	Down		Down						No
ENSMUSG00000000125_ENSGALG00000001079	Wnt3	ENSMUSG00000000125	2	ENSGALG00000001079	2	both			Up	Up		Up			MGI:98955	Wnt3	ENSMUSG00000000125	Yes	['abnormal autopod morphology', 'abnormal apical ectodermal ridge morphology', 'abnormal apical ectodermal ridge morphology', 'abnormal forelimb morphology', 'abnormal forelimb morphology', 'absent limbs', 'absent limbs', 'abnormal hindlimb morphology', 'absent hindlimb', 'thin apical ectodermal ridge']
ENSMUSG00000032062_ENSGALG00000032467	2310030G06Rik	ENSMUSG00000032062	2	ENSGALG00000032467	5	both			Up			Up						No
ENSMUSG00000021944_ENSGALG00000016662	Gata4	ENSMUSG00000021944	1	ENSGALG00000016662	1	both	Down		Down	Down		Down	zf-GATA	zf-GATA				No
ENSMUSG00000022150_ENSGALG00000003803	Dab2	ENSMUSG00000022150	5	ENSGALG00000003803	5	both		Up	Up			Up						No
ENSMUSG00000074766_ENSGALG00000009042	Ism1	ENSMUSG00000074766	5	ENSGALG00000009042	5	both		Up	Up	Up		Up						No
ENSMUSG00000036526_ENSGALG00000004398	Card11	ENSMUSG00000036526	5	ENSGALG00000004398	5	both	Up	Up	Up			Up						No
ENSMUSG00000029123_ENSGALG00000029510	Stk32b	ENSMUSG00000029123	5	ENSGALG00000029510	1	both		Up	Up	Down								No
ENSMUSG00000039385_ENSGALG00000012917	Cdh6	ENSMUSG00000039385	1	ENSGALG00000012917	1	both	Down			Down								No
ENSMUSG00000030093_ENSGALG00000005123	Wnt7a	ENSMUSG00000030093	1	ENSGALG00000005123	6	both			Down	Down		Down			MGI:98961	Wnt7a	ENSMUSG00000030093	Yes	['oligodactyly', 'oligodactyly', 'oligodactyly', 'oligodactyly', 'oligodactyly', 'abnormal digit morphology', 'abnormal digit morphology', 'abnormal limb development', 'hemimelia', 'hemimelia', 'hemimelia', 'polydactyly', 'abnormal forelimb morphology', 'abnormal forelimb morphology', 'abnormal forelimb morphology', 'abnormal ulna morphology', 'abnormal ulna morphology', 'absent ulna', 'short hum…
ENSMUSG00000021379_ENSGALG00000039474	Id4	ENSMUSG00000021379	5	ENSGALG00000039474	1	both		Up	Up	Down			bHLH	bHLH				No
ENSMUSG00000049107_ENSGALG00000027299	Ntf3	ENSMUSG00000049107	2	ENSGALG00000027299	2	both	Up		Up	Up		Up						No
ENSMUSG00000034258_ENSGALG00000010326	Flvcr2	ENSMUSG00000034258	5	ENSGALG00000010326	2	both		Up	Up			Up						No
ENSMUSG00000027230_ENSGALG00000008393	Creb3l1	ENSMUSG00000027230	4	ENSGALG00000008393	6	both	Down	Up		Down		Down	TF_bZIP	TF_bZIP				No
ENSMUSG00000029335_ENSGALG00000035052	Bmp3	ENSMUSG00000029335	5	ENSGALG00000035052	5	both		Up	Up			Up						No
ENSMUSG00000028565_ENSGALG00000010924	Nfia	ENSMUSG00000028565	5	ENSGALG00000010924	5	both	Up	Up	Up	Up	Up	Up	CTF/NFI	CTF/NFI				No
ENSMUSG00000028111_ENSGALG00000028147	Ctsk	ENSMUSG00000028111	2	ENSGALG00000028147	2	both			Up	Up		Up			MGI:107823	Ctsk	ENSMUSG00000028111	Yes	['abnormal tibia morphology', 'abnormal phalanx morphology', 'ulcerated paws', 'short tibia', 'increased diameter of tibia']
ENSMUSG00000014773_ENSGALG00000011182	Dll1	ENSMUSG00000014773	4	ENSGALG00000011182	2	both	Down	Up		Up		Up						No
ENSMUSG00000070473_ENSGALG00000022557	Cldn3	ENSMUSG00000070473	6	ENSGALG00000022557	1	both			Down	Down								No
ENSMUSG00000054728_ENSGALG00000012732	Phactr1	ENSMUSG00000054728	4	ENSGALG00000012732	3	both	Down	Up		Up								No
ENSMUSG00000029449_ENSGALG00000039724	Rhof	ENSMUSG00000029449	5	ENSGALG00000039724	2	both	Up	Up	Up	Up		Up						No
ENSMUSG00000042082_ENSGALG00000004438	Arsb	ENSMUSG00000042082	5	ENSGALG00000004438	2	both	Up	Up	Up	Up		Up			MGI:88075	Arsb	ENSMUSG00000042082	Yes	['abnormal autopod morphology', 'abnormal digit morphology', 'short limbs', 'short limbs']
ENSMUSG00000070509_ENSGALG00000039173	Rgma	ENSMUSG00000070509	5	ENSGALG00000039173	5	both			Up	Up		Up						No
ENSMUSG00000030313_ENSGALG00000012944	Dennd5b	ENSMUSG00000030313	6	ENSGALG00000012944	6	both			Down			Down						No
ENSMUSG00000044548_ENSGALG00000012023	Dact1	ENSMUSG00000044548	5	ENSGALG00000012023	2	both			Up	Up		Up			MGI:1891740	Dact1	ENSMUSG00000044548	Yes	['sirenomelia']
ENSMUSG00000028600_ENSGALG00000021869	Podn	ENSMUSG00000028600	5	ENSGALG00000021869	5	both		Up	Up	Up		Up						No
ENSMUSG00000029093_ENSGALG00000015554	Sorcs2	ENSMUSG00000029093	5	ENSGALG00000015554	1	both		Up	Up	Down		Down						No
ENSMUSG00000036523_ENSGALG00000016455	Greb1	ENSMUSG00000036523	3	ENSGALG00000016455	6	both		Down				Down						No
ENSMUSG00000037820_ENSGALG00000006775	Tgm2	ENSMUSG00000037820	6	ENSGALG00000006775	1	both		Down	Down	Down		Down						No
ENSMUSG00000021136_ENSGALG00000009415	Smoc1	ENSMUSG00000021136	3	ENSGALG00000009415	3	both	Up			Up		Up			MGI:1929878	Smoc1	ENSMUSG00000021136	Yes	['abnormal digit morphology', 'abnormal autopod morphology', 'fused metatarsal bones', 'clubfoot', 'clubfoot', 'interdigital webbing', 'absent fibula', 'abnormal pollex morphology', 'bowed tibia', 'syndactyly', 'syndactyly', 'syndactyly', 'syndactyly', 'abnormal hindlimb morphology', 'short fibula', 'abnormal interdigital cell death']
ENSMUSG00000027544_ENSGALG00000007963	Nfatc2	ENSMUSG00000027544	2	ENSGALG00000007963	2	both	Up	Up	Up	Up		Up	RHD	RHD				No
ENSMUSG00000040147_ENSGALG00000032836	Maob	ENSMUSG00000040147	2	ENSGALG00000032836	2	both	Up		Up	Up		Up						No
ENSMUSG00000032024_ENSGALG00000006507	Clmp	ENSMUSG00000032024	2	ENSGALG00000006507	2	both	Up		Up	Up		Up						No
ENSMUSG00000022887_ENSGALG00000007419	Masp1	ENSMUSG00000022887	4	ENSGALG00000007419	2	both	Down	Up		Up		Up						No
ENSMUSG00000038642_ENSGALG00000000775	Ctss	ENSMUSG00000038642	5	ENSGALG00000000775	5	both	Up	Up	Up	Up		Up						No
ENSMUSG00000000093_ENSGALG00000034297	Tbx2	ENSMUSG00000000093	2	ENSGALG00000034297	1	both	Up		Up	Down			T-box	T-box	MGI:98494	Tbx2	ENSMUSG00000000093	Yes	['polydactyly', 'polydactyly', 'polydactyly', 'postaxial polydactyly']
ENSMUSG00000003992_ENSGALG00000023089	Ssbp2	ENSMUSG00000003992	2	ENSGALG00000023089	3	both	Up		Up	Up								No
ENSMUSG00000031613_ENSGALG00000010769	Hpgd	ENSMUSG00000031613	3	ENSGALG00000010769	5	both	Up	Down	Up	Up		Up						No
ENSMUSG00000024593_ENSGALG00000014699	Megf10	ENSMUSG00000024593	4	ENSGALG00000014699	5	both	Down	Up	Up	Up		Up						No
ENSMUSG00000051515_ENSGALG00000046082	Fam181b	ENSMUSG00000051515	2	ENSGALG00000046082	2	both			Up	Up		Up						No
ENSMUSG00000060044_ENSGALG00000025862	Tmem26	ENSMUSG00000060044	5	ENSGALG00000025862	2	both	Up	Up	Up	Up		Up						No
ENSMUSG00000021767_ENSGALG00000005035	Kat6b	ENSMUSG00000021767	2	ENSGALG00000005035	2	both			Up	Up		Up			MGI:1858746	Kat6b	ENSMUSG00000021767	Yes	['abnormal limb long bone morphology']
ENSMUSG00000031384_ENSGALG00000016563	Asb9	ENSMUSG00000031384	2	ENSGALG00000016563	6	both	Up	Up	Up	Down		Down						No
ENSMUSG00000043531_ENSGALG00000008465	Sorcs1	ENSMUSG00000043531	4	ENSGALG00000008465	5	both	Down	Up	Up		Up	Up						No
ENSMUSG00000036144_ENSGALG00000010794	Meox2	ENSMUSG00000036144	5	ENSGALG00000010794	2	both	Up	Up	Up	Up		Up	Homeobox	Homeobox	MGI:103219	Meox2	ENSMUSG00000036144	Yes	['abnormal limb morphology']
ENSMUSG00000045934_ENSGALG00000035923	Mtmr11	ENSMUSG00000045934	5	ENSGALG00000035923	5	both	Up	Up	Up			Up						No
ENSMUSG00000015627_ENSGALG00000005352	Gata5	ENSMUSG00000015627	1	ENSGALG00000005352	1	both	Down	Down	Down	Down		Down	zf-GATA	zf-GATA				No
ENSMUSG00000021381_ENSGALG00000035557	Barx1	ENSMUSG00000021381	1	ENSGALG00000035557	5	both	Down	Up	Down		Up	Up	Homeobox	Homeobox				No
ENSMUSG00000037169_ENSGALG00000016462	Mycn	ENSMUSG00000037169	6	ENSGALG00000016462	6	both	Down	Down	Down			Down	bHLH	bHLH	MGI:97357	Mycn	ENSMUSG00000037169	Yes	['abnormal limb development', 'abnormal apical ectodermal ridge morphology', 'abnormal limb bud morphology']
ENSMUSG00000057777_ENSGALG00000045289	Mab21l2	ENSMUSG00000057777	2	ENSGALG00000045289	2	both	Up		Up	Up		Up						No
ENSMUSG00000014813_ENSGALG00000000364	Stc1	ENSMUSG00000014813	5	ENSGALG00000000364	5	both		Up	Up			Up						No
ENSMUSG00000039481_ENSGALG00000021647	Nrtn	ENSMUSG00000039481	2	ENSGALG00000021647	2	both	Up		Up	Up		Up						No
ENSMUSG00000020080_ENSGALG00000021039	Hkdc1	ENSMUSG00000020080	5	ENSGALG00000021039	1	both		Up	Up	Down		Down						No
ENSMUSG00000037347_ENSGALG00000031375	Chst7	ENSMUSG00000037347	6	ENSGALG00000031375	5	both	Down	Down	Down			Up						No
ENSMUSG00000000392_ENSGALG00000011099	Fap	ENSMUSG00000000392	6	ENSGALG00000011099	2	both			Down	Up		Up						No
ENSMUSG00000057967_ENSGALG00000002203	Fgf18	ENSMUSG00000057967	5	ENSGALG00000002203	2	both	Up	Up	Up	Up		Up			MGI:1277980	Fgf18	ENSMUSG00000057967	Yes	['abnormal fibula morphology', 'abnormal fibula morphology', 'short radius', 'short ulna', 'bowed tibia', 'abnormal limb morphology', 'short tibia', 'abnormal limb bone morphology', 'abnormal metatarsal bone morphology', 'bowed radius']
ENSMUSG00000028031_ENSGALG00000028041	Dkk2	ENSMUSG00000028031	5	ENSGALG00000028041	5	both		Up	Up	Up		Up						No
ENSMUSG00000053475_ENSGALG00000012481	Tnfaip6	ENSMUSG00000053475	3	ENSGALG00000012481	5	both	Up					Up						No
ENSMUSG00000073433_ENSGALG00000036819	Arhgdig	ENSMUSG00000073433	1	ENSGALG00000036819	1	both	Down	Up	Down	Down		Down						No
ENSMUSG00000030862_ENSGALG00000009693	Cpxm2	ENSMUSG00000030862	5	ENSGALG00000009693	2	both		Up	Up	Up		Up						No
ENSMUSG00000038665_ENSGALG00000012890	Dgki	ENSMUSG00000038665	5	ENSGALG00000012890	2	both		Up	Up	Up		Up						No
ENSMUSG00000039911_ENSGALG00000002506	Spsb1	ENSMUSG00000039911	3	ENSGALG00000002506	2	both	Up					Up						No
ENSMUSG00000029149_ENSGALG00000016510	Krtcap3	ENSMUSG00000029149	2	ENSGALG00000016510	1	both	Up		Up	Down								No
ENSMUSG00000022425_ENSGALG00000032746	Enpp2	ENSMUSG00000022425	2	ENSGALG00000032746	5	both	Up		Up	Up		Up						No
ENSMUSG00000026283_ENSGALG00000006317	Ing5	ENSMUSG00000026283	6	ENSGALG00000006317	6	both			Down			Down						No
ENSMUSG00000049791_ENSGALG00000017242	Fzd4	ENSMUSG00000049791	1	ENSGALG00000017242	2	both	Down	Up		Up		Up						No
ENSMUSG00000017943_ENSGALG00000004309	Gdap1l1	ENSMUSG00000017943	1	ENSGALG00000004309	2	both	Down		Down	Up		Up						No
ENSMUSG00000036766_ENSGALG00000002958	Dner	ENSMUSG00000036766	5	ENSGALG00000002958	5	both		Up	Up	Up		Up						No
ENSMUSG00000027524_ENSGALG00000040880	Edn3	ENSMUSG00000027524	5	ENSGALG00000040880	2	both	Up	Up	Up	Up		Up						No
ENSMUSG00000019359_ENSGALG00000005842	Gdpd2	ENSMUSG00000019359	3	ENSGALG00000005842	5	both	Up					Up						No
ENSMUSG00000022952_ENSGALG00000016022	Runx1	ENSMUSG00000022952	5	ENSGALG00000016022	2	both		Up	Up	Up		Up	Runt	Runt				No
ENSMUSG00000063568_ENSGALG00000030455	Jazf1	ENSMUSG00000063568	5	ENSGALG00000030455	2	both	Up	Up	Up	Up		Up	zf-C2H2	zf-C2H2				No
ENSMUSG00000054934_ENSGALG00000010044	Kcnmb4	ENSMUSG00000054934	5	ENSGALG00000010044	2	both		Up	Up	Up		Up						No
ENSMUSG00000042499_ENSGALG00000039629	Hoxd11	ENSMUSG00000042499	2	ENSGALG00000039629	3	both	Up		Up	Up			Homeobox	Homeobox	MGI:96203	Hoxd11	ENSMUSG00000042499	Yes	['elongated metacarpal bones', 'short metacarpal bones', 'abnormal radius morphology', 'abnormal carpal bone morphology', 'abnormal carpal bone morphology', 'abnormal carpal bone morphology', 'fused carpal bones', 'fused carpal bones', 'abnormal ulna morphology', 'abnormal phalanx morphology', 'abnormal phalanx morphology']
ENSMUSG00000031104_ENSGALG00000024049	Rab33a	ENSMUSG00000031104	5	ENSGALG00000024049	2	both		Up	Up	Up		Up						No
ENSMUSG00000022103_ENSGALG00000032856	Gfra2	ENSMUSG00000022103	5	ENSGALG00000032856	3	both	Down	Up		Up		Up						No
ENSMUSG00000005397_ENSGALG00000042079	Nid1	ENSMUSG00000005397	6	ENSGALG00000042079	2	both		Down	Down			Up						No
ENSMUSG00000005503_ENSGALG00000037310	Evx1	ENSMUSG00000005503	2	ENSGALG00000037310	5	both	Up	Up	Up	Up		Up	Homeobox	Homeobox				No
ENSMUSG00000000402_ENSGALG00000016584	Egfl6	ENSMUSG00000000402	5	ENSGALG00000016584	2	both	Up	Up	Up	Up		Up						No
ENSMUSG00000004655_ENSGALG00000005209	Aqp1	ENSMUSG00000004655	5	ENSGALG00000005209	1	both		Up	Up	Down		Down						No
ENSMUSG00000058665_ENSGALG00000042389	En1	ENSMUSG00000058665	1	ENSGALG00000042389	1	both	Down			Down		Down	Homeobox	Homeobox	MGI:95389	En1	ENSMUSG00000058665	Yes	['abnormal foot pad morphology', 'abnormal foot pad morphology', 'abnormal foot pad morphology', 'abnormal foot pad morphology', 'abnormal digit development', 'abnormal digit pigmentation', 'abnormal digit pigmentation', 'abnormal digit pigmentation', 'abnormal digit morphology', 'abnormal digit morphology', 'abnormal digit morphology', 'abnormal digit morphology', 'abnormal digit morphology', 'a…
ENSMUSG00000027316_ENSGALG00000036589	Gfra4	ENSMUSG00000027316	5	ENSGALG00000036589	2	both		Up	Up	Up		Up						No
ENSMUSG00000033595_ENSGALG00000030687	Lgi3	ENSMUSG00000033595	5	ENSGALG00000030687	2	both	Up	Up	Up			Up						No
ENSMUSG00000024308_ENSGALG00000008022	Tapbp	ENSMUSG00000024308	2	ENSGALG00000008022	5	both			Up			Up						No
ENSMUSG00000024176_ENSGALG00000005263	Sox8	ENSMUSG00000024176	4	ENSGALG00000005263	2	both	Down	Up		Up		Up	HMG	HMG	MGI:98370	Sox8	ENSMUSG00000024176	Yes	['abnormal tarsal bone morphology']
ENSMUSG00000060961_ENSGALG00000031105	Slc4a4	ENSMUSG00000060961	6	ENSGALG00000031105	6	both		Down	Down	Down		Down						No
ENSMUSG00000041372_ENSGALG00000012988	B4galnt3	ENSMUSG00000041372	5	ENSGALG00000012988	2	both		Up	Up	Up								No
ENSMUSG00000024899_ENSGALG00000003689	Papss2	ENSMUSG00000024899	5	ENSGALG00000003689	5	both	Up	Up	Up	Up		Up						No
ENSMUSG00000028456_ENSGALG00000002165	Unc13b	ENSMUSG00000028456	5	ENSGALG00000002165	6	both		Up				Down						No
ENSMUSG00000025742_ENSGALG00000016592	Prps2	ENSMUSG00000025742	1	ENSGALG00000016592	1	both			Down	Down		Down						No
ENSMUSG00000063626_ENSGALG00000001608	Unc5d	ENSMUSG00000063626	5	ENSGALG00000001608	6	both	Down	Up	Up	Down		Down						No
ENSMUSG00000041120_ENSGALG00000040297	Nbl1	ENSMUSG00000041120	5	ENSGALG00000040297	2	both	Up	Up	Up	Up		Up						No
ENSMUSG00000027333_ENSGALG00000015977	Smox	ENSMUSG00000027333	2	ENSGALG00000015977	5	both	Up		Up			Up						No
ENSMUSG00000049907_ENSGALG00000013948	Rasl11b	ENSMUSG00000049907	2	ENSGALG00000013948	2	both	Up	Up	Up	Up		Up						No
ENSMUSG00000025930_ENSGALG00000037777	Msc	ENSMUSG00000025930	5	ENSGALG00000037777	1	both		Up	Up	Down		Down	bHLH	bHLH				No
ENSMUSG00000034168_ENSGALG00000041616	Irf2bpl	ENSMUSG00000034168	2	ENSGALG00000041616	5	both	Up	Up	Up			Up						No
ENSMUSG00000030222_ENSGALG00000028186	Rerg	ENSMUSG00000030222	1	ENSGALG00000028186	5	both	Down		Down	Up		Up						No
ENSMUSG00000020354_ENSGALG00000003886	Sgcd	ENSMUSG00000020354	2	ENSGALG00000003886	2	both	Up		Up	Up		Up						No
ENSMUSG00000025854_ENSGALG00000038768	Fam20c	ENSMUSG00000025854	4	ENSGALG00000038768	2	both	Down	Up				Up			MGI:2136853	Fam20c	ENSMUSG00000025854	Yes	['abnormal femur morphology', 'abnormal limb long bone morphology']
ENSMUSG00000022508_ENSGALG00000007357	Bcl6	ENSMUSG00000022508	2	ENSGALG00000007357	2	both			Up	Up		Up	ZBTB	ZBTB				No
ENSMUSG00000036446_ENSGALG00000011271	Lum	ENSMUSG00000036446	5	ENSGALG00000011271	1	both		Up	Up	Down		Down						No
ENSMUSG00000027978_ENSGALG00000012004	Prss12	ENSMUSG00000027978	5	ENSGALG00000012004	2	both	Down	Up	Up	Up		Up						No
ENSMUSG00000026622_ENSGALG00000009854	Nek2	ENSMUSG00000026622	6	ENSGALG00000009854	6	both			Down			Down						No
ENSMUSG00000071192_ENSGALG00000000044	Wfikkn1	ENSMUSG00000071192	1	ENSGALG00000000044	1	both	Down	Down	Down	Down		Down						No
ENSMUSG00000010660_ENSGALG00000005805	Plcd1	ENSMUSG00000010660	2	ENSGALG00000005805	1	both	Up		Up	Down		Down						No
ENSMUSG00000036596_ENSGALG00000030209	Cpz	ENSMUSG00000036596	6	ENSGALG00000030209	1	both	Down	Down	Down	Down		Down						No
ENSMUSG00000015652_ENSGALG00000009006	Steap1	ENSMUSG00000015652	1	ENSGALG00000009006	1	both	Down		Down	Down		Down						No
ENSMUSG00000028780_ENSGALG00000040444	Sema3c	ENSMUSG00000028780	4	ENSGALG00000040444	5	both	Down	Up				Up						No
ENSMUSG00000023043_ENSGALG00000030002	Krt18	ENSMUSG00000023043	6	ENSGALG00000030002	1	both			Down	Down		Down						No
ENSMUSG00000005803_ENSGALG00000033780	Sqor	ENSMUSG00000005803	2	ENSGALG00000033780	1	both	Up		Up	Down		Down						No
ENSMUSG00000005774_ENSGALG00000000836	Rfx5	ENSMUSG00000005774	2	ENSGALG00000000836	5	both	Up		Up			Up	RFX	RFX				No
ENSMUSG00000048583_ENSGALG00000035282	Igf2	ENSMUSG00000048583	2	ENSGALG00000035282	6	both			Up	Down		Down			MGI:96434	Igf2	ENSMUSG00000048583	Yes	['polydactyly', 'abnormal tibia morphology']
ENSMUSG00000029648_ENSGALG00000017091	Flt1	ENSMUSG00000029648	6	ENSGALG00000017091	1	both			Down	Down		Down						No
ENSMUSG00000025105_ENSGALG00000006041	Bnc1	ENSMUSG00000025105	4	ENSGALG00000006041	1	both	Down	Up		Down			zf-C2H2	zf-C2H2				No
ENSMUSG00000025921_ENSGALG00000034346	Rdh10	ENSMUSG00000025921	1	ENSGALG00000034346	1	both	Down		Down	Down		Down			MGI:1924238	Rdh10	ENSMUSG00000025921	Yes	['abnormal digit development', 'small forelimb buds', 'small forelimb buds', 'small forelimb buds', 'absent radius', 'abnormal autopod morphology', 'abnormal limb morphology', 'abnormal limb morphology', 'abnormal limb morphology', 'abnormal forelimb morphology', 'brachydactyly', 'brachydactyly', 'abnormal forelimb bud morphology', 'syndactyly', 'syndactyly']
ENSMUSG00000021294_ENSGALG00000011581	Kif26a	ENSMUSG00000021294	5	ENSGALG00000011581	2	both			Up	Up		Up						No
ENSMUSG00000017009_ENSGALG00000003932	Sdc4	ENSMUSG00000017009	2	ENSGALG00000003932	5	both			Up			Up						No
ENSMUSG00000021974_ENSGALG00000025748	Fgf9	ENSMUSG00000021974	5	ENSGALG00000025748	6	both		Up	Up			Down			MGI:104723	Fgf9	ENSMUSG00000021974	Yes	['increased diameter of radius', 'increased diameter of humerus', 'increased diameter of ulna', 'short femur', 'increased diameter of femur', 'short radius', 'abnormal limb development', 'abnormal knee joint morphology', 'short ulna', 'short limbs', 'increased diameter of fibula', 'abnormal radius morphology', 'short tibia', 'increased diameter of tibia', 'abnormal humerus morphology', 'short hum…
ENSMUSG00000009097_ENSGALG00000041182	Tbx1	ENSMUSG00000009097	5	ENSGALG00000041182	2	both		Up	Up	Up		Up	T-box	T-box				No
ENSMUSG00000063564_ENSGALG00000006708	Col23a1	ENSMUSG00000063564	2	ENSGALG00000006708	1	both	Up		Up	Down		Down						No
ENSMUSG00000079445_ENSGALG00000007701	B3gnt7	ENSMUSG00000079445	5	ENSGALG00000007701	6	both		Up				Down						No
ENSMUSG00000028167_ENSGALG00000012338	Bdh2	ENSMUSG00000028167	5	ENSGALG00000012338	2	both		Up	Up	Up		Up						No
ENSMUSG00000033016_ENSGALG00000042534	Nfatc1	ENSMUSG00000033016	2	ENSGALG00000042534	2	both	Up	Up	Up	Up		Up	RHD	RHD	MGI:102469	Nfatc1	ENSMUSG00000033016	Yes	['short femur', 'short tibia']
ENSMUSG00000032419_ENSGALG00000032789	Tbx18	ENSMUSG00000032419	2	ENSGALG00000032789	2	both	Up	Up	Up	Up		Up	T-box	T-box				No
ENSMUSG00000020044_ENSGALG00000028627	Timp3	ENSMUSG00000020044	2	ENSGALG00000028627	5	both	Up		Up	Up		Up						No
ENSMUSG00000036040_ENSGALG00000002955	Adamtsl2	ENSMUSG00000036040	2	ENSGALG00000002955	5	both	Up	Up	Up	Up		Up			MGI:1925044	Adamtsl2	ENSMUSG00000036040	Yes	['short radius', 'short radius', 'abnormal autopod morphology', 'short ulna', 'abnormal limb bone morphology', 'abnormal limb bone morphology', 'short humerus', 'short tibia', 'short tibia', 'short metatarsal bones']
ENSMUSG00000079042_ENSGALG00000023444	Apela	ENSMUSG00000079042	5	ENSGALG00000023444	1	both		Up	Up	Down		Down						No
ENSMUSG00000050777_ENSGALG00000012111	Tmem37	ENSMUSG00000050777	1	ENSGALG00000012111	1	both	Down		Down	Down		Down						No
ENSMUSG00000008575_ENSGALG00000005441	Nfib	ENSMUSG00000008575	5	ENSGALG00000005441	2	both	Up	Up	Up	Up		Up	CTF/NFI	CTF/NFI				No
ENSMUSG00000034226_ENSGALG00000028047	Rhov	ENSMUSG00000034226	2	ENSGALG00000028047	5	both	Up	Up	Up	Up		Up						No
ENSMUSG00000048865_ENSGALG00000033898	Arhgap30	ENSMUSG00000048865	2	ENSGALG00000033898	5	both	Up		Up			Up						No
ENSMUSG00000042834_ENSGALG00000027891	Nrep	ENSMUSG00000042834	5	ENSGALG00000027891	2	both			Up	Up		Up						No
ENSMUSG00000019312_ENSGALG00000036500	Grb7	ENSMUSG00000019312	1	ENSGALG00000036500	1	both			Down	Down		Down						No
ENSMUSG00000032013_ENSGALG00000042360	Trim29	ENSMUSG00000032013	2	ENSGALG00000042360	2	both	Up		Up			Up						No
ENSMUSG00000016624_ENSGALG00000014218	Phf21b	ENSMUSG00000016624	6	ENSGALG00000014218	2	both			Down	Up		Up						No
ENSMUSG00000024247_ENSGALG00000042511	Pkdcc	ENSMUSG00000024247	6	ENSGALG00000042511	5	both			Down	Up		Up			MGI:2147077	Pkdcc	ENSMUSG00000024247	Yes	['increased diameter of humerus', 'short radius', 'short radius', 'increased diameter of radius', 'increased diameter of ulna', 'short limbs', 'short limbs', 'short limbs', 'short humerus', 'short humerus', 'bowed tibia', 'short tibia', 'short tibia', 'abnormal limb morphology', 'short ulna', 'short ulna', 'abnormal hindlimb morphology']
ENSMUSG00000026837_ENSGALG00000002546	Col5a1	ENSMUSG00000026837	5	ENSGALG00000002546	2	both		Up				Up						No
ENSMUSG00000034227_ENSGALG00000041025	Foxj1	ENSMUSG00000034227	6	ENSGALG00000041025	6	both	Down	Down	Down			Down	Fork_head	Fork_head				No
ENSMUSG00000015957_ENSGALG00000000839	Wnt11	ENSMUSG00000015957	5	ENSGALG00000000839	5	both		Up	Up			Up						No
ENSMUSG00000056947_ENSGALG00000045052	Mab21l1	ENSMUSG00000056947	2	ENSGALG00000045052	2	both	Up		Up	Up		Up						No
ENSMUSG00000026443_ENSGALG00000000639	Lrrn2	ENSMUSG00000026443	5	ENSGALG00000000639	3	both		Up	Up	Up		Up						No
ENSMUSG00000031962_ENSGALG00000030040	Cdh15	ENSMUSG00000031962	5	ENSGALG00000030040	2	both		Up	Up	Up		Up						No
ENSMUSG00000020467_ENSGALG00000037901	Efemp1	ENSMUSG00000020467	4	ENSGALG00000037901	5	both	Down	Up		Up		Up						No
ENSMUSG00000021061_ENSGALG00000036805	Sptb	ENSMUSG00000021061	3	ENSGALG00000036805	3	both	Up	Down		Up								No
ENSMUSG00000030020_ENSGALG00000007332	Prickle2	ENSMUSG00000030020	5	ENSGALG00000007332	2	both			Up	Up		Up						No
ENSMUSG00000031673_ENSGALG00000039985	Cdh11	ENSMUSG00000031673	2	ENSGALG00000039985	2	both	Up		Up			Up						No
ENSMUSG00000053007_ENSGALG00000038265	Creb5	ENSMUSG00000053007	5	ENSGALG00000038265	2	both	Up	Up	Up	Up		Up	TF_bZIP	TF_bZIP				No
ENSMUSG00000021676_ENSGALG00000043276	Iqgap2	ENSMUSG00000021676	2	ENSGALG00000043276	1	both	Up		Up	Down								No
ENSMUSG00000020183_ENSGALG00000009945	Cpm	ENSMUSG00000020183	2	ENSGALG00000009945	1	both	Up		Up	Down		Down						No
ENSMUSG00000018217_ENSGALG00000031425	Pmp22	ENSMUSG00000018217	5	ENSGALG00000031425	5	both		Up		Up		Up						No
ENSMUSG00000020911_ENSGALG00000019719	Krt19	ENSMUSG00000020911	6	ENSGALG00000019719	1	both			Down	Down		Down						No
ENSMUSG00000000861_ENSGALG00000034048	Bcl11a	ENSMUSG00000000861	2	ENSGALG00000034048	5	both	Up	Up	Up	Up		Up	zf-C2H2	zf-C2H2				No
ENSMUSG00000040136_ENSGALG00000006172	Abcc8	ENSMUSG00000040136	1	ENSGALG00000006172	6	both	Down		Down	Down		Down						No
ENSMUSG00000063275_ENSGALG00000008659	Hacd1	ENSMUSG00000063275	1	ENSGALG00000008659	1	both	Down		Down	Down								No
ENSMUSG00000029246_ENSGALG00000013728	Ppat	ENSMUSG00000029246	6	ENSGALG00000013728	6	both			Down			Down						No
ENSMUSG00000027833_ENSGALG00000039728	Shox2	ENSMUSG00000027833	2	ENSGALG00000039728	2	both	Up		Up	Up		Up	Homeobox	Homeobox	MGI:1201673	Shox2	ENSMUSG00000027833	Yes	['absent femur', 'abnormal hindlimb stylopod morphology', 'abnormal limb morphology', 'short limbs', 'bowed tibia', 'absent humerus', 'abnormal forelimb stylopod morphology', 'abnormal hindlimb zeugopod morphology', 'abnormal limb bone morphology']
ENSMUSG00000061603_ENSGALG00000009995	Akap6	ENSMUSG00000061603	4	ENSGALG00000009995	5	both		Up		Up		Up						No
ENSMUSG00000057329_ENSGALG00000012885	Bcl2	ENSMUSG00000057329	5	ENSGALG00000012885	2	both		Up	Up	Up		Up						No
ENSMUSG00000050700_ENSGALG00000030012	Emilin3	ENSMUSG00000050700	5	ENSGALG00000030012	5	both		Up	Up	Up		Up						No
ENSMUSG00000066687_ENSGALG00000038540	Zbtb16	ENSMUSG00000066687	6	ENSGALG00000038540	6	both		Down	Down			Down	ZBTB	ZBTB	MGI:103222	Zbtb16	ENSMUSG00000066687	Yes	['polydactyly', 'polydactyly', 'polydactyly', 'polydactyly', 'polydactyly', 'polydactyly', 'polydactyly', 'polydactyly', 'polydactyly', 'polydactyly', 'long fibula', 'long fibula', 'oligodactyly', 'oligodactyly', 'oligodactyly', 'oligodactyly', 'abnormal tibia morphology', 'abnormal tibia morphology', 'hemimelia', 'abnormal fibula morphology', 'abnormal fibula morphology', 'abnormal digit morphol…
ENSMUSG00000002289_ENSGALG00000000619	Angptl4	ENSMUSG00000002289	2	ENSGALG00000000619	5	both			Up			Up						No
ENSMUSG00000028480_ENSGALG00000028821	Glipr2	ENSMUSG00000028480	5	ENSGALG00000028821	2	both		Up	Up	Up		Up						No
ENSMUSG00000029671_ENSGALG00000028069	Wnt16	ENSMUSG00000029671	6	ENSGALG00000028069	2	both		Down	Down	Up		Up						No
ENSMUSG00000028176_ENSGALG00000011284	Lrrc7	ENSMUSG00000028176	5	ENSGALG00000011284	2	both		Up	Up			Up						No
ENSMUSG00000072720_ENSGALG00000045218	Myo18b	ENSMUSG00000072720	5	ENSGALG00000045218	2	both		Up	Up			Up						No
ENSMUSG00000020875_ENSGALG00000001276	Hoxb9	ENSMUSG00000020875	1	ENSGALG00000001276	1	both	Down		Down	Down		Down	Homeobox	Homeobox				No
ENSMUSG00000039410_ENSGALG00000036728	Prdm16	ENSMUSG00000039410	2	ENSGALG00000036728	3	both	Up		Up	Up		Up	zf-C2H2	zf-C2H2				No
ENSMUSG00000042589_ENSGALG00000004598	Cux2	ENSMUSG00000042589	5	ENSGALG00000004598	1	both			Up	Down		Down	CUT	CUT				No
ENSMUSG00000041957_ENSGALG00000012913	Pkp2	ENSMUSG00000041957	1	ENSGALG00000012913	1	both	Down		Down	Down		Down						No
ENSMUSG00000048562_ENSGALG00000035725	Sp8	ENSMUSG00000048562	6	ENSGALG00000035725	6	both			Down	Down		Down	zf-C2H2	zf-C2H2	MGI:2443471	Sp8	ENSMUSG00000048562	Yes	['absent tibia', 'absent tibia', 'oligodactyly', 'absent radius', 'absent fibula', 'abnormal limb development', 'short limbs', 'adactyly', 'abnormal forelimb bud morphology', 'abnormal femur morphology', 'short tibia', 'short ulna', 'abnormal hindlimb morphology', 'abnormal hindlimb morphology', 'abnormal humerus morphology', 'abnormal apical ectodermal ridge morphology', 'abnormal limb morpholog…
ENSMUSG00000020926_ENSGALG00000035673	Adam11	ENSMUSG00000020926	2	ENSGALG00000035673	2	both	Up		Up	Up		Up						No
ENSMUSG00000035493_ENSGALG00000029429	Tgfbi	ENSMUSG00000035493	5	ENSGALG00000029429	5	both			Up	Up		Up						No
ENSMUSG00000043629_ENSGALG00000033017	1700019D03Rik	ENSMUSG00000043629	4	ENSGALG00000033017	2	both	Down	Up		Up		Up						No
ENSMUSG00000022792_ENSGALG00000012919	Yars2	ENSMUSG00000022792	1	ENSGALG00000012919	6	both			Down			Down						No
ENSMUSG00000035948_ENSGALG00000010940	Acss3	ENSMUSG00000035948	5	ENSGALG00000010940	6	both	Up	Up	Up			Down						No
ENSMUSG00000054889_ENSGALG00000012790	Dsp	ENSMUSG00000054889	5	ENSGALG00000012790	1	both		Up		Down		Down						No
ENSMUSG00000035403_ENSGALG00000001169	Crb2	ENSMUSG00000035403	1	ENSGALG00000001169	1	both	Down		Down	Down		Down						No
ENSMUSG00000028364_ENSGALG00000039990	Tnc	ENSMUSG00000028364	4	ENSGALG00000039990	4	both	Down	Up		Down	Up							No
ENSMUSG00000017376_ENSGALG00000005699	Nlk	ENSMUSG00000017376	6	ENSGALG00000005699	6	both			Down			Down						No
ENSMUSG00000034813_ENSGALG00000009895	Grip1	ENSMUSG00000034813	1	ENSGALG00000009895	2	both	Down					Up			MGI:1921303	Grip1	ENSMUSG00000034813	Yes	['clubfoot', 'polydactyly', 'interdigital webbing', 'syndactyly', 'syndactyly', 'abnormal limb morphology', 'absent limbs']
ENSMUSG00000063972_ENSGALG00000001073	Nr6a1	ENSMUSG00000063972	1	ENSGALG00000001073	6	both	Down	Down	Down	Down		Down	GCNF-like	GCNF-like				No
ENSMUSG00000016087_ENSGALG00000001161	Fli1	ENSMUSG00000016087	2	ENSGALG00000001161	2	both	Up		Up	Up		Up	ETS	ETS				No
ENSMUSG00000022949_ENSGALG00000016020	Clic6	ENSMUSG00000022949	6	ENSGALG00000016020	5	both	Down	Down	Down	Up		Up						No
ENSMUSG00000024985_ENSGALG00000008883	Tcf7l2	ENSMUSG00000024985	2	ENSGALG00000008883	2	both	Up		Up	Up		Up	HMG	HMG	MGI:1202879	Tcf7l2	ENSMUSG00000024985	Yes	['abnormal elbow joint morphology']
ENSMUSG00000023800_ENSGALG00000036005	Tiam2	ENSMUSG00000023800	5	ENSGALG00000036005	2	both		Up	Up	Up		Up						No
ENSMUSG00000058897_ENSGALG00000039411	Col25a1	ENSMUSG00000058897	2	ENSGALG00000039411	2	both	Up		Up	Up		Up						No
ENSMUSG00000032243_ENSGALG00000008007	Itga11	ENSMUSG00000032243	5	ENSGALG00000008007	2	both	Up	Up	Up	Up		Up						No
ENSMUSG00000053702_ENSGALG00000037769	Nebl	ENSMUSG00000053702	5	ENSGALG00000037769	1	both		Up	Up	Down		Down						No
ENSMUSG00000038188_ENSGALG00000029651	Scarf1	ENSMUSG00000038188	6	ENSGALG00000029651	2	both			Down	Up		Up						No
ENSMUSG00000075304_ENSGALG00000034094	Sp5	ENSMUSG00000075304	6	ENSGALG00000034094	1	both		Down	Down	Down		Down	zf-C2H2	zf-C2H2				No
ENSMUSG00000020205_ENSGALG00000034788	Phlda1	ENSMUSG00000020205	1	ENSGALG00000034788	2	both	Down		Down	Up		Up						No
ENSMUSG00000022894_ENSGALG00000015795	Adamts5	ENSMUSG00000022894	5	ENSGALG00000015795	2	both		Up	Up	Up		Up			MGI:1346321	Adamts5	ENSMUSG00000022894	Yes	['interdigital webbing', 'syndactyly']
ENSMUSG00000034413_ENSGALG00000002846	Neurl1b	ENSMUSG00000034413	5	ENSGALG00000002846	1	both		Up	Up	Down		Down						No
ENSMUSG00000026833_ENSGALG00000002515	Olfm1	ENSMUSG00000026833	3	ENSGALG00000002515	1	both		Down		Down		Down						No
ENSMUSG00000026100_ENSGALG00000039458	Mstn	ENSMUSG00000026100	1	ENSGALG00000039458	2	both	Down	Up	Down	Up		Up			MGI:95691	Mstn	ENSMUSG00000026100	Yes	['short femur', 'abnormal femur morphology', 'abnormal trochanter morphology']
ENSMUSG00000030329_ENSGALG00000014466	Pianp	ENSMUSG00000030329	5	ENSGALG00000014466	2	both	Up	Up	Up	Up		Up						No
ENSMUSG00000031825_ENSGALG00000032143	Crispld2	ENSMUSG00000031825	1	ENSGALG00000032143	2	both	Down		Down	Up		Up						No
ENSMUSG00000020593_ENSGALG00000016456	Lpin1	ENSMUSG00000020593	2	ENSGALG00000016456	2	both			Up			Up						No
ENSMUSG00000079679_ENSGALG00000042443	Vwde	ENSMUSG00000079679	1	ENSGALG00000042443	1	both			Down	Down		Down						No
ENSMUSG00000032470_ENSGALG00000011592	Mras	ENSMUSG00000032470	5	ENSGALG00000011592	2	both	Up	Up	Up			Up						No
ENSMUSG00000030256_ENSGALG00000041414	Bhlhe41	ENSMUSG00000030256	4	ENSGALG00000041414	1	both	Down	Up		Down		Down	bHLH	bHLH				No
ENSMUSG00000028036_ENSGALG00000008901	Ptgfr	ENSMUSG00000028036	4	ENSGALG00000008901	2	both	Down	Up		Up		Up						No
ENSMUSG00000031997_ENSGALG00000029416	Trpc6	ENSMUSG00000031997	1	ENSGALG00000029416	1	both	Down		Down	Down		Down						No
ENSMUSG00000059049_ENSGALG00000005426	Frem1	ENSMUSG00000059049	2	ENSGALG00000005426	2	both	Up		Up	Up		Up			MGI:2670972	Frem1	ENSMUSG00000059049	Yes	['abnormal digit morphology', 'polydactyly', 'syndactyly', 'syndactyly']
ENSMUSG00000090958_ENSGALG00000000818	Lrrc32	ENSMUSG00000090958	1	ENSGALG00000000818	1	both	Down	Up	Down	Down		Down						No
ENSMUSG00000030525_ENSGALG00000004096	Chrna7	ENSMUSG00000030525	4	ENSGALG00000004096	2	both		Up		Up		Up						No
ENSMUSG00000036473_ENSGALG00000029072	Tbc1d24	ENSMUSG00000036473	2	ENSGALG00000029072	2	both	Up		Up	Up		Up						No
ENSMUSG00000074607_ENSGALG00000003106	Tox2	ENSMUSG00000074607	4	ENSGALG00000003106	1	both	Down	Up		Down			HMG	HMG	MGI:3611233	Tox2	ENSMUSG00000074607	Yes	['short tibia']
ENSMUSG00000014602_ENSGALG00000006221	Kif1a	ENSMUSG00000014602	5	ENSGALG00000006221	2	both		Up	Up	Up		Up						No
ENSMUSG00000032318_ENSGALG00000033391	Isl2	ENSMUSG00000032318	1	ENSGALG00000033391	6	both	Down		Down			Down	Homeobox	Homeobox				No
ENSMUSG00000056648_ENSGALG00000040320	Hoxb8	ENSMUSG00000056648	1	ENSGALG00000040320	1	both	Down		Down	Down		Down	Homeobox	Homeobox				No
ENSMUSG00000009471_ENSGALG00000006216	Myod1	ENSMUSG00000009471	5	ENSGALG00000006216	2	both	Up	Up	Up	Up		Up	bHLH	bHLH				No
ENSMUSG00000030226_ENSGALG00000036358	Lmo3	ENSMUSG00000030226	2	ENSGALG00000036358	2	both	Up		Up	Up		Up						No
ENSMUSG00000026208_ENSGALG00000011306	Des	ENSMUSG00000026208	1	ENSGALG00000011306	1	both	Down	Up	Down	Down		Down						No
ENSMUSG00000026587_ENSGALG00000004472	Astn1	ENSMUSG00000026587	5	ENSGALG00000004472	2	both	Up	Up	Up	Up		Up						No
ENSMUSG00000028864_ENSGALG00000033974	Hgf	ENSMUSG00000028864	6	ENSGALG00000033974	6	both		Down	Down	Down		Down						No
ENSMUSG00000030249_ENSGALG00000013244	Abcc9	ENSMUSG00000030249	5	ENSGALG00000013244	1	both		Up		Down		Down						No
ENSMUSG00000026676_ENSGALG00000030140	Ccdc3	ENSMUSG00000026676	6	ENSGALG00000030140	2	both		Down	Down	Up		Up						No
ENSMUSG00000040663_ENSGALG00000041522	Clcf1	ENSMUSG00000040663	2	ENSGALG00000041522	2	both	Up		Up	Up		Up						No
ENSMUSG00000074971_ENSGALG00000023904	Fibin	ENSMUSG00000074971	2	ENSGALG00000023904	1	both	Up	Up	Up	Down								No
ENSMUSG00000040037_ENSGALG00000011350	Negr1	ENSMUSG00000040037	5	ENSGALG00000011350	3	both	Up	Up	Up	Up		Up						No
ENSMUSG00000021025_ENSGALG00000027864	Nfkbia	ENSMUSG00000021025	5	ENSGALG00000027864	2	both			Up			Up						No
ENSMUSG00000002633_ENSGALG00000006379	Shh	ENSMUSG00000002633	3	ENSGALG00000006379	2	both	Up			Up		Up			MGI:98297	Shh	ENSMUSG00000002633	Yes	['polydactyly', 'polydactyly', 'polydactyly', 'polydactyly', 'polydactyly', 'absent fibula', 'absent fibula', 'short metacarpal bones', 'abnormal forelimb zeugopod morphology', 'abnormal autopod morphology', 'absent tibia', 'oligodactyly', 'abnormal limb development', 'abnormal digit morphology', 'hemimelia', 'absent hindlimb', 'abnormal hindlimb morphology', 'short tibia', 'short fibula', 'bowed…
ENSMUSG00000048027_ENSGALG00000015284	Rgmb	ENSMUSG00000048027	5	ENSGALG00000015284	3	both		Up	Up	Up								No
ENSMUSG00000000739_ENSGALG00000023472	Sult5a1	ENSMUSG00000000739	5	ENSGALG00000023472	5	both			Up			Up						No
ENSMUSG00000022883_ENSGALG00000015511	Robo1	ENSMUSG00000022883	2	ENSGALG00000015511	2	both	Up		Up			Up						No
ENSMUSG00000025089_ENSGALG00000009173	Gfra1	ENSMUSG00000025089	5	ENSGALG00000009173	2	both		Up	Up	Up		Up						No
ENSMUSG00000024502_ENSGALG00000007593	Jakmip2	ENSMUSG00000024502	2	ENSGALG00000007593	2	both	Up		Up	Up		Up						No
ENSMUSG00000030761_ENSGALG00000031450	Myo7a	ENSMUSG00000030761	6	ENSGALG00000031450	1	both			Down	Down		Down						No
ENSMUSG00000030306_ENSGALG00000012956	Tmtc1	ENSMUSG00000030306	5	ENSGALG00000012956	2	both	Up	Up	Up	Up		Up						No
ENSMUSG00000020682_ENSGALG00000002081	Mmp28	ENSMUSG00000020682	5	ENSGALG00000002081	5	both		Up	Up			Up						No
ENSMUSG00000023885_ENSGALG00000011200	Thbs2	ENSMUSG00000023885	2	ENSGALG00000011200	5	both	Up		Up			Up						No
ENSMUSG00000028370_ENSGALG00000007079	Pappa	ENSMUSG00000028370	4	ENSGALG00000007079	2	both	Down	Up		Up		Up						No
ENSMUSG00000029673_ENSGALG00000001153	Auts2	ENSMUSG00000029673	2	ENSGALG00000001153	2	both	Up		Up	Up		Up						No
ENSMUSG00000024659_ENSGALG00000015148	Anxa1	ENSMUSG00000024659	5	ENSGALG00000015148	5	both		Up	Up	Up		Up						No
ENSMUSG00000038721_ENSGALG00000032740	Hoxb7	ENSMUSG00000038721	1	ENSGALG00000032740	1	both	Down	Down	Down	Down		Down	Homeobox	Homeobox				No
ENSMUSG00000020810_ENSGALG00000001892	Cygb	ENSMUSG00000020810	1	ENSGALG00000001892	5	both	Down		Down			Up						No
ENSMUSG00000028214_ENSGALG00000032506	Gem	ENSMUSG00000028214	1	ENSGALG00000032506	2	both	Down		Down			Up						No
ENSMUSG00000041633_ENSGALG00000009628	Kctd12b	ENSMUSG00000041633	2	ENSGALG00000009628	1	both			Up	Down		Down						No
ENSMUSG00000034457_ENSGALG00000031094	Eda2r	ENSMUSG00000034457	6	ENSGALG00000031094	6	both			Down	Down		Down						No
ENSMUSG00000021186_ENSGALG00000010747	Fbln5	ENSMUSG00000021186	2	ENSGALG00000010747	5	both	Up	Up	Up	Up		Up						No
ENSMUSG00000020723_ENSGALG00000026091	Cacng4	ENSMUSG00000020723	5	ENSGALG00000026091	2	both		Up	Up	Up		Up						No
ENSMUSG00000039145_ENSGALG00000033051	Camk1d	ENSMUSG00000039145	3	ENSGALG00000033051	2	both	Up	Down	Up	Up		Up						No
ENSMUSG00000054702_ENSGALG00000005171	Ap1s3	ENSMUSG00000054702	2	ENSGALG00000005171	1	both	Up		Up	Down		Down						No
ENSMUSG00000073771_ENSGALG00000028978	Btbd19	ENSMUSG00000073771	1	ENSGALG00000028978	2	both	Down		Down	Up		Up						No
ENSMUSG00000039883_ENSGALG00000008298	Lrrc17	ENSMUSG00000039883	5	ENSGALG00000008298	5	both	Up	Up	Up	Up	Up	Up						No
ENSMUSG00000051048_ENSGALG00000042030	P4ha3	ENSMUSG00000051048	5	ENSGALG00000042030	5	both		Up	Up			Up						No
ENSMUSG00000030255_ENSGALG00000014042	Sspn	ENSMUSG00000030255	5	ENSGALG00000014042	5	both		Up	Up	Up		Up						No
ENSMUSG00000067860_ENSGALG00000031144	Zic3	ENSMUSG00000067860	2	ENSGALG00000031144	2	both	Up		Up	Up		Up	zf-C2H2	zf-C2H2				No
ENSMUSG00000004951_ENSGALG00000001926	Hspb1	ENSMUSG00000004951	2	ENSGALG00000001926	1	both	Up		Up	Down		Down						No
ENSMUSG00000000690_ENSGALG00000037619	Hoxb6	ENSMUSG00000000690	1	ENSGALG00000037619	1	both	Down	Down	Down	Down		Down	Homeobox	Homeobox				No
ENSMUSG00000025592_ENSGALG00000006886	Dach2	ENSMUSG00000025592	1	ENSGALG00000006886	1	both	Down		Down	Down		Down	DACH	DACH				No
ENSMUSG00000006586_ENSGALG00000033091	Runx1t1	ENSMUSG00000006586	2	ENSGALG00000033091	2	both	Up	Up	Up	Up		Up						No
ENSMUSG00000038156_ENSGALG00000038775	Spon1	ENSMUSG00000038156	1	ENSGALG00000038775	6	both	Down	Up	Down	Down		Down			MGI:2385287	Spon1	ENSMUSG00000038156	Yes	['increased femur compact bone thickness', 'abnormal femur morphology']
ENSMUSG00000021010_ENSGALG00000029022	Npas3	ENSMUSG00000021010	5	ENSGALG00000029022	2	both		Up	Up	Up		Up	bHLH	bHLH				No
ENSMUSG00000029675_ENSGALG00000043703	Eln	ENSMUSG00000029675	5	ENSGALG00000043703	2	both	Up	Up	Up	Up		Up						No
ENSMUSG00000056427_ENSGALG00000001916	Slit3	ENSMUSG00000056427	2	ENSGALG00000001916	2	both	Up		Up	Up		Up						No
ENSMUSG00000026458_ENSGALG00000000217	Ppfia4	ENSMUSG00000026458	4	ENSGALG00000000217	2	both		Up		Up		Up						No
ENSMUSG00000037962_ENSGALG00000003137	Rflna	ENSMUSG00000037962	5	ENSGALG00000003137	2	both	Down	Up	Up	Up		Up						No
ENSMUSG00000007888_ENSGALG00000026146	Crlf1	ENSMUSG00000007888	2	ENSGALG00000026146	5	both	Up		Up			Up						No
ENSMUSG00000052135_ENSGALG00000026153	Foxo6	ENSMUSG00000052135	4	ENSGALG00000026153	6	both	Down	Up		Down		Down	Fork_head	Fork_head				No
ENSMUSG00000036510_ENSGALG00000005319	Cdh8	ENSMUSG00000036510	5	ENSGALG00000005319	5	both		Up	Up	Up	Up	Up						No
ENSMUSG00000054252_ENSGALG00000015708	Fgfr3	ENSMUSG00000054252	5	ENSGALG00000015708	1	both		Up	Up	Down		Down			MGI:95524	Fgfr3	ENSMUSG00000054252	Yes	['bowed humerus', 'long femur', 'long femur', 'long femur', 'long femur', 'long femur', 'long femur', 'short femur', 'short femur', 'short femur', 'short femur', 'short femur', 'short femur', 'long ulna', 'long ulna', 'abnormal fibula morphology', 'abnormal tibia morphology', 'bowed ulna', 'bowed ulna', 'bowed ulna', 'bowed femur', 'bowed femur', 'bowed femur', 'increased diameter of femur', 'lon…
ENSMUSG00000038679_ENSGALG00000031700	Trps1	ENSMUSG00000038679	2	ENSGALG00000031700	2	both	Up		Up	Up		Up	zf-GATA	zf-GATA				No
ENSMUSG00000022053_ENSGALG00000000242	Ebf2	ENSMUSG00000022053	5	ENSGALG00000000242	5	both		Up	Up			Up	COE	COE	MGI:894332	Ebf2	ENSMUSG00000022053	Yes	['decreased diameter of femur', 'short tibia']
ENSMUSG00000040856_ENSGALG00000011244	Dlk1	ENSMUSG00000040856	1	ENSGALG00000011244	2	both	Down		Down	Up		Up						No
ENSMUSG00000043456_ENSGALG00000035602	Zfp536	ENSMUSG00000043456	5	ENSGALG00000035602	5	both		Up	Up	Up		Up	zf-C2H2	zf-C2H2				No
ENSMUSG00000041272_ENSGALG00000039102	Tox	ENSMUSG00000041272	5	ENSGALG00000039102	2	both	Up	Up	Up	Up		Up	HMG					No
ENSMUSG00000038132_ENSGALG00000012712	Rbm24	ENSMUSG00000038132	5	ENSGALG00000012712	5	both		Up	Up	Up		Up						No
ENSMUSG00000037335_ENSGALG00000035104	Hand1	ENSMUSG00000037335	1	ENSGALG00000035104	1	both	Down		Down	Down		Down	bHLH	bHLH	MGI:103577	Hand1	ENSMUSG00000037335	Yes	['abnormal limb bud morphology']
ENSMUSG00000096847_ENSGALG00000010169	Tmem151b	ENSMUSG00000096847	2	ENSGALG00000010169	3	both	Up		Up	Up		Up						No
ENSMUSG00000005320_ENSGALG00000028543	Fgfr4	ENSMUSG00000005320	5	ENSGALG00000028543	2	both		Up	Up	Up		Up						No
ENSMUSG00000022122_ENSGALG00000016912	Ednrb	ENSMUSG00000022122	4	ENSGALG00000016912	1	both	Down	Up		Down								No
ENSMUSG00000025081_ENSGALG00000046180	Tdrd1	ENSMUSG00000025081	4	ENSGALG00000046180	1	both	Down	Up		Down		Down						No
ENSMUSG00000028195_ENSGALG00000008661	Cyr61	ENSMUSG00000028195	4	ENSGALG00000008661	5	both	Down	Up		Up		Up						No
ENSMUSG00000002104_ENSGALG00000008100	Rapsn	ENSMUSG00000002104	5	ENSGALG00000008100	5	both	Down	Up	Up	Up		Up						No
ENSMUSG00000052336_ENSGALG00000038000	Cx3cr1	ENSMUSG00000052336	2	ENSGALG00000038000	5	both	Up	Up	Up			Up						No
ENSMUSG00000027966_ENSGALG00000005180	Col11a1	ENSMUSG00000027966	5	ENSGALG00000005180	5	both	Up	Up	Up	Up		Up			MGI:88446	Col11a1	ENSMUSG00000027966	Yes	['abnormal knee joint morphology', 'abnormal hindlimb morphology', 'micromelia']
ENSMUSG00000024232_ENSGALG00000040993	Bambi	ENSMUSG00000024232	1	ENSGALG00000040993	1	both	Down		Down	Down		Down						No
ENSMUSG00000062257_ENSGALG00000001442	Opcml	ENSMUSG00000062257	1	ENSGALG00000001442	5	both	Down		Down			Up						No
ENSMUSG00000021765_ENSGALG00000014908	Fst	ENSMUSG00000021765	4	ENSGALG00000014908	1	both	Down	Up		Down		Down						No
ENSMUSG00000059182_ENSGALG00000030081	Skap2	ENSMUSG00000059182	1	ENSGALG00000030081	1	both	Down		Down			Down						No
ENSMUSG00000098557_ENSGALG00000033816	Kctd12	ENSMUSG00000098557	5	ENSGALG00000033816	1	both		Up	Up	Down								No
ENSMUSG00000050822_ENSGALG00000010497	Slc29a4	ENSMUSG00000050822	2	ENSGALG00000010497	2	both	Up		Up			Up						No
ENSMUSG00000022512_ENSGALG00000026862	Cldn1	ENSMUSG00000022512	3	ENSGALG00000026862	1	both	Up		Up	Down		Down						No
ENSMUSG00000020000_ENSGALG00000002911	Moxd1	ENSMUSG00000020000	5	ENSGALG00000002911	1	both		Up	Up	Down								No
ENSMUSG00000034613_ENSGALG00000009805	Ppm1h	ENSMUSG00000034613	2	ENSGALG00000009805	6	both	Up		Up			Down						No
ENSMUSG00000028354_ENSGALG00000031427	Fmn2	ENSMUSG00000028354	4	ENSGALG00000031427	2	both		Up		Up		Up						No
ENSMUSG00000037852_ENSGALG00000027788	Cpe	ENSMUSG00000037852	5	ENSGALG00000027788	5	both		Up	Up			Up						No
ENSMUSG00000026090_ENSGALG00000016755	2010300C02Rik	ENSMUSG00000026090	6	ENSGALG00000016755	6	both			Down	Down		Down						No
ENSMUSG00000036545_ENSGALG00000032974	Adamts2	ENSMUSG00000036545	4	ENSGALG00000032974	1	both	Down			Down		Down						No
ENSMUSG00000031137_ENSGALG00000006508	Fgf13	ENSMUSG00000031137	5	ENSGALG00000006508	5	both	Up	Up	Up	Up		Up						No
ENSMUSG00000036208_ENSGALG00000015182	Nepro	ENSMUSG00000036208	6	ENSGALG00000015182	6	both			Down	Down		Down						No
ENSMUSG00000034112_ENSGALG00000035743	Atp2c2	ENSMUSG00000034112	6	ENSGALG00000035743	6	both		Down		Down		Down						No
ENSMUSG00000027208_ENSGALG00000028158	Fgf7	ENSMUSG00000027208	5	ENSGALG00000028158	4	both		Up	Up	Down								No
ENSMUSG00000021662_ENSGALG00000014923	Arhgef28	ENSMUSG00000021662	2	ENSGALG00000014923	5	both	Up	Up	Up			Up						No
ENSMUSG00000028581_ENSGALG00000038636	Laptm5	ENSMUSG00000028581	2	ENSGALG00000038636	2	both	Up		Up	Up		Up						No
ENSMUSG00000042604_ENSGALG00000012142	Kcna4	ENSMUSG00000042604	5	ENSGALG00000012142	2	both		Up	Up	Up		Up						No
ENSMUSG00000021604_ENSGALG00000022896	Irx4	ENSMUSG00000021604	5	ENSGALG00000022896	2	both	Up	Up	Up	Up		Up	Homeobox	Homeobox				No
ENSMUSG00000027500_ENSGALG00000039690	Stmn2	ENSMUSG00000027500	4	ENSGALG00000039690	5	both	Down	Up		Up		Up						No
ENSMUSG00000022148_ENSGALG00000003792	Fyb	ENSMUSG00000022148	2	ENSGALG00000003792	5	both	Up		Up			Up						No
ENSMUSG00000031837_ENSGALG00000003309	Necab2	ENSMUSG00000031837	1	ENSGALG00000003309	5	both	Down		Down	Up		Up						No
ENSMUSG00000034310_ENSGALG00000002671	Tmem132d	ENSMUSG00000034310	6	ENSGALG00000002671	1	both		Down	Down	Down		Down						No
ENSMUSG00000052949_ENSGALG00000002008	Rnf157	ENSMUSG00000052949	2	ENSGALG00000002008	2	both	Up	Up	Up			Up						No
ENSMUSG00000030029_ENSGALG00000007483	Lrig1	ENSMUSG00000030029	5	ENSGALG00000007483	2	both		Up	Up	Up		Up						No
ENSMUSG00000027547_ENSGALG00000041365	Sall4	ENSMUSG00000027547	6	ENSGALG00000041365	6	both	Down	Down	Down			Down	zf-C2H2	zf-C2H2	MGI:2139360	Sall4	ENSMUSG00000027547	Yes	['abnormal hindlimb bud morphology', 'abnormal digit morphology', 'elongated metacarpal bones', 'absent triquetrum', 'abnormal phalanx morphology', 'abnormal carpal bone morphology']
ENSMUSG00000034839_ENSGALG00000004046	Larp6	ENSMUSG00000034839	5	ENSGALG00000004046	6	both	Up	Up	Up			Down						No
ENSMUSG00000053825_ENSGALG00000010958	Ppfia2	ENSMUSG00000053825	5	ENSGALG00000010958	1	both		Up	Up	Down		Down						No
ENSMUSG00000090223_ENSGALG00000022819	Pcp4	ENSMUSG00000090223	1	ENSGALG00000022819	1	both	Down	Up	Down	Down		Down						No
ENSMUSG00000025608_ENSGALG00000006409	Podxl	ENSMUSG00000025608	1	ENSGALG00000006409	1	both	Down		Down	Down		Down						No
ENSMUSG00000020785_ENSGALG00000001617	Camkk1	ENSMUSG00000020785	5	ENSGALG00000001617	2	both		Up	Up	Up		Up						No
ENSMUSG00000027560_ENSGALG00000007786	Dok5	ENSMUSG00000027560	1	ENSGALG00000007786	1	both	Down		Down	Down		Down						No
ENSMUSG00000022270_ENSGALG00000042679	Retreg1	ENSMUSG00000022270	2	ENSGALG00000042679	6	both	Up		Up			Down						No
ENSMUSG00000001986_ENSGALG00000034109	Gria3	ENSMUSG00000001986	1	ENSGALG00000034109	2	both	Down		Down	Up		Up						No
ENSMUSG00000028789_ENSGALG00000003614	Azin2	ENSMUSG00000028789	5	ENSGALG00000003614	5	both		Up	Up			Up						No
ENSMUSG00000032609_ENSGALG00000006776	Klhdc8b	ENSMUSG00000032609	5	ENSGALG00000006776	6	both		Up	Up			Down						No
ENSMUSG00000022636_ENSGALG00000015348	Alcam	ENSMUSG00000022636	4	ENSGALG00000015348	1	both	Down	Up		Down		Down						No
ENSMUSG00000037306_ENSGALG00000001038	Man1c1	ENSMUSG00000037306	4	ENSGALG00000001038	1	both	Down	Up				Down						No
ENSMUSG00000027220_ENSGALG00000008055	Syt13	ENSMUSG00000027220	5	ENSGALG00000008055	5	both	Up	Up	Up	Up		Up						No
ENSMUSG00000020251_ENSGALG00000034078	Glt8d2	ENSMUSG00000020251	5	ENSGALG00000034078	1	both	Up	Up	Up	Down								No
ENSMUSG00000021250_ENSGALG00000028037	Fos	ENSMUSG00000021250	1	ENSGALG00000028037	4	both	Down		Down		Up	Up	TF_bZIP	TF_bZIP	MGI:95574	Fos	ENSMUSG00000021250	Yes	['short limbs']
ENSMUSG00000028023_ENSGALG00000042492	Pitx2	ENSMUSG00000028023	5	ENSGALG00000042492	4	both		Up	Up	Down			Homeobox	Homeobox				No
ENSMUSG00000041073_ENSGALG00000037608	Nacad	ENSMUSG00000041073	5	ENSGALG00000037608	5	both		Up	Up			Up						No
ENSMUSG00000022382_ENSGALG00000036255	Wnt7b	ENSMUSG00000022382	2	ENSGALG00000036255	5	both	Up	Up	Up		Up	Up						No
ENSMUSG00000056174_ENSGALG00000002298	Col8a2	ENSMUSG00000056174	5	ENSGALG00000002298	5	both		Up	Up	Up		Up						No
ENSMUSG00000035873_ENSGALG00000010320	Pawr	ENSMUSG00000035873	1	ENSGALG00000010320	1	both	Down		Down	Down		Down		TF_bZIP				No
ENSMUSG00000031342_ENSGALG00000016575	Gpm6b	ENSMUSG00000031342	5	ENSGALG00000016575	5	both		Up	Up			Up						No
ENSMUSG00000039542_ENSGALG00000007839	Ncam1	ENSMUSG00000039542	5	ENSGALG00000007839	2	both		Up	Up	Up		Up						No
ENSMUSG00000019647_ENSGALG00000002294	Sema6a	ENSMUSG00000019647	5	ENSGALG00000002294	3	both	Up	Up	Up	Up		Up						No
ENSMUSG00000028019_ENSGALG00000009378	Pdgfc	ENSMUSG00000028019	2	ENSGALG00000009378	2	both	Up		Up	Up		Up						No
ENSMUSG00000029603_ENSGALG00000027897	Dtx1	ENSMUSG00000029603	5	ENSGALG00000027897	2	both		Up	Up	Up		Up						No
ENSMUSG00000006435_ENSGALG00000008281	Neurl1a	ENSMUSG00000006435	5	ENSGALG00000008281	5	both			Up	Up		Up						No
ENSMUSG00000019989_ENSGALG00000037587	Enpp3	ENSMUSG00000019989	2	ENSGALG00000037587	3	both	Up		Up	Up		Up						No
ENSMUSG00000038210_ENSGALG00000040021	Hoxa11	ENSMUSG00000038210	2	ENSGALG00000040021	2	both	Up		Up	Up		Up	Homeobox	Homeobox	MGI:96172	Hoxa11	ENSMUSG00000038210	Yes	['short radius', 'short radius', 'short radius', 'abnormal calcaneum morphology', 'abnormal calcaneum morphology', 'abnormal calcaneum morphology', 'abnormal tibia morphology', 'abnormal forelimb zeugopod morphology', 'abnormal forelimb zeugopod morphology', 'increased diameter of ulna', 'increased diameter of radius', 'abnormal fibula morphology', 'abnormal talus morphology', 'abnormal carpal bo…
ENSMUSG00000027868_ENSGALG00000014776	Tbx15	ENSMUSG00000027868	2	ENSGALG00000014776	2	both	Up		Up	Up		Up	T-box	T-box	MGI:1277234	Tbx15	ENSMUSG00000027868	Yes	['short femur', 'decreased diameter of humerus', 'short metacarpal bones', 'short radius', 'short ulna', 'abnormal phalanx morphology', 'short metatarsal bones', 'abnormal humerus morphology', 'abnormal deltoid tuberosity morphology', 'abnormal ulna morphology', 'abnormal limb bud morphology', 'abnormal limb bone morphology', 'short humerus', 'abnormal radius morphology']
ENSMUSG00000021536_ENSGALG00000013060	Adcy2	ENSMUSG00000021536	5	ENSGALG00000013060	5	both		Up	Up			Up						No
ENSMUSG00000057315_ENSGALG00000011124	Arhgap24	ENSMUSG00000057315	2	ENSGALG00000011124	2	both	Up		Up	Up		Up						No
ENSMUSG00000032717_ENSGALG00000030377	Mdfi	ENSMUSG00000032717	5	ENSGALG00000030377	2	both			Up			Up						No
ENSMUSG00000015981_ENSGALG00000020615	Stk32c	ENSMUSG00000015981	4	ENSGALG00000020615	5	both	Down	Up		Up		Up						No
ENSMUSG00000051177_ENSGALG00000008875	Plcb1	ENSMUSG00000051177	2	ENSGALG00000008875	6	both	Up		Up			Down						No
ENSMUSG00000024134_ENSGALG00000023303	Six2	ENSMUSG00000024134	5	ENSGALG00000023303	5	both	Up	Up	Up	Up	Up	Up	Homeobox	Homeobox				No
ENSMUSG00000032036_ENSGALG00000029197	Kirrel3	ENSMUSG00000032036	5	ENSGALG00000029197	1	both		Up	Up	Down		Down						No
ENSMUSG00000026185_ENSGALG00000011468	Igfbp5	ENSMUSG00000026185	4	ENSGALG00000011468	2	both	Down	Up		Up		Up						No
ENSMUSG00000020105_ENSGALG00000009755	Lrig3	ENSMUSG00000020105	2	ENSGALG00000009755	2	both	Up		Up	Up		Up						No
ENSMUSG00000000938_ENSGALG00000026631	Hoxa10	ENSMUSG00000000938	2	ENSGALG00000026631	2	both	Up		Up	Up		Up	Homeobox	Homeobox				No
ENSMUSG00000032363_ENSGALG00000008164	Adamts7	ENSMUSG00000032363	5	ENSGALG00000008164	2	both	Up	Up	Up	Up		Up						No
ENSMUSG00000039257_ENSGALG00000032402	Vstm2b	ENSMUSG00000039257	4	ENSGALG00000032402	3	both	Down	Up		Up		Up						No
ENSMUSG00000043079_ENSGALG00000027330	Synpo	ENSMUSG00000043079	2	ENSGALG00000027330	2	both	Up		Up	Up		Up						No
ENSMUSG00000036887_ENSGALG00000021569	C1qa	ENSMUSG00000036887	5	ENSGALG00000021569	5	both	Up	Up	Up			Up						No
ENSMUSG00000049100_ENSGALG00000009719	Pcdh10	ENSMUSG00000049100	5	ENSGALG00000009719	1	both	Up	Up	Up	Down		Down						No
ENSMUSG00000022893_ENSGALG00000040342	Adamts1	ENSMUSG00000022893	1	ENSGALG00000040342	1	both	Down		Down	Down								No
ENSMUSG00000035314_ENSGALG00000034967	Gdpd5	ENSMUSG00000035314	1	ENSGALG00000034967	2	both	Down			Up		Up						No
ENSMUSG00000041731_ENSGALG00000014995	Pgm5	ENSMUSG00000041731	4	ENSGALG00000014995	6	both	Down	Up		Down		Down						No
ENSMUSG00000036602_ENSGALG00000027213	Alx1	ENSMUSG00000036602	1	ENSGALG00000027213	1	both	Down	Down	Down	Down		Down	Homeobox	Homeobox				No
ENSMUSG00000036905_ENSGALG00000004771	C1qb	ENSMUSG00000036905	5	ENSGALG00000004771	5	both	Up	Up	Up			Up						No
ENSMUSG00000020218_ENSGALG00000039209	Wif1	ENSMUSG00000020218	5	ENSGALG00000039209	2	both	Up	Up	Up	Up		Up						No
ENSMUSG00000022485_ENSGALG00000030416	Hoxc5	ENSMUSG00000022485	1	ENSGALG00000030416	1	both	Down		Down	Down		Down	Homeobox	Homeobox				No
ENSMUSG00000022634_ENSGALG00000009540	Yaf2	ENSMUSG00000022634	6	ENSGALG00000009540	6	both			Down			Down						No
ENSMUSG00000020032_ENSGALG00000012662	Nuak1	ENSMUSG00000020032	5	ENSGALG00000012662	2	both		Up		Up		Up						No
ENSMUSG00000061080_ENSGALG00000040620	Lsamp	ENSMUSG00000061080	5	ENSGALG00000040620	2	both		Up	Up	Up		Up						No
ENSMUSG00000028339_ENSGALG00000034119	Col15a1	ENSMUSG00000028339	2	ENSGALG00000034119	5	both	Up		Up	Up		Up						No
ENSMUSG00000052684_ENSGALG00000010870	Jun	ENSMUSG00000052684	5	ENSGALG00000010870	5	both		Up	Up			Up	TF_bZIP	TF_bZIP				No
ENSMUSG00000032332_ENSGALG00000015908	Col12a1	ENSMUSG00000032332	5	ENSGALG00000015908	5	both	Up	Up	Up			Up			MGI:88448	Col12a1	ENSMUSG00000032332	Yes	['decreased diameter of femur', 'short femur', 'abnormal femur morphology']
ENSMUSG00000005836_ENSGALG00000014976	Gata6	ENSMUSG00000005836	1	ENSGALG00000014976	1	both	Down	Down	Down	Down		Down	zf-GATA	zf-GATA	MGI:107516	Gata6	ENSMUSG00000005836	Yes	['preaxial polydactyly']
ENSMUSG00000012017_ENSGALG00000034560	Scarf2	ENSMUSG00000012017	2	ENSGALG00000034560	2	both			Up	Up		Up			MGI:1858430	Scarf2	ENSMUSG00000012017	Yes	['long tibia']
ENSMUSG00000029167_ENSGALG00000042851	Ppargc1a	ENSMUSG00000029167	2	ENSGALG00000042851	5	both	Up		Up			Up						No
ENSMUSG00000006362_ENSGALG00000032410	Cbfa2t3	ENSMUSG00000006362	2	ENSGALG00000032410	2	both			Up	Up		Up						No
ENSMUSG00000023224_ENSGALG00000007381	Serping1	ENSMUSG00000023224	1	ENSGALG00000007381	5	both	Down					Up						No
ENSMUSG00000091898_ENSGALG00000001459	Tnnc1	ENSMUSG00000091898	5	ENSGALG00000001459	1	both	Down	Up	Up	Down		Down						No
ENSMUSG00000075394_ENSGALG00000035539	Hoxc4	ENSMUSG00000075394	1	ENSGALG00000035539	1	both	Down		Down	Down		Down	Homeobox	Homeobox				No
ENSMUSG00000015843_ENSGALG00000040730	Rxrg	ENSMUSG00000015843	5	ENSGALG00000040730	1	both		Up	Up	Down		Down	RXR-like	RXR-like				No
ENSMUSG00000032878_ENSGALG00000043080	Ccdc85a	ENSMUSG00000032878	5	ENSGALG00000043080	1	both		Up	Up	Down								No
ENSMUSG00000041261_ENSGALG00000039145	Car8	ENSMUSG00000041261	4	ENSGALG00000039145	5	both		Up				Up						No
ENSMUSG00000033717_ENSGALG00000023521	Adra2a	ENSMUSG00000033717	1	ENSGALG00000023521	2	both	Down		Down	Up		Up						No
ENSMUSG00000021390_ENSGALG00000026736	Ogn	ENSMUSG00000021390	5	ENSGALG00000026736	2	both		Up	Up	Up		Up						No
ENSMUSG00000027533_ENSGALG00000041344	Fabp5	ENSMUSG00000027533	1	ENSGALG00000041344	3	both			Down	Up								No
ENSMUSG00000019789_ENSGALG00000034716	Hey2	ENSMUSG00000019789	1	ENSGALG00000034716	1	both	Down		Down	Down		Down	bHLH	bHLH				No
ENSMUSG00000039706_ENSGALG00000014485	Ldb2	ENSMUSG00000039706	2	ENSGALG00000014485	2	both	Up		Up			Up						No
ENSMUSG00000022055_ENSGALG00000000314	Nefl	ENSMUSG00000022055	1	ENSGALG00000000314	1	both	Down		Down	Down		Down						No
ENSMUSG00000035566_ENSGALG00000016941	Pcdh17	ENSMUSG00000035566	2	ENSGALG00000016941	5	both	Up		Up			Up						No
ENSMUSG00000037034_ENSGALG00000039040	Pax1	ENSMUSG00000037034	2	ENSGALG00000039040	5	both	Up	Up	Up	Up		Up	PAX	PAX	MGI:97485	Pax1	ENSMUSG00000037034	Yes	['polysyndactyly', 'abnormal humerus morphology', 'abnormal deltoid tuberosity morphology', 'syndactyly']
ENSMUSG00000039062_ENSGALG00000027501	Anpep	ENSMUSG00000039062	2	ENSGALG00000027501	2	both	Up		Up			Up						No
ENSMUSG00000052430_ENSGALG00000012216	Bmpr1b	ENSMUSG00000052430	5	ENSGALG00000012216	2	both		Up	Up	Up		Up			MGI:107191	Bmpr1b	ENSMUSG00000052430	Yes	['abnormal digit development', 'abnormal digit development', 'short metacarpal bones', 'abnormal calcaneum morphology', 'fused metatarsal bones', 'abnormal metacarpal bone morphology', 'abnormal digit morphology', 'elbow dislocation', 'brachyphalangia', 'brachyphalangia', 'abnormal phalanx morphology', 'abnormal phalanx morphology', 'abnormal phalanx morphology', 'abnormal limb bone morphology', …
ENSMUSG00000019564_ENSGALG00000026231	Arid3a	ENSMUSG00000019564	6	ENSGALG00000026231	6	both		Down	Down			Down	ARID	ARID	MGI:1328360	Arid3a	ENSMUSG00000019564	Yes	['abnormal limb bud morphology']
ENSMUSG00000035273_ENSGALG00000011203	Hpse	ENSMUSG00000035273	2	ENSGALG00000011203	3	both	Up	Up	Up	Up								No
ENSMUSG00000056209_ENSGALG00000032329	Npm3	ENSMUSG00000056209	1	ENSGALG00000032329	1	both			Down	Down		Down						No
ENSMUSG00000029638_ENSGALG00000035239	Glcci1	ENSMUSG00000029638	2	ENSGALG00000035239	6	both	Up		Up			Down						No
ENSMUSG00000049092_ENSGALG00000012401	Gpr137c	ENSMUSG00000049092	5	ENSGALG00000012401	2	both		Up	Up	Up		Up						No
ENSMUSG00000049436_ENSGALG00000015079	Upk1b	ENSMUSG00000049436	5	ENSGALG00000015079	1	both	Up	Up	Up	Down		Down						No
ENSMUSG00000033981_ENSGALG00000009405	Gria2	ENSMUSG00000033981	2	ENSGALG00000009405	1	both	Up		Up	Down		Down						No
ENSMUSG00000034762_ENSGALG00000010721	Glis1	ENSMUSG00000034762	2	ENSGALG00000010721	5	both	Up		Up	Up		Up	zf-C2H2	zf-C2H2				No
ENSMUSG00000009900_ENSGALG00000042657	Wnt3a	ENSMUSG00000009900	5	ENSGALG00000042657	1	both	Down	Up	Up	Down		Down			MGI:98956	Wnt3a	ENSMUSG00000009900	Yes	['sirenomelia', 'sirenomelia', 'absent hindlimb']
ENSMUSG00000033060_ENSGALG00000016920	Lmo7	ENSMUSG00000033060	4	ENSGALG00000016920	2	both		Up		Up		Up						No
ENSMUSG00000035112_ENSGALG00000032191	Wnk4	ENSMUSG00000035112	2	ENSGALG00000032191	5	both	Up		Up	Up		Up						No
ENSMUSG00000029765_ENSGALG00000006473	Plxna4	ENSMUSG00000029765	5	ENSGALG00000006473	2	both		Up	Up			Up						No
ENSMUSG00000053477_ENSGALG00000033770	Tcf4	ENSMUSG00000053477	2	ENSGALG00000033770	3	both	Up		Up	Up			bHLH					No
ENSMUSG00000045573_ENSGALG00000015419	Penk	ENSMUSG00000045573	5	ENSGALG00000015419	5	both	Up	Up	Up	Up	Up	Up						No
ENSMUSG00000029844_ENSGALG00000028095	Hoxa1	ENSMUSG00000029844	1	ENSGALG00000028095	1	both	Down		Down	Down		Down	Homeobox	Homeobox				No
ENSMUSG00000026712_ENSGALG00000008629	Mrc1	ENSMUSG00000026712	2	ENSGALG00000008629	6	both	Up	Up	Up			Down						No
ENSMUSG00000046743_ENSGALG00000011823	Fat4	ENSMUSG00000046743	5	ENSGALG00000011823	2	both	Up	Up	Up	Up		Up						No
ENSMUSG00000028736_ENSGALG00000043204	Pax7	ENSMUSG00000028736	4	ENSGALG00000043204	3	both	Down	Up		Up		Up	PAX	PAX				No
ENSMUSG00000001566_ENSGALG00000041154	Mnx1	ENSMUSG00000001566	4	ENSGALG00000041154	5	both	Down	Up		Up	Up	Up	Homeobox	Homeobox				No
ENSMUSG00000002111_ENSGALG00000008127	Spi1	ENSMUSG00000002111	2	ENSGALG00000008127	5	both	Up		Up	Up		Up	ETS	ETS				No
ENSMUSG00000038203_ENSGALG00000027234	Hoxa13	ENSMUSG00000038203	5	ENSGALG00000027234	5	both	Up	Up	Up	Up		Up	Homeobox	Homeobox	MGI:96173	Hoxa13	ENSMUSG00000038203	Yes	['interdigital webbing', 'interdigital webbing', 'interdigital webbing', 'interdigital webbing', 'abnormal digit development', 'abnormal digit development', 'abnormal digit morphology', 'abnormal digit morphology', 'abnormal digit morphology', 'abnormal digit morphology', 'abnormal digit morphology', 'abnormal limb development', 'abnormal limb development', 'oligodactyly', 'oligodactyly', 'oligod…
ENSMUSG00000038020_ENSGALG00000035690	Rapgefl1	ENSMUSG00000038020	5	ENSGALG00000035690	6	both	Up	Up	Up	Down		Down						No
ENSMUSG00000017144_ENSGALG00000026313	Rnd3	ENSMUSG00000017144	2	ENSGALG00000026313	2	both	Up		Up	Up		Up						No
ENSMUSG00000038267_ENSGALG00000012816	Slc22a23	ENSMUSG00000038267	5	ENSGALG00000012816	2	both		Up	Up	Up		Up						No
ENSMUSG00000070867_ENSGALG00000027655	Trabd2b	ENSMUSG00000070867	1	ENSGALG00000027655	1	both	Down		Down	Down		Down						No
ENSMUSG00000043811_ENSGALG00000007732	Rtn4r	ENSMUSG00000043811	5	ENSGALG00000007732	5	both	Up	Up	Up			Up						No
ENSMUSG00000019899_ENSGALG00000042388	Lama2	ENSMUSG00000019899	2	ENSGALG00000042388	3	both	Up		Up	Up		Up						No
ENSMUSG00000016458_ENSGALG00000012115	Wt1	ENSMUSG00000016458	1	ENSGALG00000012115	1	both	Down	Up	Down	Down		Down	zf-C2H2	zf-C2H2				No
ENSMUSG00000025255_ENSGALG00000037164	Zfhx4	ENSMUSG00000025255	2	ENSGALG00000037164	2	both	Up		Up	Up		Up	Homeobox	Homeobox				No
ENSMUSG00000031075_ENSGALG00000041808	Ano1	ENSMUSG00000031075	6	ENSGALG00000041808	1	both		Down	Down	Down		Down						No
ENSMUSG00000067818_ENSGALG00000028567	Myl9	ENSMUSG00000067818	4	ENSGALG00000028567	1	both	Down	Up		Down		Down						No
ENSMUSG00000046447_ENSGALG00000045288	Camk2n1	ENSMUSG00000046447	4	ENSGALG00000045288	2	both	Down					Up						No
ENSMUSG00000001493_ENSGALG00000001191	Meox1	ENSMUSG00000001493	1	ENSGALG00000001191	2	both	Down	Up	Down	Up		Up	Homeobox	Homeobox				No
ENSMUSG00000022025_ENSGALG00000016945	Cnmd	ENSMUSG00000022025	5	ENSGALG00000016945	2	both	Up	Up	Up	Up		Up						No
ENSMUSG00000041577_ENSGALG00000034456	Prelp	ENSMUSG00000041577	5	ENSGALG00000034456	2	both	Up	Up	Up	Up		Up						No
ENSMUSG00000046997_ENSGALG00000032053	Spsb4	ENSMUSG00000046997	6	ENSGALG00000032053	2	both			Down			Up						No
ENSMUSG00000031302_ENSGALG00000005553	Nlgn3	ENSMUSG00000031302	5	ENSGALG00000005553	2	both	Up	Up	Up	Up		Up						No
ENSMUSG00000001741_ENSGALG00000006388	Il16	ENSMUSG00000001741	2	ENSGALG00000006388	3	both	Up		Up	Up		Up						No
ENSMUSG00000022788_ENSGALG00000012932	Fgd4	ENSMUSG00000022788	2	ENSGALG00000012932	3	both			Up	Up								No
ENSMUSG00000025219_ENSGALG00000007706	Fgf8	ENSMUSG00000025219	6	ENSGALG00000007706	6	both		Down	Down			Down			MGI:99604	Fgf8	ENSMUSG00000025219	Yes	['absent radius', 'abnormal limb development', 'abnormal limb development', 'abnormal limb development', 'polydactyly', 'abnormal calcaneum morphology', 'oligodactyly', 'oligodactyly', 'abnormal digit morphology', 'abnormal forelimb zeugopod morphology', 'abnormal digit development', 'abnormal hindlimb stylopod morphology', 'syndactyly', 'abnormal hindlimb zeugopod morphology', 'abnormal forelimb…
ENSMUSG00000039153_ENSGALG00000040276	Runx2	ENSMUSG00000039153	2	ENSGALG00000040276	5	both	Up	Up	Up	Up		Up	Runt	Runt	MGI:99829	Runx2	ENSMUSG00000039153	Yes	['abnormal tibia morphology', 'abnormal tibia morphology', 'abnormal tibia morphology', 'decreased diameter of tibia', 'absent deltoid tuberosity', 'absent metacarpal bones', 'abnormal limb development', 'abnormal phalanx morphology', 'abnormal phalanx morphology', 'short limbs', 'abnormal radius morphology', 'abnormal metatarsal bone morphology', 'abnormal ulna morphology', 'abnormal femur morph…
ENSMUSG00000060716_ENSGALG00000009507	Plekhh1	ENSMUSG00000060716	1	ENSGALG00000009507	1	both	Down		Down	Down		Down						No
ENSMUSG00000038608_ENSGALG00000005030	Dock10	ENSMUSG00000038608	3	ENSGALG00000005030	2	both		Down		Up		Up						No
ENSMUSG00000042757_ENSGALG00000036412	Tmem108	ENSMUSG00000042757	4	ENSGALG00000036412	2	both	Down			Up		Up						No
ENSMUSG00000095440_ENSGALG00000033339	Fignl2	ENSMUSG00000095440	6	ENSGALG00000033339	6	both	Down	Down	Down	Down		Down						No
ENSMUSG00000036218_ENSGALG00000009530	Pdzrn4	ENSMUSG00000036218	5	ENSGALG00000009530	1	both		Up	Up	Down		Down						No
ENSMUSG00000030208_ENSGALG00000011803	Emp1	ENSMUSG00000030208	5	ENSGALG00000011803	1	both		Up	Up	Down		Down						No
ENSMUSG00000006575_ENSGALG00000026518	Rundc3a	ENSMUSG00000006575	1	ENSGALG00000026518	5	both	Down		Down			Up						No
ENSMUSG00000022132_ENSGALG00000019114	Cldn10	ENSMUSG00000022132	6	ENSGALG00000019114	5	both	Down	Down	Down	Up		Up						No
ENSMUSG00000027070_ENSGALG00000010858	Lrp2	ENSMUSG00000027070	1	ENSGALG00000010858	1	both	Down		Down	Down		Down						No
ENSMUSG00000034730_ENSGALG00000033960	Adgrb1	ENSMUSG00000034730	1	ENSGALG00000033960	2	both	Down	Up	Down	Up		Up						No
ENSMUSG00000032911_ENSGALG00000002678	Cspg4	ENSMUSG00000032911	5	ENSGALG00000002678	2	both	Up	Up	Up	Up		Up						No
ENSMUSG00000032231_ENSGALG00000003770	Anxa2	ENSMUSG00000032231	5	ENSGALG00000003770	1	both		Up	Up	Down								No
ENSMUSG00000060969_ENSGALG00000030991	Irx1	ENSMUSG00000060969	5	ENSGALG00000030991	1	both	Down	Up	Up	Down		Down	Homeobox	Homeobox				No
ENSMUSG00000022012_ENSGALG00000016967	Enox1	ENSMUSG00000022012	4	ENSGALG00000016967	2	both		Up		Up		Up						No
ENSMUSG00000030022_ENSGALG00000041750	Adamts9	ENSMUSG00000030022	4	ENSGALG00000041750	1	both	Down	Up		Down		Down			MGI:1916320	Adamts9	ENSMUSG00000030022	Yes	['interdigital webbing', 'syndactyly']
ENSMUSG00000031189_ENSGALG00000009168	Aff2	ENSMUSG00000031189	2	ENSGALG00000009168	2	both	Up		Up	Up		Up	AF-4	AF-4				No
ENSMUSG00000047875_ENSGALG00000002473	Gpr157	ENSMUSG00000047875	5	ENSGALG00000002473	2	both		Up	Up	Up		Up						No
ENSMUSG00000025511_ENSGALG00000006837	Tspan4	ENSMUSG00000025511	1	ENSGALG00000006837	3	both	Down		Down	Up								No
ENSMUSG00000038775_ENSGALG00000005763	Vill	ENSMUSG00000038775	2	ENSGALG00000005763	2	both	Up		Up	Up		Up						No
ENSMUSG00000010461_ENSGALG00000031656	Eya4	ENSMUSG00000010461	2	ENSGALG00000031656	5	both	Up		Up	Up		Up						No
ENSMUSG00000059810_ENSGALG00000008881	Rgs3	ENSMUSG00000059810	2	ENSGALG00000008881	5	both			Up			Up						No
ENSMUSG00000053141_ENSGALG00000037889	Ptprt	ENSMUSG00000053141	3	ENSGALG00000037889	6	both	Up		Up	Down		Down						No
ENSMUSG00000031465_ENSGALG00000036189	Angpt2	ENSMUSG00000031465	1	ENSGALG00000036189	5	both	Down		Down	Up	Up	Up						No
ENSMUSG00000049493_ENSGALG00000002647	Pls1	ENSMUSG00000049493	2	ENSGALG00000002647	5	both	Up		Up			Up						No
ENSMUSG00000022054_ENSGALG00000000317	Nefm	ENSMUSG00000022054	1	ENSGALG00000000317	6	both	Down	Up	Down	Down		Down						No
ENSMUSG00000035594_ENSGALG00000003021	Chrna5	ENSMUSG00000035594	1	ENSGALG00000003021	6	both	Down		Down	Down		Down						No
ENSMUSG00000059921_ENSGALG00000012219	Unc5c	ENSMUSG00000059921	5	ENSGALG00000012219	1	both		Up	Up	Down		Down						No
ENSMUSG00000057286_ENSGALG00000001883	St6galnac2	ENSMUSG00000057286	5	ENSGALG00000001883	6	both			Up	Down		Down						No
ENSMUSG00000057604_ENSGALG00000008349	Lmcd1	ENSMUSG00000057604	2	ENSGALG00000008349	2	both	Up		Up	Up		Up						No
ENSMUSG00000033006_ENSGALG00000012290	Sox10	ENSMUSG00000033006	4	ENSGALG00000012290	5	both	Down	Up		Up		Up	HMG	HMG				No
ENSMUSG00000034957_ENSGALG00000026525	Cebpa	ENSMUSG00000034957	2	ENSGALG00000026525	5	both	Up		Up	Up		Up	TF_bZIP	TF_bZIP				No
ENSMUSG00000035109_ENSGALG00000005011	Shc4	ENSMUSG00000035109	1	ENSGALG00000005011	1	both	Down		Down	Down		Down						No
ENSMUSG00000024049_ENSGALG00000014847	Myom1	ENSMUSG00000024049	5	ENSGALG00000014847	1	both		Up	Up	Down		Down						No
ENSMUSG00000022330_ENSGALG00000037695	Osr2	ENSMUSG00000022330	2	ENSGALG00000037695	2	both	Up		Up	Up		Up	zf-C2H2	zf-C2H2				No
ENSMUSG00000024598_ENSGALG00000014686	Fbn2	ENSMUSG00000024598	2	ENSGALG00000014686	2	both	Up		Up	Up		Up			MGI:95490	Fbn2	ENSMUSG00000024598	Yes	['abnormal autopod morphology', 'abnormal interdigital cell death', 'syndactyly', 'syndactyly', 'syndactyly', 'syndactyly', 'syndactyly', 'syndactyly', 'syndactyly', 'syndactyly', 'fused phalanges', 'fused phalanges', 'abnormal carpal bone morphology']
ENSMUSG00000036533_ENSGALG00000010551	Cdc42ep3	ENSMUSG00000036533	5	ENSGALG00000010551	5	both	Up	Up	Up	Up		Up						No
ENSMUSG00000037386_ENSGALG00000040256	Rims2	ENSMUSG00000037386	1	ENSGALG00000040256	1	both	Down	Up	Down	Down		Down						No
ENSMUSG00000020135_ENSGALG00000042153	Apc2	ENSMUSG00000020135	5	ENSGALG00000042153	5	both		Up	Up	Up		Up						No
ENSMUSG00000049556_ENSGALG00000002708	Lingo1	ENSMUSG00000049556	4	ENSGALG00000002708	2	both	Down	Up		Up		Up						No
ENSMUSG00000025083_ENSGALG00000008999	Afap1l2	ENSMUSG00000025083	5	ENSGALG00000008999	1	both		Up	Up	Down		Down			MGI:2147658	Afap1l2	ENSMUSG00000025083	Yes	['long tibia']
ENSMUSG00000027107_ENSGALG00000009301	Chrna1	ENSMUSG00000027107	5	ENSGALG00000009301	2	both	Up	Up	Up	Up		Up						No
ENSMUSG00000028369_ENSGALG00000015721	Svep1	ENSMUSG00000028369	4	ENSGALG00000015721	1	both	Down	Up		Down		Down			MGI:1928849	Svep1	ENSMUSG00000028369	Yes	['abnormal limb morphology', 'abnormal limb morphology']
ENSMUSG00000071226_ENSGALG00000013034	Cecr2	ENSMUSG00000071226	6	ENSGALG00000013034	6	both		Down	Down			Down						No
ENSMUSG00000042182_ENSGALG00000016283	Bend6	ENSMUSG00000042182	6	ENSGALG00000016283	1	both			Down	Down								No
ENSMUSG00000016995_ENSGALG00000004028	Matn4	ENSMUSG00000016995	5	ENSGALG00000004028	5	both		Up	Up	Up		Up						No
ENSMUSG00000026873_ENSGALG00000001595	Phf19	ENSMUSG00000026873	6	ENSGALG00000001595	1	both			Down	Down		Down						No
ENSMUSG00000030342_ENSGALG00000017274	Cd9	ENSMUSG00000030342	5	ENSGALG00000017274	1	both			Up	Down		Down						No
ENSMUSG00000018340_ENSGALG00000004357	Anxa6	ENSMUSG00000018340	5	ENSGALG00000004357	2	both		Up	Up	Up		Up						No
ENSMUSG00000028539_ENSGALG00000032098	Artn	ENSMUSG00000028539	5	ENSGALG00000032098	2	both		Up	Up	Up		Up						No
ENSMUSG00000026765_ENSGALG00000028759	Lypd6b	ENSMUSG00000026765	5	ENSGALG00000028759	2	both			Up	Up		Up						No
ENSMUSG00000052302_ENSGALG00000009859	Tbc1d30	ENSMUSG00000052302	5	ENSGALG00000009859	1	both		Up	Up	Down								No
ENSMUSG00000019256_ENSGALG00000010836	Ahr	ENSMUSG00000019256	5	ENSGALG00000010836	2	both		Up	Up	Up		Up	bHLH	bHLH				No
ENSMUSG00000044197_ENSGALG00000004058	Gpr146	ENSMUSG00000044197	2	ENSGALG00000004058	2	both	Up		Up	Up		Up						No
ENSMUSG00000029096_ENSGALG00000034673	Htra3	ENSMUSG00000029096	5	ENSGALG00000034673	5	both		Up	Up	Up	Up	Up						No
ENSMUSG00000073565_ENSGALG00000002183	Prr16	ENSMUSG00000073565	2	ENSGALG00000002183	3	both	Up	Up	Up	Up								No
ENSMUSG00000001270_ENSGALG00000011511	Ckb	ENSMUSG00000001270	4	ENSGALG00000011511	2	both	Down	Up		Up		Up						No
ENSMUSG00000086040_ENSGALG00000011170	Wipf3	ENSMUSG00000086040	2	ENSGALG00000011170	1	both			Up	Down		Down						No
ENSMUSG00000047414_ENSGALG00000010589	Flrt2	ENSMUSG00000047414	5	ENSGALG00000010589	1	both		Up		Down		Down						No
ENSMUSG00000030077_ENSGALG00000037856	Chl1	ENSMUSG00000030077	5	ENSGALG00000037856	5	both		Up	Up	Up		Up						No
ENSMUSG00000027596_ENSGALG00000039101	a	ENSMUSG00000027596	3	ENSGALG00000039101	1	both		Down		Down								No
ENSMUSG00000030498_ENSGALG00000003655	Gas2	ENSMUSG00000030498	5	ENSGALG00000003655	5	both	Up	Up	Up	Up		Up						No
ENSMUSG00000009614_ENSGALG00000002855	Sardh	ENSMUSG00000009614	5	ENSGALG00000002855	5	both	Up	Up	Up			Up						No
ENSMUSG00000040653_ENSGALG00000041575	Ppp1r14c	ENSMUSG00000040653	1	ENSGALG00000041575	5	both			Down			Up						No
ENSMUSG00000058441_ENSGALG00000000003	Panx2	ENSMUSG00000058441	2	ENSGALG00000000003	1	both	Up	Up	Up	Down		Down						No
ENSMUSG00000027009_ENSGALG00000041577	Itga4	ENSMUSG00000027009	4	ENSGALG00000041577	1	both		Up		Down		Down						No
ENSMUSG00000032452_ENSGALG00000037387	Clstn2	ENSMUSG00000032452	4	ENSGALG00000037387	2	both	Down	Up		Up		Up						No
ENSMUSG00000021720_ENSGALG00000014743	Rnf180	ENSMUSG00000021720	5	ENSGALG00000014743	5	both		Up	Up			Up						No
ENSMUSG00000039395_ENSGALG00000003758	Mreg	ENSMUSG00000039395	6	ENSGALG00000003758	6	both			Down			Down						No
ENSMUSG00000049577_ENSGALG00000006099	Zfpm1	ENSMUSG00000049577	6	ENSGALG00000006099	1	both			Down	Down		Down	zf-C2H2	zf-C2H2				No
ENSMUSG00000052316_ENSGALG00000046461	Lrrc15	ENSMUSG00000052316	5	ENSGALG00000046461	5	both		Up	Up			Up						No
ENSMUSG00000020902_ENSGALG00000023626	Ntn1	ENSMUSG00000020902	5	ENSGALG00000023626	2	both		Up	Up	Up		Up						No
ENSMUSG00000029185_ENSGALG00000013583	Fam114a1	ENSMUSG00000029185	5	ENSGALG00000013583	5	both		Up	Up	Up		Up						No
ENSMUSG00000022321_ENSGALG00000032022	Cdh10	ENSMUSG00000022321	5	ENSGALG00000032022	1	both	Up	Up	Up	Down		Down						No
ENSMUSG00000001985_ENSGALG00000002098	Grik3	ENSMUSG00000001985	1	ENSGALG00000002098	1	both	Down	Up	Down	Down		Down						No
ENSMUSG00000058806_ENSGALG00000004286	Col13a1	ENSMUSG00000058806	1	ENSGALG00000004286	5	both			Down	Up		Up						No
ENSMUSG00000041992_ENSGALG00000034024	Rapgef5	ENSMUSG00000041992	1	ENSGALG00000034024	5	both	Down			Up		Up						No
ENSMUSG00000027827_ENSGALG00000010269	Kcnab1	ENSMUSG00000027827	1	ENSGALG00000010269	6	both	Down		Down			Down						No
ENSMUSG00000020846_ENSGALG00000004900	Rflnb	ENSMUSG00000020846	5	ENSGALG00000004900	2	both		Up	Up	Up		Up						No
ENSMUSG00000042942_ENSGALG00000014935	Greb1l	ENSMUSG00000042942	1	ENSGALG00000014935	6	both	Down		Down			Down						No
ENSMUSG00000028161_ENSGALG00000039498	Ppp3ca	ENSMUSG00000028161	5	ENSGALG00000039498	2	both			Up	Up		Up						No
ENSMUSG00000036904_ENSGALG00000039999	Fzd8	ENSMUSG00000036904	5	ENSGALG00000039999	5	both		Up	Up	Up		Up						No
ENSMUSG00000037370_ENSGALG00000034397	Enpp1	ENSMUSG00000037370	5	ENSGALG00000034397	2	both		Up	Up	Up		Up			MGI:97370	Enpp1	ENSMUSG00000037370	Yes	['abnormal knee joint morphology', 'abnormal knee joint morphology', 'abnormal elbow joint morphology']
ENSMUSG00000017978_ENSGALG00000008926	Cadps2	ENSMUSG00000017978	5	ENSGALG00000008926	2	both	Up	Up	Up			Up						No
ENSMUSG00000049721_ENSGALG00000007781	Gal3st1	ENSMUSG00000049721	5	ENSGALG00000007781	5	both	Up	Up	Up	Up		Up						No
ENSMUSG00000022324_ENSGALG00000044675	Matn2	ENSMUSG00000022324	4	ENSGALG00000044675	5	both	Down	Up				Up						No
ENSMUSG00000079259_ENSGALG00000019622	Trim71	ENSMUSG00000079259	6	ENSGALG00000019622	6	both	Down	Down	Down	Down		Down						No
ENSMUSG00000016128_ENSGALG00000017065	Stard13	ENSMUSG00000016128	5	ENSGALG00000017065	5	both		Up	Up	Up		Up						No
ENSMUSG00000002068_ENSGALG00000004494	Ccne1	ENSMUSG00000002068	6	ENSGALG00000004494	6	both		Down	Down			Down						No
ENSMUSG00000027221_ENSGALG00000008440	Chst1	ENSMUSG00000027221	1	ENSGALG00000008440	2	both	Down	Up	Down	Up		Up						No
ENSMUSG00000070576_ENSGALG00000026119	Mn1	ENSMUSG00000070576	2	ENSGALG00000026119	5	both			Up			Up						No
ENSMUSG00000018008_ENSGALG00000012454	Cyth4	ENSMUSG00000018008	2	ENSGALG00000012454	5	both	Up		Up			Up						No
ENSMUSG00000028373_ENSGALG00000007038	Astn2	ENSMUSG00000028373	5	ENSGALG00000007038	2	both			Up	Up		Up						No
ENSMUSG00000006360_ENSGALG00000002771	Crip1	ENSMUSG00000006360	5	ENSGALG00000002771	6	both		Up	Up	Down		Down						No
ENSMUSG00000029576_ENSGALG00000004504	Radil	ENSMUSG00000029576	1	ENSGALG00000004504	2	both	Down			Up		Up						No
ENSMUSG00000051236_ENSGALG00000026661	Msrb3	ENSMUSG00000051236	2	ENSGALG00000026661	2	both			Up	Up		Up						No
ENSMUSG00000028709_ENSGALG00000025946	Mob3c	ENSMUSG00000028709	5	ENSGALG00000025946	5	both		Up	Up			Up						No
ENSMUSG00000043110_ENSGALG00000008815	Lrrn4	ENSMUSG00000043110	1	ENSGALG00000008815	1	both	Down	Down	Down	Down		Down						No
ENSMUSG00000050663_ENSGALG00000010200	Trhde	ENSMUSG00000050663	5	ENSGALG00000010200	1	both	Up	Up	Up	Down		Down						No
ENSMUSG00000036098_ENSGALG00000041253	Myrf	ENSMUSG00000036098	1	ENSGALG00000041253	1	both	Down		Down	Down		Down	NDT80/PhoG	NDT80/PhoG				No
ENSMUSG00000020241_ENSGALG00000039216	Col6a2	ENSMUSG00000020241	5	ENSGALG00000039216	1	both		Up	Up	Down		Down						No
ENSMUSG00000026109_ENSGALG00000007759	Tmeff2	ENSMUSG00000026109	4	ENSGALG00000007759	5	both	Down	Up	Up	Up		Up						No
ENSMUSG00000048138_ENSGALG00000026790	Dmrt2	ENSMUSG00000048138	1	ENSGALG00000026790	2	both	Down	Up	Down	Up		Up	DM	DM				No
ENSMUSG00000037605_ENSGALG00000011319	Adgrl3	ENSMUSG00000037605	5	ENSGALG00000011319	2	both	Up	Up	Up	Up		Up						No
ENSMUSG00000038648_ENSGALG00000012877	Creb3l2	ENSMUSG00000038648	5	ENSGALG00000012877	2	both		Up	Up	Up		Up	TF_bZIP	TF_bZIP	MGI:2442695	Creb3l2	ENSMUSG00000038648	Yes	['short limbs']
ENSMUSG00000038463_ENSGALG00000002667	Olfml2b	ENSMUSG00000038463	5	ENSGALG00000002667	5	both		Up	Up	Up		Up						No
ENSMUSG00000027562_ENSGALG00000030781	Car2	ENSMUSG00000027562	3	ENSGALG00000030781	1	both	Up			Down								No
ENSMUSG00000063804_ENSGALG00000026761	Lin28b	ENSMUSG00000063804	6	ENSGALG00000026761	6	both	Down	Down	Down	Down		Down	CSD	CSD				No
ENSMUSG00000024300_ENSGALG00000001571	Myo1f	ENSMUSG00000024300	2	ENSGALG00000001571	2	both	Up		Up	Up		Up						No
ENSMUSG00000038668_ENSGALG00000015729	Lpar1	ENSMUSG00000038668	2	ENSGALG00000015729	2	both	Up		Up	Up		Up						No
ENSMUSG00000042751_ENSGALG00000004642	Nmnat2	ENSMUSG00000042751	1	ENSGALG00000004642	2	both	Down	Down	Down	Up		Up						No
ENSMUSG00000061353_ENSGALG00000041346	Cxcl12	ENSMUSG00000061353	1	ENSGALG00000041346	2	both	Down			Up		Up						No
ENSMUSG00000071324_ENSGALG00000015289	Armc2	ENSMUSG00000071324	5	ENSGALG00000015289	2	both	Up	Up	Up	Up		Up						No
ENSMUSG00000034981_ENSGALG00000010268	Parm1	ENSMUSG00000034981	5	ENSGALG00000010268	3	both	Down	Up	Up	Up								No
ENSMUSG00000032338_ENSGALG00000001764	Hcn4	ENSMUSG00000032338	1	ENSGALG00000001764	1	both	Down			Down		Down						No
ENSMUSG00000022548_ENSGALG00000006995	Apod	ENSMUSG00000022548	5	ENSGALG00000006995	6	both		Up	Up	Down	Down	Down						No
ENSMUSG00000061013_ENSGALG00000007426	Mkx	ENSMUSG00000061013	2	ENSGALG00000007426	5	both	Up	Up	Up			Up	Homeobox	Homeobox				No
ENSMUSG00000015501_ENSGALG00000013795	Hivep2	ENSMUSG00000015501	4	ENSGALG00000013795	2	both		Up		Up		Up	zf-C2H2	zf-C2H2				No
ENSMUSG00000031129_ENSGALG00000002374	Slc9a9	ENSMUSG00000031129	5	ENSGALG00000002374	2	both		Up	Up	Up		Up						No
ENSMUSG00000030494_ENSGALG00000004814	Rhpn2	ENSMUSG00000030494	1	ENSGALG00000004814	6	both	Down		Down	Down		Down						No
ENSMUSG00000022206_ENSGALG00000017405	Npr3	ENSMUSG00000022206	4	ENSGALG00000017405	6	both	Down	Up				Down			MGI:97373	Npr3	ENSMUSG00000022206	Yes	['abnormal digit morphology', 'abnormal metacarpal bone morphology', 'arachnodactyly', 'arachnodactyly', 'arachnodactyly', 'arachnodactyly', 'clinodactyly', 'abnormal carpal bone morphology', 'abnormal limb bone morphology', 'abnormal phalanx morphology', 'elongated metatarsal bones']
ENSMUSG00000037681_ENSGALG00000012092	Esyt3	ENSMUSG00000037681	1	ENSGALG00000012092	1	both	Down		Down	Down		Down						No
ENSMUSG00000038859_ENSGALG00000003548	Baiap2l1	ENSMUSG00000038859	6	ENSGALG00000003548	2	both	Down		Down	Up		Up						No
ENSMUSG00000048482_ENSGALG00000012163	Bdnf	ENSMUSG00000048482	2	ENSGALG00000012163	2	both	Up		Up	Up		Up						No
ENSMUSG00000019913_ENSGALG00000015466	Sim1	ENSMUSG00000019913	1	ENSGALG00000015466	1	both	Down	Up	Down	Down		Down	bHLH	bHLH				No
ENSMUSG00000064325_ENSGALG00000009948	Hhip	ENSMUSG00000064325	3	ENSGALG00000009948	5	both	Up					Up						No
ENSMUSG00000019947_ENSGALG00000031534	Arid5b	ENSMUSG00000019947	2	ENSGALG00000031534	2	both	Up		Up	Up		Up	ARID	ARID	MGI:2175912	Arid5b	ENSMUSG00000019947	Yes	['short tibia']
ENSMUSG00000033544_ENSGALG00000004290	Angptl1	ENSMUSG00000033544	5	ENSGALG00000004290	2	both		Up	Up	Up		Up						No
ENSMUSG00000051041_ENSGALG00000027184	Olfml1	ENSMUSG00000051041	2	ENSGALG00000027184	2	both	Up		Up	Up		Up						No
ENSMUSG00000013584_ENSGALG00000004270	Aldh1a2	ENSMUSG00000013584	1	ENSGALG00000004270	1	both	Down	Up	Down	Down		Down			MGI:107928	Aldh1a2	ENSMUSG00000013584	Yes	['abnormal digit morphology', 'absent hindlimb buds', 'small forelimb buds', 'syndactyly', 'absent forelimb buds']
ENSMUSG00000026946_ENSGALG00000012480	Nmi	ENSMUSG00000026946	5	ENSGALG00000012480	2	both		Up	Up	Up		Up						No
ENSMUSG00000020733_ENSGALG00000007650	Slc9a3r1	ENSMUSG00000020733	1	ENSGALG00000007650	1	both	Down		Down	Down		Down						No
ENSMUSG00000001823_ENSGALG00000009274	Hoxd12	ENSMUSG00000001823	5	ENSGALG00000009274	2	both	Up	Up	Up	Up		Up	Homeobox	Homeobox	MGI:96204	Hoxd12	ENSMUSG00000001823	Yes	['abnormal tibia morphology', 'oligodactyly', 'abnormal fibula morphology', 'abnormal digit morphology', 'abnormal digit morphology', 'short metacarpal bones', 'abnormal radius morphology', 'abnormal forelimb morphology', 'abnormal forelimb morphology', 'short metatarsal bones', 'brachydactyly', 'brachydactyly', 'clinodactyly', 'short limbs', 'abnormal ulna morphology', 'brachyphalangia', 'brachy…
ENSMUSG00000039579_ENSGALG00000015551	Grin3a	ENSMUSG00000039579	5	ENSGALG00000015551	1	both		Up	Up	Down		Down						No
ENSMUSG00000079055_ENSGALG00000009400	Slc8a3	ENSMUSG00000079055	3	ENSGALG00000009400	3	both	Up			Up		Up						No
ENSMUSG00000027684_ENSGALG00000032577	Mecom	ENSMUSG00000027684	3	ENSGALG00000032577	2	both	Up		Up	Up		Up	zf-C2H2	zf-C2H2	MGI:95457	Mecom	ENSMUSG00000027684	Yes	['polydactyly', 'polydactyly', 'small forelimb buds', 'absent hindlimb buds', 'abnormal limb development', 'brachydactyly']
ENSMUSG00000025813_ENSGALG00000006008	Homer2	ENSMUSG00000025813	2	ENSGALG00000006008	2	both	Up		Up	Up		Up						No
ENSMUSG00000025277_ENSGALG00000005696	Abhd6	ENSMUSG00000025277	5	ENSGALG00000005696	2	both			Up	Up		Up						No
ENSMUSG00000020758_ENSGALG00000002389	Itgb4	ENSMUSG00000020758	5	ENSGALG00000002389	5	both	Up	Up	Up			Up						No
ENSMUSG00000026394_ENSGALG00000002207	Atp6v1g3	ENSMUSG00000026394	5	ENSGALG00000002207	5	both	Up	Up	Up	Up		Up						No
ENSMUSG00000039116_ENSGALG00000013803	Adgrg6	ENSMUSG00000039116	5	ENSGALG00000013803	2	both	Down	Up	Up	Up		Up						No
ENSMUSG00000063600_ENSGALG00000009458	Egfem1	ENSMUSG00000063600	5	ENSGALG00000009458	2	both	Up	Up	Up			Up						No
ENSMUSG00000048387_ENSGALG00000016473	Osr1	ENSMUSG00000048387	5	ENSGALG00000016473	2	both	Up	Up	Up	Up		Up	zf-C2H2	zf-C2H2	MGI:1344424	Osr1	ENSMUSG00000048387	Yes	['abnormal forelimb bud morphology']
ENSMUSG00000001819_ENSGALG00000032039	Hoxd13	ENSMUSG00000001819	5	ENSGALG00000032039	2	both	Up	Up	Up	Up		Up	Homeobox	Homeobox	MGI:96205	Hoxd13	ENSMUSG00000001819	Yes	['bowed ulna', 'polydactyly', 'polydactyly', 'polydactyly', 'polydactyly', 'short metacarpal bones', 'short metacarpal bones', 'short metacarpal bones', 'abnormal metacarpal bone morphology', 'abnormal metacarpal bone morphology', 'abnormal metacarpal bone morphology', 'abnormal limb development', 'abnormal digit development', 'abnormal digit development', 'abnormal digit development', 'abnormal …
ENSMUSG00000040093_ENSGALG00000014537	Bmf	ENSMUSG00000040093	2	ENSGALG00000014537	3	both	Up		Up	Up								No
ENSMUSG00000038763_ENSGALG00000037950	Alpk3	ENSMUSG00000038763	1	ENSGALG00000037950	5	both	Down	Up	Down			Up						No
ENSMUSG00000032179_ENSGALG00000016293	Bmp5	ENSMUSG00000032179	4	ENSGALG00000016293	1	both	Down	Up		Down		Down			MGI:88181	Bmp5	ENSMUSG00000032179	Yes	['abnormal fibula morphology', 'abnormal fibula morphology', 'abnormal fibula morphology', 'abnormal tibia morphology', 'decreased diameter of humerus', 'short femur', 'short femur', 'short femur', 'short femur', 'short ulna', 'short ulna', 'abnormal humerus morphology', 'long humerus', 'absent ulna', 'abnormal sesamoid bone of gastrocnemius morphology', 'short humerus', 'short humerus', 'short h…
ENSMUSG00000045680_ENSGALG00000029024	Tcf21	ENSMUSG00000045680	1	ENSGALG00000029024	1	both	Down		Down	Down		Down	bHLH	bHLH				No
ENSMUSG00000101174_ENSGALG00000023419	Hoxd4	ENSMUSG00000101174	6	ENSGALG00000023419	1	both	Down	Down	Down	Down		Down	Homeobox	Homeobox				No
ENSMUSG00000025170_ENSGALG00000001545	Rab40b	ENSMUSG00000025170	5	ENSGALG00000001545	2	both		Up	Up	Up								No
ENSMUSG00000032238_ENSGALG00000003759	Rora	ENSMUSG00000032238	5	ENSGALG00000003759	2	both	Up	Up	Up	Up		Up	THR-like	THR-like				No
ENSMUSG00000044037_ENSGALG00000005430	Als2cl	ENSMUSG00000044037	5	ENSGALG00000005430	5	both	Up	Up	Up			Up						No
ENSMUSG00000091387_ENSGALG00000014944	Gcnt4	ENSMUSG00000091387	6	ENSGALG00000014944	3	both		Down	Down	Up		Up						No
ENSMUSG00000050966_ENSGALG00000036022	Lin28a	ENSMUSG00000050966	1	ENSGALG00000036022	1	both	Down	Down	Down	Down		Down	CSD	CSD				No
ENSMUSG00000031841_ENSGALG00000005483	Cdh13	ENSMUSG00000031841	5	ENSGALG00000005483	1	both		Up	Up	Down								No
ENSMUSG00000021453_ENSGALG00000028005	Gadd45g	ENSMUSG00000021453	4	ENSGALG00000028005	2	both		Up		Up		Up						No
ENSMUSG00000055053_ENSGALG00000041643	Nfic	ENSMUSG00000055053	5	ENSGALG00000041643	2	both	Up	Up	Up	Up		Up	CTF/NFI	CTF/NFI				No
ENSMUSG00000074794_ENSGALG00000025915	Arrdc3	ENSMUSG00000074794	2	ENSGALG00000025915	3	both			Up	Up								No
ENSMUSG00000036030_ENSGALG00000037336	Prtg	ENSMUSG00000036030	1	ENSGALG00000037336	1	both	Down	Down	Down	Down		Down						No
ENSMUSG00000023032_ENSGALG00000031274	Slc4a8	ENSMUSG00000023032	2	ENSGALG00000031274	2	both	Up		Up	Up		Up						No
ENSMUSG00000036856_ENSGALG00000041708	Wnt4	ENSMUSG00000036856	5	ENSGALG00000041708	5	both		Up	Up	Up		Up			MGI:98957	Wnt4	ENSMUSG00000036856	Yes	['short limbs']
ENSMUSG00000039628_ENSGALG00000005413	Hs3st6	ENSMUSG00000039628	2	ENSGALG00000005413	1	both	Up	Up	Up	Down		Down						No
ENSMUSG00000053909_ENSGALG00000016698	Rhox10	ENSMUSG00000053909		ENSGALG00000016698	2	only_gg				Up		Up	Homeobox	Homeobox				No
ENSMUSG00000057137_ENSGALG00000044155	Tmem140	ENSMUSG00000057137		ENSGALG00000044155	5	only_gg						Up						No
ENSMUSG00000005268_ENSGALG00000003446	Prlr	ENSMUSG00000005268		ENSGALG00000003446	3	only_gg				Up		Up						No
ENSMUSG00000028457_ENSGALG00000002326	Atp8b5	ENSMUSG00000028457		ENSGALG00000002326	2	only_gg				Up		Up						No
ENSMUSG00000025658_ENSGALG00000016391	Cnksr2	ENSMUSG00000025658		ENSGALG00000016391	2	only_gg				Up		Up						No
ENSMUSG00000014786_ENSGALG00000007867	Slc9a5	ENSMUSG00000014786		ENSGALG00000007867	5	only_gg						Up						No
ENSMUSG00000085933_ENSGALG00000010801	Tmem61	ENSMUSG00000085933		ENSGALG00000010801	1	only_gg				Down		Down						No
ENSMUSG00000055799_ENSGALG00000032656	Tcf7l1	ENSMUSG00000055799		ENSGALG00000032656	2	only_gg				Up		Up	HMG	HMG	MGI:1202876	Tcf7l1	ENSMUSG00000055799	Yes	['abnormal limb development', 'oligodactyly', 'abnormal limb bud morphology']
ENSMUSG00000022262_ENSGALG00000012997	Dnah5	ENSMUSG00000022262		ENSGALG00000012997	3	only_gg				Up								No
ENSMUSG00000036867_ENSGALG00000025898	Smad6	ENSMUSG00000036867		ENSGALG00000025898	1	only_gg				Down		Down	MH1	MH1				No
ENSMUSG00000037652_ENSGALG00000009372	Phc3	ENSMUSG00000037652		ENSGALG00000009372	5	only_gg						Up						No
ENSMUSG00000070858_ENSGALG00000024486	Gm1673	ENSMUSG00000070858		ENSGALG00000024486	2	only_gg				Up		Up						No
ENSMUSG00000027977_ENSGALG00000012010	Ndst3	ENSMUSG00000027977		ENSGALG00000012010	2	only_gg				Up								No
ENSMUSG00000024642_ENSGALG00000015184	Tle4	ENSMUSG00000024642		ENSGALG00000015184	2	only_gg				Up		Up						No
ENSMUSG00000036256_ENSGALG00000037332	Igfbp7	ENSMUSG00000036256		ENSGALG00000037332	2	only_gg				Up		Up						No
ENSMUSG00000056069_ENSGALG00000012965	Fam105a	ENSMUSG00000056069		ENSGALG00000012965	2	only_gg						Up						No
ENSMUSG00000032496_ENSGALG00000006453	Ltf	ENSMUSG00000032496		ENSGALG00000006453	5	only_gg						Up	Others	Others				No
ENSMUSG00000039904_ENSGALG00000040954	Gpr37	ENSMUSG00000039904		ENSGALG00000040954	6	only_gg				Down		Down						No
ENSMUSG00000027895_ENSGALG00000000400	Kcnc4	ENSMUSG00000027895		ENSGALG00000000400	2	only_gg				Up		Up						No
ENSMUSG00000027761_ENSGALG00000010364	Aadac	ENSMUSG00000027761		ENSGALG00000010364	5	only_gg						Up						No
ENSMUSG00000037266_ENSGALG00000038748	Rsrp1	ENSMUSG00000037266		ENSGALG00000038748	1	only_gg				Down		Down						No
ENSMUSG00000025867_ENSGALG00000027920	Cplx2	ENSMUSG00000025867		ENSGALG00000027920	5	only_gg						Up						No
ENSMUSG00000054708_ENSGALG00000001235	Ankrd24	ENSMUSG00000054708		ENSGALG00000001235	2	only_gg				Up		Up						No
ENSMUSG00000052727_ENSGALG00000014999	Map1b	ENSMUSG00000052727		ENSGALG00000014999	1	only_gg				Down					MGI:1306778	Map1b	ENSMUSG00000052727	Yes	['abnormal hindlimb morphology']
ENSMUSG00000072812_ENSGALG00000011687	Ahnak2	ENSMUSG00000072812		ENSGALG00000011687	1	only_gg				Down		Down						No
ENSMUSG00000043461_ENSGALG00000027494	Sptssb	ENSMUSG00000043461		ENSGALG00000027494	2	only_gg				Up		Up						No
ENSMUSG00000066129_ENSGALG00000007007	Kndc1	ENSMUSG00000066129		ENSGALG00000007007	5	only_gg						Up						No
ENSMUSG00000022587_ENSGALG00000041621	Ly6e	ENSMUSG00000022587		ENSGALG00000041621	5	only_gg						Up						No
ENSMUSG00000094870_ENSGALG00000014859	Zfp131	ENSMUSG00000094870		ENSGALG00000014859	6	only_gg						Down	ZBTB	ZBTB				No
ENSMUSG00000030107_ENSGALG00000013057	Usp18	ENSMUSG00000030107		ENSGALG00000013057	2	only_gg				Up		Up						No
ENSMUSG00000024207_ENSGALG00000001749	Acsbg2	ENSMUSG00000024207		ENSGALG00000001749	6	only_gg						Down						No
ENSMUSG00000015085_ENSGALG00000039696	Entpd2	ENSMUSG00000015085		ENSGALG00000039696	5	only_gg						Up						No
ENSMUSG00000037601_ENSGALG00000007305	Nme1	ENSMUSG00000037601		ENSGALG00000007305	5	only_gg						Up		Others				No
ENSMUSG00000001020_ENSGALG00000026613	S100a4	ENSMUSG00000001020		ENSGALG00000026613	5	only_gg				Up		Up						No
ENSMUSG00000068302_ENSGALG00000035981	Noto	ENSMUSG00000068302		ENSGALG00000035981	5	only_gg				Up		Up	Homeobox	Homeobox				No
ENSMUSG00000021118_ENSGALG00000009562	Plek2	ENSMUSG00000021118		ENSGALG00000009562	5	only_gg						Up						No
ENSMUSG00000035459_ENSGALG00000039245	Stab2	ENSMUSG00000035459		ENSGALG00000039245	6	only_gg				Down		Down						No
ENSMUSG00000041062_ENSGALG00000045510	Mslnl	ENSMUSG00000041062		ENSGALG00000045510	6	only_gg						Down						No
ENSMUSG00000015093_ENSGALG00000038789	Clic3	ENSMUSG00000015093		ENSGALG00000038789	1	only_gg				Down								No
ENSMUSG00000039865_ENSGALG00000005610	Slc44a3	ENSMUSG00000039865		ENSGALG00000005610	1	only_gg				Down		Down						No
ENSMUSG00000053773_ENSGALG00000038719	Rdh8	ENSMUSG00000053773		ENSGALG00000038719	5	only_gg						Up						No
ENSMUSG00000030838_ENSGALG00000006192	Ush1c	ENSMUSG00000030838		ENSGALG00000006192	2	only_gg				Up		Up						No
ENSMUSG00000044456_ENSGALG00000010806	Rin3	ENSMUSG00000044456		ENSGALG00000010806	2	only_gg				Up		Up						No
ENSMUSG00000026527_ENSGALG00000039772	Rgs7	ENSMUSG00000026527		ENSGALG00000039772	1	only_gg				Down		Down						No
ENSMUSG00000040061_ENSGALG00000042105	Plcb2	ENSMUSG00000040061		ENSGALG00000042105	6	only_gg				Down		Down						No
ENSMUSG00000031073_ENSGALG00000028376	Fgf15	ENSMUSG00000031073		ENSGALG00000028376	1	only_gg				Down		Down						No
ENSMUSG00000079659_ENSGALG00000006633	Tmem243	ENSMUSG00000079659		ENSGALG00000006633	2	only_gg				Up		Up						No
ENSMUSG00000055874_ENSGALG00000037457	Foxi3	ENSMUSG00000055874		ENSGALG00000037457	6	only_gg				Down		Down	Fork_head	Fork_head				No
ENSMUSG00000051279_ENSGALG00000035901	Gdf6	ENSMUSG00000051279		ENSGALG00000035901	1	only_gg				Down		Down			MGI:95689	Gdf6	ENSMUSG00000051279	Yes	['fused tarsal bones', 'abnormal carpal bone morphology', 'abnormal tarsal bone morphology', 'fused carpal bones']
ENSMUSG00000025283_ENSGALG00000016348	Sat1	ENSMUSG00000025283		ENSGALG00000016348	2	only_gg						Up						No
ENSMUSG00000032754_ENSGALG00000008337	Slc8b1	ENSMUSG00000032754		ENSGALG00000008337	2	only_gg				Up		Up						No
ENSMUSG00000100241_ENSGALG00000041103	Slc18a3	ENSMUSG00000100241		ENSGALG00000041103	2	only_gg				Up		Up						No
ENSMUSG00000073805_ENSGALG00000040836	Fam196a	ENSMUSG00000073805		ENSGALG00000040836	1	only_gg				Down								No
ENSMUSG00000032491_ENSGALG00000044874	Nradd	ENSMUSG00000032491		ENSGALG00000044874	2	only_gg				Up		Up						No
ENSMUSG00000041710_ENSGALG00000007972	Trpc5	ENSMUSG00000041710		ENSGALG00000007972	6	only_gg						Down						No
ENSMUSG00000032680_ENSGALG00000006203	6820408C15Rik	ENSMUSG00000032680		ENSGALG00000006203	2	only_gg				Up		Up						No
ENSMUSG00000046417_ENSGALG00000002631	Lrrc75a	ENSMUSG00000046417		ENSGALG00000002631	2	only_gg						Up						No
ENSMUSG00000042453_ENSGALG00000008193	Reln	ENSMUSG00000042453		ENSGALG00000008193	2	only_gg				Up		Up						No
ENSMUSG00000038570_ENSGALG00000006119	Saxo2	ENSMUSG00000038570		ENSGALG00000006119	5	only_gg						Up						No
ENSMUSG00000032034_ENSGALG00000001181	Kcnj5	ENSMUSG00000032034		ENSGALG00000001181	6	only_gg				Down		Down						No
ENSMUSG00000029088_ENSGALG00000034621	Kcnip4	ENSMUSG00000029088		ENSGALG00000034621	2	only_gg				Up		Up						No
ENSMUSG00000024987_ENSGALG00000033695	Cyp26a1	ENSMUSG00000024987		ENSGALG00000033695	1	only_gg				Down		Down			MGI:1096359	Cyp26a1	ENSMUSG00000024987	Yes	['sirenomelia', 'sirenomelia', 'abnormal hindlimb morphology', 'abnormal hindlimb morphology']
ENSMUSG00000024042_ENSGALG00000041988	Sik1	ENSMUSG00000024042		ENSGALG00000041988	1	only_gg				Down								No
ENSMUSG00000071424_ENSGALG00000010397	Grid2	ENSMUSG00000071424		ENSGALG00000010397	5	only_gg						Up						No
ENSMUSG00000021708_ENSGALG00000015598	Rasgrf2	ENSMUSG00000021708		ENSGALG00000015598	3	only_gg				Up		Up						No
ENSMUSG00000074704_ENSGALG00000006186	Rad21l	ENSMUSG00000074704		ENSGALG00000006186	5	only_gg				Up		Up						No
ENSMUSG00000019139_ENSGALG00000030344	Isyna1	ENSMUSG00000019139		ENSGALG00000030344	2	only_gg				Up		Up						No
ENSMUSG00000016150_ENSGALG00000008442	Tenm1	ENSMUSG00000016150		ENSGALG00000008442	1	only_gg				Down		Down						No
ENSMUSG00000021087_ENSGALG00000012006	Rtn1	ENSMUSG00000021087		ENSGALG00000012006	2	only_gg				Up		Up						No
ENSMUSG00000024610_ENSGALG00000004594	Cd74	ENSMUSG00000024610		ENSGALG00000004594	5	only_gg						Up						No
ENSMUSG00000021835_ENSGALG00000012429	Bmp4	ENSMUSG00000021835		ENSGALG00000012429	1	only_gg				Down		Down			MGI:88180	Bmp4	ENSMUSG00000021835	Yes	['abnormal hindlimb bud morphology', 'abnormal limb development', 'sirenomelia', 'polydactyly', 'polydactyly', 'polydactyly', 'abnormal fibula morphology', 'abnormal forelimb morphology', 'abnormal forelimb morphology', 'preaxial polydactyly']
ENSMUSG00000028082_ENSGALG00000010081	Sh3d19	ENSMUSG00000028082		ENSGALG00000010081	2	only_gg				Up		Up						No
ENSMUSG00000062329_ENSGALG00000015015	Cytl1	ENSMUSG00000062329		ENSGALG00000015015	2	only_gg				Up		Up						No
ENSMUSG00000051373_ENSGALG00000018700	Plpp7	ENSMUSG00000051373		ENSGALG00000018700	2	only_gg				Up		Up						No
ENSMUSG00000028444_ENSGALG00000028140	Cntfr	ENSMUSG00000028444		ENSGALG00000028140	2	only_gg				Up		Up						No
ENSMUSG00000030075_ENSGALG00000007862	Cntn3	ENSMUSG00000030075		ENSGALG00000007862	1	only_gg				Down								No
ENSMUSG00000036412_ENSGALG00000005616	Arsi	ENSMUSG00000036412		ENSGALG00000005616	2	only_gg				Up		Up						No
ENSMUSG00000026288_ENSGALG00000035498	Inpp5d	ENSMUSG00000026288		ENSGALG00000035498	2	only_gg						Up			MGI:107357	Inpp5d	ENSMUSG00000026288	Yes	['short femur']
ENSMUSG00000020333_ENSGALG00000006644	Acsl6	ENSMUSG00000020333		ENSGALG00000006644	2	only_gg				Up		Up						No
ENSMUSG00000001333_ENSGALG00000003529	Sync	ENSMUSG00000001333		ENSGALG00000003529	1	only_gg				Down		Down						No
ENSMUSG00000046709_ENSGALG00000011109	Mapk10	ENSMUSG00000046709		ENSGALG00000011109	2	only_gg				Up		Up						No
ENSMUSG00000027470_ENSGALG00000006273	Mylk2	ENSMUSG00000027470		ENSGALG00000006273	2	only_gg				Up		Up						No
ENSMUSG00000022519_ENSGALG00000038884	Srl	ENSMUSG00000022519		ENSGALG00000038884	2	only_gg				Up		Up						No
ENSMUSG00000036863_ENSGALG00000038776	Syde2	ENSMUSG00000036863		ENSGALG00000038776	1	only_gg				Down		Down						No
ENSMUSG00000036611_ENSGALG00000039983	Eepd1	ENSMUSG00000036611		ENSGALG00000039983	2	only_gg						Up						No
ENSMUSG00000046603_ENSGALG00000011498	Tcaim	ENSMUSG00000046603		ENSGALG00000011498	6	only_gg						Down						No
ENSMUSG00000056413_ENSGALG00000003819	Adap1	ENSMUSG00000056413		ENSGALG00000003819	2	only_gg						Up						No
ENSMUSG00000021846_ENSGALG00000012124	Peli2	ENSMUSG00000021846		ENSGALG00000012124	2	only_gg						Up						No
ENSMUSG00000031668_ENSGALG00000015958	Eif2ak3	ENSMUSG00000031668		ENSGALG00000015958	2	only_gg						Up			MGI:1341830	Eif2ak3	ENSMUSG00000031668	Yes	['abnormal hindlimb morphology']
ENSMUSG00000035296_ENSGALG00000017122	Sgcg	ENSMUSG00000035296		ENSGALG00000017122	6	only_gg				Down		Down						No
ENSMUSG00000059857_ENSGALG00000031122	Ntng1	ENSMUSG00000059857		ENSGALG00000031122	5	only_gg						Up						No
ENSMUSG00000046814_ENSGALG00000032239	Gchfr	ENSMUSG00000046814		ENSGALG00000032239	1	only_gg				Down		Down						No
ENSMUSG00000055128_ENSGALG00000012206	Cgrrf1	ENSMUSG00000055128		ENSGALG00000012206	1	only_gg				Down								No
ENSMUSG00000059852_ENSGALG00000031754	Kcng2	ENSMUSG00000059852		ENSGALG00000031754	1	only_gg				Down		Down						No
ENSMUSG00000036095_ENSGALG00000033561	Dgkb	ENSMUSG00000036095		ENSGALG00000033561	3	only_gg				Up		Up						No
ENSMUSG00000015533_ENSGALG00000014903	Itga2	ENSMUSG00000015533		ENSGALG00000014903	3	only_gg				Up		Up						No
ENSMUSG00000008305_ENSGALG00000012575	Tle1	ENSMUSG00000008305		ENSGALG00000012575	3	only_gg				Up								No
ENSMUSG00000038618_ENSGALG00000044251	Rassf7	ENSMUSG00000038618		ENSGALG00000044251	1	only_gg				Down		Down						No
ENSMUSG00000055022_ENSGALG00000009523	Cntn1	ENSMUSG00000055022		ENSGALG00000009523	5	only_gg				Up		Up						No
ENSMUSG00000039620_ENSGALG00000042726	6430573F11Rik	ENSMUSG00000039620		ENSGALG00000042726	6	only_gg				Down		Down						No
ENSMUSG00000052298_ENSGALG00000027258	Cdc42se2	ENSMUSG00000052298		ENSGALG00000027258	3	only_gg				Up								No
ENSMUSG00000024286_ENSGALG00000007076	Ccny	ENSMUSG00000024286		ENSGALG00000007076	5	only_gg						Up						No
ENSMUSG00000034212_ENSGALG00000033920	Ankmy1	ENSMUSG00000034212		ENSGALG00000033920	2	only_gg				Up		Up						No
ENSMUSG00000041417_ENSGALG00000014786	Pik3r1	ENSMUSG00000041417		ENSGALG00000014786	3	only_gg				Up								No
ENSMUSG00000020402_ENSGALG00000006503	Vdac1	ENSMUSG00000020402		ENSGALG00000006503	2	only_gg				Up		Up						No
ENSMUSG00000075122_ENSGALG00000015474	Cd80	ENSMUSG00000075122		ENSGALG00000015474	3	only_gg				Up		Up						No
ENSMUSG00000074743_ENSGALG00000044442	Thbd	ENSMUSG00000074743		ENSGALG00000044442	2	only_gg						Up						No
ENSMUSG00000039633_ENSGALG00000013725	Lonrf1	ENSMUSG00000039633		ENSGALG00000013725	6	only_gg						Down						No
ENSMUSG00000020143_ENSGALG00000002080	Dock2	ENSMUSG00000020143		ENSGALG00000002080	5	only_gg						Up						No
ENSMUSG00000047904_ENSGALG00000004418	Sstr2	ENSMUSG00000047904		ENSGALG00000004418	2	only_gg				Up		Up						No
ENSMUSG00000033419_ENSGALG00000015846	Snap91	ENSMUSG00000033419		ENSGALG00000015846	5	only_gg				Up		Up						No
ENSMUSG00000030493_ENSGALG00000034534	Faap24	ENSMUSG00000030493		ENSGALG00000034534	6	only_gg						Down						No
ENSMUSG00000032487_ENSGALG00000033635	Ptgs2	ENSMUSG00000032487		ENSGALG00000033635	1	only_gg				Down		Down						No
ENSMUSG00000037014_ENSGALG00000008362	Sstr4	ENSMUSG00000037014		ENSGALG00000008362	2	only_gg				Up		Up						No
ENSMUSG00000054640_ENSGALG00000008544	Slc8a1	ENSMUSG00000054640		ENSGALG00000008544	1	only_gg				Down		Down						No
ENSMUSG00000022705_ENSGALG00000015117	Drd3	ENSMUSG00000022705		ENSGALG00000015117	5	only_gg				Up		Up						No
ENSMUSG00000062432_ENSGALG00000043213	Cyp26c1	ENSMUSG00000062432		ENSGALG00000043213	1	only_gg				Down		Down						No
ENSMUSG00000000296_ENSGALG00000014843	Tpd52l1	ENSMUSG00000000296		ENSGALG00000014843	1	only_gg				Down		Down						No
ENSMUSG00000078653_ENSGALG00000043285	Cntd1	ENSMUSG00000078653		ENSGALG00000043285	6	only_gg						Down						No
ENSMUSG00000048915_ENSGALG00000000280	Efna5	ENSMUSG00000048915		ENSGALG00000000280	2	only_gg				Up		Up						No
ENSMUSG00000023336_ENSGALG00000005503	Wfdc1	ENSMUSG00000023336		ENSGALG00000005503	6	only_gg				Down		Down						No
ENSMUSG00000020674_ENSGALG00000016377	Pxdn	ENSMUSG00000020674		ENSGALG00000016377	2	only_gg				Up		Up						No
ENSMUSG00000031295_ENSGALG00000016518	Phka2	ENSMUSG00000031295		ENSGALG00000016518	5	only_gg						Up						No
ENSMUSG00000048756_ENSGALG00000015297	Foxo3	ENSMUSG00000048756		ENSGALG00000015297	2	only_gg				Up		Up	Fork_head	Fork_head				No
ENSMUSG00000018076_ENSGALG00000008238	Med13l	ENSMUSG00000018076		ENSGALG00000008238	2	only_gg						Up						No
ENSMUSG00000074676_ENSGALG00000043015	Foxs1	ENSMUSG00000074676		ENSGALG00000043015	2	only_gg				Up		Up	Fork_head	Fork_head				No
ENSMUSG00000033147_ENSGALG00000015016	Slc22a15	ENSMUSG00000033147		ENSGALG00000015016	3	only_gg				Up								No
ENSMUSG00000026830_ENSGALG00000020575	Ermn	ENSMUSG00000026830		ENSGALG00000020575	2	only_gg				Up		Up						No
ENSMUSG00000031799_ENSGALG00000002563	Tpm4	ENSMUSG00000031799		ENSGALG00000002563	1	only_gg				Down		Down						No
ENSMUSG00000043631_ENSGALG00000004695	Ecm2	ENSMUSG00000043631		ENSGALG00000004695	5	only_gg				Up		Up						No
ENSMUSG00000022340_ENSGALG00000036527	Sybu	ENSMUSG00000022340		ENSGALG00000036527	6	only_gg						Down						No
ENSMUSG00000055912_ENSGALG00000005649	Tmem150a	ENSMUSG00000055912		ENSGALG00000005649	1	only_gg				Down								No
ENSMUSG00000020689_ENSGALG00000000379	Itgb3	ENSMUSG00000020689		ENSGALG00000000379	2	only_gg						Up						No
ENSMUSG00000044352_ENSGALG00000040802	Sowaha	ENSMUSG00000044352		ENSGALG00000040802	2	only_gg				Up		Up						No
ENSMUSG00000034591_ENSGALG00000012697	Slc41a2	ENSMUSG00000034591		ENSGALG00000012697	2	only_gg						Up						No
ENSMUSG00000040013_ENSGALG00000029211	Fkbp6	ENSMUSG00000040013		ENSGALG00000029211	5	only_gg				Up		Up						No
ENSMUSG00000074625_ENSGALG00000003550	Arhgap40	ENSMUSG00000074625		ENSGALG00000003550	2	only_gg				Up		Up						No
ENSMUSG00000020019_ENSGALG00000011406	Ntn4	ENSMUSG00000020019		ENSGALG00000011406	2	only_gg				Up		Up						No
ENSMUSG00000066705_ENSGALG00000025937	Fxyd6	ENSMUSG00000066705		ENSGALG00000025937	1	only_gg				Down		Down						No
ENSMUSG00000022304_ENSGALG00000039011	Dpys	ENSMUSG00000022304		ENSGALG00000039011	1	only_gg				Down								No
ENSMUSG00000040420_ENSGALG00000036097	Cdh18	ENSMUSG00000040420		ENSGALG00000036097	1	only_gg				Down		Down						No
ENSMUSG00000051379_ENSGALG00000008716	Flrt3	ENSMUSG00000051379		ENSGALG00000008716	1	only_gg				Down		Down						No
ENSMUSG00000014852_ENSGALG00000033597	Adamts13	ENSMUSG00000014852		ENSGALG00000033597	6	only_gg						Down						No
ENSMUSG00000025013_ENSGALG00000005519	Tll2	ENSMUSG00000025013		ENSGALG00000005519	2	only_gg				Up		Up						No
ENSMUSG00000021457_ENSGALG00000015216	Syk	ENSMUSG00000021457		ENSGALG00000015216	1	only_gg				Down		Down			MGI:99515	Syk	ENSMUSG00000021457	Yes	['abnormal foot pad morphology']
ENSMUSG00000035268_ENSGALG00000031331	Pkig	ENSMUSG00000035268		ENSGALG00000031331	1	only_gg				Down								No
ENSMUSG00000040600_ENSGALG00000040985	Eps8l3	ENSMUSG00000040600		ENSGALG00000040985	2	only_gg						Up						No
ENSMUSG00000021822_ENSGALG00000005086	Plau	ENSMUSG00000021822		ENSGALG00000005086	2	only_gg				Up		Up						No
ENSMUSG00000023802_ENSGALG00000013659	Nox3	ENSMUSG00000023802		ENSGALG00000013659	2	only_gg				Up		Up						No
ENSMUSG00000029050_ENSGALG00000001229	Ski	ENSMUSG00000029050		ENSGALG00000001229	2	only_gg				Up		Up			MGI:98310	Ski	ENSMUSG00000029050	Yes	['polydactyly']
ENSMUSG00000021583_ENSGALG00000014684	Erap1	ENSMUSG00000021583		ENSGALG00000014684	3	only_gg				Up		Up						No
ENSMUSG00000001774_ENSGALG00000035461	Chordc1	ENSMUSG00000001774		ENSGALG00000035461	6	only_gg						Down						No
ENSMUSG00000025475_ENSGALG00000007045	Adgra1	ENSMUSG00000025475		ENSGALG00000007045	2	only_gg				Up		Up						No
ENSMUSG00000030909_ENSGALG00000002442	Anks4b	ENSMUSG00000030909		ENSGALG00000002442	3	only_gg				Up								No
ENSMUSG00000062866_ENSGALG00000013768	Phactr2	ENSMUSG00000062866		ENSGALG00000013768	2	only_gg				Up		Up						No
ENSMUSG00000028841_ENSGALG00000046299	Cnksr1	ENSMUSG00000028841		ENSGALG00000046299	6	only_gg						Down						No
ENSMUSG00000049225_ENSGALG00000034876	Pdp1	ENSMUSG00000049225		ENSGALG00000034876	6	only_gg						Down						No
ENSMUSG00000036052_ENSGALG00000001918	Dnajb5	ENSMUSG00000036052		ENSGALG00000001918	6	only_gg				Down		Down						No
ENSMUSG00000029084_ENSGALG00000014508	Cd38	ENSMUSG00000029084		ENSGALG00000014508	2	only_gg				Up		Up						No
ENSMUSG00000040035_ENSGALG00000031266	Disp2	ENSMUSG00000040035		ENSGALG00000031266	1	only_gg				Down		Down						No
ENSMUSG00000032186_ENSGALG00000004740	Tmod2	ENSMUSG00000032186		ENSGALG00000004740	2	only_gg				Up		Up						No
ENSMUSG00000026424_ENSGALG00000000607	Gpr37l1	ENSMUSG00000026424		ENSGALG00000000607	5	only_gg						Up						No
ENSMUSG00000026380_ENSGALG00000011635	Tfcp2l1	ENSMUSG00000026380		ENSGALG00000011635	2	only_gg				Up		Up	CP2	CP2				No
ENSMUSG00000042106_ENSGALG00000035777	Fam212a	ENSMUSG00000042106		ENSGALG00000035777	2	only_gg				Up		Up						No
ENSMUSG00000033287_ENSGALG00000042419	Kctd17	ENSMUSG00000033287		ENSGALG00000042419	5	only_gg						Up						No
ENSMUSG00000042763_ENSGALG00000001653	Maneal	ENSMUSG00000042763		ENSGALG00000001653	3	only_gg				Up								No
ENSMUSG00000063458_ENSGALG00000032308	Lrmda	ENSMUSG00000063458		ENSGALG00000032308	1	only_gg				Down								No
ENSMUSG00000071235_ENSGALG00000010232	Vrtn	ENSMUSG00000071235		ENSGALG00000010232	6	only_gg						Down						No
ENSMUSG00000003411_ENSGALG00000010567	Rab3b	ENSMUSG00000003411		ENSGALG00000010567	5	only_gg						Up						No
ENSMUSG00000029054_ENSGALG00000001282	Gabrd	ENSMUSG00000029054		ENSGALG00000001282	6	only_gg						Down						No
ENSMUSG00000043323_ENSGALG00000002205	Fbrsl1	ENSMUSG00000043323		ENSGALG00000002205	2	only_gg				Up		Up						No
ENSMUSG00000069805_ENSGALG00000012613	Fbp1	ENSMUSG00000069805		ENSGALG00000012613	5	only_gg						Up						No
ENSMUSG00000055653_ENSGALG00000006087	Gpc3	ENSMUSG00000055653		ENSGALG00000006087	6	only_gg				Down		Down			MGI:104903	Gpc3	ENSMUSG00000055653	Yes	['polydactyly']
ENSMUSG00000043518_ENSGALG00000016538	Rai2	ENSMUSG00000043518		ENSGALG00000016538	2	only_gg				Up		Up						No
ENSMUSG00000090698_ENSGALG00000011784	Apold1	ENSMUSG00000090698		ENSGALG00000011784	5	only_gg						Up						No
ENSMUSG00000050397_ENSGALG00000029282	Foxl2	ENSMUSG00000050397		ENSGALG00000029282	5	only_gg						Up	Fork_head	Fork_head				No
ENSMUSG00000031289_ENSGALG00000020316	Il13ra2	ENSMUSG00000031289		ENSGALG00000020316	2	only_gg				Up		Up						No
ENSMUSG00000049872_ENSGALG00000038162	Fam26e	ENSMUSG00000049872		ENSGALG00000038162	5	only_gg				Up		Up						No
ENSMUSG00000050711_ENSGALG00000029819	Scg2	ENSMUSG00000050711		ENSGALG00000029819	6	only_gg				Down		Down						No
ENSMUSG00000001510_ENSGALG00000040529	Dlx3	ENSMUSG00000001510		ENSGALG00000040529	1	only_gg				Down		Down	Homeobox	Homeobox				No
ENSMUSG00000060257_ENSGALG00000028912	Scrt2	ENSMUSG00000060257		ENSGALG00000028912	4	only_gg					Up	Up	zf-C2H2	zf-C2H2				No
ENSMUSG00000032387_ENSGALG00000030988	Rbpms2	ENSMUSG00000032387		ENSGALG00000030988	1	only_gg						Down						No
ENSMUSG00000036086_ENSGALG00000012223	Zranb3	ENSMUSG00000036086		ENSGALG00000012223	6	only_gg						Down						No
ENSMUSG00000042529_ENSGALG00000004721	Kcnj12	ENSMUSG00000042529		ENSGALG00000004721	1	only_gg				Down		Down						No
ENSMUSG00000022032_ENSGALG00000016580	Scara5	ENSMUSG00000022032		ENSGALG00000016580	2	only_gg				Up		Up						No
ENSMUSG00000037379_ENSGALG00000038433	Spon2	ENSMUSG00000037379		ENSGALG00000038433	5	only_gg				Up		Up						No
ENSMUSG00000049281_ENSGALG00000006490	Scn3b	ENSMUSG00000049281		ENSGALG00000006490	2	only_gg				Up		Up						No
ENSMUSG00000005413_ENSGALG00000012550	Hmox1	ENSMUSG00000005413		ENSGALG00000012550	5	only_gg						Up						No
ENSMUSG00000070323_ENSGALG00000019060	Mmp27	ENSMUSG00000070323		ENSGALG00000019060	5	only_gg				Up		Up						No
ENSMUSG00000021469_ENSGALG00000038848	Msx2	ENSMUSG00000021469		ENSGALG00000038848	1	only_gg				Down		Down	Homeobox	Homeobox	MGI:97169	Msx2	ENSMUSG00000021469	Yes	['short femur', 'short tibia']
ENSMUSG00000049112_ENSGALG00000003138	Oxtr	ENSMUSG00000049112		ENSGALG00000003138	3	only_gg				Up								No
ENSMUSG00000055197_ENSGALG00000026698	Fev	ENSMUSG00000055197		ENSGALG00000026698	2	only_gg				Up		Up	ETS	ETS				No
ENSMUSG00000021866_ENSGALG00000043826	Anxa11	ENSMUSG00000021866		ENSGALG00000043826	2	only_gg						Up						No
ENSMUSG00000038604_ENSGALG00000030055	Ripor1	ENSMUSG00000038604		ENSGALG00000030055	1	only_gg						Down						No
ENSMUSG00000027599_ENSGALG00000036567	Armc1	ENSMUSG00000027599		ENSGALG00000036567	6	only_gg						Down						No
ENSMUSG00000018238_ENSGALG00000028407	Gdf9	ENSMUSG00000018238		ENSGALG00000028407	2	only_gg				Up		Up						No
ENSMUSG00000000326_ENSGALG00000002024	Comt	ENSMUSG00000000326		ENSGALG00000002024	5	only_gg						Up						No
ENSMUSG00000030605_ENSGALG00000006702	Mfge8	ENSMUSG00000030605		ENSGALG00000006702	1	only_gg				Down		Down						No
ENSMUSG00000050549_ENSGALG00000037129	Fam241a	ENSMUSG00000050549		ENSGALG00000037129	1	only_gg				Down								No
ENSMUSG00000020123_ENSGALG00000040567	Avpr1a	ENSMUSG00000020123		ENSGALG00000040567	1	only_gg				Down		Down						No
ENSMUSG00000045917_ENSGALG00000007186	Tmem268	ENSMUSG00000045917		ENSGALG00000007186	2	only_gg						Up						No
ENSMUSG00000037992_ENSGALG00000037935	Rara	ENSMUSG00000037992		ENSGALG00000037935	1	only_gg				Down		Down	THR-like	THR-like	MGI:97856	Rara	ENSMUSG00000037992	Yes	['interdigital webbing']
ENSMUSG00000022429_ENSGALG00000012236	Dmc1	ENSMUSG00000022429		ENSGALG00000012236	2	only_gg				Up		Up						No
ENSMUSG00000058254_ENSGALG00000016251	Tspan7	ENSMUSG00000058254		ENSGALG00000016251	2	only_gg				Up		Up						No
ENSMUSG00000046178_ENSGALG00000010711	Nxph1	ENSMUSG00000046178		ENSGALG00000010711	1	only_gg				Down		Down						No
ENSMUSG00000030681_ENSGALG00000040471	Mvp	ENSMUSG00000030681		ENSGALG00000040471	5	only_gg						Up						No
ENSMUSG00000029838_ENSGALG00000040493	Ptn	ENSMUSG00000029838		ENSGALG00000040493	5	only_gg						Up						No
ENSMUSG00000014198_ENSGALG00000003403	Zfp385c	ENSMUSG00000014198		ENSGALG00000003403	6	only_gg				Down		Down						No
ENSMUSG00000071847_ENSGALG00000000894	Apcdd1	ENSMUSG00000071847		ENSGALG00000000894	6	only_gg				Down		Down						No
ENSMUSG00000026043_ENSGALG00000035584	Col3a1	ENSMUSG00000026043		ENSGALG00000035584	1	only_gg				Down		Down						No
ENSMUSG00000075256_ENSGALG00000008910	Cerkl	ENSMUSG00000075256		ENSGALG00000008910	3	only_gg				Up		Up						No
ENSMUSG00000028217_ENSGALG00000035094	Cdh17	ENSMUSG00000028217		ENSGALG00000035094	6	only_gg				Down		Down						No
ENSMUSG00000029408_ENSGALG00000003736	Abcb9	ENSMUSG00000029408		ENSGALG00000003736	6	only_gg						Down						No
ENSMUSG00000021981_ENSGALG00000017005	Cab39l	ENSMUSG00000021981		ENSGALG00000017005	1	only_gg				Down		Down						No
ENSMUSG00000041301_ENSGALG00000032986	Cftr	ENSMUSG00000041301		ENSGALG00000032986	1	only_gg				Down		Down						No
ENSMUSG00000030235_ENSGALG00000013154	Slco1c1	ENSMUSG00000030235		ENSGALG00000013154	2	only_gg				Up		Up						No
ENSMUSG00000039943_ENSGALG00000008907	Plcb4	ENSMUSG00000039943		ENSGALG00000008907	2	only_gg				Up		Up						No
ENSMUSG00000033316_ENSGALG00000002242	Galnt9	ENSMUSG00000033316		ENSGALG00000002242	2	only_gg				Up		Up						No
ENSMUSG00000060371_ENSGALG00000001122	Caln1	ENSMUSG00000060371		ENSGALG00000001122	2	only_gg				Up		Up						No
ENSMUSG00000095654_ENSGALG00000006807	Plscr5	ENSMUSG00000095654		ENSGALG00000006807	5	only_gg						Up						No
ENSMUSG00000031870_ENSGALG00000017195	Pgr	ENSMUSG00000031870		ENSGALG00000017195	1	only_gg				Down		Down	ESR-like	ESR-like	MGI:97567	Pgr	ENSMUSG00000031870	Yes	['abnormal tibia morphology', 'abnormal humerus morphology']
ENSMUSG00000048096_ENSGALG00000028721	Lmod1	ENSMUSG00000048096		ENSGALG00000028721	1	only_gg				Down		Down						No
ENSMUSG00000060657_ENSGALG00000039815	Marf1	ENSMUSG00000060657		ENSGALG00000039815	6	only_gg						Down						No
ENSMUSG00000052713_ENSGALG00000005016	Zfp608	ENSMUSG00000052713		ENSGALG00000005016	3	only_gg				Up			Others	Others				No
ENSMUSG00000039194_ENSGALG00000006676	Rlbp1	ENSMUSG00000039194		ENSGALG00000006676	2	only_gg				Up		Up						No
ENSMUSG00000010342_ENSGALG00000005037	Tex14	ENSMUSG00000010342		ENSGALG00000005037	1	only_gg				Down		Down						No
ENSMUSG00000023949_ENSGALG00000010165	Tcte1	ENSMUSG00000023949		ENSGALG00000010165	3	only_gg				Up								No
ENSMUSG00000000308_ENSGALG00000008352	Ckmt1	ENSMUSG00000000308		ENSGALG00000008352	1	only_gg				Down		Down						No
ENSMUSG00000032066_ENSGALG00000007868	Bco2	ENSMUSG00000032066		ENSGALG00000007868	2	only_gg				Up		Up						No
ENSMUSG00000024063_ENSGALG00000009052	Lbh	ENSMUSG00000024063		ENSGALG00000009052	1	only_gg				Down		Down						No
ENSMUSG00000037944_ENSGALG00000035733	Ccr7	ENSMUSG00000037944		ENSGALG00000035733	1	only_gg				Down		Down						No
ENSMUSG00000000605_ENSGALG00000016607	Clcn4	ENSMUSG00000000605		ENSGALG00000016607	1	only_gg				Down								No
ENSMUSG00000033871_ENSGALG00000043389	Ppargc1b	ENSMUSG00000033871		ENSGALG00000043389	6	only_gg				Down		Down						No
ENSMUSG00000035547_ENSGALG00000040478	Capn5	ENSMUSG00000035547		ENSGALG00000040478	6	only_gg						Down						No
ENSMUSG00000035582_ENSGALG00000000690	Gdpd4	ENSMUSG00000035582		ENSGALG00000000690	3	only_gg				Up								No
ENSMUSG00000020085_ENSGALG00000004777	Aifm2	ENSMUSG00000020085		ENSGALG00000004777	1	only_gg						Down						No
ENSMUSG00000021301_ENSGALG00000037193	Hecw1	ENSMUSG00000021301		ENSGALG00000037193	2	only_gg				Up		Up						No
ENSMUSG00000036585_ENSGALG00000031255	Fgf1	ENSMUSG00000036585		ENSGALG00000031255	3	only_gg				Up								No
ENSMUSG00000005360_ENSGALG00000003582	Slc1a3	ENSMUSG00000005360		ENSGALG00000003582	1	only_gg				Down		Down						No
ENSMUSG00000038980_ENSGALG00000045938	Rbbp8nl	ENSMUSG00000038980		ENSGALG00000045938	1	only_gg				Down		Down						No
ENSMUSG00000024164_ENSGALG00000030038	C3	ENSMUSG00000024164		ENSGALG00000030038	2	only_gg				Up		Up						No
ENSMUSG00000048978_ENSGALG00000037811	Nrsn1	ENSMUSG00000048978		ENSGALG00000037811	1	only_gg				Down		Down						No
ENSMUSG00000073755_ENSGALG00000002353	5730409E04Rik	ENSMUSG00000073755		ENSGALG00000002353	1	only_gg				Down		Down						No
ENSMUSG00000058396_ENSGALG00000042177	Gpr182	ENSMUSG00000058396		ENSGALG00000042177	1	only_gg				Down		Down						No
ENSMUSG00000025094_ENSGALG00000009289	Slc18a2	ENSMUSG00000025094		ENSGALG00000009289	1	only_gg				Down								No
ENSMUSG00000033632_ENSGALG00000002419	AW554918	ENSMUSG00000033632		ENSGALG00000002419	3	only_gg				Up								No
ENSMUSG00000063130_ENSGALG00000008424	Calml3	ENSMUSG00000063130		ENSGALG00000008424	5	only_gg				Up		Up						No
ENSMUSG00000027344_ENSGALG00000009624	Fsip1	ENSMUSG00000027344		ENSGALG00000009624	2	only_gg				Up		Up						No
ENSMUSG00000070780_ENSGALG00000014267	Rbm47	ENSMUSG00000070780		ENSGALG00000014267	5	only_gg						Up						No
ENSMUSG00000035877_ENSGALG00000039155	Zhx3	ENSMUSG00000035877		ENSGALG00000039155	2	only_gg						Up	Homeobox	Homeobox	MGI:2444772	Zhx3	ENSMUSG00000035877	Yes	['long tibia']
ENSMUSG00000027993_ENSGALG00000009207	Trim2	ENSMUSG00000027993		ENSGALG00000009207	3	only_gg				Up								No
ENSMUSG00000010803_ENSGALG00000001698	Gabra1	ENSMUSG00000010803		ENSGALG00000001698	1	only_gg				Down								No
ENSMUSG00000036718_ENSGALG00000004070	Micall2	ENSMUSG00000036718		ENSGALG00000004070	6	only_gg						Down						No
ENSMUSG00000035357_ENSGALG00000007819	Pdzrn3	ENSMUSG00000035357		ENSGALG00000007819	5	only_gg				Up		Up						No
ENSMUSG00000027350_ENSGALG00000046616	Chgb	ENSMUSG00000027350		ENSGALG00000046616	5	only_gg					Up	Up						No
ENSMUSG00000045532_ENSGALG00000028031	C1ql1	ENSMUSG00000045532		ENSGALG00000028031	5	only_gg				Up		Up						No
ENSMUSG00000019823_ENSGALG00000032190	Mical1	ENSMUSG00000019823		ENSGALG00000032190	2	only_gg				Up		Up						No
ENSMUSG00000025128_ENSGALG00000040249	Bhlhe22	ENSMUSG00000025128		ENSGALG00000040249	6	only_gg				Down		Down	bHLH	bHLH				No
ENSMUSG00000050370_ENSGALG00000006352	Ch25h	ENSMUSG00000050370		ENSGALG00000006352	2	only_gg				Up		Up						No
ENSMUSG00000000253_ENSGALG00000012705	Gmpr	ENSMUSG00000000253		ENSGALG00000012705	6	only_gg						Down						No
ENSMUSG00000041986_ENSGALG00000017169	Elmod1	ENSMUSG00000041986		ENSGALG00000017169	1	only_gg				Down								No
ENSMUSG00000001995_ENSGALG00000037506	Sipa1l2	ENSMUSG00000001995		ENSGALG00000037506	5	only_gg						Up						No
ENSMUSG00000025352_ENSGALG00000036806	Gdf11	ENSMUSG00000025352		ENSGALG00000036806	2	only_gg				Up		Up			MGI:1338027	Gdf11	ENSMUSG00000025352	Yes	['abnormal hindlimb morphology', 'abnormal hindlimb morphology']
ENSMUSG00000014592_ENSGALG00000039525	Camta1	ENSMUSG00000014592		ENSGALG00000039525	3	only_gg				Up			CG-1	CG-1				No
ENSMUSG00000025082_ENSGALG00000008980	Vwa2	ENSMUSG00000025082		ENSGALG00000008980	1	only_gg				Down		Down						No
ENSMUSG00000066152_ENSGALG00000030176	Slc31a2	ENSMUSG00000066152		ENSGALG00000030176	5	only_gg						Up						No
ENSMUSG00000008090_ENSGALG00000037525	Fgfrl1	ENSMUSG00000008090		ENSGALG00000037525	5	only_gg				Up		Up						No
ENSMUSG00000043857_ENSGALG00000001740	Mgat5b	ENSMUSG00000043857		ENSGALG00000001740	5	only_gg						Up						No
ENSMUSG00000021303_ENSGALG00000010986	Gng4	ENSMUSG00000021303		ENSGALG00000010986	5	only_gg						Up						No
ENSMUSG00000042477_ENSGALG00000039497	Tfap2e	ENSMUSG00000042477		ENSGALG00000039497	1	only_gg				Down		Down	AP-2	AP-2				No
ENSMUSG00000000766_ENSGALG00000013616	Oprm1	ENSMUSG00000000766		ENSGALG00000013616	1	only_gg				Down		Down						No
ENSMUSG00000032265_ENSGALG00000035903	Fam46a	ENSMUSG00000032265		ENSGALG00000035903	6	only_gg						Down			MGI:2670964	Tent5a	ENSMUSG00000032265	Yes	['abnormal tibia morphology', 'short femur', 'increased diameter of humerus', 'abnormal calcaneum morphology', 'increased diameter of femur', 'abnormal humerus morphology', 'abnormal deltoid tuberosity morphology', 'abnormal limb morphology', 'abnormal femur morphology', 'short humerus', 'decreased femur compact bone thickness']
ENSMUSG00000050002_ENSGALG00000012583	Idnk	ENSMUSG00000050002		ENSGALG00000012583	3	only_gg				Up								No
ENSMUSG00000024647_ENSGALG00000028682	Cbln2	ENSMUSG00000024647		ENSGALG00000028682	6	only_gg						Down						No
ENSMUSG00000053965_ENSGALG00000011982	Pde5a	ENSMUSG00000053965		ENSGALG00000011982	6	only_gg						Down						No
ENSMUSG00000034755_ENSGALG00000006851	Pcdh11x	ENSMUSG00000034755		ENSGALG00000006851	5	only_gg						Up						No
ENSMUSG00000031097_ENSGALG00000006591	Tnni2	ENSMUSG00000031097		ENSGALG00000006591	2	only_gg				Up		Up			MGI:105070	Tnni2	ENSMUSG00000031097	Yes	['short radius', 'abnormal forelimb morphology', 'abnormal forelimb morphology', 'short humerus', 'abnormal hindlimb morphology', 'short ulna']
ENSMUSG00000001120_ENSGALG00000004394	Pcbp3	ENSMUSG00000001120		ENSGALG00000004394	6	only_gg						Down						No
ENSMUSG00000020644_ENSGALG00000035016	Id2	ENSMUSG00000020644		ENSGALG00000035016	1	only_gg				Down			bHLH	bHLH				No
ENSMUSG00000018830_ENSGALG00000006520	Myh11	ENSMUSG00000018830		ENSGALG00000006520	1	only_gg				Down		Down						No
ENSMUSG00000043969_ENSGALG00000009302	Emx2	ENSMUSG00000043969		ENSGALG00000009302	2	only_gg				Up		Up	Homeobox	Homeobox				No
ENSMUSG00000019834_ENSGALG00000015055	Slc22a16	ENSMUSG00000019834		ENSGALG00000015055	1	only_gg				Down		Down						No
ENSMUSG00000041911_ENSGALG00000018439	Dlx1	ENSMUSG00000041911		ENSGALG00000018439	1	only_gg				Down		Down	Homeobox	Homeobox				No
ENSMUSG00000053886_ENSGALG00000010122	Sh2d4a	ENSMUSG00000053886		ENSGALG00000010122	1	only_gg				Down								No
ENSMUSG00000098590_ENSGALG00000032946	Gm1113	ENSMUSG00000098590		ENSGALG00000032946	5	only_gg						Up						No
ENSMUSG00000064181_ENSGALG00000009959	Rab3ip	ENSMUSG00000064181		ENSGALG00000009959	2	only_gg				Up		Up						No
ENSMUSG00000030317_ENSGALG00000004969	Timp4	ENSMUSG00000030317		ENSGALG00000004969	2	only_gg				Up		Up						No
ENSMUSG00000050132_ENSGALG00000003595	Sarm1	ENSMUSG00000050132		ENSGALG00000003595	3	only_gg				Up								No
ENSMUSG00000050122_ENSGALG00000040709	Vwa3b	ENSMUSG00000050122		ENSGALG00000040709	2	only_gg				Up		Up						No
ENSMUSG00000031139_ENSGALG00000006562	Mcf2	ENSMUSG00000031139		ENSGALG00000006562	3	only_gg				Up								No
ENSMUSG00000051495_ENSGALG00000010996	Irf2bp2	ENSMUSG00000051495		ENSGALG00000010996	5	only_gg						Up						No
ENSMUSG00000028289_ENSGALG00000015593	Epha7	ENSMUSG00000028289		ENSGALG00000015593	2	only_gg				Up		Up						No
ENSMUSG00000036815_ENSGALG00000012156	Dpp10	ENSMUSG00000036815		ENSGALG00000012156	5	only_gg				Up		Up						No
ENSMUSG00000031381_ENSGALG00000016559	Piga	ENSMUSG00000031381		ENSGALG00000016559	6	only_gg						Down						No
ENSMUSG00000029490_ENSGALG00000020538	Mfsd7a	ENSMUSG00000029490		ENSGALG00000020538	3	only_gg				Up								No
ENSMUSG00000026114_ENSGALG00000039826	Cnga3	ENSMUSG00000026114		ENSGALG00000039826	2	only_gg				Up		Up						No
ENSMUSG00000024190_ENSGALG00000040360	Dusp1	ENSMUSG00000024190		ENSGALG00000040360	5	only_gg						Up						No
ENSMUSG00000007279_ENSGALG00000032161	Scube2	ENSMUSG00000007279		ENSGALG00000032161	1	only_gg				Down		Down			MGI:1928765	Scube2	ENSMUSG00000007279	Yes	['short femur', 'short tibia']
ENSMUSG00000035158_ENSGALG00000039583	Mitf	ENSMUSG00000035158		ENSGALG00000039583	5	only_gg						Up	bHLH	bHLH				No
ENSMUSG00000025505_ENSGALG00000045337	Tmem80	ENSMUSG00000025505		ENSGALG00000045337	6	only_gg						Down						No
ENSMUSG00000027971_ENSGALG00000012015	Ndst4	ENSMUSG00000027971		ENSGALG00000012015	5	only_gg				Up		Up						No
ENSMUSG00000057228_ENSGALG00000009655	Aadat	ENSMUSG00000057228		ENSGALG00000009655	2	only_gg				Up		Up						No
ENSMUSG00000037683_ENSGALG00000007864	Armc3	ENSMUSG00000037683		ENSGALG00000007864	2	only_gg				Up		Up						No
ENSMUSG00000020654_ENSGALG00000016608	Adcy3	ENSMUSG00000020654		ENSGALG00000016608	5	only_gg						Up						No
ENSMUSG00000025401_ENSGALG00000032598	Myo1a	ENSMUSG00000025401		ENSGALG00000032598	2	only_gg						Up						No
ENSMUSG00000049583_ENSGALG00000017238	Grm5	ENSMUSG00000049583		ENSGALG00000017238	5	only_gg						Up						No
ENSMUSG00000016028_ENSGALG00000043355	Celsr1	ENSMUSG00000016028		ENSGALG00000043355	1	only_gg				Down		Down						No
ENSMUSG00000089678_ENSGALG00000003432	Agxt2	ENSMUSG00000089678		ENSGALG00000003432	3	only_gg				Up		Up						No
ENSMUSG00000001672_ENSGALG00000012886	Marveld3	ENSMUSG00000001672		ENSGALG00000012886	3	only_gg				Up								No
ENSMUSG00000045493_ENSGALG00000005718	Bhlhe23	ENSMUSG00000045493		ENSGALG00000005718	3	only_gg				Up			bHLH	bHLH				No
ENSMUSG00000055491_ENSGALG00000020742	Pprc1	ENSMUSG00000055491		ENSGALG00000020742	6	only_gg						Down						No
ENSMUSG00000025959_ENSGALG00000008501	Klf7	ENSMUSG00000025959		ENSGALG00000008501	5	only_gg						Up	zf-C2H2	zf-C2H2				No
ENSMUSG00000096914_ENSGALG00000030588	Galntl6	ENSMUSG00000096914		ENSGALG00000030588	5	only_gg						Up						No
ENSMUSG00000021779_ENSGALG00000011294	Thrb	ENSMUSG00000021779		ENSGALG00000011294	1	only_gg				Down		Down	THR-like	THR-like	MGI:98743	Thrb	ENSMUSG00000021779	Yes	['short femur', 'short femur', 'abnormal limb morphology', 'short limbs', 'short tibia', 'short tibia', 'short tibia', 'short tibia']
ENSMUSG00000018599_ENSGALG00000005005	Mief2	ENSMUSG00000018599		ENSGALG00000005005	6	only_gg						Down						No
ENSMUSG00000024805_ENSGALG00000006502	Pcgf5	ENSMUSG00000024805		ENSGALG00000006502	1	only_gg				Down		Down						No
ENSMUSG00000019577_ENSGALG00000009700	Pdk4	ENSMUSG00000019577		ENSGALG00000009700	2	only_gg						Up						No
ENSMUSG00000049252_ENSGALG00000012407	Lrp1b	ENSMUSG00000049252		ENSGALG00000012407	2	only_gg						Up						No
ENSMUSG00000021892_ENSGALG00000039337	Sh3bp5	ENSMUSG00000021892		ENSGALG00000039337	2	only_gg						Up						No
ENSMUSG00000026177_ENSGALG00000011434	Slc11a1	ENSMUSG00000026177		ENSGALG00000011434	5	only_gg				Up		Up						No
ENSMUSG00000025017_ENSGALG00000005547	Pik3ap1	ENSMUSG00000025017		ENSGALG00000005547	2	only_gg				Up		Up						No
ENSMUSG00000033590_ENSGALG00000033198	Myo5c	ENSMUSG00000033590		ENSGALG00000033198	1	only_gg				Down		Down						No
ENSMUSG00000020935_ENSGALG00000000870	Dcakd	ENSMUSG00000020935		ENSGALG00000000870	5	only_gg						Up						No
ENSMUSG00000043051_ENSGALG00000039349	Disc1	ENSMUSG00000043051		ENSGALG00000039349	2	only_gg				Up		Up						No
ENSMUSG00000079144_ENSGALG00000001378	A130010J15Rik	ENSMUSG00000079144		ENSGALG00000001378	3	only_gg				Up								No
ENSMUSG00000017007_ENSGALG00000003952	Rbpjl	ENSMUSG00000017007		ENSGALG00000003952	2	only_gg				Up		Up	CSL	CSL				No
ENSMUSG00000062209_ENSGALG00000003126	Erbb4	ENSMUSG00000062209		ENSGALG00000003126	6	only_gg						Down						No
ENSMUSG00000005232_ENSGALG00000010899	G6pc2	ENSMUSG00000005232		ENSGALG00000010899	3	only_gg				Up		Up						No
ENSMUSG00000015401_ENSGALG00000029168	Tmem27	ENSMUSG00000015401		ENSGALG00000029168	3	only_gg				Up								No
ENSMUSG00000005699_ENSGALG00000001214	Pard6a	ENSMUSG00000005699		ENSGALG00000001214	6	only_gg						Down						No
ENSMUSG00000035964_ENSGALG00000021620	Tmem59l	ENSMUSG00000035964		ENSGALG00000021620	2	only_gg				Up		Up						No
ENSMUSG00000027419_ENSGALG00000008734	Pcsk2	ENSMUSG00000027419		ENSGALG00000008734	2	only_gg				Up		Up						No
ENSMUSG00000032083_ENSGALG00000007114	Apoa1	ENSMUSG00000032083		ENSGALG00000007114	1	only_gg				Down		Down						No
ENSMUSG00000024235_ENSGALG00000007356	Map3k8	ENSMUSG00000024235		ENSGALG00000007356	1	only_gg				Down		Down						No
ENSMUSG00000062345_ENSGALG00000019552	Serpinb2	ENSMUSG00000062345		ENSGALG00000019552	5	only_gg						Up						No
ENSMUSG00000031844_ENSGALG00000005467	Hsd17b2	ENSMUSG00000031844		ENSGALG00000005467	1	only_gg				Down		Down						No
ENSMUSG00000018168_ENSGALG00000013481	Ikzf3	ENSMUSG00000018168		ENSGALG00000013481	6	only_gg				Down		Down	zf-C2H2	zf-C2H2				No
ENSMUSG00000070644_ENSGALG00000000557	Etnk2	ENSMUSG00000070644		ENSGALG00000000557	1	only_gg						Down						No
ENSMUSG00000050212_ENSGALG00000022440	Eva1b	ENSMUSG00000050212		ENSGALG00000022440	2	only_gg				Up		Up						No
ENSMUSG00000020042_ENSGALG00000039595	Btbd11	ENSMUSG00000020042		ENSGALG00000039595	2	only_gg				Up		Up						No
ENSMUSG00000032776_ENSGALG00000030157	Mctp2	ENSMUSG00000032776		ENSGALG00000030157	3	only_gg				Up								No
ENSMUSG00000032011_ENSGALG00000006751	Thy1	ENSMUSG00000032011		ENSGALG00000006751	4	only_gg				Down								No
ENSMUSG00000026644_ENSGALG00000019663	Acbd7	ENSMUSG00000026644		ENSGALG00000019663	2	only_gg				Up		Up						No
ENSMUSG00000078958_ENSGALG00000015618	Atp6ap1l	ENSMUSG00000078958		ENSGALG00000015618	3	only_gg				Up								No
ENSMUSG00000021948_ENSGALG00000002016	Prkcd	ENSMUSG00000021948		ENSGALG00000002016	2	only_gg				Up		Up						No
ENSMUSG00000025420_ENSGALG00000041882	Katnal2	ENSMUSG00000025420		ENSGALG00000041882	3	only_gg				Up								No
ENSMUSG00000026312_ENSGALG00000013782	Cdh7	ENSMUSG00000026312		ENSGALG00000013782	5	only_gg						Up						No
ENSMUSG00000010592_ENSGALG00000011243	Dazl	ENSMUSG00000010592		ENSGALG00000011243	5	only_gg						Up						No
ENSMUSG00000025991_ENSGALG00000002944	Cps1	ENSMUSG00000025991		ENSGALG00000002944	1	only_gg				Down		Down						No
ENSMUSG00000022376_ENSGALG00000030251	Adcy8	ENSMUSG00000022376		ENSGALG00000030251	5	only_gg				Up		Up						No
ENSMUSG00000041112_ENSGALG00000035492	Elmo1	ENSMUSG00000041112		ENSGALG00000035492	2	only_gg				Up		Up						No
ENSMUSG00000022756_ENSGALG00000002204	Slc7a4	ENSMUSG00000022756		ENSGALG00000002204	2	only_gg				Up		Up						No
ENSMUSG00000029304_ENSGALG00000010926	Spp1	ENSMUSG00000029304		ENSGALG00000010926	3	only_gg				Up		Up						No
ENSMUSG00000030500_ENSGALG00000039254	Slc17a6	ENSMUSG00000030500		ENSGALG00000039254	5	only_gg				Up		Up						No
ENSMUSG00000027460_ENSGALG00000040755	Angpt4	ENSMUSG00000027460		ENSGALG00000040755	1	only_gg				Down		Down						No
ENSMUSG00000005672_ENSGALG00000038634	Kit	ENSMUSG00000005672		ENSGALG00000038634	1	only_gg				Down		Down						No
ENSMUSG00000071230_ENSGALG00000045096	Npw	ENSMUSG00000071230		ENSGALG00000045096	5	only_gg				Up		Up						No
ENSMUSG00000046532_ENSGALG00000030879	Ar	ENSMUSG00000046532		ENSGALG00000030879	6	only_gg						Down	ESR-like	ESR-like				No
ENSMUSG00000038641_ENSGALG00000012834	Akr1d1	ENSMUSG00000038641		ENSGALG00000012834	5	only_gg				Up		Up						No
ENSMUSG00000019848_ENSGALG00000027420	Popdc3	ENSMUSG00000019848		ENSGALG00000027420	1	only_gg				Down		Down						No
ENSMUSG00000018595_ENSGALG00000004936	Glra4	ENSMUSG00000018595		ENSGALG00000004936	2	only_gg				Up		Up						No
ENSMUSG00000030847_ENSGALG00000009433	Bag3	ENSMUSG00000030847		ENSGALG00000009433	6	only_gg						Down						No
ENSMUSG00000096351_ENSGALG00000034453	Samd11	ENSMUSG00000096351		ENSGALG00000034453	2	only_gg						Up						No
ENSMUSG00000055407_ENSGALG00000007441	Map6	ENSMUSG00000055407		ENSGALG00000007441	5	only_gg						Up						No
ENSMUSG00000032615_ENSGALG00000004842	Nt5m	ENSMUSG00000032615		ENSGALG00000004842	2	only_gg				Up								No
ENSMUSG00000052105_ENSGALG00000038316	Mtcl1	ENSMUSG00000052105		ENSGALG00000038316	1	only_gg				Down		Down						No
ENSMUSG00000004266_ENSGALG00000014561	Ptpn6	ENSMUSG00000004266		ENSGALG00000014561	5	only_gg				Up		Up			MGI:96055	Ptpn6	ENSMUSG00000004266	Yes	['absent limbs', 'ulcerated paws']
ENSMUSG00000022231_ENSGALG00000028685	Sema5a	ENSMUSG00000022231		ENSGALG00000028685	1	only_gg				Down		Down						No
ENSMUSG00000075289_ENSGALG00000043435	Carns1	ENSMUSG00000075289		ENSGALG00000043435	2	only_gg						Up						No
ENSMUSG00000048779_ENSGALG00000017327	P2ry6	ENSMUSG00000048779		ENSGALG00000017327	2	only_gg				Up		Up						No
ENSMUSG00000056258_ENSGALG00000037626	Kcnq3	ENSMUSG00000056258		ENSGALG00000037626	5	only_gg				Up		Up						No
ENSMUSG00000028439_ENSGALG00000005821	Fam219a	ENSMUSG00000028439		ENSGALG00000005821	3	only_gg				Up								No
ENSMUSG00000021990_ENSGALG00000034674	Spata13	ENSMUSG00000021990		ENSGALG00000034674	2	only_gg				Up		Up						No
ENSMUSG00000025075_ENSGALG00000008905	Habp2	ENSMUSG00000025075		ENSGALG00000008905	2	only_gg				Up		Up						No
ENSMUSG00000000197_ENSGALG00000016868	Nalcn	ENSMUSG00000000197		ENSGALG00000016868	2	only_gg				Up		Up						No
ENSMUSG00000021032_ENSGALG00000010413	Ngb	ENSMUSG00000021032		ENSGALG00000010413	1	only_gg				Down		Down						No
ENSMUSG00000073418_ENSGALG00000032231	C4b	ENSMUSG00000073418		ENSGALG00000032231	1	only_gg				Down								No
ENSMUSG00000035653_ENSGALG00000012505	Lrfn5	ENSMUSG00000035653		ENSGALG00000012505	1	only_gg				Down		Down						No
ENSMUSG00000019132_ENSGALG00000013628	BC005537	ENSMUSG00000019132		ENSGALG00000013628	6	only_gg						Down						No
ENSMUSG00000039358_ENSGALG00000014975	Drd5	ENSMUSG00000039358		ENSGALG00000014975	3	only_gg				Up								No
ENSMUSG00000055333_ENSGALG00000004320	Fat2	ENSMUSG00000055333		ENSGALG00000004320	1	only_gg				Down		Down						No
ENSMUSG00000009376_ENSGALG00000036883	Met	ENSMUSG00000009376		ENSGALG00000036883	6	only_gg				Down		Down			MGI:96969	Met	ENSMUSG00000009376	Yes	['abnormal forelimb morphology', 'abnormal forelimb morphology']
ENSMUSG00000017300_ENSGALG00000006835	Tnnc2	ENSMUSG00000017300		ENSGALG00000006835	2	only_gg				Up		Up						No
ENSMUSG00000055546_ENSGALG00000003876	Timd4	ENSMUSG00000055546		ENSGALG00000003876	2	only_gg				Up		Up						No
ENSMUSG00000042501_ENSGALG00000041918	Cpa6	ENSMUSG00000042501		ENSGALG00000041918	5	only_gg				Up		Up						No
ENSMUSG00000031504_ENSGALG00000016844	Rab20	ENSMUSG00000031504		ENSGALG00000016844	2	only_gg						Up						No
ENSMUSG00000032718_ENSGALG00000038710	Mansc1	ENSMUSG00000032718		ENSGALG00000038710	2	only_gg				Up								No
ENSMUSG00000026927_ENSGALG00000001921	Sdccag3	ENSMUSG00000026927		ENSGALG00000001921	1	only_gg						Down						No
ENSMUSG00000004044_ENSGALG00000003261	Cavin1	ENSMUSG00000004044		ENSGALG00000003261	1	only_gg				Down								No
ENSMUSG00000032355_ENSGALG00000016301	Mlip	ENSMUSG00000032355		ENSGALG00000016301	2	only_gg				Up		Up						No
ENSMUSG00000028496_ENSGALG00000015078	Mllt3	ENSMUSG00000028496		ENSGALG00000015078	3	only_gg				Up		Up						No
ENSMUSG00000022375_ENSGALG00000042548	Lrrc6	ENSMUSG00000022375		ENSGALG00000042548	2	only_gg				Up		Up						No
ENSMUSG00000050963_ENSGALG00000043764	Kcns2	ENSMUSG00000050963		ENSGALG00000043764	5	only_gg				Up		Up						No
ENSMUSG00000027803_ENSGALG00000010412	Wwtr1	ENSMUSG00000027803		ENSGALG00000010412	2	only_gg						Up						No
ENSMUSG00000044080_ENSGALG00000034458	S100a1	ENSMUSG00000044080		ENSGALG00000034458	1	only_gg				Down		Down						No
ENSMUSG00000024222_ENSGALG00000042148	Fkbp5	ENSMUSG00000024222		ENSGALG00000042148	2	only_gg						Up						No
ENSMUSG00000034891_ENSGALG00000021542	Sncb	ENSMUSG00000034891		ENSGALG00000021542	1	only_gg				Down		Down						No
ENSMUSG00000055373_ENSGALG00000042116	Fut9	ENSMUSG00000055373		ENSGALG00000042116	2	only_gg				Up		Up						No
ENSMUSG00000098132_ENSGALG00000039822	Rassf10	ENSMUSG00000098132		ENSGALG00000039822	1	only_gg				Down		Down						No
ENSMUSG00000044674_ENSGALG00000009064	Fzd1	ENSMUSG00000044674		ENSGALG00000009064	2	only_gg						Up						No
ENSMUSG00000020272_ENSGALG00000002816	Stk10	ENSMUSG00000020272		ENSGALG00000002816	2	only_gg				Up		Up						No
ENSMUSG00000038233_ENSGALG00000037533	Fam198a	ENSMUSG00000038233		ENSGALG00000037533	2	only_gg						Up						No
ENSMUSG00000026357_ENSGALG00000021143	Rgs18	ENSMUSG00000026357		ENSGALG00000021143	5	only_gg						Up						No
ENSMUSG00000052613_ENSGALG00000002744	Pcdh15	ENSMUSG00000052613		ENSGALG00000002744	1	only_gg				Down		Down						No
ENSMUSG00000026247_ENSGALG00000030420	Ecel1	ENSMUSG00000026247		ENSGALG00000030420	1	only_gg				Down		Down						No
ENSMUSG00000006764_ENSGALG00000010198	Tph2	ENSMUSG00000006764		ENSGALG00000010198	1	only_gg				Down								No
ENSMUSG00000038677_ENSGALG00000002675	Scube3	ENSMUSG00000038677		ENSGALG00000002675	6	only_gg						Down			MGI:3045253	Scube3	ENSMUSG00000038677	Yes	['abnormal metacarpal bone morphology', 'abnormal digit morphology', 'short femur', 'fused phalanges', 'abnormal metatarsal bone morphology', 'abnormal tarsal bone morphology']
ENSMUSG00000051517_ENSGALG00000002599	Arhgef39	ENSMUSG00000051517		ENSGALG00000002599	3	only_gg				Up								No
ENSMUSG00000027339_ENSGALG00000030432	Rassf2	ENSMUSG00000027339		ENSGALG00000030432	5	only_gg						Up						No
ENSMUSG00000046593_ENSGALG00000015754	Tmem215	ENSMUSG00000046593		ENSGALG00000015754	2	only_gg				Up		Up						No
ENSMUSG00000037731_ENSGALG00000000731	Themis2	ENSMUSG00000037731		ENSGALG00000000731	2	only_gg				Up		Up						No
ENSMUSG00000048065_ENSGALG00000032372	Cyb5r2	ENSMUSG00000048065		ENSGALG00000032372	1	only_gg				Down		Down						No
ENSMUSG00000031250_ENSGALG00000006821	Tnmd	ENSMUSG00000031250		ENSGALG00000006821	5	only_gg				Up		Up						No
ENSMUSG00000040972_ENSGALG00000037479	Igsf21	ENSMUSG00000040972		ENSGALG00000037479	2	only_gg				Up		Up						No
ENSMUSG00000046152_ENSGALG00000015399	Fut10	ENSMUSG00000046152		ENSGALG00000015399	3	only_gg				Up								No
ENSMUSG00000061322_ENSGALG00000005831	Dnaic1	ENSMUSG00000061322		ENSGALG00000005831	3	only_gg				Up								No
ENSMUSG00000079722_ENSGALG00000011344	Ttll2	ENSMUSG00000079722		ENSGALG00000011344	5	only_gg						Up						No
ENSMUSG00000015090_ENSGALG00000030886	Ptgds	ENSMUSG00000015090		ENSGALG00000030886	2	only_gg				Up		Up						No
ENSMUSG00000056553_ENSGALG00000030054	Ptprn2	ENSMUSG00000056553		ENSGALG00000030054	6	only_gg						Down						No
ENSMUSG00000040706_ENSGALG00000031872	Agmat	ENSMUSG00000040706		ENSGALG00000031872	6	only_gg						Down						No
ENSMUSG00000027347_ENSGALG00000009740	Rasgrp1	ENSMUSG00000027347		ENSGALG00000009740	1	only_gg				Down		Down						No
ENSMUSG00000033949_ENSGALG00000008188	Trim36	ENSMUSG00000033949		ENSGALG00000008188	3	only_gg				Up		Up						No
ENSMUSG00000035299_ENSGALG00000038504	Mid1	ENSMUSG00000035299		ENSGALG00000038504	1	only_gg						Down						No
ENSMUSG00000043441_ENSGALG00000010337	Gpr149	ENSMUSG00000043441		ENSGALG00000010337	1	only_gg				Down								No
ENSMUSG00000017344_ENSGALG00000003589	Vtn	ENSMUSG00000017344		ENSGALG00000003589	5	only_gg						Up						No
ENSMUSG00000056900_ENSGALG00000008909	Usp13	ENSMUSG00000056900		ENSGALG00000008909	1	only_gg				Down		Down						No
ENSMUSG00000020374_ENSGALG00000006076	Rasgef1c	ENSMUSG00000020374		ENSGALG00000006076	1	only_gg				Down		Down						No
ENSMUSG00000023034_ENSGALG00000043727	Nr4a1	ENSMUSG00000023034		ENSGALG00000043727	5	only_gg						Up	NGFIB-like	NGFIB-like				No
ENSMUSG00000002565_ENSGALG00000010770	Scin	ENSMUSG00000002565		ENSGALG00000010770	1	only_gg				Down								No
ENSMUSG00000034206_ENSGALG00000014924	Polq	ENSMUSG00000034206		ENSGALG00000014924	6	only_gg						Down						No
ENSMUSG00000025380_ENSGALG00000023354	Fscn2	ENSMUSG00000025380		ENSGALG00000023354	1	only_gg				Down		Down						No
ENSMUSG00000030688_ENSGALG00000002577	Stard10	ENSMUSG00000030688		ENSGALG00000002577	1	only_gg				Down		Down			MGI:1860093	Stard10	ENSMUSG00000030688	Yes	['abnormal tibia morphology']
ENSMUSG00000040260_ENSGALG00000010055	Daam2	ENSMUSG00000040260		ENSGALG00000010055	2	only_gg						Up						No
ENSMUSG00000036606_ENSGALG00000039861	Plxnb2	ENSMUSG00000036606		ENSGALG00000039861	3	only_gg				Up		Up						No
ENSMUSG00000057060_ENSGALG00000011003	Slc35f3	ENSMUSG00000057060		ENSGALG00000011003	3	only_gg				Up								No
ENSMUSG00000025586_ENSGALG00000002150	Cpeb1	ENSMUSG00000025586		ENSGALG00000002150	3	only_gg				Up		Up	Others	Others				No
ENSMUSG00000018143_ENSGALG00000004189	Mafk	ENSMUSG00000018143		ENSGALG00000004189	6	only_gg				Down		Down	TF_bZIP	TF_bZIP				No
ENSMUSG00000052726_ENSGALG00000041680	Kcnt2	ENSMUSG00000052726		ENSGALG00000041680	2	only_gg				Up		Up						No
ENSMUSG00000021466_ENSGALG00000012620	Ptch1	ENSMUSG00000021466		ENSGALG00000012620	3	only_gg				Up					MGI:105373	Ptch1	ENSMUSG00000021466	Yes	['polydactyly', 'polydactyly', 'polydactyly', 'abnormal foot pad morphology', 'preaxial polydactyly', 'preaxial polydactyly', 'preaxial polydactyly', 'syndactyly', 'syndactyly']
ENSMUSG00000028184_ENSGALG00000036789	Adgrl2	ENSMUSG00000028184		ENSGALG00000036789	2	only_gg				Up		Up						No
ENSMUSG00000019785_ENSGALG00000014853	Clvs2	ENSMUSG00000019785		ENSGALG00000014853	2	only_gg				Up		Up						No
ENSMUSG00000001504_ENSGALG00000013193	Irx2	ENSMUSG00000001504		ENSGALG00000013193	6	only_gg				Down		Down	Homeobox	Homeobox				No
ENSMUSG00000029108_ENSGALG00000033883	Pcdh7	ENSMUSG00000029108		ENSGALG00000033883	1	only_gg				Down								No
ENSMUSG00000030302_ENSGALG00000030908	Atp2b2	ENSMUSG00000030302		ENSGALG00000030908	1	only_gg				Down		Down						No
ENSMUSG00000034402_ENSGALG00000011858	Kcnh5	ENSMUSG00000034402		ENSGALG00000011858	1	only_gg				Down		Down						No
ENSMUSG00000015354_ENSGALG00000002623	Pcolce2	ENSMUSG00000015354		ENSGALG00000002623	1	only_gg						Down						No
ENSMUSG00000018733_ENSGALG00000002151	Pex12	ENSMUSG00000018733		ENSGALG00000002151	5	only_gg						Up						No
ENSMUSG00000029446_ENSGALG00000002397	Psph	ENSMUSG00000029446		ENSGALG00000002397	1	only_gg				Down		Down			MGI:97788	Psph	ENSMUSG00000029446	Yes	['oligodactyly', 'abnormal femur morphology']
ENSMUSG00000031453_ENSGALG00000016817	Rasa3	ENSMUSG00000031453		ENSGALG00000016817	2	only_gg				Up		Up						No
ENSMUSG00000066392_ENSGALG00000010518	Nrxn3	ENSMUSG00000066392		ENSGALG00000010518	1	only_gg				Down		Down						No
ENSMUSG00000019767_ENSGALG00000012971	Ccdc170	ENSMUSG00000019767		ENSGALG00000012971	1	only_gg				Down								No
ENSMUSG00000032925_ENSGALG00000016867	Itgbl1	ENSMUSG00000032925		ENSGALG00000016867	5	only_gg				Up		Up						No
ENSMUSG00000033416_ENSGALG00000006607	Gucd1	ENSMUSG00000033416		ENSGALG00000006607	6	only_gg						Down						No
ENSMUSG00000102312_ENSGALG00000036629	Pcdha3	ENSMUSG00000102312		ENSGALG00000036629	2	only_gg				Up		Up						No
ENSMUSG00000020901_ENSGALG00000026167	Pik3r5	ENSMUSG00000020901		ENSGALG00000026167	2	only_gg				Up		Up						No
ENSMUSG00000003617_ENSGALG00000030773	Cp	ENSMUSG00000003617		ENSGALG00000030773	1	only_gg				Down		Down						No
ENSMUSG00000035020_ENSGALG00000010859	Epgn	ENSMUSG00000035020		ENSGALG00000010859	5	only_gg				Up		Up						No
ENSMUSG00000018893_ENSGALG00000012541	Mb	ENSMUSG00000018893		ENSGALG00000012541	1	only_gg				Down		Down						No
ENSMUSG00000018906_ENSGALG00000006677	P4ha2	ENSMUSG00000018906		ENSGALG00000006677	1	only_gg				Down								No
ENSMUSG00000069763_ENSGALG00000026465	Tmem100	ENSMUSG00000069763		ENSGALG00000026465	2	only_gg				Up		Up						No
ENSMUSG00000035258_ENSGALG00000015307	Abi3bp	ENSMUSG00000035258		ENSGALG00000015307	1	only_gg				Down		Down			MGI:2444583	Abi3bp	ENSMUSG00000035258	Yes	['short tibia']
ENSMUSG00000043448_ENSGALG00000005331	Gjc2	ENSMUSG00000043448		ENSGALG00000005331	2	only_gg				Up		Up						No
ENSMUSG00000033542_ENSGALG00000017276	Arhgef5	ENSMUSG00000033542		ENSGALG00000017276	1	only_gg				Down								No
ENSMUSG00000038453_ENSGALG00000032628	Srcin1	ENSMUSG00000038453		ENSGALG00000032628	6	only_gg						Down						No
ENSMUSG00000042988_ENSGALG00000002900	Notum	ENSMUSG00000042988		ENSGALG00000002900	6	only_gg				Down		Down			MGI:1924833	Notum	ENSMUSG00000042988	Yes	['increased femur compact bone thickness']
ENSMUSG00000064138_ENSGALG00000014661	Fam172a	ENSMUSG00000064138		ENSGALG00000014661	3	only_gg				Up								No
ENSMUSG00000055675_ENSGALG00000022887	Kbtbd11	ENSMUSG00000055675		ENSGALG00000022887	2	only_gg				Up		Up						No
ENSMUSG00000025666_ENSGALG00000027198	Tmem47	ENSMUSG00000025666		ENSGALG00000027198	5	only_gg				Up		Up						No
ENSMUSG00000071317_ENSGALG00000015410	Bves	ENSMUSG00000071317		ENSGALG00000015410	1	only_gg						Down						No
ENSMUSG00000037280_ENSGALG00000041101	Galnt6	ENSMUSG00000037280		ENSGALG00000041101	1	only_gg				Down		Down						No
ENSMUSG00000068263_ENSGALG00000005024	Efcc1	ENSMUSG00000068263		ENSGALG00000005024	2	only_gg				Up		Up						No
ENSMUSG00000043635_ENSGALG00000011623	Adamts3	ENSMUSG00000043635		ENSGALG00000011623	1	only_gg				Down		Down						No
ENSMUSG00000102543_ENSGALG00000038693	Pcdhgc5	ENSMUSG00000102543		ENSGALG00000038693	2	only_gg						Up						No
ENSMUSG00000028024_ENSGALG00000031410	Enpep	ENSMUSG00000028024		ENSGALG00000031410	5	only_gg				Up	Up	Up						No
ENSMUSG00000035283_ENSGALG00000008949	Adrb1	ENSMUSG00000035283		ENSGALG00000008949	1	only_gg				Down		Down						No
ENSMUSG00000105867_ENSGALG00000027114	Gm42517	ENSMUSG00000105867		ENSGALG00000027114	6	only_gg				Down		Down						No
ENSMUSG00000046207_ENSGALG00000042351	Pik3r6	ENSMUSG00000046207		ENSGALG00000042351	5	only_gg						Up						No
ENSMUSG00000048001_ENSGALG00000001141	Hes5	ENSMUSG00000048001		ENSGALG00000001141	2	only_gg				Up		Up	bHLH	bHLH				No
ENSMUSG00000030970_ENSGALG00000009738	Ctbp2	ENSMUSG00000030970		ENSGALG00000009738	2	only_gg				Up		Up						No
ENSMUSG00000031431_ENSGALG00000027069	Tsc22d3	ENSMUSG00000031431		ENSGALG00000027069	5	only_gg				Up		Up	TSC22	TSC22				No
ENSMUSG00000056158_ENSGALG00000002993	Car10	ENSMUSG00000056158		ENSGALG00000002993	2	only_gg						Up						No
ENSMUSG00000030170_ENSGALG00000012998	Wnt5b	ENSMUSG00000030170		ENSGALG00000012998	5	only_gg				Up		Up						No
ENSMUSG00000091455_ENSGALG00000044619	Otogl	ENSMUSG00000091455		ENSGALG00000044619	5	only_gg						Up						No
ENSMUSG00000034958_ENSGALG00000001812	Atcay	ENSMUSG00000034958		ENSGALG00000001812	2	only_gg				Up		Up						No
ENSMUSG00000025085_ENSGALG00000009048	Ablim1	ENSMUSG00000025085		ENSGALG00000009048	1	only_gg				Down		Down						No
ENSMUSG00000092118_ENSGALG00000003660	Fancf	ENSMUSG00000092118		ENSGALG00000003660	5	only_gg						Up						No
ENSMUSG00000026278_ENSGALG00000005772	Bok	ENSMUSG00000026278		ENSGALG00000005772	5	only_gg						Up						No
ENSMUSG00000021185_ENSGALG00000010703	Dglucy	ENSMUSG00000021185		ENSGALG00000010703	2	only_gg						Up						No
ENSMUSG00000046093_ENSGALG00000003829	Hpcal4	ENSMUSG00000046093		ENSGALG00000003829	2	only_gg				Up		Up						No
ENSMUSG00000029761_ENSGALG00000033471	Cald1	ENSMUSG00000029761		ENSGALG00000033471	2	only_gg				Up		Up						No
ENSMUSG00000054920_ENSGALG00000031388	Klhl5	ENSMUSG00000054920		ENSGALG00000031388	2	only_gg						Up						No
ENSMUSG00000038368_ENSGALG00000015071	Focad	ENSMUSG00000038368		ENSGALG00000015071	3	only_gg				Up								No
ENSMUSG00000025716_ENSGALG00000007647	Myo3a	ENSMUSG00000025716		ENSGALG00000007647	2	only_gg				Up		Up						No
ENSMUSG00000114004_ENSGALG00000041622	AC155937.1	ENSMUSG00000114004		ENSGALG00000041622	2	only_gg				Up		Up						No
ENSMUSG00000027748_ENSGALG00000017044	Trpc4	ENSMUSG00000027748		ENSGALG00000017044	1	only_gg				Down		Down						No
ENSMUSG00000021933_ENSGALG00000005076	Gucy1b2	ENSMUSG00000021933		ENSGALG00000005076	5	only_gg				Up		Up						No
ENSMUSG00000002930_ENSGALG00000036390	Ppp1r17	ENSMUSG00000002930		ENSGALG00000036390	1	only_gg				Down		Down						No
ENSMUSG00000021423_ENSGALG00000012801	Ly86	ENSMUSG00000021423		ENSGALG00000012801	5	only_gg				Up		Up						No
ENSMUSG00000041670_ENSGALG00000015944	Rims1	ENSMUSG00000041670		ENSGALG00000015944	1	only_gg				Down		Down						No
ENSMUSG00000024074_ENSGALG00000032640	Crim1	ENSMUSG00000024074		ENSGALG00000032640	5	only_gg						Up			MGI:1354756	Crim1	ENSMUSG00000024074	Yes	['syndactyly', 'syndactyly', 'syndactyly']
ENSMUSG00000000394_ENSGALG00000011104	Gcg	ENSMUSG00000000394		ENSGALG00000011104	2	only_gg				Up		Up						No
ENSMUSG00000029601_ENSGALG00000037307	Iqcd	ENSMUSG00000029601		ENSGALG00000037307	2	only_gg						Up						No
ENSMUSG00000022525_ENSGALG00000007193	Hrasls	ENSMUSG00000022525		ENSGALG00000007193	5	only_gg						Up						No
ENSMUSG00000039533_ENSGALG00000004530	Mmd2	ENSMUSG00000039533		ENSGALG00000004530	2	only_gg				Up		Up						No
ENSMUSG00000034472_ENSGALG00000012542	Rasd2	ENSMUSG00000034472		ENSGALG00000012542	1	only_gg				Down		Down						No
ENSMUSG00000001999_ENSGALG00000031786	Blvra	ENSMUSG00000001999		ENSGALG00000031786	5	only_gg						Up						No
ENSMUSG00000009654_ENSGALG00000004345	Oit3	ENSMUSG00000009654		ENSGALG00000004345	5	only_gg						Up						No
ENSMUSG00000079834_ENSGALG00000007443	Tmlhe	ENSMUSG00000079834		ENSGALG00000007443	6	only_gg						Down						No
ENSMUSG00000029343_ENSGALG00000005630	Crybb1	ENSMUSG00000029343		ENSGALG00000005630	5	only_gg				Up		Up						No
ENSMUSG00000044167_ENSGALG00000017034	Foxo1	ENSMUSG00000044167		ENSGALG00000017034	5	only_gg						Up	Fork_head	Fork_head				No
ENSMUSG00000031757_ENSGALG00000014616	Mt4	ENSMUSG00000031757		ENSGALG00000014616	1	only_gg				Down		Down						No
ENSMUSG00000021223_ENSGALG00000009315	Papln	ENSMUSG00000021223		ENSGALG00000009315	2	only_gg				Up		Up						No
ENSMUSG00000037016_ENSGALG00000033671	Frem2	ENSMUSG00000037016		ENSGALG00000033671	6	only_gg				Down		Down			MGI:2444465	Frem2	ENSMUSG00000037016	Yes	['abnormal digit morphology', 'clubfoot', 'oligodactyly', 'polydactyly', 'abnormal limb morphology', 'abnormal limb morphology', 'syndactyly', 'syndactyly', 'syndactyly', 'syndactyly', 'syndactyly', 'syndactyly', 'syndactyly', 'preaxial polydactyly', 'fused phalanges']
ENSMUSG00000021509_ENSGALG00000006341	Slc25a48	ENSMUSG00000021509		ENSGALG00000006341	1	only_gg				Down		Down						No
ENSMUSG00000030247_ENSGALG00000026373	Kcnj8	ENSMUSG00000030247		ENSGALG00000026373	1	only_gg				Down								No
ENSMUSG00000045174_ENSGALG00000041501	Amer3	ENSMUSG00000045174		ENSGALG00000041501	5	only_gg				Up		Up						No
ENSMUSG00000072941_ENSGALG00000018557	Sod3	ENSMUSG00000072941		ENSGALG00000018557	5	only_gg				Up		Up						No
ENSMUSG00000021998_ENSGALG00000016986	Lcp1	ENSMUSG00000021998		ENSGALG00000016986	2	only_gg				Up		Up						No
ENSMUSG00000020327_ENSGALG00000041822	Fgf22	ENSMUSG00000020327		ENSGALG00000041822	5	only_gg						Up						No
ENSMUSG00000022805_ENSGALG00000014980	Maats1	ENSMUSG00000022805		ENSGALG00000014980	3	only_gg				Up								No
ENSMUSG00000028690_ENSGALG00000010234	Mmachc	ENSMUSG00000028690		ENSGALG00000010234	6	only_gg						Down			MGI:1914346	Mmachc	ENSMUSG00000028690	Yes	['polydactyly']
ENSMUSG00000056586_ENSGALG00000034265	Zar1l	ENSMUSG00000056586		ENSGALG00000034265	6	only_gg						Down						No
ENSMUSG00000036197_ENSGALG00000009532	Gxylt1	ENSMUSG00000036197		ENSGALG00000009532	1	only_gg				Down		Down						No
ENSMUSG00000031461_ENSGALG00000016342	Myom2	ENSMUSG00000031461		ENSGALG00000016342	2	only_gg				Up		Up						No
ENSMUSG00000031842_ENSGALG00000037029	Pde4c	ENSMUSG00000031842		ENSGALG00000037029	2	only_gg				Up		Up						No
ENSMUSG00000002803_ENSGALG00000033813	Btbd6	ENSMUSG00000002803		ENSGALG00000033813	2	only_gg						Up						No
ENSMUSG00000040536_ENSGALG00000029509	Necab1	ENSMUSG00000040536		ENSGALG00000029509	2	only_gg				Up		Up						No
ENSMUSG00000029178_ENSGALG00000041717	Klf3	ENSMUSG00000029178		ENSGALG00000041717	2	only_gg				Up		Up	zf-C2H2	zf-C2H2				No
ENSMUSG00000024008_ENSGALG00000030676	Cpne5	ENSMUSG00000024008		ENSGALG00000030676	1	only_gg						Down						No
ENSMUSG00000028747_ENSGALG00000004066	Htr6	ENSMUSG00000028747		ENSGALG00000004066	2	only_gg				Up		Up						No
ENSMUSG00000021986_ENSGALG00000027868	Amer2	ENSMUSG00000021986		ENSGALG00000027868	2	only_gg				Up		Up						No
ENSMUSG00000061802_ENSGALG00000007417	Armc4	ENSMUSG00000061802		ENSGALG00000007417	2	only_gg				Up		Up						No
ENSMUSG00000030787_ENSGALG00000005643	Lyve1	ENSMUSG00000030787		ENSGALG00000005643	1	only_gg				Down		Down						No
ENSMUSG00000037685_ENSGALG00000014236	Atp8a1	ENSMUSG00000037685		ENSGALG00000014236	2	only_gg				Up		Up						No
ENSMUSG00000037060_ENSGALG00000028174	Cavin3	ENSMUSG00000037060		ENSGALG00000028174	5	only_gg				Up		Up						No
ENSMUSG00000050138_ENSGALG00000008960	Kcnk12	ENSMUSG00000050138		ENSGALG00000008960	1	only_gg				Down		Down						No
ENSMUSG00000027452_ENSGALG00000008632	Acss1	ENSMUSG00000027452		ENSGALG00000008632	1	only_gg				Down		Down						No
ENSMUSG00000022829_ENSGALG00000032361	Stxbp5l	ENSMUSG00000022829		ENSGALG00000032361	1	only_gg				Down		Down						No
ENSMUSG00000022449_ENSGALG00000009572	Adamts20	ENSMUSG00000022449		ENSGALG00000009572	6	only_gg				Down		Down			MGI:2660628	Adamts20	ENSMUSG00000022449	Yes	['interdigital webbing', 'syndactyly']
ENSMUSG00000028463_ENSGALG00000021340	Car9	ENSMUSG00000028463		ENSGALG00000021340	3	only_gg				Up								No
ENSMUSG00000079592_ENSGALG00000006758	C1qtnf5	ENSMUSG00000079592		ENSGALG00000006758	5	only_gg						Up						No
ENSMUSG00000021127_ENSGALG00000039228	Zfp36l1	ENSMUSG00000021127		ENSGALG00000039228	5	only_gg						Up	zf-CCCH	zf-CCCH				No
ENSMUSG00000022765_ENSGALG00000040128	Snap29	ENSMUSG00000022765		ENSGALG00000040128	6	only_gg						Down						No
ENSMUSG00000024518_ENSGALG00000033279	Rax	ENSMUSG00000024518		ENSGALG00000033279	6	only_gg						Down	Homeobox	Homeobox				No
ENSMUSG00000019890_ENSGALG00000027192	Nts	ENSMUSG00000019890		ENSGALG00000027192	1	only_gg				Down		Down						No
ENSMUSG00000029640_ENSGALG00000034708	Usp12	ENSMUSG00000029640		ENSGALG00000034708	1	only_gg				Down					MGI:1270128	Usp12	ENSMUSG00000029640	Yes	['oligodactyly']
ENSMUSG00000036368_ENSGALG00000010554	Rmdn2	ENSMUSG00000036368		ENSGALG00000010554	2	only_gg				Up		Up						No
ENSMUSG00000039809_ENSGALG00000013200	Gabbr2	ENSMUSG00000039809		ENSGALG00000013200	1	only_gg				Down		Down						No
ENSMUSG00000039529_ENSGALG00000030834	Atp8b1	ENSMUSG00000039529		ENSGALG00000030834	6	only_gg						Down						No
ENSMUSG00000078963_ENSGALG00000039326	Hsbp1l1	ENSMUSG00000078963		ENSGALG00000039326	5	only_gg						Up						No
ENSMUSG00000054003_ENSGALG00000011565	Tdrd9	ENSMUSG00000054003		ENSGALG00000011565	5	only_gg						Up						No
ENSMUSG00000023039_ENSGALG00000034868	Krt7	ENSMUSG00000023039		ENSGALG00000034868	1	only_gg				Down		Down						No
ENSMUSG00000074093_ENSGALG00000003648	Svip	ENSMUSG00000074093		ENSGALG00000003648	2	only_gg				Up		Up						No
ENSMUSG00000003476_ENSGALG00000005657	Crhr2	ENSMUSG00000003476		ENSGALG00000005657	6	only_gg						Down						No
ENSMUSG00000035923_ENSGALG00000010936	Myf6	ENSMUSG00000035923		ENSGALG00000010936	2	only_gg				Up		Up	bHLH	bHLH				No
ENSMUSG00000035745_ENSGALG00000026241	Grin3b	ENSMUSG00000035745		ENSGALG00000026241	5	only_gg						Up						No
ENSMUSG00000022286_ENSGALG00000037687	Grhl2	ENSMUSG00000022286		ENSGALG00000037687	6	only_gg						Down	CP2	CP2	MGI:2182543	Grhl2	ENSMUSG00000022286	Yes	['interdigital webbing', 'syndactyly']
ENSMUSG00000028776_ENSGALG00000017715	Tinagl1	ENSMUSG00000028776		ENSGALG00000017715	1	only_gg				Down								No
ENSMUSG00000059327_ENSGALG00000035966	Eda	ENSMUSG00000059327		ENSGALG00000035966	3	only_gg				Up					MGI:1195272	Eda	ENSMUSG00000059327	Yes	['absent eccrine glands', 'absent eccrine glands', 'abnormal autopod morphology']
ENSMUSG00000024812_ENSGALG00000015109	Tjp2	ENSMUSG00000024812		ENSGALG00000015109	1	only_gg				Down		Down						No
ENSMUSG00000031637_ENSGALG00000045063	Lrp2bp	ENSMUSG00000031637		ENSGALG00000045063	5	only_gg						Up						No
ENSMUSG00000020014_ENSGALG00000011459	Cfap54	ENSMUSG00000020014		ENSGALG00000011459	2	only_gg				Up		Up						No
ENSMUSG00000022263_ENSGALG00000031495	Trio	ENSMUSG00000022263		ENSGALG00000031495	2	only_gg				Up								No
ENSMUSG00000028751_ENSGALG00000014176	Pla2g2e	ENSMUSG00000028751		ENSGALG00000014176	3	only_gg				Up								No
ENSMUSG00000032500_ENSGALG00000034493	Dclk3	ENSMUSG00000032500		ENSGALG00000034493	5	only_gg				Up		Up						No
ENSMUSG00000021209_ENSGALG00000010950	Ppp4r4	ENSMUSG00000021209		ENSGALG00000010950	2	only_gg				Up		Up						No
ENSMUSG00000024043_ENSGALG00000014758	Arhgap28	ENSMUSG00000024043		ENSGALG00000014758	1	only_gg				Down								No
ENSMUSG00000033022_ENSGALG00000002358	Cdo1	ENSMUSG00000033022		ENSGALG00000002358	5	only_gg						Up			MGI:105925	Cdo1	ENSMUSG00000033022	Yes	['abnormal digit morphology', 'abnormal forelimb morphology']
ENSMUSG00000037594_ENSGALG00000011690	BC022687	ENSMUSG00000037594		ENSGALG00000011690	1	only_gg				Down								No
ENSMUSG00000040957_ENSGALG00000014998	Cables1	ENSMUSG00000040957		ENSGALG00000014998	6	only_gg						Down						No
ENSMUSG00000029608_ENSGALG00000004840	Rph3a	ENSMUSG00000029608		ENSGALG00000004840	6	only_gg				Down		Down						No
ENSMUSG00000045005_ENSGALG00000034101	Fzd5	ENSMUSG00000045005		ENSGALG00000034101	2	only_gg				Up		Up						No
ENSMUSG00000046491_ENSGALG00000027232	C1qtnf2	ENSMUSG00000046491		ENSGALG00000027232	3	only_gg				Up		Up						No
ENSMUSG00000062542_ENSGALG00000005265	Syt9	ENSMUSG00000062542		ENSGALG00000005265	2	only_gg				Up		Up						No
ENSMUSG00000020181_ENSGALG00000010311	Nav3	ENSMUSG00000020181		ENSGALG00000010311	1	only_gg				Down								No
ENSMUSG00000035863_ENSGALG00000026055	Palm	ENSMUSG00000035863		ENSGALG00000026055	5	only_gg						Up						No
ENSMUSG00000049892_ENSGALG00000004860	Rasd1	ENSMUSG00000049892		ENSGALG00000004860	2	only_gg				Up		Up						No
ENSMUSG00000028438_ENSGALG00000005806	Kif24	ENSMUSG00000028438		ENSGALG00000005806	3	only_gg				Up								No
ENSMUSG00000032578_ENSGALG00000002260	Cish	ENSMUSG00000032578		ENSGALG00000002260	1	only_gg				Down		Down						No
ENSMUSG00000033365_ENSGALG00000010087	Ipo13	ENSMUSG00000033365		ENSGALG00000010087	2	only_gg				Up		Up						No
ENSMUSG00000044626_ENSGALG00000038601	Liph	ENSMUSG00000044626		ENSGALG00000038601	2	only_gg				Up		Up						No
ENSMUSG00000020325_ENSGALG00000042356	Fstl3	ENSMUSG00000020325		ENSGALG00000042356	5	only_gg						Up						No
ENSMUSG00000045246_ENSGALG00000005502	Kcng4	ENSMUSG00000045246		ENSGALG00000005502	1	only_gg				Down		Down						No
ENSMUSG00000043556_ENSGALG00000031947	Fbxl7	ENSMUSG00000043556		ENSGALG00000031947	2	only_gg						Up						No
ENSMUSG00000019997_ENSGALG00000037402	Ctgf	ENSMUSG00000019997		ENSGALG00000037402	5	only_gg						Up			MGI:95537	Ccn2	ENSMUSG00000019997	Yes	['bowed ulna', 'bowed fibula', 'bowed radius', 'bowed tibia']
ENSMUSG00000020622_ENSGALG00000016471	Nt5c1b	ENSMUSG00000020622		ENSGALG00000016471	2	only_gg				Up		Up						No
ENSMUSG00000027676_ENSGALG00000021855	Ccdc39	ENSMUSG00000027676		ENSGALG00000021855	1	only_gg				Down		Down						No
ENSMUSG00000068876_ENSGALG00000000920	Cgn	ENSMUSG00000068876		ENSGALG00000000920	1	only_gg				Down								No
ENSMUSG00000075254_ENSGALG00000011813	Heg1	ENSMUSG00000075254		ENSGALG00000011813	6	only_gg						Down						No
ENSMUSG00000037966_ENSGALG00000026891	Ninj1	ENSMUSG00000037966		ENSGALG00000026891	2	only_gg				Up		Up						No
ENSMUSG00000049511_ENSGALG00000015895	Htr1b	ENSMUSG00000049511		ENSGALG00000015895	1	only_gg				Down		Down						No
ENSMUSG00000043013_ENSGALG00000038618	Onecut1	ENSMUSG00000043013		ENSGALG00000038618	1	only_gg				Down		Down	CUT	CUT				No
ENSMUSG00000066189_ENSGALG00000038087	Cacng3	ENSMUSG00000066189		ENSGALG00000038087	1	only_gg				Down								No
ENSMUSG00000033726_ENSGALG00000030516	Emx1	ENSMUSG00000033726		ENSGALG00000030516	6	only_gg						Down	Homeobox	Homeobox				No
ENSMUSG00000026343_ENSGALG00000012171	Gpr39	ENSMUSG00000026343		ENSGALG00000012171	1	only_gg				Down		Down						No
ENSMUSG00000031824_ENSGALG00000025938	6430548M08Rik	ENSMUSG00000031824		ENSGALG00000025938	5	only_gg						Up						No
ENSMUSG00000035000_ENSGALG00000042452	Dpp4	ENSMUSG00000035000		ENSGALG00000042452	2	only_gg				Up		Up						No
ENSMUSG00000026311_ENSGALG00000004272	Asb1	ENSMUSG00000026311		ENSGALG00000004272	2	only_gg				Up		Up						No
ENSMUSG00000042807_ENSGALG00000007944	Hecw2	ENSMUSG00000042807		ENSGALG00000007944	2	only_gg						Up						No
ENSMUSG00000048442_ENSGALG00000002427	Smim5	ENSMUSG00000048442		ENSGALG00000002427	1	only_gg				Down		Down						No
ENSMUSG00000032936_ENSGALG00000035058	Camkv	ENSMUSG00000032936		ENSGALG00000035058	2	only_gg						Up						No
ENSMUSG00000002007_ENSGALG00000006544	Srpk3	ENSMUSG00000002007		ENSGALG00000006544	2	only_gg				Up		Up						No
ENSMUSG00000038168_ENSGALG00000040866	P3h2	ENSMUSG00000038168		ENSGALG00000040866	5	only_gg						Up						No
ENSMUSG00000053581_ENSGALG00000003122	Zfand2a	ENSMUSG00000053581		ENSGALG00000003122	1	only_gg				Down		Down						No
ENSMUSG00000005968_ENSGALG00000032955	Tuft1	ENSMUSG00000005968		ENSGALG00000032955	1	only_gg				Down								No
ENSMUSG00000042607_ENSGALG00000009691	Asb4	ENSMUSG00000042607	3	ENSGALG00000009691		only_mm	Up	Down										No
ENSMUSG00000021340_ENSGALG00000029836	Gpld1	ENSMUSG00000021340	2	ENSGALG00000029836		only_mm	Up		Up									No
ENSMUSG00000036002_ENSGALG00000002069	Fam214b	ENSMUSG00000036002	2	ENSGALG00000002069		only_mm			Up									No
ENSMUSG00000038070_ENSGALG00000028298	Cntln	ENSMUSG00000038070	5	ENSGALG00000028298		only_mm			Up									No
ENSMUSG00000048485_ENSGALG00000003408	Zbtb8b	ENSMUSG00000048485	4	ENSGALG00000003408		only_mm		Up					ZBTB					No
ENSMUSG00000022421_ENSGALG00000041604	Nptxr	ENSMUSG00000022421	4	ENSGALG00000041604		only_mm		Up										No
ENSMUSG00000066113_ENSGALG00000020554	Adamtsl1	ENSMUSG00000066113	5	ENSGALG00000020554		only_mm		Up	Up									No
ENSMUSG00000002944_ENSGALG00000008439	Cd36	ENSMUSG00000002944	1	ENSGALG00000008439		only_mm	Down		Down									No
ENSMUSG00000034248_ENSGALG00000000378	Slc25a37	ENSMUSG00000034248	3	ENSGALG00000000378		only_mm		Down										No
ENSMUSG00000036908_ENSGALG00000039347	Unc93b1	ENSMUSG00000036908	2	ENSGALG00000039347		only_mm	Up		Up									No
ENSMUSG00000062980_ENSGALG00000009002	Cped1	ENSMUSG00000062980	2	ENSGALG00000009002		only_mm	Up		Up									No
ENSMUSG00000040387_ENSGALG00000015517	Klhl32	ENSMUSG00000040387	2	ENSGALG00000015517		only_mm	Up		Up									No
ENSMUSG00000031666_ENSGALG00000003663	Rbl2	ENSMUSG00000031666	2	ENSGALG00000003663		only_mm			Up						MGI:105085	Rbl2	ENSMUSG00000031666	Yes	['absent hindlimb buds']
ENSMUSG00000040550_ENSGALG00000041337	Otud6b	ENSMUSG00000040550	6	ENSGALG00000041337		only_mm			Down									No
ENSMUSG00000015112_ENSGALG00000009728	Slc25a13	ENSMUSG00000015112	6	ENSGALG00000009728		only_mm			Down									No
ENSMUSG00000041488_ENSGALG00000035153	Stx3	ENSMUSG00000041488	6	ENSGALG00000035153		only_mm			Down									No
ENSMUSG00000035187_ENSGALG00000032545	Nkx6-1	ENSMUSG00000035187	1	ENSGALG00000032545		only_mm	Down		Down				Homeobox	Homeobox				No
ENSMUSG00000026107_ENSGALG00000025884	Nabp1	ENSMUSG00000026107	1	ENSGALG00000025884		only_mm	Down		Down									No
ENSMUSG00000048078_ENSGALG00000033966	Tenm4	ENSMUSG00000048078	2	ENSGALG00000033966		only_mm	Up		Up									No
ENSMUSG00000068617_ENSGALG00000009473	Efcab1	ENSMUSG00000068617	5	ENSGALG00000009473		only_mm		Up	Up									No
ENSMUSG00000030523_ENSGALG00000003849	Trpm1	ENSMUSG00000030523	6	ENSGALG00000003849		only_mm		Down	Down									No
ENSMUSG00000071669_ENSGALG00000039855	Snx29	ENSMUSG00000071669	2	ENSGALG00000039855		only_mm	Up		Up									No
ENSMUSG00000032009_ENSGALG00000017204	Sesn3	ENSMUSG00000032009	2	ENSGALG00000017204		only_mm	Up		Up									No
ENSMUSG00000055737_ENSGALG00000014855	Ghr	ENSMUSG00000055737	5	ENSGALG00000014855		only_mm	Up	Up	Up						MGI:95708	Ghr	ENSMUSG00000055737	Yes	['short femur', 'short tibia']
ENSMUSG00000040003_ENSGALG00000038834	Magi2	ENSMUSG00000040003	5	ENSGALG00000038834		only_mm		Up	Up									No
ENSMUSG00000035919_ENSGALG00000031650	Bbs9	ENSMUSG00000035919	2	ENSGALG00000031650		only_mm			Up						MGI:2442833	Bbs9	ENSMUSG00000035919	Yes	['short tibia']
ENSMUSG00000030376_ENSGALG00000038065	Slc8a2	ENSMUSG00000030376	4	ENSGALG00000038065		only_mm		Up										No
ENSMUSG00000032366_ENSGALG00000003521	Tpm1	ENSMUSG00000032366	4	ENSGALG00000003521		only_mm	Down	Up										No
ENSMUSG00000071647_ENSGALG00000037549	Eml3	ENSMUSG00000071647	6	ENSGALG00000037549		only_mm			Down									No
ENSMUSG00000032101_ENSGALG00000039863	Ddx25	ENSMUSG00000032101	1	ENSGALG00000039863		only_mm			Down									No
ENSMUSG00000024589_ENSGALG00000034584	Nedd4l	ENSMUSG00000024589	5	ENSGALG00000034584		only_mm		Up	Up									No
ENSMUSG00000026004_ENSGALG00000002866	Kansl1l	ENSMUSG00000026004	2	ENSGALG00000002866		only_mm			Up									No
ENSMUSG00000021396_ENSGALG00000026598	Nxnl2	ENSMUSG00000021396	5	ENSGALG00000026598		only_mm	Up	Up	Up									No
ENSMUSG00000018846_ENSGALG00000001895	Pank3	ENSMUSG00000018846	2	ENSGALG00000001895		only_mm			Up									No
ENSMUSG00000030662_ENSGALG00000032430	Ipo5	ENSMUSG00000030662	6	ENSGALG00000032430		only_mm			Down									No
ENSMUSG00000028766_ENSGALG00000023542	Alpl	ENSMUSG00000028766	6	ENSGALG00000023542		only_mm		Down	Down									No
ENSMUSG00000024420_ENSGALG00000015112	Zfp521	ENSMUSG00000024420	2	ENSGALG00000015112		only_mm			Up				zf-C2H2	zf-C2H2				No
ENSMUSG00000042729_ENSGALG00000034671	Wdr74	ENSMUSG00000042729	1	ENSGALG00000034671		only_mm			Down									No
ENSMUSG00000026853_ENSGALG00000037443	Crat	ENSMUSG00000026853	2	ENSGALG00000037443		only_mm	Up		Up									No
ENSMUSG00000025995_ENSGALG00000042197	Wdr75	ENSMUSG00000025995	6	ENSGALG00000042197		only_mm			Down									No
ENSMUSG00000040473_ENSGALG00000009026	Cfap69	ENSMUSG00000040473	3	ENSGALG00000009026		only_mm	Up											No
ENSMUSG00000039431_ENSGALG00000036021	Mtmr7	ENSMUSG00000039431	2	ENSGALG00000036021		only_mm			Up									No
ENSMUSG00000039470_ENSGALG00000013655	Zdhhc2	ENSMUSG00000039470	1	ENSGALG00000013655		only_mm	Down											No
ENSMUSG00000022483_ENSGALG00000030712	Col2a1	ENSMUSG00000022483	5	ENSGALG00000030712		only_mm		Up	Up						MGI:88452	Col2a1	ENSMUSG00000022483	Yes	['short radius', 'short radius', 'increased diameter of radius', 'increased diameter of humerus', 'abnormal autopod morphology', 'short femur', 'short femur', 'short femur', 'short femur', 'increased diameter of ulna', 'increased diameter of femur', 'increased diameter of fibula', 'abnormal phalanx morphology', 'short limbs', 'short limbs', 'short limbs', 'short limbs', 'short limbs', 'short limb…
ENSMUSG00000027377_ENSGALG00000023882	Mall	ENSMUSG00000027377	5	ENSGALG00000023882		only_mm		Up	Up									No
ENSMUSG00000037822_ENSGALG00000014321	Smim14	ENSMUSG00000037822	5	ENSGALG00000014321		only_mm		Up	Up									No
ENSMUSG00000032997_ENSGALG00000032915	Chpf	ENSMUSG00000032997	1	ENSGALG00000032915		only_mm	Down		Down						MGI:106576	Chpf	ENSMUSG00000032997	Yes	['short femur', 'abnormal femur morphology', 'short tibia']
ENSMUSG00000027254_ENSGALG00000008425	Map1a	ENSMUSG00000027254	5	ENSGALG00000008425		only_mm		Up										No
ENSMUSG00000054423_ENSGALG00000007268	Cadps	ENSMUSG00000054423	1	ENSGALG00000007268		only_mm	Down		Down									No
ENSMUSG00000049001_ENSGALG00000011962	Ndnf	ENSMUSG00000049001	4	ENSGALG00000011962		only_mm	Down	Up										No
ENSMUSG00000071553_ENSGALG00000008048	Cpa2	ENSMUSG00000071553	3	ENSGALG00000008048		only_mm	Up	Down										No
ENSMUSG00000033705_ENSGALG00000041014	Stard9	ENSMUSG00000033705	5	ENSGALG00000041014		only_mm			Up									No
ENSMUSG00000058006_ENSGALG00000015733	Mdn1	ENSMUSG00000058006	6	ENSGALG00000015733		only_mm		Down	Down									No
ENSMUSG00000020023_ENSGALG00000011320	Tmcc3	ENSMUSG00000020023	5	ENSGALG00000011320		only_mm		Up	Up									No
ENSMUSG00000060636_ENSGALG00000007611	Rpl35a	ENSMUSG00000060636	4	ENSGALG00000007611		only_mm	Down											No
ENSMUSG00000042622_ENSGALG00000012277	Maff	ENSMUSG00000042622	1	ENSGALG00000012277		only_mm	Down		Down				TF_bZIP	TF_bZIP				No
ENSMUSG00000024998_ENSGALG00000039528	Plce1	ENSMUSG00000024998	5	ENSGALG00000039528		only_mm		Up										No
ENSMUSG00000055865_ENSGALG00000026585	Fam19a3	ENSMUSG00000055865	5	ENSGALG00000026585		only_mm		Up	Up									No
ENSMUSG00000022528_ENSGALG00000028015	Hes1	ENSMUSG00000022528	5	ENSGALG00000028015		only_mm			Up				bHLH					No
ENSMUSG00000005514_ENSGALG00000002053	Por	ENSMUSG00000005514	3	ENSGALG00000002053		only_mm	Up								MGI:97744	Por	ENSMUSG00000005514	Yes	['delayed limb development']
ENSMUSG00000006930_ENSGALG00000023847	Hap1	ENSMUSG00000006930	4	ENSGALG00000023847		only_mm	Down	Up										No
ENSMUSG00000033569_ENSGALG00000016176	Adgrb3	ENSMUSG00000033569	4	ENSGALG00000016176		only_mm	Down	Up										No
ENSMUSG00000057541_ENSGALG00000008132	Pus7	ENSMUSG00000057541	6	ENSGALG00000008132		only_mm			Down									No
ENSMUSG00000039232_ENSGALG00000011673	Stx11	ENSMUSG00000039232	5	ENSGALG00000011673		only_mm		Up	Up									No
ENSMUSG00000033307_ENSGALG00000006326	Mif	ENSMUSG00000033307	6	ENSGALG00000006326		only_mm			Down									No
ENSMUSG00000053559_ENSGALG00000039311	Smagp	ENSMUSG00000053559	6	ENSGALG00000039311		only_mm			Down									No
ENSMUSG00000034771_ENSGALG00000033971	Tle2	ENSMUSG00000034771	2	ENSGALG00000033971		only_mm	Up		Up									No
ENSMUSG00000030264_ENSGALG00000044813	Thumpd3	ENSMUSG00000030264	1	ENSGALG00000044813		only_mm	Down		Down									No
ENSMUSG00000039578_ENSGALG00000010392	Ccser1	ENSMUSG00000039578	2	ENSGALG00000010392		only_mm			Up									No
ENSMUSG00000070000_ENSGALG00000037712	Fcho1	ENSMUSG00000070000	5	ENSGALG00000037712		only_mm		Up	Up									No
ENSMUSG00000038375_ENSGALG00000001209	Trp53inp2	ENSMUSG00000038375	2	ENSGALG00000001209		only_mm			Up									No
ENSMUSG00000038967_ENSGALG00000045846	Pdk2	ENSMUSG00000038967	2	ENSGALG00000045846		only_mm	Up		Up									No
ENSMUSG00000098112_ENSGALG00000037929	Bin2	ENSMUSG00000098112	2	ENSGALG00000037929		only_mm	Up		Up									No
ENSMUSG00000018339_ENSGALG00000004521	Gpx3	ENSMUSG00000018339	1	ENSGALG00000004521		only_mm	Down	Down	Down									No
ENSMUSG00000027695_ENSGALG00000009252	Pld1	ENSMUSG00000027695	5	ENSGALG00000009252		only_mm			Up									No
ENSMUSG00000064080_ENSGALG00000005120	Fbln2	ENSMUSG00000064080	2	ENSGALG00000005120		only_mm	Up		Up									No
ENSMUSG00000057897_ENSGALG00000033061	Camk2b	ENSMUSG00000057897	5	ENSGALG00000033061		only_mm	Down	Up	Up									No
ENSMUSG00000033389_ENSGALG00000001311	Arhgap44	ENSMUSG00000033389	5	ENSGALG00000001311		only_mm			Up									No
ENSMUSG00000026999_ENSGALG00000002689	Nup35	ENSMUSG00000026999	3	ENSGALG00000002689		only_mm	Up	Down										No
ENSMUSG00000075334_ENSGALG00000037378	Rprm	ENSMUSG00000075334	5	ENSGALG00000037378		only_mm		Up	Up									No
ENSMUSG00000028549_ENSGALG00000010995	Itgb3bp	ENSMUSG00000028549	6	ENSGALG00000010995		only_mm		Down	Down									No
ENSMUSG00000029001_ENSGALG00000004646	Fbxo44	ENSMUSG00000029001	5	ENSGALG00000004646		only_mm	Down	Up	Up									No
ENSMUSG00000037206_ENSGALG00000021525	Islr	ENSMUSG00000037206	5	ENSGALG00000021525		only_mm	Up	Up	Up						MGI:1349645	Islr	ENSMUSG00000037206	Yes	['long tibia', 'long radius']
ENSMUSG00000028101_ENSGALG00000034042	Pias3	ENSMUSG00000028101	2	ENSGALG00000034042		only_mm			Up				zf-MIZ	zf-MIZ				No
ENSMUSG00000031340_ENSGALG00000020292	Gabre	ENSMUSG00000031340	2	ENSGALG00000020292		only_mm	Up		Up									No
ENSMUSG00000033326_ENSGALG00000010074	Kdm4a	ENSMUSG00000033326	2	ENSGALG00000010074		only_mm			Up									No
ENSMUSG00000020231_ENSGALG00000046150	Dip2a	ENSMUSG00000020231	2	ENSGALG00000046150		only_mm			Up									No
ENSMUSG00000024078_ENSGALG00000010538	Ttc27	ENSMUSG00000024078	6	ENSGALG00000010538		only_mm			Down									No
ENSMUSG00000044533_ENSGALG00000005490	Rps2	ENSMUSG00000044533	6	ENSGALG00000005490		only_mm		Down	Down									No
ENSMUSG00000095930_ENSGALG00000014861	Nim1k	ENSMUSG00000095930	3	ENSGALG00000014861		only_mm	Up	Down										No
ENSMUSG00000046215_ENSGALG00000042256	Rprml	ENSMUSG00000046215	3	ENSGALG00000042256		only_mm	Up	Down										No
ENSMUSG00000097487_ENSGALG00000038129	Ptges3l	ENSMUSG00000097487	1	ENSGALG00000038129		only_mm	Down											No
ENSMUSG00000036169_ENSGALG00000036836	Sostdc1	ENSMUSG00000036169	5	ENSGALG00000036836		only_mm	Up	Up	Up									No
ENSMUSG00000038235_ENSGALG00000045584	F11r	ENSMUSG00000038235	1	ENSGALG00000045584		only_mm	Down		Down									No
ENSMUSG00000018411_ENSGALG00000000625	Mapt	ENSMUSG00000018411	1	ENSGALG00000000625		only_mm	Down		Down									No
ENSMUSG00000035455_ENSGALG00000026363	Fignl1	ENSMUSG00000035455	6	ENSGALG00000026363		only_mm			Down									No
ENSMUSG00000043668_ENSGALG00000034649	Tox3	ENSMUSG00000043668	5	ENSGALG00000034649		only_mm			Up				HMG	HMG				No
ENSMUSG00000013701_ENSGALG00000002089	Timm23	ENSMUSG00000013701	1	ENSGALG00000002089		only_mm			Down									No
ENSMUSG00000042451_ENSGALG00000000164	Mybph	ENSMUSG00000042451	4	ENSGALG00000000164		only_mm	Down	Up										No
ENSMUSG00000033948_ENSGALG00000010221	Zswim5	ENSMUSG00000033948	6	ENSGALG00000010221		only_mm			Down									No
ENSMUSG00000038776_ENSGALG00000009291	Ephx1	ENSMUSG00000038776	4	ENSGALG00000009291		only_mm	Down	Up										No
ENSMUSG00000001588_ENSGALG00000040351	Acap1	ENSMUSG00000001588	6	ENSGALG00000040351		only_mm		Down										No
ENSMUSG00000073481_ENSGALG00000009453	2002-03-01	ENSMUSG00000073481	2	ENSGALG00000009453		only_mm			Up									No
ENSMUSG00000057182_ENSGALG00000011040	Scn3a	ENSMUSG00000057182	2	ENSGALG00000011040		only_mm			Up									No
ENSMUSG00000033762_ENSGALG00000042375	Recql4	ENSMUSG00000033762	6	ENSGALG00000042375		only_mm		Down							MGI:1931028	Recql4	ENSMUSG00000033762	Yes	['preaxial polydactyly', 'abnormal forelimb morphology', 'polyphalangy', 'abnormal limb bone morphology']
ENSMUSG00000035183_ENSGALG00000004885	Slc24a5	ENSMUSG00000035183	1	ENSGALG00000004885		only_mm	Down											No
ENSMUSG00000075318_ENSGALG00000011009	Scn2a	ENSMUSG00000075318	5	ENSGALG00000011009		only_mm		Up	Up									No
ENSMUSG00000025216_ENSGALG00000034189	Lbx1	ENSMUSG00000025216	6	ENSGALG00000034189		only_mm			Down				Homeobox	Homeobox	MGI:104867	Lbx1	ENSMUSG00000025216	Yes	['abnormal forelimb morphology', 'abnormal forelimb morphology', 'abnormal hindlimb morphology', 'abnormal hindlimb morphology']
ENSMUSG00000063229_ENSGALG00000006300	Ldha	ENSMUSG00000063229	1	ENSGALG00000006300		only_mm	Down		Down									No
ENSMUSG00000029322_ENSGALG00000011190	Plac8	ENSMUSG00000029322	1	ENSGALG00000011190		only_mm	Down		Down									No
ENSMUSG00000059602_ENSGALG00000033589	Syn3	ENSMUSG00000059602	2	ENSGALG00000033589		only_mm	Up		Up									No
ENSMUSG00000022831_ENSGALG00000039682	Hcls1	ENSMUSG00000022831	2	ENSGALG00000039682		only_mm	Up		Up									No
ENSMUSG00000040430_ENSGALG00000026816	Pitpnc1	ENSMUSG00000040430	3	ENSGALG00000026816		only_mm	Up											No
ENSMUSG00000073557_ENSGALG00000000336	Ppp1r12b	ENSMUSG00000073557	2	ENSGALG00000000336		only_mm			Up									No
ENSMUSG00000020692_ENSGALG00000004691	Nle1	ENSMUSG00000020692	1	ENSGALG00000004691		only_mm	Down		Down									No
ENSMUSG00000028741_ENSGALG00000003991	Mrto4	ENSMUSG00000028741	6	ENSGALG00000003991		only_mm			Down									No
ENSMUSG00000029570_ENSGALG00000038515	Lfng	ENSMUSG00000029570	5	ENSGALG00000038515		only_mm		Up	Up									No
ENSMUSG00000006777_ENSGALG00000039447	Krt23	ENSMUSG00000006777	1	ENSGALG00000039447		only_mm	Down	Down	Down									No
ENSMUSG00000097993_ENSGALG00000000584	Ptprv	ENSMUSG00000097993	2	ENSGALG00000000584		only_mm			Up									No
ENSMUSG00000054871_ENSGALG00000034326	Tmem158	ENSMUSG00000054871	4	ENSGALG00000034326		only_mm	Down											No
ENSMUSG00000039239_ENSGALG00000009612	Tgfb2	ENSMUSG00000039239	5	ENSGALG00000009612		only_mm		Up	Up						MGI:98726	Tgfb2	ENSMUSG00000039239	Yes	['absent deltoid tuberosity', 'short radius', 'abnormal femur morphology', 'abnormal limb morphology', 'abnormal trochanter morphology', 'small olecranon', 'short ulna', 'abnormal humerus morphology']
ENSMUSG00000051166_ENSGALG00000010639	Eml5	ENSMUSG00000051166	1	ENSGALG00000010639		only_mm	Down		Down									No
ENSMUSG00000000708_ENSGALG00000011278	Kat2b	ENSMUSG00000000708	5	ENSGALG00000011278		only_mm			Up									No
ENSMUSG00000050558_ENSGALG00000008741	Prokr2	ENSMUSG00000050558	5	ENSGALG00000008741		only_mm		Up	Up									No
ENSMUSG00000016763_ENSGALG00000014178	Scube1	ENSMUSG00000016763	3	ENSGALG00000014178		only_mm	Up	Down										No
ENSMUSG00000001998_ENSGALG00000038286	Ap4e1	ENSMUSG00000001998	6	ENSGALG00000038286		only_mm			Down						MGI:1336993	Ap4e1	ENSMUSG00000001998	Yes	['abnormal femur morphology']
ENSMUSG00000058099_ENSGALG00000011872	Nfam1	ENSMUSG00000058099	4	ENSGALG00000011872		only_mm	Down											No
ENSMUSG00000064329_ENSGALG00000010943	Scn1a	ENSMUSG00000064329	5	ENSGALG00000010943		only_mm		Up	Up									No
ENSMUSG00000029436_ENSGALG00000002461	Mmp17	ENSMUSG00000029436	1	ENSGALG00000002461		only_mm			Down									No
ENSMUSG00000022489_ENSGALG00000039022	Pde1b	ENSMUSG00000022489	5	ENSGALG00000039022		only_mm			Up									No
ENSMUSG00000050022_ENSGALG00000004358	Amz1	ENSMUSG00000050022	5	ENSGALG00000004358		only_mm			Up									No
ENSMUSG00000026568_ENSGALG00000015437	Mpc2	ENSMUSG00000026568	2	ENSGALG00000015437		only_mm			Up									No
ENSMUSG00000026414_ENSGALG00000000302	Tnnt2	ENSMUSG00000026414	4	ENSGALG00000000302		only_mm	Down	Up										No
ENSMUSG00000038555_ENSGALG00000017365	Reep2	ENSMUSG00000038555	4	ENSGALG00000017365		only_mm		Up										No
ENSMUSG00000064357_ENSGALG00000041091	mt-Atp6	ENSMUSG00000064357	1	ENSGALG00000041091		only_mm	Down		Down									No
ENSMUSG00000064360_ENSGALG00000030436	mt-Nd3	ENSMUSG00000064360	1	ENSGALG00000030436		only_mm	Down		Down									No
ENSMUSG00000026640_ENSGALG00000001264	Plxna2	ENSMUSG00000026640	1	ENSGALG00000001264		only_mm	Down		Down									No
ENSMUSG00000001348_ENSGALG00000032854	Acp5	ENSMUSG00000001348	3	ENSGALG00000032854		only_mm	Up	Down							MGI:87883	Acp5	ENSMUSG00000001348	Yes	['abnormal tibia morphology', 'club-shaped femur', 'abnormal limb morphology', 'short limbs', 'short limbs']
ENSMUSG00000023988_ENSGALG00000003467	Bysl	ENSMUSG00000023988	6	ENSGALG00000003467		only_mm			Down									No
ENSMUSG00000039234_ENSGALG00000011998	Sec24d	ENSMUSG00000039234	5	ENSGALG00000011998		only_mm		Up	Up									No
ENSMUSG00000028005_ENSGALG00000009361	Gucy1b3	ENSMUSG00000028005	1	ENSGALG00000009361		only_mm	Down											No
ENSMUSG00000037940_ENSGALG00000009880	Inpp4b	ENSMUSG00000037940	2	ENSGALG00000009880		only_mm	Up	Up	Up						MGI:2158925	Inpp4b	ENSMUSG00000037940	Yes	['short femur', 'short humerus', 'short ulna', 'short tibia']
ENSMUSG00000027716_ENSGALG00000011875	Trpc3	ENSMUSG00000027716	1	ENSGALG00000011875		only_mm	Down											No
ENSMUSG00000038060_ENSGALG00000005826	Dlec1	ENSMUSG00000038060	2	ENSGALG00000005826		only_mm	Up		Up									No
ENSMUSG00000029919_ENSGALG00000010402	Hpgds	ENSMUSG00000029919	5	ENSGALG00000010402		only_mm	Up	Up	Up									No
ENSMUSG00000028295_ENSGALG00000015812	Smim8	ENSMUSG00000028295	5	ENSGALG00000015812		only_mm		Up										No
ENSMUSG00000070304_ENSGALG00000021272	Scn2b	ENSMUSG00000070304	6	ENSGALG00000021272		only_mm		Down	Down									No
ENSMUSG00000011179_ENSGALG00000016444	Odc1	ENSMUSG00000011179	6	ENSGALG00000016444		only_mm			Down									No
ENSMUSG00000016984_ENSGALG00000027922	Etaa1	ENSMUSG00000016984	6	ENSGALG00000027922		only_mm			Down									No
ENSMUSG00000041688_ENSGALG00000007952	Amot	ENSMUSG00000041688	2	ENSGALG00000007952		only_mm	Up		Up									No
ENSMUSG00000000305_ENSGALG00000005102	Cdh4	ENSMUSG00000000305	5	ENSGALG00000005102		only_mm		Up	Up									No
ENSMUSG00000053963_ENSGALG00000009219	Stum	ENSMUSG00000053963	4	ENSGALG00000009219		only_mm	Down	Up										No
ENSMUSG00000021270_ENSGALG00000033212	Hsp90aa1	ENSMUSG00000021270	6	ENSGALG00000033212		only_mm		Down	Down									No
ENSMUSG00000042320_ENSGALG00000023113	Prox2	ENSMUSG00000042320	2	ENSGALG00000023113		only_mm			Up				HPD	HPD				No
ENSMUSG00000034059_ENSGALG00000007374	Ypel4	ENSMUSG00000034059	2	ENSGALG00000007374		only_mm	Up		Up									No
ENSMUSG00000050592_ENSGALG00000003789	Fam78a	ENSMUSG00000050592	3	ENSGALG00000003789		only_mm	Up											No
ENSMUSG00000007908_ENSGALG00000016294	Hmgcll1	ENSMUSG00000007908	5	ENSGALG00000016294		only_mm		Up	Up									No
ENSMUSG00000024942_ENSGALG00000041685	Capn1	ENSMUSG00000024942	5	ENSGALG00000041685		only_mm			Up									No
ENSMUSG00000042256_ENSGALG00000016726	Ptchd4	ENSMUSG00000042256	5	ENSGALG00000016726		only_mm		Up	Up									No
ENSMUSG00000022296_ENSGALG00000045617	Baalc	ENSMUSG00000022296	5	ENSGALG00000045617		only_mm	Up	Up	Up									No
ENSMUSG00000037362_ENSGALG00000038364	Nov	ENSMUSG00000037362	5	ENSGALG00000038364		only_mm	Up	Up	Up						MGI:109185	Ccn3	ENSMUSG00000037362	Yes	['long femur', 'hip dislocation', 'hip dislocation', 'abnormal carpal bone morphology', 'abnormal carpal bone morphology', 'fused tarsal bones', 'fused tarsal bones', 'abnormal patella morphology', 'abnormal patella morphology']
ENSMUSG00000047261_ENSGALG00000015089	Gap43	ENSMUSG00000047261	6	ENSGALG00000015089		only_mm		Down	Down									No
ENSMUSG00000036371_ENSGALG00000011229	Serbp1	ENSMUSG00000036371	6	ENSGALG00000011229		only_mm			Down									No
ENSMUSG00000041360_ENSGALG00000010178	Pum3	ENSMUSG00000041360	6	ENSGALG00000010178		only_mm			Down									No
ENSMUSG00000024170_ENSGALG00000009297	Telo2	ENSMUSG00000024170	6	ENSGALG00000009297		only_mm			Down									No
ENSMUSG00000002996_ENSGALG00000008050	Hbp1	ENSMUSG00000002996	2	ENSGALG00000008050		only_mm			Up				HMG	HMG				No
ENSMUSG00000055254_ENSGALG00000012594	Ntrk2	ENSMUSG00000055254	4	ENSGALG00000012594		only_mm	Down	Up										No
ENSMUSG00000047746_ENSGALG00000013999	Fbxo40	ENSMUSG00000047746	6	ENSGALG00000013999		only_mm	Down	Down	Down									No
ENSMUSG00000044468_ENSGALG00000014453	Fam46c	ENSMUSG00000044468	2	ENSGALG00000014453		only_mm	Up		Up									No
ENSMUSG00000037617_ENSGALG00000033254	Spag1	ENSMUSG00000037617	6	ENSGALG00000033254		only_mm			Down									No
ENSMUSG00000026638_ENSGALG00000001405	Irf6	ENSMUSG00000026638	2	ENSGALG00000001405		only_mm	Up		Up				IRF	IRF	MGI:1859211	Irf6	ENSMUSG00000026638	Yes	['abnormal digit morphology', 'abnormal digit development', 'abnormal phalanx morphology', 'short limbs', 'short limbs', 'short limbs', 'syndactyly', 'abnormal forelimb morphology', 'abnormal forelimb morphology', 'fused phalanges', 'abnormal hindlimb morphology']
ENSMUSG00000022752_ENSGALG00000015285	Tomm70a	ENSMUSG00000022752	1	ENSGALG00000015285		only_mm			Down									No
ENSMUSG00000021259_ENSGALG00000011162	Cyp46a1	ENSMUSG00000021259	3	ENSGALG00000011162		only_mm	Up	Down										No
ENSMUSG00000035095_ENSGALG00000016653	Fam167a	ENSMUSG00000035095	1	ENSGALG00000016653		only_mm	Down		Down									No
ENSMUSG00000001911_ENSGALG00000041630	Nfix	ENSMUSG00000001911	5	ENSGALG00000041630		only_mm	Up	Up	Up				CTF/NFI	CTF/NFI				No
ENSMUSG00000021594_ENSGALG00000013063	Srd5a1	ENSMUSG00000021594	2	ENSGALG00000013063		only_mm			Up									No
ENSMUSG00000021048_ENSGALG00000011797	Mthfd1	ENSMUSG00000021048	6	ENSGALG00000011797		only_mm			Down									No
ENSMUSG00000071042_ENSGALG00000010435	Rasgrp3	ENSMUSG00000071042	1	ENSGALG00000010435		only_mm	Down		Down									No
ENSMUSG00000049420_ENSGALG00000002282	Tmem200a	ENSMUSG00000049420	5	ENSGALG00000002282		only_mm		Up	Up									No
ENSMUSG00000014907_ENSGALG00000009496	Naf1	ENSMUSG00000014907	1	ENSGALG00000009496		only_mm	Down		Down									No
ENSMUSG00000026433_ENSGALG00000000712	Rab29	ENSMUSG00000026433	2	ENSGALG00000000712		only_mm	Up		Up									No
ENSMUSG00000038077_ENSGALG00000040681	Kcna6	ENSMUSG00000038077	2	ENSGALG00000040681		only_mm	Up		Up									No
ENSMUSG00000012520_ENSGALG00000014250	Phox2b	ENSMUSG00000012520	1	ENSGALG00000014250		only_mm	Down		Down				Homeobox	Homeobox				No
ENSMUSG00000026435_ENSGALG00000000703	Slc45a3	ENSMUSG00000026435	1	ENSGALG00000000703		only_mm	Down											No
ENSMUSG00000035615_ENSGALG00000023036	Frmpd1	ENSMUSG00000035615	5	ENSGALG00000023036		only_mm		Up	Up									No
ENSMUSG00000022803_ENSGALG00000014988	Popdc2	ENSMUSG00000022803	1	ENSGALG00000014988		only_mm	Down		Down									No
ENSMUSG00000058600_ENSGALG00000029897	Rpl30	ENSMUSG00000058600	6	ENSGALG00000029897		only_mm			Down									No
ENSMUSG00000045211_ENSGALG00000029448	Nudt18	ENSMUSG00000045211	2	ENSGALG00000029448		only_mm	Up		Up									No
ENSMUSG00000027358_ENSGALG00000029301	Bmp2	ENSMUSG00000027358	5	ENSGALG00000029301		only_mm		Up	Up						MGI:88177	Bmp2	ENSMUSG00000027358	Yes	['absent deltoid tuberosity', 'short humerus', 'syndactyly']
ENSMUSG00000031543_ENSGALG00000003594	Ank1	ENSMUSG00000031543	3	ENSGALG00000003594		only_mm	Up											No
ENSMUSG00000050222_ENSGALG00000040007	Il17d	ENSMUSG00000050222	5	ENSGALG00000040007		only_mm	Up	Up	Up									No
ENSMUSG00000031467_ENSGALG00000016329	Agpat5	ENSMUSG00000031467	1	ENSGALG00000016329		only_mm			Down									No
ENSMUSG00000044628_ENSGALG00000008911	Rnf208	ENSMUSG00000044628	5	ENSGALG00000008911		only_mm			Up									No
ENSMUSG00000040354_ENSGALG00000039315	Mars	ENSMUSG00000040354	6	ENSGALG00000039315		only_mm			Down									No
ENSMUSG00000056501_ENSGALG00000008014	Cebpb	ENSMUSG00000056501	1	ENSGALG00000008014		only_mm	Down		Down				TF_bZIP	TF_bZIP				No
ENSMUSG00000039419_ENSGALG00000037004	Cntnap2	ENSMUSG00000039419	3	ENSGALG00000037004		only_mm	Up											No
ENSMUSG00000033769_ENSGALG00000016098	Exoc6b	ENSMUSG00000033769	5	ENSGALG00000016098		only_mm			Up									No
ENSMUSG00000004264_ENSGALG00000014567	Phb2	ENSMUSG00000004264	6	ENSGALG00000014567		only_mm			Down									No
ENSMUSG00000031557_ENSGALG00000003349	Plekha2	ENSMUSG00000031557	1	ENSGALG00000003349		only_mm	Down		Down									No
ENSMUSG00000021149_ENSGALG00000006703	Gtpbp4	ENSMUSG00000021149	6	ENSGALG00000006703		only_mm			Down									No
ENSMUSG00000024565_ENSGALG00000041404	Sall3	ENSMUSG00000024565	3	ENSGALG00000041404		only_mm	Up	Down					zf-C2H2	zf-C2H2				No
ENSMUSG00000030337_ENSGALG00000022955	Vamp1	ENSMUSG00000030337	2	ENSGALG00000022955		only_mm			Up									No
ENSMUSG00000030788_ENSGALG00000029586	Rnf141	ENSMUSG00000030788	1	ENSGALG00000029586		only_mm			Down									No
ENSMUSG00000040276_ENSGALG00000002802	Pacsin1	ENSMUSG00000040276	2	ENSGALG00000002802		only_mm	Up		Up									No
ENSMUSG00000021947_ENSGALG00000017135	Cryl1	ENSMUSG00000021947	5	ENSGALG00000017135		only_mm		Up	Up									No
ENSMUSG00000029121_ENSGALG00000041203	Crmp1	ENSMUSG00000029121	6	ENSGALG00000041203		only_mm	Down	Down	Down									No
ENSMUSG00000069814_ENSGALG00000028283	Ccdc92b	ENSMUSG00000069814	3	ENSGALG00000028283		only_mm	Up											No
ENSMUSG00000058013_ENSGALG00000011476	2011-09-01	ENSMUSG00000058013	6	ENSGALG00000011476		only_mm			Down									No
ENSMUSG00000039384_ENSGALG00000009450	Dusp10	ENSMUSG00000039384	2	ENSGALG00000009450		only_mm			Up									No
ENSMUSG00000044629_ENSGALG00000008757	Cnrip1	ENSMUSG00000044629	1	ENSGALG00000008757		only_mm	Down		Down									No
ENSMUSG00000026709_ENSGALG00000023749	Dars2	ENSMUSG00000026709	6	ENSGALG00000023749		only_mm			Down									No
ENSMUSG00000037446_ENSGALG00000031301	Tulp1	ENSMUSG00000037446	5	ENSGALG00000031301		only_mm		Up	Up				Tub	Tub				No
ENSMUSG00000042213_ENSGALG00000005893	Zfand4	ENSMUSG00000042213	5	ENSGALG00000005893		only_mm			Up									No
ENSMUSG00000020310_ENSGALG00000028341	Madcam1	ENSMUSG00000020310	2	ENSGALG00000028341		only_mm	Up		Up									No
ENSMUSG00000048332_ENSGALG00000017036	Lhfp	ENSMUSG00000048332	2	ENSGALG00000017036		only_mm	Up		Up									No
ENSMUSG00000037419_ENSGALG00000017205	Endod1	ENSMUSG00000037419	2	ENSGALG00000017205		only_mm	Up		Up									No
ENSMUSG00000037325_ENSGALG00000011880	Bbs7	ENSMUSG00000037325	2	ENSGALG00000011880		only_mm			Up									No
ENSMUSG00000068205_ENSGALG00000023773	Macrod2	ENSMUSG00000068205	5	ENSGALG00000023773		only_mm			Up									No
ENSMUSG00000064179_ENSGALG00000029203	Tnnt1	ENSMUSG00000064179	5	ENSGALG00000029203		only_mm	Down	Up	Up									No
ENSMUSG00000032440_ENSGALG00000011442	Tgfbr2	ENSMUSG00000032440	5	ENSGALG00000011442		only_mm			Up									No
ENSMUSG00000044461_ENSGALG00000043035	Shisa2	ENSMUSG00000044461	5	ENSGALG00000043035		only_mm		Up	Up									No
ENSMUSG00000025647_ENSGALG00000004661	Shisa5	ENSMUSG00000025647	5	ENSGALG00000004661		only_mm			Up									No
ENSMUSG00000047992_ENSGALG00000013703	Fam69c	ENSMUSG00000047992	2	ENSGALG00000013703		only_mm	Up	Up	Up									No
ENSMUSG00000038400_ENSGALG00000037780	Pmepa1	ENSMUSG00000038400	2	ENSGALG00000037780		only_mm	Up	Up	Up									No
ENSMUSG00000039747_ENSGALG00000001837	Orai2	ENSMUSG00000039747	5	ENSGALG00000001837		only_mm			Up									No
ENSMUSG00000032076_ENSGALG00000014582	Cadm1	ENSMUSG00000032076	1	ENSGALG00000014582		only_mm	Down		Down									No
ENSMUSG00000028807_ENSGALG00000038896	Zbtb8a	ENSMUSG00000028807	2	ENSGALG00000038896		only_mm	Up		Up				ZBTB	ZBTB				No
ENSMUSG00000041378_ENSGALG00000001621	Cldn5	ENSMUSG00000041378	1	ENSGALG00000001621		only_mm			Down									No
ENSMUSG00000048826_ENSGALG00000011288	Dact2	ENSMUSG00000048826	1	ENSGALG00000011288		only_mm	Down		Down									No
ENSMUSG00000068923_ENSGALG00000014646	Syt11	ENSMUSG00000068923	2	ENSGALG00000014646		only_mm	Up		Up									No
ENSMUSG00000027004_ENSGALG00000002763	Frzb	ENSMUSG00000027004	2	ENSGALG00000002763		only_mm	Up		Up						MGI:892032	Frzb	ENSMUSG00000027004	Yes	['abnormal femur morphology']
ENSMUSG00000063430_ENSGALG00000004849	Wscd2	ENSMUSG00000063430	5	ENSGALG00000004849		only_mm		Up	Up									No
ENSMUSG00000029467_ENSGALG00000032287	Atp2a2	ENSMUSG00000029467	6	ENSGALG00000032287		only_mm			Down									No
ENSMUSG00000072875_ENSGALG00000027091	Gpr27	ENSMUSG00000072875	5	ENSGALG00000027091		only_mm		Up	Up									No
ENSMUSG00000048895_ENSGALG00000041907	Cdk5r1	ENSMUSG00000048895	5	ENSGALG00000041907		only_mm		Up	Up									No
ENSMUSG00000044177_ENSGALG00000007367	Wfikkn2	ENSMUSG00000044177	5	ENSGALG00000007367		only_mm	Up	Up	Up									No
ENSMUSG00000031530_ENSGALG00000011419	Dusp4	ENSMUSG00000031530	6	ENSGALG00000011419		only_mm		Down	Down									No
ENSMUSG00000019814_ENSGALG00000013765	Ltv1	ENSMUSG00000019814	1	ENSGALG00000013765		only_mm	Down		Down									No
ENSMUSG00000046844_ENSGALG00000013225	Vat1l	ENSMUSG00000046844	4	ENSGALG00000013225		only_mm	Down	Up										No
ENSMUSG00000004885_ENSGALG00000029140	Crabp2	ENSMUSG00000004885	3	ENSGALG00000029140		only_mm		Down							MGI:88491	Crabp2	ENSMUSG00000004885	Yes	['polydactyly', 'postaxial polydactyly']
ENSMUSG00000020357_ENSGALG00000005802	Flt4	ENSMUSG00000020357	6	ENSGALG00000005802		only_mm			Down									No
ENSMUSG00000047216_ENSGALG00000013775	Cdh19	ENSMUSG00000047216	4	ENSGALG00000013775		only_mm	Down	Up	Up									No
ENSMUSG00000029752_ENSGALG00000009748	Asns	ENSMUSG00000029752	6	ENSGALG00000009748		only_mm			Down									No
ENSMUSG00000032278_ENSGALG00000008077	Paqr5	ENSMUSG00000032278	5	ENSGALG00000008077		only_mm		Up	Up									No
ENSMUSG00000045555_ENSGALG00000041120	Mettl24	ENSMUSG00000045555	1	ENSGALG00000041120		only_mm	Down		Down									No
ENSMUSG00000028573_ENSGALG00000010879	Fggy	ENSMUSG00000028573	2	ENSGALG00000010879		only_mm	Up		Up									No
ENSMUSG00000003868_ENSGALG00000036359	Ruvbl2	ENSMUSG00000003868	6	ENSGALG00000036359		only_mm			Down									No
ENSMUSG00000026678_ENSGALG00000026572	Rgs5	ENSMUSG00000026678	6	ENSGALG00000026572		only_mm	Down	Down	Down									No
ENSMUSG00000028949_ENSGALG00000043137	Smarcd3	ENSMUSG00000028949	5	ENSGALG00000043137		only_mm		Up	Up									No
ENSMUSG00000052407_ENSGALG00000015103	Ccdc171	ENSMUSG00000052407	5	ENSGALG00000015103		only_mm			Up									No
ENSMUSG00000031402_ENSGALG00000005071	Mpp1	ENSMUSG00000031402	5	ENSGALG00000005071		only_mm			Up									No
ENSMUSG00000074925_ENSGALG00000015113	Ptar1	ENSMUSG00000074925	6	ENSGALG00000015113		only_mm			Down									No
ENSMUSG00000052928_ENSGALG00000035912	Ctif	ENSMUSG00000052928	2	ENSGALG00000035912		only_mm			Up									No
ENSMUSG00000021843_ENSGALG00000012137	Ktn1	ENSMUSG00000021843	6	ENSGALG00000012137		only_mm			Down									No
ENSMUSG00000001768_ENSGALG00000008457	Rin2	ENSMUSG00000001768	5	ENSGALG00000008457		only_mm		Up	Up									No
ENSMUSG00000027831_ENSGALG00000009682	Veph1	ENSMUSG00000027831	5	ENSGALG00000009682		only_mm		Up	Up									No
ENSMUSG00000026193_ENSGALG00000003578	Fn1	ENSMUSG00000026193	2	ENSGALG00000003578		only_mm			Up						MGI:95566	Fn1	ENSMUSG00000026193	Yes	['absent limb buds']
ENSMUSG00000069833_ENSGALG00000041300	Ahnak	ENSMUSG00000069833	5	ENSGALG00000041300		only_mm		Up	Up									No
ENSMUSG00000030276_ENSGALG00000044133	Ttll3	ENSMUSG00000030276	2	ENSGALG00000044133		only_mm	Up		Up									No
ENSMUSG00000030353_ENSGALG00000014342	Tead4	ENSMUSG00000030353	1	ENSGALG00000014342		only_mm	Down						TEA	TEA				No
ENSMUSG00000044948_ENSGALG00000038606	Cfap43	ENSMUSG00000044948	2	ENSGALG00000038606		only_mm			Up									No
ENSMUSG00000049691_ENSGALG00000031859	Nkx3-2	ENSMUSG00000049691	4	ENSGALG00000031859		only_mm	Down	Up					Homeobox	Homeobox				No
ENSMUSG00000021728_ENSGALG00000014877	Emb	ENSMUSG00000021728	3	ENSGALG00000014877		only_mm	Up	Down										No
ENSMUSG00000041836_ENSGALG00000009823	Ptpre	ENSMUSG00000041836	5	ENSGALG00000009823		only_mm		Up	Up						MGI:97813	Ptpre	ENSMUSG00000041836	Yes	['long tibia']
ENSMUSG00000028889_ENSGALG00000029001	Yrdc	ENSMUSG00000028889	1	ENSGALG00000029001		only_mm	Down		Down									No
ENSMUSG00000034361_ENSGALG00000001316	Cpne2	ENSMUSG00000034361	6	ENSGALG00000001316		only_mm			Down									No
ENSMUSG00000026463_ENSGALG00000003601	Atp2b4	ENSMUSG00000026463	2	ENSGALG00000003601		only_mm	Up	Up	Up									No
ENSMUSG00000021595_ENSGALG00000013064	Nsun2	ENSMUSG00000021595	1	ENSGALG00000013064		only_mm	Down		Down						MGI:107252	Nsun2	ENSMUSG00000021595	Yes	['abnormal deltoid tuberosity morphology', 'abnormal humerus morphology', 'abnormal humerus morphology']
ENSMUSG00000009647_ENSGALG00000004355	Mcu	ENSMUSG00000009647	5	ENSGALG00000004355		only_mm			Up									No
ENSMUSG00000025318_ENSGALG00000029424	Jph3	ENSMUSG00000025318	1	ENSGALG00000029424		only_mm	Down											No
ENSMUSG00000030098_ENSGALG00000037545	Grip2	ENSMUSG00000030098	1	ENSGALG00000037545		only_mm	Down		Down									No
ENSMUSG00000026972_ENSGALG00000008475	Arrdc1	ENSMUSG00000026972	5	ENSGALG00000008475		only_mm			Up									No
ENSMUSG00000023926_ENSGALG00000016684	Rhag	ENSMUSG00000023926	3	ENSGALG00000016684		only_mm	Up	Down										No
ENSMUSG00000001786_ENSGALG00000012569	Fbxo7	ENSMUSG00000001786	2	ENSGALG00000012569		only_mm			Up									No
ENSMUSG00000014164_ENSGALG00000039124	Klhl3	ENSMUSG00000014164	2	ENSGALG00000039124		only_mm	Up		Up									No
ENSMUSG00000026170_ENSGALG00000002470	Cyp27a1	ENSMUSG00000026170	6	ENSGALG00000002470		only_mm		Down	Down									No
ENSMUSG00000025209_ENSGALG00000017627	Twnk	ENSMUSG00000025209	6	ENSGALG00000017627		only_mm			Down									No
ENSMUSG00000047842_ENSGALG00000005323	Diras2	ENSMUSG00000047842	1	ENSGALG00000005323		only_mm	Down											No
ENSMUSG00000061816_ENSGALG00000002907	Myl1	ENSMUSG00000061816	5	ENSGALG00000002907		only_mm	Down	Up	Up									No
ENSMUSG00000000094_ENSGALG00000005285	Tbx4	ENSMUSG00000000094	2	ENSGALG00000005285		only_mm	Up		Up				T-box	T-box	MGI:102556	Tbx4	ENSMUSG00000000094	Yes	['oligodactyly', 'abnormal fibula morphology', 'abnormal limb development', 'abnormal limb development', 'short femur', 'short femur', 'short femur', 'short femur', 'small hindlimb buds', 'small hindlimb buds', 'absent femur', 'abnormal digit morphology', 'abnormal autopod morphology', 'short tibia', 'short tibia', 'short fibula', 'short fibula', 'abnormal hindlimb morphology', 'abnormal hindlimb…
ENSMUSG00000001313_ENSGALG00000002804	Rnd2	ENSMUSG00000001313	4	ENSGALG00000002804		only_mm	Down	Up										No
ENSMUSG00000035934_ENSGALG00000043103	Pknox2	ENSMUSG00000035934	4	ENSGALG00000043103		only_mm	Down	Up					Homeobox	Homeobox				No
ENSMUSG00000028645_ENSGALG00000004889	Slc2a1	ENSMUSG00000028645	6	ENSGALG00000004889		only_mm			Down									No
ENSMUSG00000039137_ENSGALG00000038223	Whrn	ENSMUSG00000039137	2	ENSGALG00000038223		only_mm			Up									No
ENSMUSG00000021943_ENSGALG00000005985	Gdf10	ENSMUSG00000021943	5	ENSGALG00000005985		only_mm	Up	Up	Up									No
ENSMUSG00000030946_ENSGALG00000030925	Lhpp	ENSMUSG00000030946	6	ENSGALG00000030925		only_mm			Down									No
ENSMUSG00000041506_ENSGALG00000043359	Rrp9	ENSMUSG00000041506	1	ENSGALG00000043359		only_mm	Down		Down									No
ENSMUSG00000018848_ENSGALG00000001850	Rars	ENSMUSG00000018848	6	ENSGALG00000001850		only_mm			Down									No
ENSMUSG00000028108_ENSGALG00000039028	Ecm1	ENSMUSG00000028108	6	ENSGALG00000039028		only_mm	Down		Down									No
ENSMUSG00000021130_ENSGALG00000009452	Galnt16	ENSMUSG00000021130	4	ENSGALG00000009452		only_mm		Up										No
ENSMUSG00000031207_ENSGALG00000039615	Msn	ENSMUSG00000031207	6	ENSGALG00000039615		only_mm			Down									No
ENSMUSG00000027188_ENSGALG00000007886	Pamr1	ENSMUSG00000027188	5	ENSGALG00000007886		only_mm		Up	Up									No
ENSMUSG00000004231_ENSGALG00000005689	Pax2	ENSMUSG00000004231	1	ENSGALG00000005689		only_mm	Down		Down				PAX	PAX				No
ENSMUSG00000035476_ENSGALG00000016284	Tab3	ENSMUSG00000035476	6	ENSGALG00000016284		only_mm			Down									No
ENSMUSG00000036427_ENSGALG00000004956	Gpi1	ENSMUSG00000036427	6	ENSGALG00000004956		only_mm			Down									No
ENSMUSG00000044071_ENSGALG00000019361	Fam19a2	ENSMUSG00000044071	4	ENSGALG00000019361		only_mm	Down	Up										No
ENSMUSG00000049866_ENSGALG00000021021	Arl4c	ENSMUSG00000049866	1	ENSGALG00000021021		only_mm	Down		Down									No
ENSMUSG00000026576_ENSGALG00000015233	Atp1b1	ENSMUSG00000026576	1	ENSGALG00000015233		only_mm	Down		Down									No
ENSMUSG00000039713_ENSGALG00000027476	Plekhg5	ENSMUSG00000039713	2	ENSGALG00000027476		only_mm			Up									No
ENSMUSG00000042808_ENSGALG00000042031	Gpx2	ENSMUSG00000042808	3	ENSGALG00000042031		only_mm	Up	Down										No
ENSMUSG00000036053_ENSGALG00000012525	Fmnl2	ENSMUSG00000036053	2	ENSGALG00000012525		only_mm			Up						MGI:1918659	Fmnl2	ENSMUSG00000036053	Yes	['short tibia']
ENSMUSG00000075324_ENSGALG00000011069	Fign	ENSMUSG00000075324	6	ENSGALG00000011069		only_mm		Down	Down						MGI:1890647	Fign	ENSMUSG00000075324	Yes	['polydactyly', 'fused tarsal bones', 'hip dislocation']
ENSMUSG00000025429_ENSGALG00000040136	Pstpip2	ENSMUSG00000025429	2	ENSGALG00000040136		only_mm	Up		Up						MGI:1335088	Pstpip2	ENSMUSG00000025429	Yes	['abnormal autopod morphology', 'abnormal autopod morphology', 'abnormal autopod morphology', 'enlarged hind paws', 'abnormal digit morphology', 'abnormal phalanx morphology']
ENSMUSG00000020894_ENSGALG00000043621	Vamp2	ENSMUSG00000020894	5	ENSGALG00000043621		only_mm			Up									No
ENSMUSG00000022309_ENSGALG00000029983	Angpt1	ENSMUSG00000022309	1	ENSGALG00000029983		only_mm	Down		Down									No
ENSMUSG00000062184_ENSGALG00000034250	Hs6st2	ENSMUSG00000062184	1	ENSGALG00000034250		only_mm	Down											No
ENSMUSG00000059901_ENSGALG00000039219	Adamts14	ENSMUSG00000059901	4	ENSGALG00000039219		only_mm	Down	Up										No
ENSMUSG00000020647_ENSGALG00000016617	Ncoa1	ENSMUSG00000020647	5	ENSGALG00000016617		only_mm	Up	Up	Up				bHLH	bHLH				No
ENSMUSG00000026839_ENSGALG00000045427	Upp2	ENSMUSG00000026839	2	ENSGALG00000045427		only_mm	Up		Up									No
ENSMUSG00000034875_ENSGALG00000029498	Nudt19	ENSMUSG00000034875	1	ENSGALG00000029498		only_mm	Down		Down									No
ENSMUSG00000041920_ENSGALG00000004162	Slc16a6	ENSMUSG00000041920	6	ENSGALG00000004162		only_mm	Down		Down									No
ENSMUSG00000049411_ENSGALG00000035384	Tmem241	ENSMUSG00000049411	5	ENSGALG00000035384		only_mm			Up									No
ENSMUSG00000020159_ENSGALG00000002152	Gabrp	ENSMUSG00000020159	5	ENSGALG00000002152		only_mm	Up	Up	Up									No
ENSMUSG00000000126_ENSGALG00000005401	Wnt9a	ENSMUSG00000000126	5	ENSGALG00000005401		only_mm		Up	Up									No
ENSMUSG00000028318_ENSGALG00000005395	Polr1e	ENSMUSG00000028318	1	ENSGALG00000005395		only_mm			Down									No
ENSMUSG00000072214_ENSGALG00000001688	2005-09-01	ENSMUSG00000072214	2	ENSGALG00000001688		only_mm	Up		Up									No
ENSMUSG00000049502_ENSGALG00000012075	Dtx3l	ENSMUSG00000049502	2	ENSGALG00000012075		only_mm	Up		Up									No
ENSMUSG00000040624_ENSGALG00000012395	Plekhg1	ENSMUSG00000040624	5	ENSGALG00000012395		only_mm		Up	Up									No
ENSMUSG00000056043_ENSGALG00000004675	Rgs9bp	ENSMUSG00000056043	1	ENSGALG00000004675		only_mm	Down		Down									No
ENSMUSG00000019880_ENSGALG00000042607	Rspo3	ENSMUSG00000019880	2	ENSGALG00000042607		only_mm	Up		Up						MGI:1920030	Rspo3	ENSMUSG00000019880	Yes	['short limbs']
ENSMUSG00000005949_ENSGALG00000004628	Ctns	ENSMUSG00000005949	2	ENSGALG00000004628		only_mm			Up									No
ENSMUSG00000028341_ENSGALG00000013568	Nr4a3	ENSMUSG00000028341	5	ENSGALG00000013568		only_mm	Up	Up	Up				NGFIB-like	NGFIB-like				No
ENSMUSG00000021485_ENSGALG00000046263	Mxd3	ENSMUSG00000021485	2	ENSGALG00000046263		only_mm	Up		Up				bHLH					No
ENSMUSG00000031700_ENSGALG00000033338	Gpt2	ENSMUSG00000031700	3	ENSGALG00000033338		only_mm	Up		Up									No
ENSMUSG00000035407_ENSGALG00000010953	Kank4	ENSMUSG00000035407	3	ENSGALG00000010953		only_mm	Up		Up									No
ENSMUSG00000030790_ENSGALG00000046593	Adm	ENSMUSG00000030790	1	ENSGALG00000046593		only_mm	Down		Down									No
ENSMUSG00000022488_ENSGALG00000035386	Nckap1l	ENSMUSG00000022488	2	ENSGALG00000035386		only_mm	Up		Up									No
ENSMUSG00000029337_ENSGALG00000045521	Fgf5	ENSMUSG00000029337	1	ENSGALG00000045521		only_mm	Down		Down									No
ENSMUSG00000026686_ENSGALG00000003424	Lmx1a	ENSMUSG00000026686	3	ENSGALG00000003424		only_mm	Up						Homeobox	Homeobox				No
ENSMUSG00000038286_ENSGALG00000029659	Bphl	ENSMUSG00000038286	5	ENSGALG00000029659		only_mm			Up									No
ENSMUSG00000019975_ENSGALG00000026284	Ikbip	ENSMUSG00000019975	5	ENSGALG00000026284		only_mm		Up										No
ENSMUSG00000050931_ENSGALG00000010535	Sgms2	ENSMUSG00000050931	2	ENSGALG00000010535		only_mm	Up		Up									No
ENSMUSG00000061393_ENSGALG00000006158	Acvr2b	ENSMUSG00000061393	6	ENSGALG00000006158		only_mm			Down									No
ENSMUSG00000033902_ENSGALG00000008692	Mapkbp1	ENSMUSG00000033902	2	ENSGALG00000008692		only_mm			Up									No
ENSMUSG00000027457_ENSGALG00000037274	Snph	ENSMUSG00000027457	1	ENSGALG00000037274		only_mm	Down		Down									No
ENSMUSG00000063297_ENSGALG00000030151	Luzp2	ENSMUSG00000063297	5	ENSGALG00000030151		only_mm		Up	Up									No
ENSMUSG00000004933_ENSGALG00000000736	Matk	ENSMUSG00000004933	5	ENSGALG00000000736		only_mm		Up	Up									No
ENSMUSG00000032902_ENSGALG00000001717	Slc16a1	ENSMUSG00000032902	1	ENSGALG00000001717		only_mm			Down									No
ENSMUSG00000026728_ENSGALG00000008677	Vim	ENSMUSG00000026728	5	ENSGALG00000008677		only_mm		Up										No
ENSMUSG00000044646_ENSGALG00000033408	Zbtb7c	ENSMUSG00000044646	1	ENSGALG00000033408		only_mm	Down	Up	Down				ZBTB	ZBTB				No
ENSMUSG00000041313_ENSGALG00000017085	Slc7a1	ENSMUSG00000041313	1	ENSGALG00000017085		only_mm	Down		Down									No
ENSMUSG00000008153_ENSGALG00000014674	Clstn3	ENSMUSG00000008153	5	ENSGALG00000014674		only_mm		Up	Up									No
ENSMUSG00000026020_ENSGALG00000008454	Nop58	ENSMUSG00000026020	1	ENSGALG00000008454		only_mm			Down									No
ENSMUSG00000022197_ENSGALG00000002854	Pdzd2	ENSMUSG00000022197	5	ENSGALG00000002854		only_mm	Up	Up	Up									No
ENSMUSG00000034449_ENSGALG00000005403	Dhrs11	ENSMUSG00000034449	3	ENSGALG00000005403		only_mm	Up	Down										No
ENSMUSG00000017132_ENSGALG00000007093	Cyth1	ENSMUSG00000017132	2	ENSGALG00000007093		only_mm			Up									No
ENSMUSG00000037348_ENSGALG00000009680	Paqr7	ENSMUSG00000037348	5	ENSGALG00000009680		only_mm		Up	Up									No
ENSMUSG00000033207_ENSGALG00000015115	Mamdc2	ENSMUSG00000033207	3	ENSGALG00000015115		only_mm	Up	Down										No
ENSMUSG00000030421_ENSGALG00000004506	Uri1	ENSMUSG00000030421	1	ENSGALG00000004506		only_mm			Down									No
ENSMUSG00000007817_ENSGALG00000004850	Zmiz1	ENSMUSG00000007817	2	ENSGALG00000004850		only_mm			Up				zf-MIZ	zf-MIZ				No
ENSMUSG00000026768_ENSGALG00000008747	Itga8	ENSMUSG00000026768	2	ENSGALG00000008747		only_mm			Up									No
ENSMUSG00000030074_ENSGALG00000007804	Gxylt2	ENSMUSG00000030074	5	ENSGALG00000007804		only_mm	Up	Up	Up									No
ENSMUSG00000026519_ENSGALG00000009275	Tmem63a	ENSMUSG00000026519	5	ENSGALG00000009275		only_mm	Up	Up	Up									No
ENSMUSG00000041696_ENSGALG00000007349	Rasl12	ENSMUSG00000041696	5	ENSGALG00000007349		only_mm		Up	Up									No
ENSMUSG00000035509_ENSGALG00000006327	Fbxl21	ENSMUSG00000035509	5	ENSGALG00000006327		only_mm		Up	Up									No
ENSMUSG00000022371_ENSGALG00000037675	Col14a1	ENSMUSG00000022371	1	ENSGALG00000037675		only_mm	Down	Up	Down									No
ENSMUSG00000028412_ENSGALG00000015439	Slc44a1	ENSMUSG00000028412	5	ENSGALG00000015439		only_mm			Up									No
ENSMUSG00000038729_ENSGALG00000015656	Akap2	ENSMUSG00000038729	2	ENSGALG00000015656		only_mm	Up		Up									No
ENSMUSG00000042284_ENSGALG00000014891	Itga1	ENSMUSG00000042284	6	ENSGALG00000014891		only_mm		Down										No
ENSMUSG00000038963_ENSGALG00000005460	Slco4a1	ENSMUSG00000038963	5	ENSGALG00000005460		only_mm		Up	Up									No
ENSMUSG00000024981_ENSGALG00000008840	Acsl5	ENSMUSG00000024981	6	ENSGALG00000008840		only_mm			Down									No
ENSMUSG00000026383_ENSGALG00000011605	Epb41l5	ENSMUSG00000026383	6	ENSGALG00000011605		only_mm			Down									No
ENSMUSG00000050917_ENSGALG00000007562	Fgf4	ENSMUSG00000050917	3	ENSGALG00000007562		only_mm	Up	Down							MGI:95518	Fgf4	ENSMUSG00000050917	Yes	['abnormal digit development', 'abnormal limb development', 'abnormal calcaneum morphology', 'broad limb buds', 'polysyndactyly', 'fused tarsal bones']
ENSMUSG00000035699_ENSGALG00000007478	Slc51a	ENSMUSG00000035699	1	ENSGALG00000007478		only_mm	Down		Down									No
ENSMUSG00000013419_ENSGALG00000005287	Zfp651	ENSMUSG00000013419	5	ENSGALG00000005287		only_mm			Up				ZBTB	zf-C2H2				No
ENSMUSG00000042348_ENSGALG00000014911	Arl15	ENSMUSG00000042348	2	ENSGALG00000014911		only_mm			Up									No
ENSMUSG00000010760_ENSGALG00000032687	Phlda2	ENSMUSG00000010760	5	ENSGALG00000032687		only_mm	Down	Up	Up									No
ENSMUSG00000028211_ENSGALG00000041353	Trp53inp1	ENSMUSG00000028211	2	ENSGALG00000041353		only_mm	Up		Up									No
ENSMUSG00000028896_ENSGALG00000030097	Rcc1	ENSMUSG00000028896	6	ENSGALG00000030097		only_mm			Down									No
ENSMUSG00000059588_ENSGALG00000002632	Calcrl	ENSMUSG00000059588	6	ENSGALG00000002632		only_mm			Down									No
ENSMUSG00000029223_ENSGALG00000014261	Uchl1	ENSMUSG00000029223	5	ENSGALG00000014261		only_mm		Up	Up						MGI:103149	Uchl1	ENSMUSG00000029223	Yes	['abnormal hindlimb morphology']
ENSMUSG00000030220_ENSGALG00000011738	Arhgdib	ENSMUSG00000030220	5	ENSGALG00000011738		only_mm			Up									No
ENSMUSG00000003534_ENSGALG00000008616	Ddr1	ENSMUSG00000003534	5	ENSGALG00000008616		only_mm		Up	Up									No
ENSMUSG00000061576_ENSGALG00000041791	Dpp6	ENSMUSG00000061576	4	ENSGALG00000041791		only_mm	Down	Up	Up									No
ENSMUSG00000032816_ENSGALG00000007410	Igdcc4	ENSMUSG00000032816	5	ENSGALG00000007410		only_mm			Up									No
ENSMUSG00000056222_ENSGALG00000006258	Spock1	ENSMUSG00000056222	5	ENSGALG00000006258		only_mm		Up	Up									No
ENSMUSG00000038507_ENSGALG00000046187	Parp12	ENSMUSG00000038507	5	ENSGALG00000046187		only_mm		Up	Up				Others					No
ENSMUSG00000026494_ENSGALG00000010664	Kif26b	ENSMUSG00000026494	2	ENSGALG00000010664		only_mm	Up		Up									No
ENSMUSG00000028527_ENSGALG00000011035	Ak4	ENSMUSG00000028527	1	ENSGALG00000011035		only_mm	Down	Down	Down									No
ENSMUSG00000019763_ENSGALG00000012968	Rmnd1	ENSMUSG00000019763	3	ENSGALG00000012968		only_mm		Down										No
ENSMUSG00000022394_ENSGALG00000011976	L3mbtl2	ENSMUSG00000022394	6	ENSGALG00000011976		only_mm			Down									No
ENSMUSG00000029189_ENSGALG00000039549	Sel1l3	ENSMUSG00000029189	1	ENSGALG00000039549		only_mm	Down											No
ENSMUSG00000027386_ENSGALG00000046358	Fbln7	ENSMUSG00000027386	5	ENSGALG00000046358		only_mm			Up									No
ENSMUSG00000030217_ENSGALG00000011742	Art4	ENSMUSG00000030217	3	ENSGALG00000011742		only_mm	Up											No
ENSMUSG00000020020_ENSGALG00000011400	Usp44	ENSMUSG00000020020	1	ENSGALG00000011400		only_mm	Down		Down									No
ENSMUSG00000067438_ENSGALG00000042062	Hmx1	ENSMUSG00000067438	5	ENSGALG00000042062		only_mm		Up	Up				Homeobox	Homeobox				No
ENSMUSG00000053062_ENSGALG00000015746	Jam2	ENSMUSG00000053062	4	ENSGALG00000015746		only_mm	Down	Up										No
ENSMUSG00000028717_ENSGALG00000023296	Tal1	ENSMUSG00000028717	3	ENSGALG00000023296		only_mm		Down					bHLH	bHLH				No
ENSMUSG00000020847_ENSGALG00000037314	Rph3al	ENSMUSG00000020847	5	ENSGALG00000037314		only_mm	Up	Up	Up									No
ENSMUSG00000039942_ENSGALG00000014824	Ptger4	ENSMUSG00000039942	2	ENSGALG00000014824		only_mm	Up		Up									No
ENSMUSG00000021838_ENSGALG00000041790	Samd4	ENSMUSG00000021838	5	ENSGALG00000041790		only_mm			Up									No
ENSMUSG00000040263_ENSGALG00000037315	Klhdc4	ENSMUSG00000040263	1	ENSGALG00000037315		only_mm	Down											No
ENSMUSG00000001674_ENSGALG00000012147	Ddx18	ENSMUSG00000001674	6	ENSGALG00000012147		only_mm			Down									No
ENSMUSG00000020173_ENSGALG00000013102	Cobl	ENSMUSG00000020173	4	ENSGALG00000013102		only_mm	Down	Up										No
ENSMUSG00000059439_ENSGALG00000005295	Bcas3	ENSMUSG00000059439	2	ENSGALG00000005295		only_mm			Up									No
ENSMUSG00000026828_ENSGALG00000012544	Galnt5	ENSMUSG00000026828	2	ENSGALG00000012544		only_mm	Up		Up									No
ENSMUSG00000045287_ENSGALG00000021589	Rtn4rl1	ENSMUSG00000045287	3	ENSGALG00000021589		only_mm	Up		Up									No
ENSMUSG00000033033_ENSGALG00000008270	Calhm2	ENSMUSG00000033033	5	ENSGALG00000008270		only_mm		Up	Up									No
ENSMUSG00000020598_ENSGALG00000009514	Nrcam	ENSMUSG00000020598	1	ENSGALG00000009514		only_mm	Down		Down									No
ENSMUSG00000049303_ENSGALG00000004306	Syt12	ENSMUSG00000049303	1	ENSGALG00000004306		only_mm	Down		Down									No
ENSMUSG00000032092_ENSGALG00000007412	Mpzl2	ENSMUSG00000032092	2	ENSGALG00000007412		only_mm			Up						MGI:1289160	Mpzl2	ENSMUSG00000032092	Yes	['long tibia']
ENSMUSG00000054277_ENSGALG00000014140	Arfgap3	ENSMUSG00000054277	2	ENSGALG00000014140		only_mm			Up									No
ENSMUSG00000024347_ENSGALG00000030836	Psd2	ENSMUSG00000024347	6	ENSGALG00000030836		only_mm	Down	Down	Down									No
ENSMUSG00000050840_ENSGALG00000012906	Cdh20	ENSMUSG00000050840	1	ENSGALG00000012906		only_mm	Down		Down									No
ENSMUSG00000022665_ENSGALG00000015193	Ccdc80	ENSMUSG00000022665	5	ENSGALG00000015193		only_mm		Up	Up									No
ENSMUSG00000001507_ENSGALG00000032702	Itga3	ENSMUSG00000001507	1	ENSGALG00000032702		only_mm	Down		Down									No
ENSMUSG00000071715_ENSGALG00000038141	Ncf4	ENSMUSG00000071715	2	ENSGALG00000038141		only_mm	Up		Up									No
ENSMUSG00000089809_ENSGALG00000010903	Rasgef1b	ENSMUSG00000089809	2	ENSGALG00000010903		only_mm	Up		Up									No
ENSMUSG00000044921_ENSGALG00000027633	Rassf9	ENSMUSG00000044921	3	ENSGALG00000027633		only_mm	Up		Up									No
ENSMUSG00000040848_ENSGALG00000019228	Sft2d2	ENSMUSG00000040848	5	ENSGALG00000019228		only_mm			Up									No
ENSMUSG00000062380_ENSGALG00000000059	Tubb3	ENSMUSG00000062380	4	ENSGALG00000000059		only_mm	Down	Up										No
ENSMUSG00000027276_ENSGALG00000009020	Jag1	ENSMUSG00000027276	5	ENSGALG00000009020		only_mm		Up	Up									No
ENSMUSG00000045991_ENSGALG00000035751	Onecut2	ENSMUSG00000045991	1	ENSGALG00000035751		only_mm	Down		Down				CUT	CUT				No
ENSMUSG00000027416_ENSGALG00000008732	Otor	ENSMUSG00000027416	5	ENSGALG00000008732		only_mm		Up	Up									No
ENSMUSG00000028583_ENSGALG00000030096	Pdpn	ENSMUSG00000028583	5	ENSGALG00000030096		only_mm		Up	Up									No
ENSMUSG00000068079_ENSGALG00000026276	Tcf15	ENSMUSG00000068079	6	ENSGALG00000026276		only_mm		Down	Down				bHLH	bHLH				No
ENSMUSG00000038042_ENSGALG00000005128	Ptpdc1	ENSMUSG00000038042	2	ENSGALG00000005128		only_mm	Up		Up									No
ENSMUSG00000049521_ENSGALG00000038556	Cdc42ep1	ENSMUSG00000049521	1	ENSGALG00000038556		only_mm	Down		Down									No
ENSMUSG00000034460_ENSGALG00000017389	Six4	ENSMUSG00000034460	2	ENSGALG00000017389		only_mm	Up		Up				Homeobox	Homeobox				No
ENSMUSG00000043885_ENSGALG00000017227	Slc36a4	ENSMUSG00000043885	2	ENSGALG00000017227		only_mm			Up									No
ENSMUSG00000014668_ENSGALG00000002180	Chfr	ENSMUSG00000014668	6	ENSGALG00000002180		only_mm			Down									No
ENSMUSG00000039763_ENSGALG00000037414	Dnajc28	ENSMUSG00000039763	2	ENSGALG00000037414		only_mm	Up		Up									No
ENSMUSG00000027579_ENSGALG00000005852	Srms	ENSMUSG00000027579	1	ENSGALG00000005852		only_mm	Down		Down									No
ENSMUSG00000040537_ENSGALG00000008976	Adam22	ENSMUSG00000040537	2	ENSGALG00000008976		only_mm	Up		Up									No
ENSMUSG00000079022_ENSGALG00000038022	Col22a1	ENSMUSG00000079022	6	ENSGALG00000038022		only_mm			Down									No
ENSMUSG00000042351_ENSGALG00000012056	Grap2	ENSMUSG00000042351	3	ENSGALG00000012056		only_mm	Up		Up									No
ENSMUSG00000026792_ENSGALG00000008819	Lrsam1	ENSMUSG00000026792	5	ENSGALG00000008819		only_mm			Up									No
ENSMUSG00000004530_ENSGALG00000004901	Coro1c	ENSMUSG00000004530	1	ENSGALG00000004901		only_mm			Down									No
ENSMUSG00000038845_ENSGALG00000038604	Phb	ENSMUSG00000038845	1	ENSGALG00000038604		only_mm	Down		Down				Others	Others				No
ENSMUSG00000001870_ENSGALG00000010448	Ltbp1	ENSMUSG00000001870	5	ENSGALG00000010448		only_mm		Up	Up						MGI:109151	Ltbp1	ENSMUSG00000001870	Yes	['abnormal radius morphology', 'abnormal ulna morphology']
ENSMUSG00000019944_ENSGALG00000003073	Rhobtb1	ENSMUSG00000019944	5	ENSGALG00000003073		only_mm		Up	Up									No
ENSMUSG00000050147_ENSGALG00000044485	F2rl3	ENSMUSG00000050147	1	ENSGALG00000044485		only_mm			Down									No
ENSMUSG00000074934_ENSGALG00000009724	Grem1	ENSMUSG00000074934	3	ENSGALG00000009724		only_mm	Up		Up						MGI:1344337	Grem1	ENSMUSG00000074934	Yes	['abnormal tibia morphology', 'abnormal digit morphology', 'abnormal digit morphology', 'oligodactyly', 'oligodactyly', 'oligodactyly', 'abnormal limb development', 'polydactyly', 'abnormal limb mesenchyme morphology', 'abnormal fibula morphology', 'abnormal hindlimb morphology', 'fused metacarpal bones', 'abnormal limb bud morphology', 'fused radius and ulna', 'abnormal forelimb morphology', 'sy…
ENSMUSG00000027076_ENSGALG00000004845	Timm10	ENSMUSG00000027076	1	ENSGALG00000004845		only_mm	Down		Down									No
ENSMUSG00000056602_ENSGALG00000017075	Fry	ENSMUSG00000056602	2	ENSGALG00000017075		only_mm	Up	Up	Up									No
ENSMUSG00000020641_ENSGALG00000016400	Rsad2	ENSMUSG00000020641	2	ENSGALG00000016400		only_mm	Up		Up									No
ENSMUSG00000020034_ENSGALG00000012658	Tcp11l2	ENSMUSG00000020034	5	ENSGALG00000012658		only_mm		Up	Up									No
ENSMUSG00000070305_ENSGALG00000021271	Mpzl3	ENSMUSG00000070305	6	ENSGALG00000021271		only_mm		Down	Down									No
ENSMUSG00000047446_ENSGALG00000027757	Arl4a	ENSMUSG00000047446	5	ENSGALG00000027757		only_mm		Up	Up									No
ENSMUSG00000029830_ENSGALG00000012812	Svopl	ENSMUSG00000029830	3	ENSGALG00000012812		only_mm	Up											No
ENSMUSG00000092009_ENSGALG00000015358	Myh15	ENSMUSG00000092009	2	ENSGALG00000015358		only_mm	Up	Up	Up									No
ENSMUSG00000062760_ENSGALG00000036598	1810041L15Rik	ENSMUSG00000062760	1	ENSGALG00000036598		only_mm	Down	Up										No
ENSMUSG00000006494_ENSGALG00000013235	Pdk1	ENSMUSG00000006494	1	ENSGALG00000013235		only_mm	Down		Down									No
ENSMUSG00000024079_ENSGALG00000010560	Eif2ak2	ENSMUSG00000024079	2	ENSGALG00000010560		only_mm			Up									No
ENSMUSG00000096210_ENSGALG00000044240	H1f0	ENSMUSG00000096210	5	ENSGALG00000044240		only_mm			Up									No
ENSMUSG00000027855_ENSGALG00000002511	Sycp1	ENSMUSG00000027855	6	ENSGALG00000002511		only_mm		Down	Down									No
ENSMUSG00000026589_ENSGALG00000004424	Sec16b	ENSMUSG00000026589	4	ENSGALG00000004424		only_mm	Down	Up										No
ENSMUSG00000041057_ENSGALG00000032529	Wdr43	ENSMUSG00000041057	6	ENSGALG00000032529		only_mm			Down									No
ENSMUSG00000025478_ENSGALG00000010490	Dpysl4	ENSMUSG00000025478	5	ENSGALG00000010490		only_mm			Up									No
ENSMUSG00000025962_ENSGALG00000008529	Fastkd2	ENSMUSG00000025962	6	ENSGALG00000008529		only_mm			Down									No
ENSMUSG00000068115_ENSGALG00000023506	Ninl	ENSMUSG00000068115	6	ENSGALG00000023506		only_mm		Down	Down									No
ENSMUSG00000026042_ENSGALG00000031112	Col5a2	ENSMUSG00000026042	2	ENSGALG00000031112		only_mm	Up		Up									No
ENSMUSG00000028251_ENSGALG00000015468	Tstd3	ENSMUSG00000028251	1	ENSGALG00000015468		only_mm			Down									No
ENSMUSG00000036402_ENSGALG00000026591	Gng12	ENSMUSG00000036402	1	ENSGALG00000026591		only_mm			Down									No
ENSMUSG00000031162_ENSGALG00000032491	Gata1	ENSMUSG00000031162	3	ENSGALG00000032491		only_mm		Down					zf-GATA	zf-GATA				No
ENSMUSG00000044951_ENSGALG00000012845	Mylk4	ENSMUSG00000044951	5	ENSGALG00000012845		only_mm		Up	Up									No
ENSMUSG00000055723_ENSGALG00000005998	Rras2	ENSMUSG00000055723	6	ENSGALG00000005998		only_mm			Down									No
ENSMUSG00000068036_ENSGALG00000011329	Afdn	ENSMUSG00000068036	6	ENSGALG00000011329		only_mm			Down									No
ENSMUSG00000033007_ENSGALG00000011250	Asic4	ENSMUSG00000033007	1	ENSGALG00000011250		only_mm	Down		Down									No
ENSMUSG00000041439_ENSGALG00000041884	Mfsd6	ENSMUSG00000041439	5	ENSGALG00000041884		only_mm		Up										No
ENSMUSG00000033170_ENSGALG00000042365	Card10	ENSMUSG00000033170	6	ENSGALG00000042365		only_mm			Down									No
ENSMUSG00000030035_ENSGALG00000037487	Wbp1	ENSMUSG00000030035	2	ENSGALG00000037487		only_mm			Up									No
ENSMUSG00000024990_ENSGALG00000006629	Rbp4	ENSMUSG00000024990	2	ENSGALG00000006629		only_mm			Up									No
ENSMUSG00000027859_ENSGALG00000002556	Ngf	ENSMUSG00000027859	5	ENSGALG00000002556		only_mm	Up	Up	Up									No
ENSMUSG00000018387_ENSGALG00000007080	Shroom1	ENSMUSG00000018387	5	ENSGALG00000007080		only_mm	Up	Up	Up									No
ENSMUSG00000036273_ENSGALG00000007161	Lrrk2	ENSMUSG00000036273	1	ENSGALG00000007161		only_mm	Down											No
ENSMUSG00000060038_ENSGALG00000040259	Dhps	ENSMUSG00000060038	6	ENSGALG00000040259		only_mm			Down									No
ENSMUSG00000027820_ENSGALG00000010331	Mme	ENSMUSG00000027820	2	ENSGALG00000010331		only_mm	Up		Up									No
ENSMUSG00000032033_ENSGALG00000029382	Barx2	ENSMUSG00000032033	2	ENSGALG00000029382		only_mm	Up		Up				Homeobox	Homeobox				No
ENSMUSG00000024534_ENSGALG00000005330	Sncaip	ENSMUSG00000024534	5	ENSGALG00000005330		only_mm		Up	Up									No
ENSMUSG00000040896_ENSGALG00000001512	Kcnd3	ENSMUSG00000040896	1	ENSGALG00000001512		only_mm	Down		Down									No
ENSMUSG00000044927_ENSGALG00000037991	H1fx	ENSMUSG00000044927	2	ENSGALG00000037991		only_mm	Up		Up									No
ENSMUSG00000050761_ENSGALG00000021529	Gp1bb	ENSMUSG00000050761	5	ENSGALG00000021529		only_mm			Up									No
ENSMUSG00000052942_ENSGALG00000010180	Glis3	ENSMUSG00000052942	2	ENSGALG00000010180		only_mm	Up		Up				zf-C2H2	zf-C2H2				No
ENSMUSG00000038916_ENSGALG00000031564	Soga3	ENSMUSG00000038916	1	ENSGALG00000031564		only_mm	Down		Down									No
ENSMUSG00000031925_ENSGALG00000017199	Maml2	ENSMUSG00000031925	5	ENSGALG00000017199		only_mm		Up	Up									No
ENSMUSG00000016356_ENSGALG00000005797	Col20a1	ENSMUSG00000016356	5	ENSGALG00000005797		only_mm		Up	Up									No
ENSMUSG00000006219_ENSGALG00000003636	Fblim1	ENSMUSG00000006219	2	ENSGALG00000003636		only_mm			Up						MGI:1921452	Fblim1	ENSMUSG00000006219	Yes	['short tibia']
ENSMUSG00000025780_ENSGALG00000006891	Itih5	ENSMUSG00000025780	6	ENSGALG00000006891		only_mm			Down									No
ENSMUSG00000018822_ENSGALG00000007515	Sfrp5	ENSMUSG00000018822	1	ENSGALG00000007515		only_mm	Down	Up	Down									No
ENSMUSG00000095567_ENSGALG00000002222	Noc2l	ENSMUSG00000095567	6	ENSGALG00000002222		only_mm	Down		Down									No
ENSMUSG00000032060_ENSGALG00000007945	Cryab	ENSMUSG00000032060	5	ENSGALG00000007945		only_mm	Down	Up	Up									No
ENSMUSG00000022102_ENSGALG00000026250	Dok2	ENSMUSG00000022102	2	ENSGALG00000026250		only_mm			Up									No
ENSMUSG00000034853_ENSGALG00000010785	Acot11	ENSMUSG00000034853	2	ENSGALG00000010785		only_mm	Up		Up									No
ENSMUSG00000036661_ENSGALG00000031380	Dennd3	ENSMUSG00000036661	5	ENSGALG00000031380		only_mm	Up	Up	Up									No
ENSMUSG00000025427_ENSGALG00000031018	Rnf165	ENSMUSG00000025427	1	ENSGALG00000031018		only_mm			Down						MGI:2444521	Rnf165	ENSMUSG00000025427	Yes	['abnormal autopod morphology', 'abnormal hindlimb morphology', 'abnormal forelimb morphology']
ENSMUSG00000046688_ENSGALG00000012076	Tifa	ENSMUSG00000046688	3	ENSGALG00000012076		only_mm	Up		Up									No
ENSMUSG00000059974_ENSGALG00000001437	Ntm	ENSMUSG00000059974	5	ENSGALG00000001437		only_mm		Up	Up									No
ENSMUSG00000059713_ENSGALG00000004282	Rcan3	ENSMUSG00000059713	2	ENSGALG00000004282		only_mm			Up									No
ENSMUSG00000043153_ENSGALG00000010795	Ispd	ENSMUSG00000043153	1	ENSGALG00000010795		only_mm	Down											No
ENSMUSG00000033209_ENSGALG00000005676	Ttc28	ENSMUSG00000033209	2	ENSGALG00000005676		only_mm			Up						MGI:2140873	Ttc28	ENSMUSG00000033209	Yes	['short tibia']
ENSMUSG00000033453_ENSGALG00000001407	Adamts15	ENSMUSG00000033453	5	ENSGALG00000001407		only_mm	Up	Up	Up									No
ENSMUSG00000056812_ENSGALG00000026991	St8sia3	ENSMUSG00000056812	1	ENSGALG00000026991		only_mm	Down	Down	Down									No
ENSMUSG00000005667_ENSGALG00000034344	Mthfd2	ENSMUSG00000005667	6	ENSGALG00000034344		only_mm			Down									No
ENSMUSG00000015222_ENSGALG00000002789	Map2	ENSMUSG00000015222	5	ENSGALG00000002789		only_mm	Up	Up	Up									No
ENSMUSG00000034903_ENSGALG00000011068	Cobll1	ENSMUSG00000034903	6	ENSGALG00000011068		only_mm			Down									No
ENSMUSG00000035049_ENSGALG00000041331	Rrp12	ENSMUSG00000035049	6	ENSGALG00000041331		only_mm			Down									No
ENSMUSG00000070720_ENSGALG00000024318	Tmem200b	ENSMUSG00000070720	6	ENSGALG00000024318		only_mm	Down	Down	Down									No
ENSMUSG00000031562_ENSGALG00000010674	Dctd	ENSMUSG00000031562	6	ENSGALG00000010674		only_mm			Down									No
ENSMUSG00000032584_ENSGALG00000003103	Mst1r	ENSMUSG00000032584	5	ENSGALG00000003103		only_mm	Up	Up	Up									No
ENSMUSG00000026377_ENSGALG00000011650	Nifk	ENSMUSG00000026377	1	ENSGALG00000011650		only_mm			Down									No
ENSMUSG00000032666_ENSGALG00000020922	1700025G04Rik	ENSMUSG00000032666	5	ENSGALG00000020922		only_mm		Up										No
ENSMUSG00000025735_ENSGALG00000028345	Rhbdl1	ENSMUSG00000025735	6	ENSGALG00000028345		only_mm		Down	Down									No
ENSMUSG00000029866_ENSGALG00000014736	Kel	ENSMUSG00000029866	3	ENSGALG00000014736		only_mm	Up											No
ENSMUSG00000038637_ENSGALG00000041955	Lrrc56	ENSMUSG00000038637	2	ENSGALG00000041955		only_mm	Up		Up									No
ENSMUSG00000029334_ENSGALG00000010909	Prkg2	ENSMUSG00000029334	1	ENSGALG00000010909		only_mm	Down		Down						MGI:108173	Prkg2	ENSMUSG00000029334	Yes	['short femur', 'short tibia', 'short ulna', 'short limbs', 'short humerus']
ENSMUSG00000045983_ENSGALG00000008520	Eif4g1	ENSMUSG00000045983	6	ENSGALG00000008520		only_mm			Down									No
ENSMUSG00000115302_ENSGALG00000006552	AC013548.1	ENSMUSG00000115302	1	ENSGALG00000006552		only_mm	Down		Down									No
ENSMUSG00000028032_ENSGALG00000010542	Papss1	ENSMUSG00000028032	2	ENSGALG00000010542		only_mm			Up									No
ENSMUSG00000026058_ENSGALG00000016276	Khdrbs2	ENSMUSG00000026058	5	ENSGALG00000016276		only_mm	Up	Up	Up									No
ENSMUSG00000007659_ENSGALG00000006211	Bcl2l1	ENSMUSG00000007659	2	ENSGALG00000006211		only_mm			Up									No
ENSMUSG00000026883_ENSGALG00000001419	Dab2ip	ENSMUSG00000026883	2	ENSGALG00000001419		only_mm			Up									No
ENSMUSG00000041757_ENSGALG00000038399	Plekha6	ENSMUSG00000041757	1	ENSGALG00000038399		only_mm	Down		Down									No
ENSMUSG00000094626_ENSGALG00000027408	Tmem121b	ENSMUSG00000094626	2	ENSGALG00000027408		only_mm	Up		Up									No
ENSMUSG00000051397_ENSGALG00000010867	Tacstd2	ENSMUSG00000051397	2	ENSGALG00000010867		only_mm	Up		Up									No
ENSMUSG00000026688_ENSGALG00000003445	Mgst3	ENSMUSG00000026688	3	ENSGALG00000003445		only_mm	Up											No
ENSMUSG00000000056_ENSGALG00000001603	Narf	ENSMUSG00000000056	2	ENSGALG00000001603		only_mm	Up		Up									No
ENSMUSG00000004328_ENSGALG00000039681	Hif3a	ENSMUSG00000004328	2	ENSGALG00000039681		only_mm	Up		Up				bHLH					No
ENSMUSG00000051111_ENSGALG00000014967	Sv2c	ENSMUSG00000051111	2	ENSGALG00000014967		only_mm	Up		Up									No
ENSMUSG00000002227_ENSGALG00000001558	Mov10	ENSMUSG00000002227	2	ENSGALG00000001558		only_mm	Up		Up									No
ENSMUSG00000015968_ENSGALG00000005332	Cacna1d	ENSMUSG00000015968	5	ENSGALG00000005332		only_mm		Up	Up									No
ENSMUSG00000044345_ENSGALG00000032206	Marveld1	ENSMUSG00000044345	2	ENSGALG00000032206		only_mm			Up									No
ENSMUSG00000042985_ENSGALG00000046288	Upk3b	ENSMUSG00000042985	1	ENSGALG00000046288		only_mm	Down	Down	Down									No
ENSMUSG00000030036_ENSGALG00000041152	Mogs	ENSMUSG00000030036	1	ENSGALG00000041152		only_mm			Down									No
ENSMUSG00000034708_ENSGALG00000033530	Grn	ENSMUSG00000034708	2	ENSGALG00000033530		only_mm			Up									No
ENSMUSG00000053166_ENSGALG00000007211	Cdh22	ENSMUSG00000053166	3	ENSGALG00000007211		only_mm	Up	Down	Up									No
ENSMUSG00000069806_ENSGALG00000042886	Cacng7	ENSMUSG00000069806	5	ENSGALG00000042886		only_mm		Up	Up									No
ENSMUSG00000028332_ENSGALG00000045740	Hemgn	ENSMUSG00000028332	3	ENSGALG00000045740		only_mm	Up		Up									No
ENSMUSG00000034205_ENSGALG00000000402	Loxl2	ENSMUSG00000034205	1	ENSGALG00000000402		only_mm	Down											No
ENSMUSG00000025092_ENSGALG00000009248	Hspa12a	ENSMUSG00000025092	1	ENSGALG00000009248		only_mm	Down											No
ENSMUSG00000032350_ENSGALG00000016313	Gclc	ENSMUSG00000032350	6	ENSGALG00000016313		only_mm			Down									No
ENSMUSG00000078789_ENSGALG00000003082	Dph1	ENSMUSG00000078789	6	ENSGALG00000003082		only_mm			Down						MGI:2151233	Dph1	ENSMUSG00000078789	Yes	['preaxial polydactyly', 'preaxial polydactyly', 'preaxial polydactyly']
ENSMUSG00000036334_ENSGALG00000044293	Igsf10	ENSMUSG00000036334	2	ENSGALG00000044293		only_mm	Up		Up									No
ENSMUSG00000036564_ENSGALG00000043662	Ndrg4	ENSMUSG00000036564	2	ENSGALG00000043662		only_mm	Up		Up									No
ENSMUSG00000027848_ENSGALG00000001956	Olfml3	ENSMUSG00000027848	5	ENSGALG00000001956		only_mm	Up	Up	Up									No
ENSMUSG00000042046_ENSGALG00000041123	Dstyk	ENSMUSG00000042046	2	ENSGALG00000041123		only_mm	Up		Up									No
ENSMUSG00000042686_ENSGALG00000035845	Jph1	ENSMUSG00000042686	4	ENSGALG00000035845		only_mm	Down	Up										No
ENSMUSG00000038295_ENSGALG00000038330	Atg9b	ENSMUSG00000038295	6	ENSGALG00000038330		only_mm	Down	Down	Down									No
ENSMUSG00000032735_ENSGALG00000002790	Ablim3	ENSMUSG00000032735	5	ENSGALG00000002790		only_mm		Up	Up									No
ENSMUSG00000041351_ENSGALG00000014701	Rap1gap	ENSMUSG00000041351	2	ENSGALG00000014701		only_mm			Up									No
ENSMUSG00000029136_ENSGALG00000010043	Rbks	ENSMUSG00000029136	6	ENSGALG00000010043		only_mm			Down									No
ENSMUSG00000025969_ENSGALG00000008621	Nrp2	ENSMUSG00000025969	2	ENSGALG00000008621		only_mm	Up		Up									No
ENSMUSG00000026147_ENSGALG00000015970	Col9a1	ENSMUSG00000026147	5	ENSGALG00000015970		only_mm	Up	Up	Up						MGI:88465	Col9a1	ENSMUSG00000026147	Yes	['abnormal knee joint morphology', 'abnormal tibia morphology', 'abnormal patella morphology', 'abnormal femur morphology']
ENSMUSG00000022629_ENSGALG00000007098	Kif21a	ENSMUSG00000022629	5	ENSGALG00000007098		only_mm			Up									No
ENSMUSG00000026749_ENSGALG00000001118	Nek6	ENSMUSG00000026749	5	ENSGALG00000001118		only_mm		Up	Up									No
ENSMUSG00000021684_ENSGALG00000004339	Pde8b	ENSMUSG00000021684	4	ENSGALG00000004339		only_mm	Down	Up										No
ENSMUSG00000015944_ENSGALG00000036742	Gatsl2	ENSMUSG00000015944	2	ENSGALG00000036742		only_mm	Up		Up									No
ENSMUSG00000068614_ENSGALG00000009844	Actc1	ENSMUSG00000068614	5	ENSGALG00000009844		only_mm	Down	Up	Up									No
ENSMUSG00000025978_ENSGALG00000036471	Rftn2	ENSMUSG00000025978	2	ENSGALG00000036471		only_mm	Up		Up									No
ENSMUSG00000039089_ENSGALG00000034030	L3mbtl3	ENSMUSG00000039089	2	ENSGALG00000034030		only_mm	Up		Up				Others		MGI:2143628	L3mbtl3	ENSMUSG00000039089	Yes	['polydactyly']
ENSMUSG00000025207_ENSGALG00000026957	Sema4g	ENSMUSG00000025207	2	ENSGALG00000026957		only_mm			Up									No
ENSMUSG00000034377_ENSGALG00000037377	Tulp4	ENSMUSG00000034377	2	ENSGALG00000037377		only_mm			Up				Tub	Tub				No
ENSMUSG00000040054_ENSGALG00000029588	Baz2a	ENSMUSG00000040054	6	ENSGALG00000029588		only_mm			Down				MBD	MBD				No
ENSMUSG00000053898_ENSGALG00000030164	Ech1	ENSMUSG00000053898	2	ENSGALG00000030164		only_mm			Up									No
ENSMUSG00000063450_ENSGALG00000011811	Syne2	ENSMUSG00000063450	3	ENSGALG00000011811		only_mm	Up		Up									No
ENSMUSG00000074071_ENSGALG00000007016	Fam169b	ENSMUSG00000074071	5	ENSGALG00000007016		only_mm	Up	Up	Up									No
ENSMUSG00000017737_ENSGALG00000006992	Mmp9	ENSMUSG00000017737	1	ENSGALG00000006992		only_mm	Down	Up	Down						MGI:97011	Mmp9	ENSMUSG00000017737	Yes	['short femur', 'abnormal metatarsal bone morphology', 'short tibia', 'short tibia']
ENSMUSG00000021775_ENSGALG00000011291	Nr1d2	ENSMUSG00000021775	1	ENSGALG00000011291		only_mm			Down				THR-like	THR-like				No
ENSMUSG00000029826_ENSGALG00000013911	Zc3hav1	ENSMUSG00000029826	3	ENSGALG00000013911		only_mm		Down										No
ENSMUSG00000029279_ENSGALG00000006031	Brdt	ENSMUSG00000029279	5	ENSGALG00000006031		only_mm		Up	Up									No
ENSMUSG00000025453_ENSGALG00000014869	Nnt	ENSMUSG00000025453	2	ENSGALG00000014869		only_mm	Up		Up									No
ENSMUSG00000031285_ENSGALG00000007993	Dcx	ENSMUSG00000031285	3	ENSGALG00000007993		only_mm	Up	Down										No
ENSMUSG00000034450_ENSGALG00000016570	Gulo	ENSMUSG00000034450	2	ENSGALG00000016570		only_mm	Up		Up						MGI:1353434	Gulo	ENSMUSG00000034450	Yes	['femur fracture']
ENSMUSG00000046182_ENSGALG00000013170	Gsg1l	ENSMUSG00000046182	5	ENSGALG00000013170		only_mm	Up	Up	Up									No
ENSMUSG00000015950_ENSGALG00000001189	Ncf1	ENSMUSG00000015950	2	ENSGALG00000001189		only_mm	Up		Up									No
ENSMUSG00000035834_ENSGALG00000014650	Polr3g	ENSMUSG00000035834	6	ENSGALG00000014650		only_mm			Down									No
ENSMUSG00000074575_ENSGALG00000007980	Kcng1	ENSMUSG00000074575	1	ENSGALG00000007980		only_mm	Down		Down									No
ENSMUSG00000000782_ENSGALG00000006480	Tcf7	ENSMUSG00000000782	6	ENSGALG00000006480		only_mm	Down	Down	Down				HMG	HMG	MGI:98507	Tcf7	ENSMUSG00000000782	Yes	['abnormal forelimb morphology', 'syndactyly']
ENSMUSG00000038855_ENSGALG00000009068	Itpkb	ENSMUSG00000038855	2	ENSGALG00000009068		only_mm	Up		Up									No
ENSMUSG00000043913_ENSGALG00000046262	Ccdc60	ENSMUSG00000043913	5	ENSGALG00000046262		only_mm	Up	Up	Up									No
ENSMUSG00000040612_ENSGALG00000015458	Ildr2	ENSMUSG00000040612	1	ENSGALG00000015458		only_mm	Down	Down	Down									No
ENSMUSG00000051000_ENSGALG00000010090	Fam160a1	ENSMUSG00000051000	5	ENSGALG00000010090		only_mm	Up	Up	Up									No
ENSMUSG00000028073_ENSGALG00000028622	Pear1	ENSMUSG00000028073	3	ENSGALG00000028622		only_mm	Up		Up									No
ENSMUSG00000042195_ENSGALG00000017167	Slc35f2	ENSMUSG00000042195	3	ENSGALG00000017167		only_mm	Up											No
ENSMUSG00000039457_ENSGALG00000002201	Ppl	ENSMUSG00000039457	2	ENSGALG00000002201		only_mm	Up		Up									No
ENSMUSG00000029207_ENSGALG00000014262	Apbb2	ENSMUSG00000029207	5	ENSGALG00000014262		only_mm			Up									No
ENSMUSG00000025369_ENSGALG00000041592	Smarcc2	ENSMUSG00000025369	2	ENSGALG00000041592		only_mm			Up				MYB	MYB				No
ENSMUSG00000071708_ENSGALG00000016379	Sms	ENSMUSG00000071708	6	ENSGALG00000016379		only_mm			Down									No
ENSMUSG00000028107_ENSGALG00000043416	Tars2	ENSMUSG00000028107	6	ENSGALG00000043416		only_mm			Down									No
ENSMUSG00000024236_ENSGALG00000007331	Svil	ENSMUSG00000024236	5	ENSGALG00000007331		only_mm		Up	Up									No
ENSMUSG00000043391_ENSGALG00000041631	2510009E07Rik	ENSMUSG00000043391	5	ENSGALG00000041631		only_mm		Up										No
ENSMUSG00000034656_ENSGALG00000037131	Cacna1a	ENSMUSG00000034656	5	ENSGALG00000037131		only_mm			Up									No
ENSMUSG00000027203_ENSGALG00000038032	Dut	ENSMUSG00000027203	6	ENSGALG00000038032		only_mm			Down									No
ENSMUSG00000015312_ENSGALG00000029968	Gadd45b	ENSMUSG00000015312	5	ENSGALG00000029968		only_mm	Up	Up	Up									No
ENSMUSG00000040463_ENSGALG00000001363	Mybbp1a	ENSMUSG00000040463	6	ENSGALG00000001363		only_mm			Down									No
ENSMUSG00000039377_ENSGALG00000037257	Hlx	ENSMUSG00000039377	1	ENSGALG00000037257		only_mm	Down	Up	Down				Homeobox	Homeobox				No
ENSMUSG00000059742_ENSGALG00000035938	Kcnh7	ENSMUSG00000059742	1	ENSGALG00000035938		only_mm	Down		Down									No
ENSMUSG00000034488_ENSGALG00000015630	Edil3	ENSMUSG00000034488	4	ENSGALG00000015630		only_mm	Down	Up										No
ENSMUSG00000029546_ENSGALG00000039292	Uncx	ENSMUSG00000029546	1	ENSGALG00000039292		only_mm	Down	Down	Down				Homeobox	Homeobox				No
ENSMUSG00000030559_ENSGALG00000028018	Rab38	ENSMUSG00000030559	6	ENSGALG00000028018		only_mm			Down									No
ENSMUSG00000068329_ENSGALG00000030931	Htra2	ENSMUSG00000068329	1	ENSGALG00000030931		only_mm			Down									No
ENSMUSG00000070643_ENSGALG00000000583	Sox13	ENSMUSG00000070643	1	ENSGALG00000000583		only_mm	Down	Down	Down				HMG	HMG				No
ENSMUSG00000060735_ENSGALG00000017411	Rxfp3	ENSMUSG00000060735	1	ENSGALG00000017411		only_mm	Down	Up	Down									No
ENSMUSG00000052920_ENSGALG00000003805	Prkg1	ENSMUSG00000052920	4	ENSGALG00000003805		only_mm	Down	Up										No
ENSMUSG00000049690_ENSGALG00000012177	Nckap5	ENSMUSG00000049690	5	ENSGALG00000012177		only_mm		Up	Up									No
ENSMUSG00000047714_ENSGALG00000029789	Ppp1r2	ENSMUSG00000047714	6	ENSGALG00000029789		only_mm			Down									No
ENSMUSG00000051022_ENSGALG00000014934	Hs3st1	ENSMUSG00000051022	5	ENSGALG00000014934		only_mm		Up	Up									No
ENSMUSG00000028931_ENSGALG00000037241	Kcnab2	ENSMUSG00000028931	2	ENSGALG00000037241		only_mm	Up		Up									No
ENSMUSG00000022941_ENSGALG00000029218	Ripply3	ENSMUSG00000022941	1	ENSGALG00000029218		only_mm	Down		Down									No
ENSMUSG00000018001_ENSGALG00000007149	Cyth3	ENSMUSG00000018001	2	ENSGALG00000007149		only_mm	Up											No
ENSMUSG00000044952_ENSGALG00000017268	Kctd21	ENSMUSG00000044952	2	ENSGALG00000017268		only_mm			Up									No
ENSMUSG00000009535_ENSGALG00000013889	Rnmt	ENSMUSG00000009535	6	ENSGALG00000013889		only_mm			Down									No
ENSMUSG00000031788_ENSGALG00000043034	Kifc3	ENSMUSG00000031788	5	ENSGALG00000043034		only_mm		Up										No
ENSMUSG00000041741_ENSGALG00000013143	Pde3a	ENSMUSG00000041741	5	ENSGALG00000013143		only_mm		Up										No
ENSMUSG00000061024_ENSGALG00000030890	Rrs1	ENSMUSG00000061024	6	ENSGALG00000030890		only_mm			Down									No
ENSMUSG00000010755_ENSGALG00000006427	Cars	ENSMUSG00000010755	6	ENSGALG00000006427		only_mm			Down									No
ENSMUSG00000044220_ENSGALG00000030932	Nkx2-3	ENSMUSG00000044220	1	ENSGALG00000030932		only_mm	Down	Down	Down				Homeobox	Homeobox				No
ENSMUSG00000079037_ENSGALG00000000209	Prnp	ENSMUSG00000079037	5	ENSGALG00000000209		only_mm	Up	Up	Up									No
ENSMUSG00000021506_ENSGALG00000030237	Pitx1	ENSMUSG00000021506	4	ENSGALG00000030237		only_mm		Up					Homeobox	Homeobox	MGI:107374	Pitx1	ENSMUSG00000021506	Yes	['abnormal autopod morphology', 'absent patella', 'absent patella', 'abnormal tibia morphology', 'abnormal tibia morphology', 'abnormal tibia morphology', 'absent sesamoid bone of gastrocnemius', 'abnormal fibula morphology', 'abnormal fibula morphology', 'short femur', 'short femur', 'abnormal digit morphology', 'clubfoot', 'oligodactyly', 'abnormal tarsal bone morphology', 'abnormal hindlimb mo…
ENSMUSG00000036985_ENSGALG00000031551	Zdhhc9	ENSMUSG00000036985	2	ENSGALG00000031551		only_mm			Up									No
ENSMUSG00000020224_ENSGALG00000019358	Llph	ENSMUSG00000020224	6	ENSGALG00000019358		only_mm			Down									No
ENSMUSG00000018398_ENSGALG00000034187	2008-09-01	ENSMUSG00000018398	5	ENSGALG00000034187		only_mm			Up									No
ENSMUSG00000030930_ENSGALG00000009704	Chst15	ENSMUSG00000030930	5	ENSGALG00000009704		only_mm			Up									No
ENSMUSG00000058056_ENSGALG00000009650	Palld	ENSMUSG00000058056	5	ENSGALG00000009650		only_mm		Up	Up									No
ENSMUSG00000001604_ENSGALG00000038170	Tcea3	ENSMUSG00000001604	4	ENSGALG00000038170		only_mm		Up										No
ENSMUSG00000039813_ENSGALG00000001944	Tbc1d2	ENSMUSG00000039813	5	ENSGALG00000001944		only_mm			Up									No
ENSMUSG00000051920_ENSGALG00000030030	Rspo2	ENSMUSG00000051920	6	ENSGALG00000030030		only_mm		Down	Down						MGI:1922667	Rspo2	ENSMUSG00000051920	Yes	['abnormal forelimb zeugopod morphology', 'abnormal limb development', 'abnormal limb development', 'abnormal autopod morphology', 'abnormal autopod morphology', 'abnormal autopod morphology', 'absent tibia', 'absent radius', 'absent radius', 'absent fibula', 'absent fibula', 'absent fibula', 'abnormal digit morphology', 'abnormal digit morphology', 'oligodactyly', 'abnormal apical ectodermal rid…
ENSMUSG00000015176_ENSGALG00000041124	Nolc1	ENSMUSG00000015176	6	ENSGALG00000041124		only_mm			Down									No
ENSMUSG00000027624_ENSGALG00000034171	Epb41l1	ENSMUSG00000027624	5	ENSGALG00000034171		only_mm		Up	Up									No
ENSMUSG00000042903_ENSGALG00000005658	Foxo4	ENSMUSG00000042903	2	ENSGALG00000005658		only_mm			Up				Fork_head	Fork_head				No
ENSMUSG00000094910_ENSGALG00000038596	D430019H16Rik	ENSMUSG00000094910	2	ENSGALG00000038596		only_mm	Up	Up	Up									No
ENSMUSG00000050896_ENSGALG00000032903	Rtn4rl2	ENSMUSG00000050896	1	ENSGALG00000032903		only_mm	Down		Down									No
ENSMUSG00000045996_ENSGALG00000036019	Polr2k	ENSMUSG00000045996	6	ENSGALG00000036019		only_mm			Down									No
ENSMUSG00000000628_ENSGALG00000034855	Hk2	ENSMUSG00000000628	6	ENSGALG00000034855		only_mm			Down									No
ENSMUSG00000025980_ENSGALG00000008094	Hspd1	ENSMUSG00000025980	6	ENSGALG00000008094		only_mm		Down	Down									No
ENSMUSG00000020871_ENSGALG00000045023	Dlx4	ENSMUSG00000020871	1	ENSGALG00000045023		only_mm	Down						Homeobox	Homeobox				No
ENSMUSG00000056204_ENSGALG00000042080	Pgpep1	ENSMUSG00000056204	2	ENSGALG00000042080		only_mm	Up											No
ENSMUSG00000042851_ENSGALG00000008269	Zc3h6	ENSMUSG00000042851	5	ENSGALG00000008269		only_mm			Up									No
ENSMUSG00000024376_ENSGALG00000000234	Epb41l4a	ENSMUSG00000024376	2	ENSGALG00000000234		only_mm			Up									No
ENSMUSG00000019278_ENSGALG00000006175	Dpep1	ENSMUSG00000019278	6	ENSGALG00000006175		only_mm	Down	Down	Down									No
ENSMUSG00000031860_ENSGALG00000034076	Pbx4	ENSMUSG00000031860	2	ENSGALG00000034076		only_mm	Up		Up				Homeobox	Homeobox				No
ENSMUSG00000035910_ENSGALG00000042454	Dcdc2a	ENSMUSG00000035910	5	ENSGALG00000042454		only_mm		Up	Up									No
ENSMUSG00000028683_ENSGALG00000010140	Eif2b3	ENSMUSG00000028683	6	ENSGALG00000010140		only_mm			Down									No
ENSMUSG00000038175_ENSGALG00000012704	Mylip	ENSMUSG00000038175	2	ENSGALG00000012704		only_mm	Up		Up									No
ENSMUSG00000048388_ENSGALG00000002646	Fam171b	ENSMUSG00000048388	2	ENSGALG00000002646		only_mm			Up									No
ENSMUSG00000041895_ENSGALG00000004215	Wipi1	ENSMUSG00000041895	3	ENSGALG00000004215		only_mm	Up											No
ENSMUSG00000029861_ENSGALG00000014689	Fam131b	ENSMUSG00000029861	2	ENSGALG00000014689		only_mm			Up									No
ENSMUSG00000037709_ENSGALG00000010371	Fam13a	ENSMUSG00000037709	2	ENSGALG00000010371		only_mm	Up		Up									No
ENSMUSG00000026571_ENSGALG00000015435	Dcaf6	ENSMUSG00000026571	5	ENSGALG00000015435		only_mm			Up									No
ENSMUSG00000022687_ENSGALG00000015152	Boc	ENSMUSG00000022687	2	ENSGALG00000015152		only_mm	Up		Up									No
ENSMUSG00000052854_ENSGALG00000008970	Nrk	ENSMUSG00000052854	2	ENSGALG00000008970		only_mm	Up	Up	Up									No
ENSMUSG00000055184_ENSGALG00000000791	Fam72a	ENSMUSG00000055184	6	ENSGALG00000000791		only_mm			Down									No
ENSMUSG00000019990_ENSGALG00000013941	Pde7b	ENSMUSG00000019990	5	ENSGALG00000013941		only_mm		Up	Up									No
ENSMUSG00000028080_ENSGALG00000010061	Lrba	ENSMUSG00000028080	2	ENSGALG00000010061		only_mm	Up	Up	Up									No
ENSMUSG00000040287_ENSGALG00000030124	Stac3	ENSMUSG00000040287	5	ENSGALG00000030124		only_mm		Up	Up						MGI:3606571	Stac3	ENSMUSG00000040287	Yes	['abnormal trochanter morphology', 'abnormal deltoid tuberosity morphology']
ENSMUSG00000049422_ENSGALG00000028810	Chchd10	ENSMUSG00000049422	2	ENSGALG00000028810		only_mm	Up											No
ENSMUSG00000042662_ENSGALG00000021017	Dusp15	ENSMUSG00000042662	5	ENSGALG00000021017		only_mm	Up	Up	Up									No
ENSMUSG00000051455_ENSGALG00000045889	Meioc	ENSMUSG00000051455	5	ENSGALG00000045889		only_mm		Up	Up									No
ENSMUSG00000030630_ENSGALG00000006482	Fah	ENSMUSG00000030630	1	ENSGALG00000006482		only_mm	Down		Down									No
ENSMUSG00000052534_ENSGALG00000003429	Pbx1	ENSMUSG00000052534	6	ENSGALG00000003429		only_mm		Down	Down				Homeobox	Homeobox	MGI:97495	Pbx1	ENSMUSG00000052534	Yes	['abnormal humerus morphology', 'abnormal limb morphology', 'abnormal limb bud morphology', 'abnormal limb bone morphology', 'abnormal deltoid tuberosity morphology']
ENSMUSG00000038807_ENSGALG00000033885	Rap1gap2	ENSMUSG00000038807	1	ENSGALG00000033885		only_mm	Down	Up	Down									No
ENSMUSG00000030263_ENSGALG00000014011	Lrmp	ENSMUSG00000030263	5	ENSGALG00000014011		only_mm		Up										No
ENSMUSG00000000561_ENSGALG00000040864	Wdr77	ENSMUSG00000000561	6	ENSGALG00000040864		only_mm			Down									No
ENSMUSG00000060568_ENSGALG00000003035	Fam78b	ENSMUSG00000060568	1	ENSGALG00000003035		only_mm	Down		Down									No
ENSMUSG00000028378_ENSGALG00000015702	Ptgr1	ENSMUSG00000028378	5	ENSGALG00000015702		only_mm			Up									No
ENSMUSG00000054720_ENSGALG00000006170	Lrrc8c	ENSMUSG00000054720	2	ENSGALG00000006170		only_mm			Up									No
ENSMUSG00000063531_ENSGALG00000038225	Sema3e	ENSMUSG00000063531	5	ENSGALG00000038225		only_mm		Up	Up									No
ENSMUSG00000029864_ENSGALG00000014708	Gstk1	ENSMUSG00000029864	2	ENSGALG00000014708		only_mm			Up									No
ENSMUSG00000021265_ENSGALG00000011220	Slc25a29	ENSMUSG00000021265	2	ENSGALG00000011220		only_mm			Up									No
ENSMUSG00000025738_ENSGALG00000002443	Fbxl16	ENSMUSG00000025738	1	ENSGALG00000002443		only_mm	Down		Down									No
ENSMUSG00000023961_ENSGALG00000016708	Enpp4	ENSMUSG00000023961	2	ENSGALG00000016708		only_mm	Up		Up									No
ENSMUSG00000038402_ENSGALG00000031920	Foxf2	ENSMUSG00000038402	1	ENSGALG00000031920		only_mm	Down		Down				Fork_head	Fork_head				No
ENSMUSG00000023022_ENSGALG00000034742	Lima1	ENSMUSG00000023022	2	ENSGALG00000034742		only_mm			Up									No
ENSMUSG00000034551_ENSGALG00000007041	Hdx	ENSMUSG00000034551	6	ENSGALG00000007041		only_mm			Down				Homeobox	Homeobox				No
ENSMUSG00000029217_ENSGALG00000014124	Tec	ENSMUSG00000029217	4	ENSGALG00000014124		only_mm	Down	Up										No
ENSMUSG00000022540_ENSGALG00000001841	Rogdi	ENSMUSG00000022540	2	ENSGALG00000001841		only_mm			Up									No
ENSMUSG00000028393_ENSGALG00000008865	Alad	ENSMUSG00000028393	6	ENSGALG00000008865		only_mm		Down										No
ENSMUSG00000068373_ENSGALG00000012020	D430041D05Rik	ENSMUSG00000068373	2	ENSGALG00000012020		only_mm	Up		Up									No
ENSMUSG00000032125_ENSGALG00000043088	Robo4	ENSMUSG00000032125	3	ENSGALG00000043088		only_mm	Up											No
ENSMUSG00000052821_ENSGALG00000004128	Cysltr1	ENSMUSG00000052821	1	ENSGALG00000004128		only_mm	Down	Down	Down									No
ENSMUSG00000054555_ENSGALG00000041255	Adam12	ENSMUSG00000054555	1	ENSGALG00000041255		only_mm	Down		Down									No
ENSMUSG00000059336_ENSGALG00000032749	Slc14a1	ENSMUSG00000059336	5	ENSGALG00000032749		only_mm	Up	Up	Up									No
ENSMUSG00000057337_ENSGALG00000024056	Chst3	ENSMUSG00000057337	5	ENSGALG00000024056		only_mm		Up	Up									No
ENSMUSG00000007021_ENSGALG00000005589	Syngr3	ENSMUSG00000007021	2	ENSGALG00000005589		only_mm	Up	Up	Up									No
ENSMUSG00000031578_ENSGALG00000001663	Mak16	ENSMUSG00000031578	1	ENSGALG00000001663		only_mm			Down									No
ENSMUSG00000005373_ENSGALG00000034960	Mlxipl	ENSMUSG00000005373	2	ENSGALG00000034960		only_mm	Up		Up				bHLH	bHLH				No
ENSMUSG00000041362_ENSGALG00000030276	Shtn1	ENSMUSG00000041362	5	ENSGALG00000030276		only_mm		Up	Up									No
ENSMUSG00000057880_ENSGALG00000007334	Abat	ENSMUSG00000057880	2	ENSGALG00000007334		only_mm	Up		Up									No
ENSMUSG00000027253_ENSGALG00000032181	Lrp4	ENSMUSG00000027253	6	ENSGALG00000032181		only_mm			Down						MGI:2442252	Lrp4	ENSMUSG00000027253	Yes	['polydactyly', 'polydactyly', 'polydactyly', 'abnormal digit morphology', 'abnormal digit morphology', 'abnormal digit morphology', 'abnormal digit morphology', 'abnormal autopod morphology', 'abnormal autopod morphology', 'fused metatarsal bones', 'fused metatarsal bones', 'oligodactyly', 'oligodactyly', 'oligodactyly', 'abnormal hindlimb morphology', 'brachydactyly', 'brachydactyly', 'brachyda…
ENSMUSG00000066232_ENSGALG00000005807	Ipo7	ENSMUSG00000066232	6	ENSGALG00000005807		only_mm			Down									No
ENSMUSG00000074579_ENSGALG00000023531	Lekr1	ENSMUSG00000074579	5	ENSGALG00000023531		only_mm		Up	Up									No
ENSMUSG00000037606_ENSGALG00000006401	Osbpl5	ENSMUSG00000037606	5	ENSGALG00000006401		only_mm	Up	Up	Up									No
ENSMUSG00000051224_ENSGALG00000016581	Tceanc	ENSMUSG00000051224	2	ENSGALG00000016581		only_mm			Up									No
ENSMUSG00000027583_ENSGALG00000006062	Zbtb46	ENSMUSG00000027583	6	ENSGALG00000006062		only_mm		Down	Down				ZBTB	ZBTB				No
ENSMUSG00000068859_ENSGALG00000043079	Sp9	ENSMUSG00000068859	5	ENSGALG00000043079		only_mm	Up	Up	Up				zf-C2H2	zf-C2H2				No
ENSMUSG00000022240_ENSGALG00000013001	Ctnnd2	ENSMUSG00000022240	5	ENSGALG00000013001		only_mm		Up	Up									No
ENSMUSG00000022844_ENSGALG00000011689	Pdia5	ENSMUSG00000022844	1	ENSGALG00000011689		only_mm	Down											No
ENSMUSG00000028756_ENSGALG00000037593	Pink1	ENSMUSG00000028756	5	ENSGALG00000037593		only_mm			Up									No
ENSMUSG00000021936_ENSGALG00000006109	Mapk8	ENSMUSG00000021936	6	ENSGALG00000006109		only_mm			Down									No
ENSMUSG00000022906_ENSGALG00000045511	Parp9	ENSMUSG00000022906	2	ENSGALG00000045511		only_mm	Up	Up	Up									No
ENSMUSG00000045636_ENSGALG00000017086	Mtus1	ENSMUSG00000045636	3	ENSGALG00000017086		only_mm	Up		Up									No
ENSMUSG00000029122_ENSGALG00000015037	Evc	ENSMUSG00000029122	2	ENSGALG00000015037		only_mm			Up						MGI:1890596	Evc	ENSMUSG00000029122	Yes	['abnormal tibia morphology', 'short femur', 'short radius', 'short tibia', 'short limbs', 'short humerus', 'short ulna']
[truncated: 1,529 more rows]
