# Supplementary material for: Conserved and species-specific chromatin remodeling and regulatory dynamics during mouse and chicken limb bud development
Source: Nat Commun. 2021 Sep 28;12:5685. doi: 10.1038/s41467-021-25935-3 (PMC8479071; doi:10.1038/s41467-021-25935-3)
Supplement: Supplementary file 9 — Supplementary Data 6 [file 41467_2021_25935_MOESM9_ESM.xlsx]

## Sheet: Dataset6
Supplementary Dataset 6: List of select genes used for identification of candidate targets of HAND2 and GLI3.
Genes	Gene Name	Species	GOTERM_BP_DIRECT	GOTERM_CC_DIRECT	GOTERM_MF_DIRECT	INTERPRO	KEGG_PATHWAY	PIR_SUPERFAMILY	SMART
Aldh1a2	aldehyde dehydrogenase family 1, subfamily A2(Aldh1a2)	Mus musculus	GO:0001523~retinoid metabolic process,GO:0001568~blood vessel development,GO:0001822~kidney development,GO:0001889~liver development,GO:0001936~regulation of endothelial cell proliferation,GO:0001947~heart looping,GO:0002138~retinoic acid biosynthetic process,GO:0003007~heart morphogenesis,GO:0007494~midgut development,GO:0007507~heart development,GO:0008152~metabolic process,GO:0008284~positive …	GO:0005737~cytoplasm,GO:0005829~cytosol,GO:0048471~perinuclear region of cytoplasm,	GO:0001758~retinal dehydrogenase activity,GO:0004028~3-chloroallyl aldehyde dehydrogenase activity,GO:0004029~aldehyde dehydrogenase (NAD) activity,GO:0016491~oxidoreductase activity,GO:0016620~oxidoreductase activity, acting on the aldehyde or oxo group of donors, NAD or NADP as acceptor,GO:0016918~retinal binding,	IPR015590:Aldehyde dehydrogenase domain,IPR016160:Aldehyde dehydrogenase, conserved site,IPR016161:Aldehyde/histidinol dehydrogenase,IPR016162:Aldehyde dehydrogenase, N-terminal,IPR016163:Aldehyde dehydrogenase, C-terminal,	mmu00830:Retinol metabolism,mmu01100:Metabolic pathways,
Alx4	aristaless-like homeobox 4(Alx4)	Mus musculus	GO:0001942~hair follicle development,GO:0006351~transcription, DNA-templated,GO:0006355~regulation of transcription, DNA-templated,GO:0006357~regulation of transcription from RNA polymerase II promoter,GO:0007275~multicellular organism development,GO:0007389~pattern specification process,GO:0007517~muscle organ development,GO:0009791~post-embryonic development,GO:0009952~anterior/posterior patter…	GO:0005634~nucleus,GO:0005667~transcription factor complex,	GO:0000977~RNA polymerase II regulatory region sequence-specific DNA binding,GO:0001228~transcriptional activator activity, RNA polymerase II transcription regulatory region sequence-specific binding,GO:0003677~DNA binding,GO:0003700~transcription factor activity, sequence-specific DNA binding,GO:0005515~protein binding,GO:0043565~sequence-specific DNA binding,GO:0046982~protein heterodimerizatio…	IPR001356:Homeodomain,IPR003654:OAR domain,IPR009057:Homeodomain-like,IPR017970:Homeobox, conserved site,			SM00389:HOX,
Bmp2	bone morphogenetic protein 2(Bmp2)	Mus musculus	GO:0000122~negative regulation of transcription from RNA polymerase II promoter,GO:0000187~activation of MAPK activity,GO:0001503~ossification,GO:0001649~osteoblast differentiation,GO:0001658~branching involved in ureteric bud morphogenesis,GO:0001666~response to hypoxia,GO:0001701~in utero embryonic development,GO:0001837~epithelial to mesenchymal transition,GO:0001934~positive regulation of pro…	GO:0005576~extracellular region,GO:0005615~extracellular space,GO:0005737~cytoplasm,GO:0009986~cell surface,GO:0031982~vesicle,GO:0043234~protein complex,GO:0070724~BMP receptor complex,	GO:0004745~retinol dehydrogenase activity,GO:0005102~receptor binding,GO:0005125~cytokine activity,GO:0005160~transforming growth factor beta receptor binding,GO:0005515~protein binding,GO:0008083~growth factor activity,GO:0019211~phosphatase activator activity,GO:0019904~protein domain specific binding,GO:0039706~co-receptor binding,GO:0042803~protein homodimerization activity,GO:0046332~SMAD bi…	IPR001111:Transforming growth factor-beta, N-terminal,IPR001839:Transforming growth factor-beta, C-terminal,IPR015615:Transforming growth factor-beta-related,IPR017948:Transforming growth factor beta, conserved site,	mmu04060:Cytokine-cytokine receptor interaction,mmu04350:TGF-beta signaling pathway,mmu04390:Hippo signaling pathway,mmu04550:Signaling pathways regulating pluripotency of stem cells,mmu05200:Pathways in cancer,mmu05217:Basal cell carcinoma,		SM00204:TGFB,
Bmp4	bone morphogenetic protein 4(Bmp4)	Mus musculus	GO:0000122~negative regulation of transcription from RNA polymerase II promoter,GO:0000186~activation of MAPKK activity,GO:0001501~skeletal system development,GO:0001503~ossification,GO:0001525~angiogenesis,GO:0001541~ovarian follicle development,GO:0001568~blood vessel development,GO:0001649~osteoblast differentiation,GO:0001654~eye development,GO:0001656~metanephros development,GO:0001657~urete…	GO:0005576~extracellular region,GO:0005578~proteinaceous extracellular matrix,GO:0005615~extracellular space,GO:0005737~cytoplasm,GO:0031982~vesicle,	GO:0005125~cytokine activity,GO:0005160~transforming growth factor beta receptor binding,GO:0005515~protein binding,GO:0008083~growth factor activity,GO:0008201~heparin binding,GO:0039706~co-receptor binding,GO:0042056~chemoattractant activity,GO:0042803~protein homodimerization activity,GO:0070700~BMP receptor binding,	IPR001111:Transforming growth factor-beta, N-terminal,IPR001839:Transforming growth factor-beta, C-terminal,IPR017948:Transforming growth factor beta, conserved site,	mmu04350:TGF-beta signaling pathway,mmu04390:Hippo signaling pathway,mmu04550:Signaling pathways regulating pluripotency of stem cells,mmu04919:Thyroid hormone signaling pathway,mmu05200:Pathways in cancer,mmu05217:Basal cell carcinoma,		SM00204:TGFB,
Bmp7	bone morphogenetic protein 7(Bmp7)	Mus musculus	GO:0001503~ossification,GO:0001654~eye development,GO:0001657~ureteric bud development,GO:0001707~mesoderm formation,GO:0001822~kidney development,GO:0003272~endocardial cushion formation,GO:0003344~pericardium morphogenesis,GO:0007275~multicellular organism development,GO:0007389~pattern specification process,GO:0007411~axon guidance,GO:0007435~salivary gland morphogenesis,GO:0008285~negative re…	GO:0005576~extracellular region,GO:0005615~extracellular space,GO:0031012~extracellular matrix,GO:0031982~vesicle,GO:0031988~membrane-bounded vesicle,	GO:0005125~cytokine activity,GO:0005160~transforming growth factor beta receptor binding,GO:0005515~protein binding,GO:0008083~growth factor activity,GO:0008201~heparin binding,GO:0070700~BMP receptor binding,	IPR001111:Transforming growth factor-beta, N-terminal,IPR001839:Transforming growth factor-beta, C-terminal,IPR015615:Transforming growth factor-beta-related,IPR017948:Transforming growth factor beta, conserved site,	mmu04060:Cytokine-cytokine receptor interaction,mmu04350:TGF-beta signaling pathway,mmu04390:Hippo signaling pathway,		SM00204:TGFB,
Cdx1	caudal type homeobox 1(Cdx1)	Mus musculus	GO:0006351~transcription, DNA-templated,GO:0006355~regulation of transcription, DNA-templated,GO:0007275~multicellular organism development,GO:0007389~pattern specification process,GO:0009948~anterior/posterior axis specification,GO:0009952~anterior/posterior pattern specification,GO:0014807~regulation of somitogenesis,GO:0030154~cell differentiation,GO:0045944~positive regulation of transcriptio…	GO:0005634~nucleus,	GO:0000977~RNA polymerase II regulatory region sequence-specific DNA binding,GO:0000980~RNA polymerase II distal enhancer sequence-specific DNA binding,GO:0001205~transcriptional activator activity, RNA polymerase II distal enhancer sequence-specific binding,GO:0003677~DNA binding,GO:0003700~transcription factor activity, sequence-specific DNA binding,GO:0043565~sequence-specific DNA binding,GO:0…	IPR000047:Helix-turn-helix motif,IPR001356:Homeodomain,IPR006820:Caudal-like activation domain,IPR009057:Homeodomain-like,IPR017970:Homeobox, conserved site,IPR020479:Homeodomain, metazoa,			SM00389:HOX,
Cdx2	caudal type homeobox 2(Cdx2)	Mus musculus	GO:0000122~negative regulation of transcription from RNA polymerase II promoter,GO:0001568~blood vessel development,GO:0001824~blastocyst development,GO:0001829~trophectodermal cell differentiation,GO:0001890~placenta development,GO:0006351~transcription, DNA-templated,GO:0006355~regulation of transcription, DNA-templated,GO:0006357~regulation of transcription from RNA polymerase II promoter,GO:0…	GO:0000794~condensed nuclear chromosome,GO:0005634~nucleus,GO:0005654~nucleoplasm,GO:0017053~transcriptional repressor complex,GO:0043234~protein complex,	GO:0000977~RNA polymerase II regulatory region sequence-specific DNA binding,GO:0000980~RNA polymerase II distal enhancer sequence-specific DNA binding,GO:0001227~transcriptional repressor activity, RNA polymerase II transcription regulatory region sequence-specific binding,GO:0003677~DNA binding,GO:0003690~double-stranded DNA binding,GO:0003700~transcription factor activity, sequence-specific DN…	IPR000047:Helix-turn-helix motif,IPR001356:Homeodomain,IPR006820:Caudal-like activation domain,IPR009057:Homeodomain-like,IPR017970:Homeobox, conserved site,IPR020479:Homeodomain, metazoa,			SM00389:HOX,
Creb1	cAMP responsive element binding protein 1(Creb1)	Mus musculus	GO:0001666~response to hypoxia,GO:0006351~transcription, DNA-templated,GO:0006355~regulation of transcription, DNA-templated,GO:0006366~transcription from RNA polymerase II promoter,GO:0006468~protein phosphorylation,GO:0007179~transforming growth factor beta receptor signaling pathway,GO:0007219~Notch signaling pathway,GO:0007409~axonogenesis,GO:0007568~aging,GO:0007595~lactation,GO:0007613~memo…	GO:0000785~chromatin,GO:0000790~nuclear chromatin,GO:0005634~nucleus,GO:0005654~nucleoplasm,GO:0005667~transcription factor complex,GO:0005719~nuclear euchromatin,GO:0005739~mitochondrion,GO:0005759~mitochondrial matrix,GO:0016021~integral component of membrane,GO:0030424~axon,GO:1990589~ATF4-CREB1 transcription factor complex,	GO:0000975~regulatory region DNA binding,GO:0000978~RNA polymerase II core promoter proximal region sequence-specific DNA binding,GO:0000980~RNA polymerase II distal enhancer sequence-specific DNA binding,GO:0001102~RNA polymerase II activating transcription factor binding,GO:0001190~transcriptional activator activity, RNA polymerase II transcription factor binding,GO:0003677~DNA binding,GO:00036…	IPR001630:cAMP response element binding (CREB) protein,IPR003102:Coactivator CBP, pKID,IPR004827:Basic-leucine zipper domain,	mmu04022:cGMP-PKG signaling pathway,mmu04024:cAMP signaling pathway,mmu04151:PI3K-Akt signaling pathway,mmu04152:AMPK signaling pathway,mmu04261:Adrenergic signaling in cardiomyocytes,mmu04380:Osteoclast differentiation,mmu04612:Antigen processing and presentation,mmu04668:TNF signaling pathway,mmu04710:Circadian rhythm,mmu04713:Circadian entrainment,mmu04725:Cholinergic synapse,mmu04728:Dopamine…		SM00338:BRLZ,
Creb3	cAMP responsive element binding protein 3(Creb3)	Mus musculus	GO:0001558~regulation of cell growth,GO:0002230~positive regulation of defense response to virus by host,GO:0006351~transcription, DNA-templated,GO:0006355~regulation of transcription, DNA-templated,GO:0006935~chemotaxis,GO:0006986~response to unfolded protein,GO:0006990~positive regulation of transcription from RNA polymerase II promoter involved in unfolded protein response,GO:0019043~establish…	GO:0000139~Golgi membrane,GO:0005634~nucleus,GO:0005737~cytoplasm,GO:0005783~endoplasmic reticulum,GO:0005789~endoplasmic reticulum membrane,GO:0016020~membrane,GO:0016021~integral component of membrane,GO:0016604~nuclear body,GO:0030176~integral component of endoplasmic reticulum membrane,GO:0043025~neuronal cell body,	GO:0000977~RNA polymerase II regulatory region sequence-specific DNA binding,GO:0000978~RNA polymerase II core promoter proximal region sequence-specific DNA binding,GO:0000982~transcription factor activity, RNA polymerase II core promoter proximal region sequence-specific binding,GO:0001077~transcriptional activator activity, RNA polymerase II core promoter proximal region sequence-specific bind…	IPR004827:Basic-leucine zipper domain,IPR008917:Eukaryotic transcription factor, Skn-1-like, DNA-binding,	mmu04022:cGMP-PKG signaling pathway,mmu04024:cAMP signaling pathway,mmu04151:PI3K-Akt signaling pathway,mmu04152:AMPK signaling pathway,mmu04261:Adrenergic signaling in cardiomyocytes,mmu04668:TNF signaling pathway,mmu04725:Cholinergic synapse,mmu04728:Dopaminergic synapse,mmu04911:Insulin secretion,mmu04915:Estrogen signaling pathway,mmu04916:Melanogenesis,mmu04918:Thyroid hormone synthesis,mmu0…		SM00338:BRLZ,
Creb5	cAMP responsive element binding protein 5(Creb5)	Mus musculus	GO:0006351~transcription, DNA-templated,GO:0006355~regulation of transcription, DNA-templated,GO:0045444~fat cell differentiation,GO:0045893~positive regulation of transcription, DNA-templated,GO:0045944~positive regulation of transcription from RNA polymerase II promoter,GO:0060612~adipose tissue development,	GO:0005634~nucleus,GO:0070062~extracellular exosome,	GO:0001077~transcriptional activator activity, RNA polymerase II core promoter proximal region sequence-specific binding,GO:0003677~DNA binding,GO:0003700~transcription factor activity, sequence-specific DNA binding,GO:0043565~sequence-specific DNA binding,GO:0046872~metal ion binding,	IPR004827:Basic-leucine zipper domain,IPR007087:Zinc finger, C2H2,IPR013087:Zinc finger C2H2-type/integrase DNA-binding domain,IPR016378:Transcription factor, cyclic AMP-dependent,	mmu04022:cGMP-PKG signaling pathway,mmu04024:cAMP signaling pathway,mmu04151:PI3K-Akt signaling pathway,mmu04152:AMPK signaling pathway,mmu04261:Adrenergic signaling in cardiomyocytes,mmu04668:TNF signaling pathway,mmu04725:Cholinergic synapse,mmu04728:Dopaminergic synapse,mmu04911:Insulin secretion,mmu04915:Estrogen signaling pathway,mmu04918:Thyroid hormone synthesis,mmu04922:Glucagon signaling…	PIRSF003153:cyclic AMP-dependent transcription factor, CRE-BP1 type,	SM00338:BRLZ,
Ctcf	CCCTC-binding factor(Ctcf)	Mus musculus	GO:0000122~negative regulation of transcription from RNA polymerase II promoter,GO:0006306~DNA methylation,GO:0006349~regulation of gene expression by genetic imprinting,GO:0006351~transcription, DNA-templated,GO:0006355~regulation of transcription, DNA-templated,GO:0007059~chromosome segregation,GO:0009048~dosage compensation by inactivation of X chromosome,GO:0010216~maintenance of DNA methylat…	GO:0000775~chromosome, centromeric region,GO:0000793~condensed chromosome,GO:0005634~nucleus,GO:0005654~nucleoplasm,GO:0005694~chromosome,GO:0005730~nucleolus,	GO:0000978~RNA polymerase II core promoter proximal region sequence-specific DNA binding,GO:0001078~transcriptional repressor activity, RNA polymerase II core promoter proximal region sequence-specific binding,GO:0001228~transcriptional activator activity, RNA polymerase II transcription regulatory region sequence-specific binding,GO:0003676~nucleic acid binding,GO:0003677~DNA binding,GO:0003682~…	IPR007087:Zinc finger, C2H2,IPR013087:Zinc finger C2H2-type/integrase DNA-binding domain,IPR015880:Zinc finger, C2H2-like,			SM00355:ZnF_C2H2,
Ctnna1	catenin (cadherin associated protein), alpha 1(Ctnna1)	Mus musculus	GO:0001541~ovarian follicle development,GO:0007015~actin filament organization,GO:0007155~cell adhesion,GO:0007163~establishment or maintenance of cell polarity,GO:0007406~negative regulation of neuroblast proliferation,GO:0007568~aging,GO:0008584~male gonad development,GO:0016264~gap junction assembly,GO:0031103~axon regeneration,GO:0034613~cellular protein localization,GO:0042127~regulation of …	GO:0001669~acrosomal vesicle,GO:0005737~cytoplasm,GO:0005794~Golgi apparatus,GO:0005829~cytosol,GO:0005856~cytoskeleton,GO:0005886~plasma membrane,GO:0005911~cell-cell junction,GO:0005912~adherens junction,GO:0005913~cell-cell adherens junction,GO:0005915~zonula adherens,GO:0005925~focal adhesion,GO:0014704~intercalated disc,GO:0015629~actin cytoskeleton,GO:0016020~membrane,GO:0016342~catenin com…	GO:0005198~structural molecule activity,GO:0005515~protein binding,GO:0008013~beta-catenin binding,GO:0017166~vinculin binding,GO:0044822~poly(A) RNA binding,GO:0045295~gamma-catenin binding,GO:0045296~cadherin binding,GO:0046982~protein heterodimerization activity,GO:0051015~actin filament binding,GO:0098641~cadherin binding involved in cell-cell adhesion,	IPR000633:Vinculin, conserved site,IPR001033:Alpha-catenin,IPR006077:Vinculin/alpha-catenin,	mmu04390:Hippo signaling pathway,mmu04520:Adherens junction,mmu04670:Leukocyte transendothelial migration,mmu05100:Bacterial invasion of epithelial cells,mmu05200:Pathways in cancer,mmu05213:Endometrial cancer,mmu05412:Arrhythmogenic right ventricular cardiomyopathy (ARVC),
Ctnna2	catenin (cadherin associated protein), alpha 2(Ctnna2)	Mus musculus	GO:0007155~cell adhesion,GO:0007275~multicellular organism development,GO:0007409~axonogenesis,GO:0016337~single organismal cell-cell adhesion,GO:0021942~radial glia guided migration of Purkinje cell,GO:0030154~cell differentiation,GO:0048813~dendrite morphogenesis,GO:0048854~brain morphogenesis,GO:0051823~regulation of synapse structural plasticity,GO:0060134~prepulse inhibition,GO:0098609~cell-…	GO:0005634~nucleus,GO:0005737~cytoplasm,GO:0005856~cytoskeleton,GO:0005886~plasma membrane,GO:0005912~adherens junction,GO:0005913~cell-cell adherens junction,GO:0014069~postsynaptic density,GO:0015629~actin cytoskeleton,GO:0016020~membrane,GO:0016323~basolateral plasma membrane,GO:0030027~lamellipodium,GO:0030054~cell junction,GO:0030424~axon,GO:0042995~cell projection,	GO:0005198~structural molecule activity,GO:0045296~cadherin binding,GO:0051015~actin filament binding,GO:0098641~cadherin binding involved in cell-cell adhesion,	IPR000633:Vinculin, conserved site,IPR001033:Alpha-catenin,IPR006077:Vinculin/alpha-catenin,	mmu04390:Hippo signaling pathway,mmu04520:Adherens junction,mmu04670:Leukocyte transendothelial migration,mmu05100:Bacterial invasion of epithelial cells,mmu05200:Pathways in cancer,mmu05213:Endometrial cancer,mmu05412:Arrhythmogenic right ventricular cardiomyopathy (ARVC),
Ctnna3	catenin (cadherin associated protein), alpha 3(Ctnna3)	Mus musculus	GO:0007155~cell adhesion,GO:0016337~single organismal cell-cell adhesion,GO:0086073~bundle of His cell-Purkinje myocyte adhesion involved in cell communication,GO:0086091~regulation of heart rate by cardiac conduction,GO:0098911~regulation of ventricular cardiac muscle cell action potential,	GO:0005737~cytoplasm,GO:0005856~cytoskeleton,GO:0005912~adherens junction,GO:0005916~fascia adherens,GO:0030027~lamellipodium,	GO:0005515~protein binding,GO:0008013~beta-catenin binding,GO:0045296~cadherin binding,GO:0051015~actin filament binding,GO:0086083~cell adhesive protein binding involved in bundle of His cell-Purkinje myocyte communication,	IPR001033:Alpha-catenin,IPR006077:Vinculin/alpha-catenin,	mmu04390:Hippo signaling pathway,mmu04520:Adherens junction,mmu04670:Leukocyte transendothelial migration,mmu05100:Bacterial invasion of epithelial cells,mmu05200:Pathways in cancer,mmu05213:Endometrial cancer,mmu05412:Arrhythmogenic right ventricular cardiomyopathy (ARVC),
Ctnnal1	catenin (cadherin associated protein), alpha-like 1(Ctnnal1)	Mus musculus	GO:0007155~cell adhesion,GO:0007266~Rho protein signal transduction,	GO:0005622~intracellular,GO:0005737~cytoplasm,GO:0005829~cytosol,GO:0005856~cytoskeleton,GO:0005886~plasma membrane,GO:0016020~membrane,	GO:0045296~cadherin binding,GO:0051015~actin filament binding,	IPR001033:Alpha-catenin,IPR006077:Vinculin/alpha-catenin,
Ctnnb1	catenin (cadherin associated protein), beta 1(Ctnnb1)	Mus musculus	GO:0000122~negative regulation of transcription from RNA polymerase II promoter,GO:0000578~embryonic axis specification,GO:0000904~cell morphogenesis involved in differentiation,GO:0001501~skeletal system development,GO:0001569~patterning of blood vessels,GO:0001570~vasculogenesis,GO:0001658~branching involved in ureteric bud morphogenesis,GO:0001701~in utero embryonic development,GO:0001702~gast…	GO:0000922~spindle pole,GO:0005634~nucleus,GO:0005667~transcription factor complex,GO:0005719~nuclear euchromatin,GO:0005737~cytoplasm,GO:0005813~centrosome,GO:0005829~cytosol,GO:0005856~cytoskeleton,GO:0005886~plasma membrane,GO:0005911~cell-cell junction,GO:0005912~adherens junction,GO:0005913~cell-cell adherens junction,GO:0005916~fascia adherens,GO:0005923~bicellular tight junction,GO:0005925…	GO:0001085~RNA polymerase II transcription factor binding,GO:0001102~RNA polymerase II activating transcription factor binding,GO:0003677~DNA binding,GO:0003682~chromatin binding,GO:0003690~double-stranded DNA binding,GO:0003700~transcription factor activity, sequence-specific DNA binding,GO:0003713~transcription coactivator activity,GO:0004871~signal transducer activity,GO:0005515~protein bindin…	IPR000225:Armadillo,IPR011989:Armadillo-like helical,IPR013284:Beta-catenin,IPR016024:Armadillo-type fold,	mmu04015:Rap1 signaling pathway,mmu04310:Wnt signaling pathway,mmu04390:Hippo signaling pathway,mmu04510:Focal adhesion,mmu04520:Adherens junction,mmu04550:Signaling pathways regulating pluripotency of stem cells,mmu04670:Leukocyte transendothelial migration,mmu04916:Melanogenesis,mmu04919:Thyroid hormone signaling pathway,mmu05100:Bacterial invasion of epithelial cells,mmu05166:HTLV-I infection,…		SM00185:ARM,
Cux1	cut-like homeobox 1(Cux1)	Mus musculus	GO:0000122~negative regulation of transcription from RNA polymerase II promoter,GO:0000301~retrograde transport, vesicle recycling within Golgi,GO:0001822~kidney development,GO:0006351~transcription, DNA-templated,GO:0006355~regulation of transcription, DNA-templated,GO:0006810~transport,GO:0006891~intra-Golgi vesicle-mediated transport,GO:0007275~multicellular organism development,GO:0030324~lun…	GO:0000139~Golgi membrane,GO:0005634~nucleus,GO:0005654~nucleoplasm,GO:0005737~cytoplasm,GO:0005794~Golgi apparatus,GO:0016020~membrane,GO:0016021~integral component of membrane,GO:0030173~integral component of Golgi membrane,GO:0043005~neuron projection,GO:0097458~neuron part,	GO:0000977~RNA polymerase II regulatory region sequence-specific DNA binding,GO:0001205~transcriptional activator activity, RNA polymerase II distal enhancer sequence-specific binding,GO:0003677~DNA binding,GO:0003682~chromatin binding,GO:0043565~sequence-specific DNA binding,	IPR001356:Homeodomain,IPR003350:Homeodomain protein CUT,IPR009057:Homeodomain-like,IPR010982:Lambda repressor-like, DNA-binding domain,IPR012955:CASP, C-terminal,IPR017970:Homeobox, conserved site,			SM00389:HOX,SM01109:SM01109,
Cux2	cut-like homeobox 2(Cux2)	Mus musculus	GO:0000122~negative regulation of transcription from RNA polymerase II promoter,GO:0006351~transcription, DNA-templated,GO:0006355~regulation of transcription, DNA-templated,GO:0007614~short-term memory,GO:0010628~positive regulation of gene expression,GO:0045892~negative regulation of transcription, DNA-templated,GO:0048193~Golgi vesicle transport,GO:0050775~positive regulation of dendrite morph…	GO:0000139~Golgi membrane,GO:0005634~nucleus,GO:0070062~extracellular exosome,	GO:0000977~RNA polymerase II regulatory region sequence-specific DNA binding,GO:0000978~RNA polymerase II core promoter proximal region sequence-specific DNA binding,GO:0001078~transcriptional repressor activity, RNA polymerase II core promoter proximal region sequence-specific binding,GO:0003677~DNA binding,GO:0043565~sequence-specific DNA binding,	IPR001356:Homeodomain,IPR003350:Homeodomain protein CUT,IPR009057:Homeodomain-like,IPR010982:Lambda repressor-like, DNA-binding domain,IPR017970:Homeobox, conserved site,			SM00389:HOX,SM01109:SM01109,
Cyp26b1	cytochrome P450, family 26, subfamily b, polypeptide 1(Cyp26b1)	Mus musculus	GO:0001709~cell fate determination,GO:0001768~establishment of T cell polarity,GO:0006805~xenobiotic metabolic process,GO:0006954~inflammatory response,GO:0007140~male meiosis,GO:0007283~spermatogenesis,GO:0009954~proximal/distal pattern formation,GO:0010628~positive regulation of gene expression,GO:0030326~embryonic limb morphogenesis,GO:0034653~retinoic acid catabolic process,GO:0042573~retinoi…	GO:0005737~cytoplasm,GO:0005783~endoplasmic reticulum,GO:0005789~endoplasmic reticulum membrane,GO:0016020~membrane,GO:0031090~organelle membrane,GO:0043231~intracellular membrane-bounded organelle,	GO:0001972~retinoic acid binding,GO:0004497~monooxygenase activity,GO:0005506~iron ion binding,GO:0008401~retinoic acid 4-hydroxylase activity,GO:0016491~oxidoreductase activity,GO:0016705~oxidoreductase activity, acting on paired donors, with incorporation or reduction of molecular oxygen,GO:0016709~oxidoreductase activity, acting on paired donors, with incorporation or reduction of molecular ox…	IPR001128:Cytochrome P450,IPR002403:Cytochrome P450, E-class, group IV,IPR017972:Cytochrome P450, conserved site,	mmu00830:Retinol metabolism,mmu01100:Metabolic pathways,
Dbp	D site albumin promoter binding protein(Dbp)	Mus musculus	GO:0001889~liver development,GO:0006351~transcription, DNA-templated,GO:0006355~regulation of transcription, DNA-templated,GO:0006357~regulation of transcription from RNA polymerase II promoter,GO:0007275~multicellular organism development,GO:0007623~circadian rhythm,GO:0045944~positive regulation of transcription from RNA polymerase II promoter,GO:0048511~rhythmic process,	GO:0005634~nucleus,GO:0005654~nucleoplasm,	GO:0000977~RNA polymerase II regulatory region sequence-specific DNA binding,GO:0001077~transcriptional activator activity, RNA polymerase II core promoter proximal region sequence-specific binding,GO:0003677~DNA binding,GO:0003700~transcription factor activity, sequence-specific DNA binding,GO:0043565~sequence-specific DNA binding,	IPR004827:Basic-leucine zipper domain,			SM00338:BRLZ,
Dlx6	distal-less homeobox 6(Dlx6)	Mus musculus	GO:0006355~regulation of transcription, DNA-templated,GO:0007275~multicellular organism development,GO:0030326~embryonic limb morphogenesis,GO:0030855~epithelial cell differentiation,GO:0042472~inner ear morphogenesis,GO:0048646~anatomical structure formation involved in morphogenesis,GO:0050679~positive regulation of epithelial cell proliferation,GO:0060021~palate development,GO:0060322~head dev…	GO:0005634~nucleus,	GO:0003677~DNA binding,GO:0043565~sequence-specific DNA binding,	IPR000047:Helix-turn-helix motif,IPR001356:Homeodomain,IPR009057:Homeodomain-like,IPR017970:Homeobox, conserved site,IPR020479:Homeodomain, metazoa,			SM00389:HOX,
Dusp6	dual specificity phosphatase 6(Dusp6)	Mus musculus	GO:0000188~inactivation of MAPK activity,GO:0001933~negative regulation of protein phosphorylation,GO:0006470~protein dephosphorylation,GO:0009953~dorsal/ventral pattern formation,GO:0010942~positive regulation of cell death,GO:0014070~response to organic cyclic compound,GO:0016311~dephosphorylation,GO:0030154~cell differentiation,GO:0035335~peptidyl-tyrosine dephosphorylation,GO:0040036~regulati…	GO:0005737~cytoplasm,GO:0005829~cytosol,	GO:0004721~phosphoprotein phosphatase activity,GO:0004725~protein tyrosine phosphatase activity,GO:0005515~protein binding,GO:0008138~protein tyrosine/serine/threonine phosphatase activity,GO:0016787~hydrolase activity,GO:0016791~phosphatase activity,GO:0017017~MAP kinase tyrosine/serine/threonine phosphatase activity,	IPR000340:Dual specificity phosphatase, catalytic domain,IPR000387:Protein-tyrosine/Dual specificity phosphatase,IPR001763:Rhodanese-like domain,IPR008343:Mitogen-activated protein (MAP) kinase phosphatase,IPR020422:Dual specificity phosphatase, subgroup, catalytic domain,IPR024950:Dual specificity phosphatase,	mmu04010:MAPK signaling pathway,	PIRSF000939:dual specificity protein phosphatase (MAP kinase phosphatase),	SM00195:DSPc,SM00450:RHOD,
Egr1	early growth response 1(Egr1)	Mus musculus	GO:0000122~negative regulation of transcription from RNA polymerase II promoter,GO:0001666~response to hypoxia,GO:0002931~response to ischemia,GO:0006351~transcription, DNA-templated,GO:0006355~regulation of transcription, DNA-templated,GO:0006366~transcription from RNA polymerase II promoter,GO:0007611~learning or memory,GO:0007616~long-term memory,GO:0009749~response to glucose,GO:0010628~posit…	GO:0005634~nucleus,GO:0005654~nucleoplasm,GO:0005737~cytoplasm,	GO:0000976~transcription regulatory region sequence-specific DNA binding,GO:0000977~RNA polymerase II regulatory region sequence-specific DNA binding,GO:0000979~RNA polymerase II core promoter sequence-specific DNA binding,GO:0000982~transcription factor activity, RNA polymerase II core promoter proximal region sequence-specific binding,GO:0001077~transcriptional activator activity, RNA polymeras…	IPR007087:Zinc finger, C2H2,IPR013087:Zinc finger C2H2-type/integrase DNA-binding domain,IPR015880:Zinc finger, C2H2-like,IPR021839:Protein of unknown function DUF3432,IPR021849:Protein of unknown function DUF3446,	mmu05020:Prion diseases,mmu05166:HTLV-I infection,		SM00355:ZnF_C2H2,
Egr2	early growth response 2(Egr2)	Mus musculus	GO:0006351~transcription, DNA-templated,GO:0006355~regulation of transcription, DNA-templated,GO:0006366~transcription from RNA polymerase II promoter,GO:0006611~protein export from nucleus,GO:0007611~learning or memory,GO:0007622~rhythmic behavior,GO:0008045~motor neuron axon guidance,GO:0014037~Schwann cell differentiation,GO:0016925~protein sumoylation,GO:0021569~rhombomere 3 development,GO:00…	GO:0005634~nucleus,GO:0005654~nucleoplasm,GO:0005737~cytoplasm,	GO:0000978~RNA polymerase II core promoter proximal region sequence-specific DNA binding,GO:0001077~transcriptional activator activity, RNA polymerase II core promoter proximal region sequence-specific binding,GO:0001102~RNA polymerase II activating transcription factor binding,GO:0003676~nucleic acid binding,GO:0003677~DNA binding,GO:0003682~chromatin binding,GO:0003700~transcription factor acti…	IPR007087:Zinc finger, C2H2,IPR013087:Zinc finger C2H2-type/integrase DNA-binding domain,IPR015880:Zinc finger, C2H2-like,IPR021849:Protein of unknown function DUF3446,	mmu05161:Hepatitis B,mmu05166:HTLV-I infection,mmu05203:Viral carcinogenesis,		SM00355:ZnF_C2H2,
Elf1	E74-like factor 1(Elf1)	Mus musculus	GO:0001817~regulation of cytokine production,GO:0006351~transcription, DNA-templated,GO:0006355~regulation of transcription, DNA-templated,GO:0030154~cell differentiation,GO:0045893~positive regulation of transcription, DNA-templated,GO:0045944~positive regulation of transcription from RNA polymerase II promoter,GO:0050860~negative regulation of T cell receptor signaling pathway,	GO:0005634~nucleus,GO:0005654~nucleoplasm,	GO:0000978~RNA polymerase II core promoter proximal region sequence-specific DNA binding,GO:0001077~transcriptional activator activity, RNA polymerase II core promoter proximal region sequence-specific binding,GO:0003677~DNA binding,GO:0003700~transcription factor activity, sequence-specific DNA binding,GO:0043565~sequence-specific DNA binding,	IPR000418:Ets domain,IPR011991:Winged helix-turn-helix DNA-binding domain,IPR022084:Transcription factor Elf, N-terminal,			SM00413:ETS,
Elf3	E74-like factor 3(Elf3)	Mus musculus	GO:0001824~blastocyst development,GO:0006351~transcription, DNA-templated,GO:0006355~regulation of transcription, DNA-templated,GO:0006366~transcription from RNA polymerase II promoter,GO:0006954~inflammatory response,GO:0007275~multicellular organism development,GO:0009653~anatomical structure morphogenesis,GO:0009790~embryo development,GO:0030154~cell differentiation,GO:0030198~extracellular ma…	GO:0005634~nucleus,GO:0005737~cytoplasm,	GO:0000978~RNA polymerase II core promoter proximal region sequence-specific DNA binding,GO:0001077~transcriptional activator activity, RNA polymerase II core promoter proximal region sequence-specific binding,GO:0003677~DNA binding,GO:0003700~transcription factor activity, sequence-specific DNA binding,GO:0003713~transcription coactivator activity,GO:0043565~sequence-specific DNA binding,	IPR000418:Ets domain,IPR003118:Pointed domain,IPR011991:Winged helix-turn-helix DNA-binding domain,IPR013761:Sterile alpha motif/pointed domain,			SM00251:SAM_PNT,SM00413:ETS,
Emx1	empty spiracles homeobox 1(Emx1)	Mus musculus	GO:0001701~in utero embryonic development,GO:0006355~regulation of transcription, DNA-templated,GO:0007275~multicellular organism development,GO:0007420~brain development,GO:0009791~post-embryonic development,GO:0021537~telencephalon development,GO:0021796~cerebral cortex regionalization,GO:0021895~cerebral cortex neuron differentiation,GO:0021987~cerebral cortex development,GO:0030182~neuron dif…	GO:0005634~nucleus,	GO:0003677~DNA binding,GO:0043565~sequence-specific DNA binding,	IPR001356:Homeodomain,IPR009057:Homeodomain-like,IPR017970:Homeobox, conserved site,IPR020479:Homeodomain, metazoa,			SM00389:HOX,
En1	engrailed 1(En1)	Mus musculus	GO:0000122~negative regulation of transcription from RNA polymerase II promoter,GO:0006355~regulation of transcription, DNA-templated,GO:0007275~multicellular organism development,GO:0008344~adult locomotory behavior,GO:0009953~dorsal/ventral pattern formation,GO:0009954~proximal/distal pattern formation,GO:0010468~regulation of gene expression,GO:0021549~cerebellum development,GO:0030182~neuron …	GO:0005634~nucleus,GO:0016020~membrane,	GO:0000978~RNA polymerase II core promoter proximal region sequence-specific DNA binding,GO:0001078~transcriptional repressor activity, RNA polymerase II core promoter proximal region sequence-specific binding,GO:0003677~DNA binding,GO:0005515~protein binding,GO:0043565~sequence-specific DNA binding,	IPR000747:Homeodomain engrailed,IPR001356:Homeodomain,IPR009057:Homeodomain-like,IPR017970:Homeobox, conserved site,IPR019549:Homeobox engrailed, C-terminal,IPR019737:Homeobox engrailed-type, conserved site,IPR020479:Homeodomain, metazoa,			SM00389:HOX,
En2	engrailed 2(En2)	Mus musculus	GO:0006355~regulation of transcription, DNA-templated,GO:0007275~multicellular organism development,GO:0030182~neuron differentiation,GO:0030901~midbrain development,GO:0030902~hindbrain development,GO:0043524~negative regulation of neuron apoptotic process,GO:0045944~positive regulation of transcription from RNA polymerase II promoter,GO:0048666~neuron development,GO:0071542~dopaminergic neuron …	GO:0005634~nucleus,GO:0016020~membrane,	GO:0003677~DNA binding,GO:0043565~sequence-specific DNA binding,	IPR000747:Homeodomain engrailed,IPR001356:Homeodomain,IPR009057:Homeodomain-like,IPR017970:Homeobox, conserved site,IPR019549:Homeobox engrailed, C-terminal,IPR019737:Homeobox engrailed-type, conserved site,IPR020479:Homeodomain, metazoa,			SM00389:HOX,
EphA4	Eph receptor A4(Epha4)	Mus musculus	GO:0006468~protein phosphorylation,GO:0007155~cell adhesion,GO:0007169~transmembrane receptor protein tyrosine kinase signaling pathway,GO:0007275~multicellular organism development,GO:0007399~nervous system development,GO:0007411~axon guidance,GO:0007628~adult walking behavior,GO:0008045~motor neuron axon guidance,GO:0008347~glial cell migration,GO:0016310~phosphorylation,GO:0018108~peptidyl-tyr…	GO:0005737~cytoplasm,GO:0005741~mitochondrial outer membrane,GO:0005768~endosome,GO:0005783~endoplasmic reticulum,GO:0005794~Golgi apparatus,GO:0005886~plasma membrane,GO:0005887~integral component of plasma membrane,GO:0009986~cell surface,GO:0014069~postsynaptic density,GO:0016020~membrane,GO:0016021~integral component of membrane,GO:0030054~cell junction,GO:0030175~filopodium,GO:0030424~axon,G…	GO:0000166~nucleotide binding,GO:0004672~protein kinase activity,GO:0004713~protein tyrosine kinase activity,GO:0004714~transmembrane receptor protein tyrosine kinase activity,GO:0005003~ephrin receptor activity,GO:0005004~GPI-linked ephrin receptor activity,GO:0005005~transmembrane-ephrin receptor activity,GO:0005515~protein binding,GO:0005524~ATP binding,GO:0016301~kinase activity,GO:0016740~tr…	IPR000719:Protein kinase, catalytic domain,IPR001090:Ephrin receptor ligand binding domain,IPR001245:Serine-threonine/tyrosine-protein kinase catalytic domain,IPR001426:Tyrosine-protein kinase, receptor class V, conserved site,IPR001660:Sterile alpha motif domain,IPR003961:Fibronectin, type III,IPR008266:Tyrosine-protein kinase, active site,IPR008979:Galactose-binding domain-like,IPR011009:Protei…	mmu04360:Axon guidance,	PIRSF000666:tyrosine-protein kinase, ephrin receptor type,	SM00060:FN3,SM00219:TyrKc,SM00220:S_TKc,SM00454:SAM,SM00615:EPH_lbd,SM01411:SM01411,
Esr1	estrogen receptor 1 (alpha)(Esr1)	Mus musculus	GO:0000122~negative regulation of transcription from RNA polymerase II promoter,GO:0001547~antral ovarian follicle growth,GO:0002064~epithelial cell development,GO:0006351~transcription, DNA-templated,GO:0006355~regulation of transcription, DNA-templated,GO:0006366~transcription from RNA polymerase II promoter,GO:0007200~phospholipase C-activating G-protein coupled receptor signaling pathway,GO:0…	GO:0000790~nuclear chromatin,GO:0005634~nucleus,GO:0005737~cytoplasm,GO:0005739~mitochondrion,GO:0005794~Golgi apparatus,GO:0005886~plasma membrane,GO:0016020~membrane,GO:0030315~T-tubule,GO:0035327~transcriptionally active chromatin,GO:0043005~neuron projection,GO:0043195~terminal bouton,GO:0043204~perikaryon,GO:0043234~protein complex,GO:0048471~perinuclear region of cytoplasm,	GO:0000978~RNA polymerase II core promoter proximal region sequence-specific DNA binding,GO:0001046~core promoter sequence-specific DNA binding,GO:0001077~transcriptional activator activity, RNA polymerase II core promoter proximal region sequence-specific binding,GO:0001223~transcription coactivator binding,GO:0003677~DNA binding,GO:0003682~chromatin binding,GO:0003700~transcription factor activ…	IPR000536:Nuclear hormone receptor, ligand-binding, core,IPR001292:Oestrogen receptor,IPR001628:Zinc finger, nuclear hormone receptor-type,IPR001723:Steroid hormone receptor,IPR013088:Zinc finger, NHR/GATA-type,IPR024178:Oestrogen receptor/oestrogen-related receptor,IPR024736:Oestrogen-type nuclear receptor final C-terminal domain,	mmu04915:Estrogen signaling pathway,mmu04917:Prolactin signaling pathway,mmu04919:Thyroid hormone signaling pathway,mmu04961:Endocrine and other factor-regulated calcium reabsorption,mmu05205:Proteoglycans in cancer,	PIRSF002527:estrogen receptor-like nuclear receptor,PIRSF500101:estrogen receptor alpha [Parent=PIRSF002527],	SM00399:ZnF_C4,SM00430:HOLI,
Esr2	estrogen receptor 2 (beta)(Esr2)	Mus musculus	GO:0000122~negative regulation of transcription from RNA polymerase II promoter,GO:0001541~ovarian follicle development,GO:0001662~behavioral fear response,GO:0001764~neuron migration,GO:0006351~transcription, DNA-templated,GO:0006355~regulation of transcription, DNA-templated,GO:0007420~brain development,GO:0007611~learning or memory,GO:0008285~negative regulation of cell proliferation,GO:000862…	GO:0005634~nucleus,GO:0005737~cytoplasm,GO:0005739~mitochondrion,GO:0005886~plasma membrane,GO:0005929~cilium,GO:0032993~protein-DNA complex,GO:0043005~neuron projection,GO:0043025~neuronal cell body,GO:0043204~perikaryon,GO:0048471~perinuclear region of cytoplasm,	GO:0000978~RNA polymerase II core promoter proximal region sequence-specific DNA binding,GO:0001046~core promoter sequence-specific DNA binding,GO:0001077~transcriptional activator activity, RNA polymerase II core promoter proximal region sequence-specific binding,GO:0003677~DNA binding,GO:0003700~transcription factor activity, sequence-specific DNA binding,GO:0003707~steroid hormone receptor act…	IPR000536:Nuclear hormone receptor, ligand-binding, core,IPR001628:Zinc finger, nuclear hormone receptor-type,IPR001723:Steroid hormone receptor,IPR013088:Zinc finger, NHR/GATA-type,IPR021064:Estrogen receptor beta, N-terminal,IPR024178:Oestrogen receptor/oestrogen-related receptor,	mmu04915:Estrogen signaling pathway,mmu04917:Prolactin signaling pathway,	PIRSF002527:estrogen receptor-like nuclear receptor,PIRSF500102:estrogen receptor beta [Parent=PIRSF002527],	SM00399:ZnF_C4,SM00430:HOLI,
Ets2	E26 avian leukemia oncogene 2, 3' domain(Ets2)	Mus musculus	GO:0000122~negative regulation of transcription from RNA polymerase II promoter,GO:0001712~ectodermal cell fate commitment,GO:0006351~transcription, DNA-templated,GO:0006355~regulation of transcription, DNA-templated,GO:0006357~regulation of transcription from RNA polymerase II promoter,GO:0007498~mesoderm development,GO:0045893~positive regulation of transcription, DNA-templated,GO:0045944~posit…	GO:0005634~nucleus,GO:0005654~nucleoplasm,GO:0005737~cytoplasm,GO:0005886~plasma membrane,	GO:0000977~RNA polymerase II regulatory region sequence-specific DNA binding,GO:0000978~RNA polymerase II core promoter proximal region sequence-specific DNA binding,GO:0000981~RNA polymerase II transcription factor activity, sequence-specific DNA binding,GO:0001078~transcriptional repressor activity, RNA polymerase II core promoter proximal region sequence-specific binding,GO:0003677~DNA binding…	IPR000418:Ets domain,IPR003118:Pointed domain,IPR011991:Winged helix-turn-helix DNA-binding domain,IPR013761:Sterile alpha motif/pointed domain,IPR016311:Transforming protein C-ets,IPR027276:Transforming protein C-ets-2,	mmu04014:Ras signaling pathway,mmu04320:Dorso-ventral axis formation,mmu05166:HTLV-I infection,	PIRSF001698:transforming factor C-ets,PIRSF501032:transforming protein C-ets-2 [Parent=PIRSF001698],	SM00251:SAM_PNT,SM00413:ETS,
Etv4	ets variant 4(Etv4)	Mus musculus	GO:0006351~transcription, DNA-templated,GO:0006355~regulation of transcription, DNA-templated,GO:0008045~motor neuron axon guidance,GO:0010628~positive regulation of gene expression,GO:0033600~negative regulation of mammary gland epithelial cell proliferation,GO:0045893~positive regulation of transcription, DNA-templated,GO:0045944~positive regulation of transcription from RNA polymerase II promo…	GO:0005622~intracellular,GO:0005634~nucleus,GO:0005730~nucleolus,	GO:0000978~RNA polymerase II core promoter proximal region sequence-specific DNA binding,GO:0000981~RNA polymerase II transcription factor activity, sequence-specific DNA binding,GO:0003677~DNA binding,GO:0003700~transcription factor activity, sequence-specific DNA binding,GO:0043565~sequence-specific DNA binding,	IPR000418:Ets domain,IPR006715:PEA3-type ETS-domain transcription factor, N-terminal,IPR011991:Winged helix-turn-helix DNA-binding domain,	mmu05202:Transcriptional misregulation in cancer,		SM00413:ETS,
Etv5	ets variant 5(Etv5)	Mus musculus	GO:0006355~regulation of transcription, DNA-templated,GO:0006357~regulation of transcription from RNA polymerase II promoter,GO:0007274~neuromuscular synaptic transmission,GO:0007626~locomotory behavior,GO:0030154~cell differentiation,GO:0034599~cellular response to oxidative stress,GO:0045666~positive regulation of neuron differentiation,GO:0045893~positive regulation of transcription, DNA-templ…	GO:0005634~nucleus,GO:0005654~nucleoplasm,GO:0005886~plasma membrane,	GO:0000977~RNA polymerase II regulatory region sequence-specific DNA binding,GO:0000981~RNA polymerase II transcription factor activity, sequence-specific DNA binding,GO:0001228~transcriptional activator activity, RNA polymerase II transcription regulatory region sequence-specific binding,GO:0003677~DNA binding,GO:0003700~transcription factor activity, sequence-specific DNA binding,GO:0043565~seq…	IPR000418:Ets domain,IPR006715:PEA3-type ETS-domain transcription factor, N-terminal,IPR011991:Winged helix-turn-helix DNA-binding domain,	mmu05202:Transcriptional misregulation in cancer,		SM00413:ETS,
Evx2	even-skipped homeobox 2(Evx2)	Mus musculus	GO:0006355~regulation of transcription, DNA-templated,GO:0007275~multicellular organism development,GO:0035108~limb morphogenesis,	GO:0005634~nucleus,GO:0005654~nucleoplasm,	GO:0003677~DNA binding,GO:0043565~sequence-specific DNA binding,	IPR001356:Homeodomain,IPR009057:Homeodomain-like,IPR017970:Homeobox, conserved site,IPR020479:Homeodomain, metazoa,			SM00389:HOX,
Fgf10	fibroblast growth factor 10(Fgf10)	Mus musculus	GO:0000132~establishment of mitotic spindle orientation,GO:0000187~activation of MAPK activity,GO:0001525~angiogenesis,GO:0001759~organ induction,GO:0001823~mesonephros development,GO:0001974~blood vessel remodeling,GO:0003338~metanephros morphogenesis,GO:0006935~chemotaxis,GO:0007267~cell-cell signaling,GO:0007368~determination of left/right symmetry,GO:0007431~salivary gland development,GO:0007…	GO:0005576~extracellular region,GO:0005615~extracellular space,GO:0005634~nucleus,GO:0005886~plasma membrane,GO:0009986~cell surface,GO:0031012~extracellular matrix,	GO:0005102~receptor binding,GO:0005104~fibroblast growth factor receptor binding,GO:0005111~type 2 fibroblast growth factor receptor binding,GO:0005515~protein binding,GO:0008083~growth factor activity,GO:0008201~heparin binding,GO:0042056~chemoattractant activity,	IPR002209:Heparin-binding growth factor/Fibroblast growth factor,IPR008996:Cytokine, IL-1-like,	mmu04010:MAPK signaling pathway,mmu04014:Ras signaling pathway,mmu04015:Rap1 signaling pathway,mmu04151:PI3K-Akt signaling pathway,mmu04810:Regulation of actin cytoskeleton,mmu05200:Pathways in cancer,mmu05218:Melanoma,		SM00442:FGF,
Fgf17	fibroblast growth factor 17(Fgf17)	Mus musculus	GO:0007275~multicellular organism development,GO:0008284~positive regulation of cell proliferation,GO:0008543~fibroblast growth factor receptor signaling pathway,	GO:0005576~extracellular region,	GO:0005102~receptor binding,GO:0005104~fibroblast growth factor receptor binding,GO:0005105~type 1 fibroblast growth factor receptor binding,GO:0005111~type 2 fibroblast growth factor receptor binding,GO:0008083~growth factor activity,	IPR002209:Heparin-binding growth factor/Fibroblast growth factor,IPR008996:Cytokine, IL-1-like,	mmu04010:MAPK signaling pathway,mmu04014:Ras signaling pathway,mmu04015:Rap1 signaling pathway,mmu04151:PI3K-Akt signaling pathway,mmu04810:Regulation of actin cytoskeleton,mmu05200:Pathways in cancer,mmu05218:Melanoma,		SM00442:FGF,
Fgf4	fibroblast growth factor 4(Fgf4)	Mus musculus	GO:0001502~cartilage condensation,GO:0001934~positive regulation of protein phosphorylation,GO:0007275~multicellular organism development,GO:0008284~positive regulation of cell proliferation,GO:0008543~fibroblast growth factor receptor signaling pathway,GO:0010463~mesenchymal cell proliferation,GO:0010468~regulation of gene expression,GO:0010628~positive regulation of gene expression,GO:0019827~s…	GO:0005576~extracellular region,	GO:0005102~receptor binding,GO:0005104~fibroblast growth factor receptor binding,GO:0005515~protein binding,GO:0008083~growth factor activity,	IPR002209:Heparin-binding growth factor/Fibroblast growth factor,IPR008996:Cytokine, IL-1-like,	mmu04010:MAPK signaling pathway,mmu04014:Ras signaling pathway,mmu04015:Rap1 signaling pathway,mmu04151:PI3K-Akt signaling pathway,mmu04810:Regulation of actin cytoskeleton,mmu05200:Pathways in cancer,mmu05218:Melanoma,		SM00442:FGF,
Fgf8	fibroblast growth factor 8(Fgf8)	Mus musculus	GO:0000165~MAPK cascade,GO:0001569~patterning of blood vessels,GO:0001656~metanephros development,GO:0001658~branching involved in ureteric bud morphogenesis,GO:0001759~organ induction,GO:0001822~kidney development,GO:0001839~neural plate morphogenesis,GO:0001947~heart looping,GO:0001974~blood vessel remodeling,GO:0003007~heart morphogenesis,GO:0003148~outflow tract septum morphogenesis,GO:000315…	GO:0005576~extracellular region,GO:0005622~intracellular,GO:0009897~external side of plasma membrane,	GO:0005102~receptor binding,GO:0005104~fibroblast growth factor receptor binding,GO:0008083~growth factor activity,GO:0042056~chemoattractant activity,	IPR002209:Heparin-binding growth factor/Fibroblast growth factor,IPR008996:Cytokine, IL-1-like,	mmu04010:MAPK signaling pathway,mmu04014:Ras signaling pathway,mmu04015:Rap1 signaling pathway,mmu04151:PI3K-Akt signaling pathway,mmu04810:Regulation of actin cytoskeleton,mmu05200:Pathways in cancer,mmu05218:Melanoma,		SM00442:FGF,
Fgf9	fibroblast growth factor 9(Fgf9)	Mus musculus	GO:0000122~negative regulation of transcription from RNA polymerase II promoter,GO:0001525~angiogenesis,GO:0001649~osteoblast differentiation,GO:0001654~eye development,GO:0002053~positive regulation of mesenchymal cell proliferation,GO:0002062~chondrocyte differentiation,GO:0003214~cardiac left ventricle morphogenesis,GO:0003231~cardiac ventricle development,GO:0006606~protein import into nucleu…	GO:0005576~extracellular region,GO:0005604~basement membrane,GO:0005615~extracellular space,GO:0005737~cytoplasm,GO:0070062~extracellular exosome,	GO:0005102~receptor binding,GO:0005104~fibroblast growth factor receptor binding,GO:0008083~growth factor activity,GO:0008201~heparin binding,	IPR002209:Heparin-binding growth factor/Fibroblast growth factor,IPR008996:Cytokine, IL-1-like,	mmu04010:MAPK signaling pathway,mmu04014:Ras signaling pathway,mmu04015:Rap1 signaling pathway,mmu04151:PI3K-Akt signaling pathway,mmu04810:Regulation of actin cytoskeleton,mmu05200:Pathways in cancer,mmu05218:Melanoma,		SM00442:FGF,
Gata4	GATA binding protein 4(Gata4)	Mus musculus	GO:0001701~in utero embryonic development,GO:0001702~gastrulation with mouth forming second,GO:0001706~endoderm formation,GO:0001934~positive regulation of protein phosphorylation,GO:0001947~heart looping,GO:0003007~heart morphogenesis,GO:0003151~outflow tract morphogenesis,GO:0003181~atrioventricular valve morphogenesis,GO:0003190~atrioventricular valve formation,GO:0003192~mitral valve formatio…	GO:0000790~nuclear chromatin,GO:0005634~nucleus,GO:0005667~transcription factor complex,GO:0090575~RNA polymerase II transcription factor complex,	GO:0000977~RNA polymerase II regulatory region sequence-specific DNA binding,GO:0000978~RNA polymerase II core promoter proximal region sequence-specific DNA binding,GO:0000981~RNA polymerase II transcription factor activity, sequence-specific DNA binding,GO:0001076~transcription factor activity, RNA polymerase II transcription factor binding,GO:0001085~RNA polymerase II transcription factor bind…	IPR000679:Zinc finger, GATA-type,IPR008013:GATA-type transcription activator, N-terminal,IPR013088:Zinc finger, NHR/GATA-type,IPR016375:Transcription factor GATA-4/5/6,	mmu04022:cGMP-PKG signaling pathway,mmu04919:Thyroid hormone signaling pathway,	PIRSF003028:transcription factor GATA-4/5/6 types,	SM00401:ZnF_GATA,
Gata6	GATA binding protein 6(Gata6)	Mus musculus	GO:0000122~negative regulation of transcription from RNA polymerase II promoter,GO:0001701~in utero embryonic development,GO:0001889~liver development,GO:0003148~outflow tract septum morphogenesis,GO:0003309~type B pancreatic cell differentiation,GO:0003310~pancreatic A cell differentiation,GO:0006351~transcription, DNA-templated,GO:0006355~regulation of transcription, DNA-templated,GO:0006366~tr…	GO:0005634~nucleus,GO:0005667~transcription factor complex,	GO:0000979~RNA polymerase II core promoter sequence-specific DNA binding,GO:0000981~RNA polymerase II transcription factor activity, sequence-specific DNA binding,GO:0001103~RNA polymerase II repressing transcription factor binding,GO:0001158~enhancer sequence-specific DNA binding,GO:0001228~transcriptional activator activity, RNA polymerase II transcription regulatory region sequence-specific bi…	IPR000679:Zinc finger, GATA-type,IPR008013:GATA-type transcription activator, N-terminal,IPR013088:Zinc finger, NHR/GATA-type,			SM00401:ZnF_GATA,
Gdf5	growth differentiation factor 5(Gdf5)	Mus musculus	GO:0002062~chondrocyte differentiation,GO:0007178~transmembrane receptor protein serine/threonine kinase signaling pathway,GO:0007184~SMAD protein import into nucleus,GO:0010862~positive regulation of pathway-restricted SMAD protein phosphorylation,GO:0030326~embryonic limb morphogenesis,GO:0030509~BMP signaling pathway,GO:0030513~positive regulation of BMP signaling pathway,GO:0032331~negative r…	GO:0005576~extracellular region,GO:0005615~extracellular space,GO:0005622~intracellular,GO:0005886~plasma membrane,GO:0016020~membrane,	GO:0005102~receptor binding,GO:0005125~cytokine activity,GO:0005160~transforming growth factor beta receptor binding,GO:0005515~protein binding,GO:0008083~growth factor activity,GO:0036122~BMP binding,GO:0042802~identical protein binding,	IPR001111:Transforming growth factor-beta, N-terminal,IPR001839:Transforming growth factor-beta, C-terminal,IPR002405:Inhibin, alpha subunit,IPR015615:Transforming growth factor-beta-related,IPR017948:Transforming growth factor beta, conserved site,	mmu04060:Cytokine-cytokine receptor interaction,mmu04350:TGF-beta signaling pathway,mmu04390:Hippo signaling pathway,		SM00204:TGFB,
Gli1	GLI-Kruppel family member GLI1(Gli1)	Mus musculus	GO:0001649~osteoblast differentiation,GO:0006351~transcription, DNA-templated,GO:0006355~regulation of transcription, DNA-templated,GO:0007165~signal transduction,GO:0007224~smoothened signaling pathway,GO:0007275~multicellular organism development,GO:0007283~spermatogenesis,GO:0007418~ventral midline development,GO:0008284~positive regulation of cell proliferation,GO:0009611~response to wounding…	GO:0005634~nucleus,GO:0005654~nucleoplasm,GO:0005737~cytoplasm,GO:0005829~cytosol,GO:0005929~cilium,GO:0005930~axoneme,GO:0043231~intracellular membrane-bounded organelle,GO:0072372~primary cilium,GO:0097542~ciliary tip,	GO:0000977~RNA polymerase II regulatory region sequence-specific DNA binding,GO:0000978~RNA polymerase II core promoter proximal region sequence-specific DNA binding,GO:0003676~nucleic acid binding,GO:0003677~DNA binding,GO:0003682~chromatin binding,GO:0003705~transcription factor activity, RNA polymerase II distal enhancer sequence-specific binding,GO:0005515~protein binding,GO:0008017~microtubu…	IPR007087:Zinc finger, C2H2,IPR013087:Zinc finger C2H2-type/integrase DNA-binding domain,IPR015880:Zinc finger, C2H2-like,	mmu04024:cAMP signaling pathway,mmu04340:Hedgehog signaling pathway,mmu05200:Pathways in cancer,mmu05217:Basal cell carcinoma,		SM00355:ZnF_C2H2,
Gli2	GLI-Kruppel family member GLI2(Gli2)	Mus musculus	GO:0000122~negative regulation of transcription from RNA polymerase II promoter,GO:0001501~skeletal system development,GO:0001649~osteoblast differentiation,GO:0001701~in utero embryonic development,GO:0001822~kidney development,GO:0002009~morphogenesis of an epithelium,GO:0002062~chondrocyte differentiation,GO:0002076~osteoblast development,GO:0006351~transcription, DNA-templated,GO:0006355~regu…	GO:0005634~nucleus,GO:0005737~cytoplasm,GO:0005829~cytosol,GO:0005929~cilium,GO:0005930~axoneme,GO:0016020~membrane,GO:0016607~nuclear speck,GO:0031512~motile primary cilium,GO:0031514~motile cilium,GO:0072372~primary cilium,GO:0097542~ciliary tip,	GO:0000978~RNA polymerase II core promoter proximal region sequence-specific DNA binding,GO:0001077~transcriptional activator activity, RNA polymerase II core promoter proximal region sequence-specific binding,GO:0003676~nucleic acid binding,GO:0003677~DNA binding,GO:0003682~chromatin binding,GO:0003700~transcription factor activity, sequence-specific DNA binding,GO:0005515~protein binding,GO:000…	IPR007087:Zinc finger, C2H2,IPR013087:Zinc finger C2H2-type/integrase DNA-binding domain,IPR015880:Zinc finger, C2H2-like,	mmu04340:Hedgehog signaling pathway,mmu04390:Hippo signaling pathway,mmu05200:Pathways in cancer,mmu05217:Basal cell carcinoma,		SM00355:ZnF_C2H2,
Gli3	GLI-Kruppel family member GLI3(Gli3)	Mus musculus	GO:0000122~negative regulation of transcription from RNA polymerase II promoter,GO:0001656~metanephros development,GO:0001658~branching involved in ureteric bud morphogenesis,GO:0001701~in utero embryonic development,GO:0001822~kidney development,GO:0002052~positive regulation of neuroblast proliferation,GO:0006351~transcription, DNA-templated,GO:0006355~regulation of transcription, DNA-templated…	GO:0005634~nucleus,GO:0005737~cytoplasm,GO:0005829~cytosol,GO:0005929~cilium,GO:0005930~axoneme,GO:0016592~mediator complex,GO:0016607~nuclear speck,GO:0017053~transcriptional repressor complex,GO:0042995~cell projection,GO:0072372~primary cilium,	GO:0000977~RNA polymerase II regulatory region sequence-specific DNA binding,GO:0000978~RNA polymerase II core promoter proximal region sequence-specific DNA binding,GO:0003676~nucleic acid binding,GO:0003677~DNA binding,GO:0003682~chromatin binding,GO:0003700~transcription factor activity, sequence-specific DNA binding,GO:0005515~protein binding,GO:0008013~beta-catenin binding,GO:0035035~histone…	IPR007087:Zinc finger, C2H2,IPR013087:Zinc finger C2H2-type/integrase DNA-binding domain,IPR015880:Zinc finger, C2H2-like,	mmu04024:cAMP signaling pathway,mmu04340:Hedgehog signaling pathway,mmu05200:Pathways in cancer,mmu05217:Basal cell carcinoma,		SM00355:ZnF_C2H2,
Grem1	gremlin 1, DAN family BMP antagonist(Grem1)	Mus musculus	GO:0000902~cell morphogenesis,GO:0001525~angiogenesis,GO:0001658~branching involved in ureteric bud morphogenesis,GO:0002042~cell migration involved in sprouting angiogenesis,GO:0002092~positive regulation of receptor internalization,GO:0002689~negative regulation of leukocyte chemotaxis,GO:0003257~positive regulation of transcription from RNA polymerase II promoter involved in myocardial precurs…	GO:0005576~extracellular region,GO:0005615~extracellular space,GO:0009986~cell surface,	GO:0005125~cytokine activity,GO:0030297~transmembrane receptor protein tyrosine kinase activator activity,GO:0043184~vascular endothelial growth factor receptor 2 binding,GO:0043395~heparan sulfate proteoglycan binding,GO:0048018~receptor agonist activity,	IPR004133:DAN,IPR006207:Cystine knot, C-terminal,IPR017159:Gremlin precursor,		PIRSF037254:gremlin precursor,	SM00041:CT,
Gsc	goosecoid homeobox(Gsc)	Mus musculus	GO:0000122~negative regulation of transcription from RNA polymerase II promoter,GO:0006355~regulation of transcription, DNA-templated,GO:0007275~multicellular organism development,GO:0009653~anatomical structure morphogenesis,GO:0014036~neural crest cell fate specification,GO:0021904~dorsal/ventral neural tube patterning,GO:0023019~signal transduction involved in regulation of gene expression,GO:…	GO:0005634~nucleus,GO:0005667~transcription factor complex,	GO:0001085~RNA polymerase II transcription factor binding,GO:0001103~RNA polymerase II repressing transcription factor binding,GO:0003677~DNA binding,GO:0005515~protein binding,GO:0043565~sequence-specific DNA binding,	IPR001356:Homeodomain,IPR009057:Homeodomain-like,IPR017970:Homeobox, conserved site,			SM00389:HOX,
Gsc2	goosecoid homebox 2(Gsc2)	Mus musculus	GO:0006355~regulation of transcription, DNA-templated,GO:0006357~regulation of transcription from RNA polymerase II promoter,	GO:0005634~nucleus,	GO:0003700~transcription factor activity, sequence-specific DNA binding,GO:0005515~protein binding,GO:0043565~sequence-specific DNA binding,	IPR001356:Homeodomain,IPR009057:Homeodomain-like,IPR017970:Homeobox, conserved site,			SM00389:HOX,
Gsx1	GS homeobox 1(Gsx1)	Mus musculus	GO:0006351~transcription, DNA-templated,GO:0006355~regulation of transcription, DNA-templated,GO:0007275~multicellular organism development,GO:0021527~spinal cord association neuron differentiation,GO:0021854~hypothalamus development,GO:0021984~adenohypophysis development,GO:0045944~positive regulation of transcription from RNA polymerase II promoter,GO:0048663~neuron fate commitment,	GO:0005634~nucleus,	GO:0000978~RNA polymerase II core promoter proximal region sequence-specific DNA binding,GO:0001077~transcriptional activator activity, RNA polymerase II core promoter proximal region sequence-specific binding,GO:0003677~DNA binding,GO:0043565~sequence-specific DNA binding,	IPR001356:Homeodomain,IPR009057:Homeodomain-like,IPR017970:Homeobox, conserved site,IPR020479:Homeodomain, metazoa,			SM00389:HOX,
Gsx2	GS homeobox 2(Gsx2)	Mus musculus	GO:0002087~regulation of respiratory gaseous exchange by neurological system process,GO:0006351~transcription, DNA-templated,GO:0006355~regulation of transcription, DNA-templated,GO:0007275~multicellular organism development,GO:0007389~pattern specification process,GO:0007417~central nervous system development,GO:0007420~brain development,GO:0021527~spinal cord association neuron differentiation,…	GO:0005634~nucleus,	GO:0003677~DNA binding,GO:0043565~sequence-specific DNA binding,	IPR001356:Homeodomain,IPR009057:Homeodomain-like,IPR017970:Homeobox, conserved site,IPR020479:Homeodomain, metazoa,			SM00389:HOX,
Hand1	heart and neural crest derivatives expressed transcript 1(Hand1)	Mus musculus	GO:0000122~negative regulation of transcription from RNA polymerase II promoter,GO:0001525~angiogenesis,GO:0001701~in utero embryonic development,GO:0001707~mesoderm formation,GO:0001709~cell fate determination,GO:0001829~trophectodermal cell differentiation,GO:0001947~heart looping,GO:0003007~heart morphogenesis,GO:0003144~embryonic heart tube formation,GO:0003218~cardiac left ventricle formatio…	GO:0005634~nucleus,GO:0005654~nucleoplasm,GO:0005730~nucleolus,GO:0005737~cytoplasm,GO:0090575~RNA polymerase II transcription factor complex,	GO:0000978~RNA polymerase II core promoter proximal region sequence-specific DNA binding,GO:0001078~transcriptional repressor activity, RNA polymerase II core promoter proximal region sequence-specific binding,GO:0003677~DNA binding,GO:0003713~transcription coactivator activity,GO:0005515~protein binding,GO:0008134~transcription factor binding,GO:0019899~enzyme binding,GO:0042803~protein homodime…	IPR011598:Myc-type, basic helix-loop-helix (bHLH) domain,	mmu04550:Signaling pathways regulating pluripotency of stem cells,		SM00353:HLH,
Hand2	heart and neural crest derivatives expressed transcript 2(Hand2)	Mus musculus	GO:0001525~angiogenesis,GO:0001701~in utero embryonic development,GO:0001947~heart looping,GO:0001967~suckling behavior,GO:0003007~heart morphogenesis,GO:0003219~cardiac right ventricle formation,GO:0003253~cardiac neural crest cell migration involved in outflow tract morphogenesis,GO:0003266~regulation of secondary heart field cardioblast proliferation,GO:0003278~apoptotic process involved in he…	GO:0000790~nuclear chromatin,GO:0005634~nucleus,GO:0005667~transcription factor complex,GO:0043234~protein complex,	GO:0000977~RNA polymerase II regulatory region sequence-specific DNA binding,GO:0001077~transcriptional activator activity, RNA polymerase II core promoter proximal region sequence-specific binding,GO:0003677~DNA binding,GO:0003680~AT DNA binding,GO:0003713~transcription coactivator activity,GO:0005515~protein binding,GO:0008134~transcription factor binding,GO:0033613~activating transcription fac…	IPR011598:Myc-type, basic helix-loop-helix (bHLH) domain,			SM00353:HLH,
Hes1	hairy and enhancer of split 1 (Drosophila)(Hes1)	Mus musculus	GO:0000122~negative regulation of transcription from RNA polymerase II promoter,GO:0001701~in utero embryonic development,GO:0001889~liver development,GO:0003143~embryonic heart tube morphogenesis,GO:0003151~outflow tract morphogenesis,GO:0003266~regulation of secondary heart field cardioblast proliferation,GO:0003281~ventricular septum development,GO:0006351~transcription, DNA-templated,GO:00063…	GO:0000785~chromatin,GO:0005622~intracellular,GO:0005634~nucleus,GO:0005654~nucleoplasm,GO:0005737~cytoplasm,GO:0016363~nuclear matrix,	GO:0000981~RNA polymerase II transcription factor activity, sequence-specific DNA binding,GO:0001078~transcriptional repressor activity, RNA polymerase II core promoter proximal region sequence-specific binding,GO:0003677~DNA binding,GO:0003682~chromatin binding,GO:0003700~transcription factor activity, sequence-specific DNA binding,GO:0005515~protein binding,GO:0008134~transcription factor bindi…	IPR003650:Orange,IPR011598:Myc-type, basic helix-loop-helix (bHLH) domain,	mmu03460:Fanconi anemia pathway,mmu04330:Notch signaling pathway,mmu04950:Maturity onset diabetes of the young,		SM00353:HLH,SM00511:ORANGE,
Hey1	hairy/enhancer-of-split related with YRPW motif 1(Hey1)	Mus musculus	GO:0000122~negative regulation of transcription from RNA polymerase II promoter,GO:0001525~angiogenesis,GO:0001568~blood vessel development,GO:0001570~vasculogenesis,GO:0002076~osteoblast development,GO:0003151~outflow tract morphogenesis,GO:0003181~atrioventricular valve morphogenesis,GO:0003184~pulmonary valve morphogenesis,GO:0003190~atrioventricular valve formation,GO:0003198~epithelial to me…	GO:0005634~nucleus,GO:0005654~nucleoplasm,GO:0005737~cytoplasm,	GO:0000983~transcription factor activity, RNA polymerase II core promoter sequence-specific,GO:0000988~transcription factor activity, protein binding,GO:0001078~transcriptional repressor activity, RNA polymerase II core promoter proximal region sequence-specific binding,GO:0003677~DNA binding,GO:0003700~transcription factor activity, sequence-specific DNA binding,GO:0005515~protein binding,GO:003…	IPR003650:Orange,IPR011598:Myc-type, basic helix-loop-helix (bHLH) domain,			SM00353:HLH,SM00511:ORANGE,
Hey2	hairy/enhancer-of-split related with YRPW motif 2(Hey2)	Mus musculus	GO:0000122~negative regulation of transcription from RNA polymerase II promoter,GO:0001568~blood vessel development,GO:0001570~vasculogenesis,GO:0003150~muscular septum morphogenesis,GO:0003151~outflow tract morphogenesis,GO:0003171~atrioventricular valve development,GO:0003184~pulmonary valve morphogenesis,GO:0003186~tricuspid valve morphogenesis,GO:0003195~tricuspid valve formation,GO:0003199~e…	GO:0005634~nucleus,GO:0005654~nucleoplasm,GO:0005667~transcription factor complex,GO:0005737~cytoplasm,GO:0016580~Sin3 complex,GO:0017053~transcriptional repressor complex,	GO:0000983~transcription factor activity, RNA polymerase II core promoter sequence-specific,GO:0000988~transcription factor activity, protein binding,GO:0001102~RNA polymerase II activating transcription factor binding,GO:0003677~DNA binding,GO:0003700~transcription factor activity, sequence-specific DNA binding,GO:0005515~protein binding,GO:0008134~transcription factor binding,GO:0035939~microsa…	IPR003650:Orange,IPR011598:Myc-type, basic helix-loop-helix (bHLH) domain,			SM00353:HLH,SM00511:ORANGE,
Hic1	hypermethylated in cancer 1(Hic1)	Mus musculus	GO:0000122~negative regulation of transcription from RNA polymerase II promoter,GO:0006351~transcription, DNA-templated,GO:0006355~regulation of transcription, DNA-templated,GO:0007275~multicellular organism development,GO:0008630~intrinsic apoptotic signaling pathway in response to DNA damage,GO:0016055~Wnt signaling pathway,GO:0030178~negative regulation of Wnt signaling pathway,GO:0043517~posi…	GO:0000785~chromatin,GO:0005634~nucleus,GO:0005654~nucleoplasm,GO:0005737~cytoplasm,	GO:0003676~nucleic acid binding,GO:0003677~DNA binding,GO:0003700~transcription factor activity, sequence-specific DNA binding,GO:0042826~histone deacetylase binding,GO:0043565~sequence-specific DNA binding,GO:0046872~metal ion binding,	IPR000210:BTB/POZ-like,IPR007087:Zinc finger, C2H2,IPR011333:BTB/POZ fold,IPR013087:Zinc finger C2H2-type/integrase DNA-binding domain,IPR015880:Zinc finger, C2H2-like,			SM00225:BTB,SM00355:ZnF_C2H2,
Hic2	hypermethylated in cancer 2(Hic2)	Mus musculus	GO:0006351~transcription, DNA-templated,GO:0006355~regulation of transcription, DNA-templated,	GO:0005634~nucleus,	GO:0003676~nucleic acid binding,GO:0003677~DNA binding,GO:0008022~protein C-terminus binding,GO:0046872~metal ion binding,	IPR000210:BTB/POZ-like,IPR007087:Zinc finger, C2H2,IPR011333:BTB/POZ fold,IPR013087:Zinc finger C2H2-type/integrase DNA-binding domain,IPR015880:Zinc finger, C2H2-like,			SM00225:BTB,SM00355:ZnF_C2H2,
Hoxa10	homeobox A10(Hoxa10)	Mus musculus	GO:0001501~skeletal system development,GO:0006351~transcription, DNA-templated,GO:0006355~regulation of transcription, DNA-templated,GO:0007275~multicellular organism development,GO:0007283~spermatogenesis,GO:0007338~single fertilization,GO:0008584~male gonad development,GO:0009952~anterior/posterior pattern specification,GO:0009954~proximal/distal pattern formation,GO:0010468~regulation of gene …	GO:0005634~nucleus,GO:0005667~transcription factor complex,GO:0005737~cytoplasm,	GO:0000978~RNA polymerase II core promoter proximal region sequence-specific DNA binding,GO:0001077~transcriptional activator activity, RNA polymerase II core promoter proximal region sequence-specific binding,GO:0003677~DNA binding,GO:0042826~histone deacetylase binding,GO:0043565~sequence-specific DNA binding,	IPR001356:Homeodomain,IPR009057:Homeodomain-like,IPR017970:Homeobox, conserved site,IPR020479:Homeodomain, metazoa,	mmu05202:Transcriptional misregulation in cancer,		SM00389:HOX,
Hoxa11	homeobox A11(Hoxa11)	Mus musculus	GO:0001501~skeletal system development,GO:0001656~metanephros development,GO:0001658~branching involved in ureteric bud morphogenesis,GO:0001759~organ induction,GO:0006351~transcription, DNA-templated,GO:0006355~regulation of transcription, DNA-templated,GO:0007275~multicellular organism development,GO:0007283~spermatogenesis,GO:0007338~single fertilization,GO:0007501~mesodermal cell fate specifi…	GO:0005634~nucleus,GO:0005667~transcription factor complex,GO:0032993~protein-DNA complex,GO:0043234~protein complex,	GO:0003677~DNA binding,GO:0005515~protein binding,GO:0043565~sequence-specific DNA binding,	IPR001356:Homeodomain,IPR009057:Homeodomain-like,IPR017970:Homeobox, conserved site,IPR020479:Homeodomain, metazoa,IPR021918:Domain of unknown function DUF3528, homeobox protein, eukaryotic,			SM00389:HOX,
Hoxa13	homeobox A13(Hoxa13)	Mus musculus	GO:0001570~vasculogenesis,GO:0001886~endothelial cell morphogenesis,GO:0001894~tissue homeostasis,GO:0003281~ventricular septum development,GO:0006351~transcription, DNA-templated,GO:0006355~regulation of transcription, DNA-templated,GO:0007275~multicellular organism development,GO:0009653~anatomical structure morphogenesis,GO:0009887~organ morphogenesis,GO:0030510~regulation of BMP signaling pat…	GO:0005634~nucleus,GO:0045111~intermediate filament cytoskeleton,	GO:0003677~DNA binding,GO:0003700~transcription factor activity, sequence-specific DNA binding,GO:0005515~protein binding,GO:0043565~sequence-specific DNA binding,GO:0044212~transcription regulatory region DNA binding,	IPR001356:Homeodomain,IPR009057:Homeodomain-like,IPR017970:Homeobox, conserved site,IPR022067:Homeobox protein Hox1A3 N-terminal,			SM00389:HOX,
Hoxb13	homeobox B13(Hoxb13)	Mus musculus	GO:0001525~angiogenesis,GO:0002009~morphogenesis of an epithelium,GO:0006351~transcription, DNA-templated,GO:0006355~regulation of transcription, DNA-templated,GO:0007275~multicellular organism development,GO:0033574~response to testosterone,GO:0040008~regulation of growth,GO:0060527~prostate epithelial cord arborization involved in prostate glandular acinus morphogenesis,GO:0060743~epithelial ce…	GO:0005634~nucleus,GO:0005654~nucleoplasm,GO:0005667~transcription factor complex,	GO:0003677~DNA binding,GO:0005515~protein binding,GO:0043565~sequence-specific DNA binding,	IPR001356:Homeodomain,IPR009057:Homeodomain-like,IPR017970:Homeobox, conserved site,IPR022067:Homeobox protein Hox1A3 N-terminal,			SM00389:HOX,
Hoxd10	homeobox D10(Hoxd10)	Mus musculus	GO:0001501~skeletal system development,GO:0006351~transcription, DNA-templated,GO:0006355~regulation of transcription, DNA-templated,GO:0007275~multicellular organism development,GO:0007338~single fertilization,GO:0007519~skeletal muscle tissue development,GO:0008344~adult locomotory behavior,GO:0009952~anterior/posterior pattern specification,GO:0009954~proximal/distal pattern formation,GO:00104…	GO:0005634~nucleus,	GO:0003677~DNA binding,GO:0003682~chromatin binding,GO:0003700~transcription factor activity, sequence-specific DNA binding,GO:0043565~sequence-specific DNA binding,	IPR001356:Homeodomain,IPR009057:Homeodomain-like,IPR017970:Homeobox, conserved site,IPR020479:Homeodomain, metazoa,	mmu05205:Proteoglycans in cancer,mmu05206:MicroRNAs in cancer,		SM00389:HOX,
Hoxd11	homeobox D11(Hoxd11)	Mus musculus	GO:0001501~skeletal system development,GO:0001656~metanephros development,GO:0001658~branching involved in ureteric bud morphogenesis,GO:0001759~organ induction,GO:0006351~transcription, DNA-templated,GO:0006355~regulation of transcription, DNA-templated,GO:0007275~multicellular organism development,GO:0007338~single fertilization,GO:0007389~pattern specification process,GO:0009952~anterior/poste…	GO:0005634~nucleus,GO:0005654~nucleoplasm,	GO:0003677~DNA binding,GO:0043565~sequence-specific DNA binding,	IPR001356:Homeodomain,IPR009057:Homeodomain-like,IPR017970:Homeobox, conserved site,IPR020479:Homeodomain, metazoa,IPR021918:Domain of unknown function DUF3528, homeobox protein, eukaryotic,			SM00389:HOX,
Hoxd12	homeobox D12(Hoxd12)	Mus musculus	GO:0001501~skeletal system development,GO:0006351~transcription, DNA-templated,GO:0006355~regulation of transcription, DNA-templated,GO:0007275~multicellular organism development,GO:0007389~pattern specification process,GO:0042733~embryonic digit morphogenesis,	GO:0005634~nucleus,GO:0005667~transcription factor complex,	GO:0003677~DNA binding,GO:0005515~protein binding,GO:0043565~sequence-specific DNA binding,	IPR001356:Homeodomain,IPR009057:Homeodomain-like,IPR017970:Homeobox, conserved site,IPR020479:Homeodomain, metazoa,			SM00389:HOX,
Hoxd13	homeobox D13(Hoxd13)	Mus musculus	GO:0001501~skeletal system development,GO:0006351~transcription, DNA-templated,GO:0006355~regulation of transcription, DNA-templated,GO:0007275~multicellular organism development,GO:0007389~pattern specification process,GO:0009952~anterior/posterior pattern specification,GO:0022612~gland morphogenesis,GO:0030326~embryonic limb morphogenesis,GO:0030539~male genitalia development,GO:0035108~limb mo…	GO:0005634~nucleus,	GO:0000978~RNA polymerase II core promoter proximal region sequence-specific DNA binding,GO:0001077~transcriptional activator activity, RNA polymerase II core promoter proximal region sequence-specific binding,GO:0001228~transcriptional activator activity, RNA polymerase II transcription regulatory region sequence-specific binding,GO:0003677~DNA binding,GO:0003682~chromatin binding,GO:0003700~tra…	IPR001356:Homeodomain,IPR009057:Homeodomain-like,IPR017970:Homeobox, conserved site,IPR022067:Homeobox protein Hox1A3 N-terminal,			SM00389:HOX,
Hoxd8	homeobox D8(Hoxd8)	Mus musculus	GO:0000122~negative regulation of transcription from RNA polymerase II promoter,GO:0006351~transcription, DNA-templated,GO:0006355~regulation of transcription, DNA-templated,GO:0007275~multicellular organism development,GO:0009952~anterior/posterior pattern specification,GO:0045944~positive regulation of transcription from RNA polymerase II promoter,GO:0048705~skeletal system morphogenesis,	GO:0005634~nucleus,	GO:0000977~RNA polymerase II regulatory region sequence-specific DNA binding,GO:0001228~transcriptional activator activity, RNA polymerase II transcription regulatory region sequence-specific binding,GO:0003677~DNA binding,GO:0003700~transcription factor activity, sequence-specific DNA binding,GO:0043565~sequence-specific DNA binding,	IPR001356:Homeodomain,IPR001827:Homeobox protein, antennapedia type, conserved site,IPR009057:Homeodomain-like,IPR017970:Homeobox, conserved site,IPR020479:Homeodomain, metazoa,			SM00389:HOX,
Hoxd9	homeobox D9(Hoxd9)	Mus musculus	GO:0000122~negative regulation of transcription from RNA polymerase II promoter,GO:0006351~transcription, DNA-templated,GO:0006355~regulation of transcription, DNA-templated,GO:0007275~multicellular organism development,GO:0007338~single fertilization,GO:0007519~skeletal muscle tissue development,GO:0008344~adult locomotory behavior,GO:0009952~anterior/posterior pattern specification,GO:0009954~p…	GO:0005634~nucleus,	GO:0000977~RNA polymerase II regulatory region sequence-specific DNA binding,GO:0001227~transcriptional repressor activity, RNA polymerase II transcription regulatory region sequence-specific binding,GO:0003677~DNA binding,GO:0003700~transcription factor activity, sequence-specific DNA binding,GO:0043565~sequence-specific DNA binding,	IPR001356:Homeodomain,IPR006711:Hox9, N-terminal activation domain,IPR009057:Homeodomain-like,IPR017970:Homeobox, conserved site,IPR020479:Homeodomain, metazoa,			SM00389:HOX,
Id1	inhibitor of DNA binding 1(Id1)	Mus musculus	GO:0000122~negative regulation of transcription from RNA polymerase II promoter,GO:0001886~endothelial cell morphogenesis,GO:0006351~transcription, DNA-templated,GO:0006355~regulation of transcription, DNA-templated,GO:0007275~multicellular organism development,GO:0007420~brain development,GO:0007507~heart development,GO:0007623~circadian rhythm,GO:0010628~positive regulation of gene expression,G…	GO:0005634~nucleus,GO:0005654~nucleoplasm,GO:0005737~cytoplasm,GO:0005794~Golgi apparatus,GO:0005813~centrosome,	GO:0003700~transcription factor activity, sequence-specific DNA binding,GO:0005515~protein binding,GO:0008022~protein C-terminus binding,GO:0008134~transcription factor binding,GO:0042803~protein homodimerization activity,GO:0043621~protein self-association,GO:0046983~protein dimerization activity,GO:0047485~protein N-terminus binding,GO:0070628~proteasome binding,	IPR011598:Myc-type, basic helix-loop-helix (bHLH) domain,IPR026052:DNA-binding protein inhibitor,	mmu04015:Rap1 signaling pathway,mmu04350:TGF-beta signaling pathway,mmu04390:Hippo signaling pathway,mmu04550:Signaling pathways regulating pluripotency of stem cells,		SM00353:HLH,
Id2	inhibitor of DNA binding 2(Id2)	Mus musculus	GO:0000122~negative regulation of transcription from RNA polymerase II promoter,GO:0001656~metanephros development,GO:0001779~natural killer cell differentiation,GO:0001966~thigmotaxis,GO:0002521~leukocyte differentiation,GO:0003149~membranous septum morphogenesis,GO:0003166~bundle of His development,GO:0006351~transcription, DNA-templated,GO:0006355~regulation of transcription, DNA-templated,GO:…	GO:0000785~chromatin,GO:0005634~nucleus,GO:0005654~nucleoplasm,GO:0005737~cytoplasm,GO:0005813~centrosome,GO:0005829~cytosol,GO:0043234~protein complex,	GO:0005515~protein binding,GO:0044325~ion channel binding,GO:0046983~protein dimerization activity,	IPR011598:Myc-type, basic helix-loop-helix (bHLH) domain,IPR026052:DNA-binding protein inhibitor,	mmu04350:TGF-beta signaling pathway,mmu04390:Hippo signaling pathway,mmu04550:Signaling pathways regulating pluripotency of stem cells,mmu05202:Transcriptional misregulation in cancer,		SM00353:HLH,
Id3	inhibitor of DNA binding 3(Id3)	Mus musculus	GO:0000122~negative regulation of transcription from RNA polymerase II promoter,GO:0001656~metanephros development,GO:0006275~regulation of DNA replication,GO:0006351~transcription, DNA-templated,GO:0006355~regulation of transcription, DNA-templated,GO:0007275~multicellular organism development,GO:0007417~central nervous system development,GO:0007507~heart development,GO:0007517~muscle organ deve…	GO:0005634~nucleus,GO:0005654~nucleoplasm,GO:0005737~cytoplasm,GO:0015630~microtubule cytoskeleton,	GO:0003700~transcription factor activity, sequence-specific DNA binding,GO:0005515~protein binding,GO:0008134~transcription factor binding,GO:0019904~protein domain specific binding,GO:0046983~protein dimerization activity,GO:1901707~leptomycin B binding,	IPR011598:Myc-type, basic helix-loop-helix (bHLH) domain,IPR026052:DNA-binding protein inhibitor,	mmu04350:TGF-beta signaling pathway,mmu04550:Signaling pathways regulating pluripotency of stem cells,		SM00353:HLH,
Id4	inhibitor of DNA binding 4(Id4)	Mus musculus	GO:0000082~G1/S transition of mitotic cell cycle,GO:0000122~negative regulation of transcription from RNA polymerase II promoter,GO:0006351~transcription, DNA-templated,GO:0006355~regulation of transcription, DNA-templated,GO:0007405~neuroblast proliferation,GO:0007420~brain development,GO:0007623~circadian rhythm,GO:0008283~cell proliferation,GO:0008284~positive regulation of cell proliferation,…	GO:0005634~nucleus,GO:0005737~cytoplasm,	GO:0001085~RNA polymerase II transcription factor binding,GO:0005515~protein binding,GO:0046983~protein dimerization activity,	IPR011598:Myc-type, basic helix-loop-helix (bHLH) domain,IPR026052:DNA-binding protein inhibitor,	mmu04350:TGF-beta signaling pathway,mmu04550:Signaling pathways regulating pluripotency of stem cells,		SM00353:HLH,
Irf3	interferon regulatory factor 3(Irf3)	Mus musculus	GO:0000122~negative regulation of transcription from RNA polymerase II promoter,GO:0002376~immune system process,GO:0006351~transcription, DNA-templated,GO:0006355~regulation of transcription, DNA-templated,GO:0009617~response to bacterium,GO:0031663~lipopolysaccharide-mediated signaling pathway,GO:0032496~response to lipopolysaccharide,GO:0032727~positive regulation of interferon-alpha productio…	GO:0005634~nucleus,GO:0005737~cytoplasm,GO:0005829~cytosol,	GO:0000975~regulatory region DNA binding,GO:0000978~RNA polymerase II core promoter proximal region sequence-specific DNA binding,GO:0001078~transcriptional repressor activity, RNA polymerase II core promoter proximal region sequence-specific binding,GO:0003677~DNA binding,GO:0003700~transcription factor activity, sequence-specific DNA binding,GO:0042802~identical protein binding,GO:0042803~prote…	IPR001346:Interferon regulatory factor DNA-binding domain,IPR008984:SMAD/FHA domain,IPR011991:Winged helix-turn-helix DNA-binding domain,IPR017855:SMAD domain-like,IPR019471:Interferon regulatory factor-3,IPR019817:Interferon regulatory factor, conserved site,	mmu04620:Toll-like receptor signaling pathway,mmu04622:RIG-I-like receptor signaling pathway,mmu04623:Cytosolic DNA-sensing pathway,mmu05133:Pertussis,mmu05160:Hepatitis C,mmu05161:Hepatitis B,mmu05162:Measles,mmu05164:Influenza A,mmu05168:Herpes simplex infection,mmu05169:Epstein-Barr virus infection,mmu05203:Viral carcinogenesis,		SM00348:IRF,SM01243:SM01243,
Irf5	interferon regulatory factor 5(Irf5)	Mus musculus	GO:0002376~immune system process,GO:0006351~transcription, DNA-templated,GO:0006355~regulation of transcription, DNA-templated,GO:0006357~regulation of transcription from RNA polymerase II promoter,GO:0019221~cytokine-mediated signaling pathway,GO:0032494~response to peptidoglycan,GO:0032495~response to muramyl dipeptide,GO:0043065~positive regulation of apoptotic process,GO:0045087~innate immune…	GO:0005634~nucleus,GO:0005737~cytoplasm,	GO:0000975~regulatory region DNA binding,GO:0003677~DNA binding,GO:0003700~transcription factor activity, sequence-specific DNA binding,GO:0005515~protein binding,	IPR001346:Interferon regulatory factor DNA-binding domain,IPR008984:SMAD/FHA domain,IPR011991:Winged helix-turn-helix DNA-binding domain,IPR017855:SMAD domain-like,IPR019471:Interferon regulatory factor-3,IPR019817:Interferon regulatory factor, conserved site,	mmu04620:Toll-like receptor signaling pathway,		SM00348:IRF,SM01243:SM01243,
Irx3	Iroquois related homeobox 3(Irx3)	Mus musculus	GO:0001656~metanephros development,GO:0001822~kidney development,GO:0006351~transcription, DNA-templated,GO:0006355~regulation of transcription, DNA-templated,GO:0007275~multicellular organism development,GO:0007498~mesoderm development,GO:0045665~negative regulation of neuron differentiation,GO:0045666~positive regulation of neuron differentiation,GO:0072047~proximal/distal pattern formation inv…	GO:0005634~nucleus,GO:0005737~cytoplasm,GO:0030424~axon,	GO:0003677~DNA binding,GO:0043565~sequence-specific DNA binding,	IPR001356:Homeodomain,IPR003893:Iroquois-class homeodomain protein,IPR008422:Homeobox KN domain,IPR009057:Homeodomain-like,IPR017970:Homeobox, conserved site,			SM00389:HOX,SM00548:IRO,
Irx5	Iroquois related homeobox 5 (Drosophila)(Irx5)	Mus musculus	GO:0002027~regulation of heart rate,GO:0006351~transcription, DNA-templated,GO:0006355~regulation of transcription, DNA-templated,GO:0007601~visual perception,GO:0008406~gonad development,GO:0010468~regulation of gene expression,GO:0042551~neuron maturation,GO:0048468~cell development,GO:0048701~embryonic cranial skeleton morphogenesis,GO:0050896~response to stimulus,GO:0060040~retinal bipolar ne…	GO:0005634~nucleus,	GO:0003677~DNA binding,GO:0043565~sequence-specific DNA binding,	IPR001356:Homeodomain,IPR003893:Iroquois-class homeodomain protein,IPR008422:Homeobox KN domain,IPR009057:Homeodomain-like,IPR017970:Homeobox, conserved site,			SM00389:HOX,SM00548:IRO,
Isl2	insulin related protein 2 (islet 2)(Isl2)	Mus musculus	GO:0006355~regulation of transcription, DNA-templated,GO:0007275~multicellular organism development,GO:0021520~spinal cord motor neuron cell fate specification,GO:0021524~visceral motor neuron differentiation,GO:0031290~retinal ganglion cell axon guidance,GO:0045665~negative regulation of neuron differentiation,GO:0048663~neuron fate commitment,	GO:0005634~nucleus,	GO:0003677~DNA binding,GO:0008270~zinc ion binding,GO:0043565~sequence-specific DNA binding,GO:0046872~metal ion binding,	IPR001356:Homeodomain,IPR001781:Zinc finger, LIM-type,IPR009057:Homeodomain-like,IPR017970:Homeobox, conserved site,			SM00132:LIM,SM00389:HOX,
Jdp2	Jun dimerization protein 2(Jdp2)	Mus musculus	GO:0000122~negative regulation of transcription from RNA polymerase II promoter,GO:0006351~transcription, DNA-templated,GO:0006355~regulation of transcription, DNA-templated,GO:0006357~regulation of transcription from RNA polymerase II promoter,GO:0031063~regulation of histone deacetylation,GO:0031065~positive regulation of histone deacetylation,GO:0045599~negative regulation of fat cell differen…	GO:0005634~nucleus,	GO:0000978~RNA polymerase II core promoter proximal region sequence-specific DNA binding,GO:0001078~transcriptional repressor activity, RNA polymerase II core promoter proximal region sequence-specific binding,GO:0003677~DNA binding,GO:0003682~chromatin binding,GO:0003690~double-stranded DNA binding,GO:0003700~transcription factor activity, sequence-specific DNA binding,GO:0005515~protein binding…	IPR000837:Fos transforming protein,IPR004827:Basic-leucine zipper domain,			SM00338:BRLZ,
Klf13	Kruppel-like factor 13(Klf13)	Mus musculus	GO:0006351~transcription, DNA-templated,GO:0006355~regulation of transcription, DNA-templated,GO:0006357~regulation of transcription from RNA polymerase II promoter,GO:0006366~transcription from RNA polymerase II promoter,GO:0008285~negative regulation of cell proliferation,GO:0045647~negative regulation of erythrocyte differentiation,GO:0045944~positive regulation of transcription from RNA polym…	GO:0005634~nucleus,	GO:0000978~RNA polymerase II core promoter proximal region sequence-specific DNA binding,GO:0001077~transcriptional activator activity, RNA polymerase II core promoter proximal region sequence-specific binding,GO:0003676~nucleic acid binding,GO:0003677~DNA binding,GO:0046872~metal ion binding,	IPR007087:Zinc finger, C2H2,IPR013087:Zinc finger C2H2-type/integrase DNA-binding domain,IPR015880:Zinc finger, C2H2-like,			SM00355:ZnF_C2H2,
Klf4	Kruppel-like factor 4 (gut)(Klf4)	Mus musculus	GO:0000122~negative regulation of transcription from RNA polymerase II promoter,GO:0006351~transcription, DNA-templated,GO:0006355~regulation of transcription, DNA-templated,GO:0006357~regulation of transcription from RNA polymerase II promoter,GO:0006366~transcription from RNA polymerase II promoter,GO:0008285~negative regulation of cell proliferation,GO:0009913~epidermal cell differentiation,GO…	GO:0000785~chromatin,GO:0000790~nuclear chromatin,GO:0005634~nucleus,GO:0005654~nucleoplasm,GO:0005667~transcription factor complex,GO:0005719~nuclear euchromatin,GO:0005737~cytoplasm,GO:0044798~nuclear transcription factor complex,	GO:0000975~regulatory region DNA binding,GO:0000987~core promoter proximal region sequence-specific DNA binding,GO:0001010~transcription factor activity, sequence-specific DNA binding transcription factor recruiting,GO:0001047~core promoter binding,GO:0001077~transcriptional activator activity, RNA polymerase II core promoter proximal region sequence-specific binding,GO:0001085~RNA polymerase II …	IPR007087:Zinc finger, C2H2,IPR013087:Zinc finger C2H2-type/integrase DNA-binding domain,IPR015880:Zinc finger, C2H2-like,	mmu04550:Signaling pathways regulating pluripotency of stem cells,		SM00355:ZnF_C2H2,
Klf5	Kruppel-like factor 5(Klf5)	Mus musculus	GO:0000122~negative regulation of transcription from RNA polymerase II promoter,GO:0001525~angiogenesis,GO:0006351~transcription, DNA-templated,GO:0006355~regulation of transcription, DNA-templated,GO:0006357~regulation of transcription from RNA polymerase II promoter,GO:0008284~positive regulation of cell proliferation,GO:0030033~microvillus assembly,GO:0032534~regulation of microvillus assembly…	GO:0005634~nucleus,GO:0005654~nucleoplasm,GO:0005737~cytoplasm,GO:0005794~Golgi apparatus,GO:0005886~plasma membrane,GO:0043231~intracellular membrane-bounded organelle,	GO:0000978~RNA polymerase II core promoter proximal region sequence-specific DNA binding,GO:0001077~transcriptional activator activity, RNA polymerase II core promoter proximal region sequence-specific binding,GO:0003676~nucleic acid binding,GO:0003677~DNA binding,GO:0003700~transcription factor activity, sequence-specific DNA binding,GO:0005515~protein binding,GO:0008134~transcription factor bin…	IPR007087:Zinc finger, C2H2,IPR013087:Zinc finger C2H2-type/integrase DNA-binding domain,IPR015880:Zinc finger, C2H2-like,			SM00355:ZnF_C2H2,
Lbx1	ladybird homeobox homolog 1 (Drosophila)(Lbx1)	Mus musculus	GO:0001947~heart looping,GO:0006351~transcription, DNA-templated,GO:0006355~regulation of transcription, DNA-templated,GO:0007275~multicellular organism development,GO:0007399~nervous system development,GO:0007517~muscle organ development,GO:0008285~negative regulation of cell proliferation,GO:0021522~spinal cord motor neuron differentiation,GO:0021920~regulation of transcription from RNA polymer…	GO:0005634~nucleus,GO:0005667~transcription factor complex,	GO:0003677~DNA binding,GO:0003700~transcription factor activity, sequence-specific DNA binding,GO:0005515~protein binding,GO:0043565~sequence-specific DNA binding,	IPR000047:Helix-turn-helix motif,IPR001356:Homeodomain,IPR009057:Homeodomain-like,IPR017970:Homeobox, conserved site,			SM00389:HOX,
Lbx2	ladybird homeobox homolog 2 (Drosophila)(Lbx2)	Mus musculus	GO:0006351~transcription, DNA-templated,GO:0006355~regulation of transcription, DNA-templated,	GO:0005634~nucleus,	GO:0003677~DNA binding,	IPR000047:Helix-turn-helix motif,IPR001356:Homeodomain,IPR009057:Homeodomain-like,			SM00389:HOX,
Lef1	lymphoid enhancer binding factor 1(Lef1)	Mus musculus	GO:0000122~negative regulation of transcription from RNA polymerase II promoter,GO:0001569~patterning of blood vessels,GO:0001649~osteoblast differentiation,GO:0001755~neural crest cell migration,GO:0001756~somitogenesis,GO:0001837~epithelial to mesenchymal transition,GO:0001944~vasculature development,GO:0002040~sprouting angiogenesis,GO:0006351~transcription, DNA-templated,GO:0006355~regulation…	GO:0005634~nucleus,GO:0005667~transcription factor complex,GO:0005737~cytoplasm,GO:0032993~protein-DNA complex,GO:1990907~beta-catenin-TCF complex,	GO:0000977~RNA polymerase II regulatory region sequence-specific DNA binding,GO:0000978~RNA polymerase II core promoter proximal region sequence-specific DNA binding,GO:0001077~transcriptional activator activity, RNA polymerase II core promoter proximal region sequence-specific binding,GO:0001228~transcriptional activator activity, RNA polymerase II transcription regulatory region sequence-specif…	IPR009071:High mobility group (HMG) box domain,IPR013558:CTNNB1 binding, N-teminal,IPR024940:Transcription factor TCF/LEF,IPR027397:Catenin binding domain,	mmu04310:Wnt signaling pathway,mmu04390:Hippo signaling pathway,mmu04520:Adherens junction,mmu04916:Melanogenesis,mmu05200:Pathways in cancer,mmu05210:Colorectal cancer,mmu05213:Endometrial cancer,mmu05215:Prostate cancer,mmu05216:Thyroid cancer,mmu05217:Basal cell carcinoma,mmu05221:Acute myeloid leukemia,mmu05412:Arrhythmogenic right ventricular cardiomyopathy (ARVC),		SM00398:HMG,
Lhx2	LIM homeobox protein 2(Lhx2)	Mus musculus	GO:0001843~neural tube closure,GO:0001942~hair follicle development,GO:0006351~transcription, DNA-templated,GO:0006355~regulation of transcription, DNA-templated,GO:0007399~nervous system development,GO:0007411~axon guidance,GO:0007420~brain development,GO:0007498~mesoderm development,GO:0009953~dorsal/ventral pattern formation,GO:0021537~telencephalon development,GO:0021772~olfactory bulb develo…	GO:0005622~intracellular,GO:0005634~nucleus,	GO:0000978~RNA polymerase II core promoter proximal region sequence-specific DNA binding,GO:0001076~transcription factor activity, RNA polymerase II transcription factor binding,GO:0001077~transcriptional activator activity, RNA polymerase II core promoter proximal region sequence-specific binding,GO:0003677~DNA binding,GO:0003682~chromatin binding,GO:0005515~protein binding,GO:0008270~zinc ion b…	IPR001356:Homeodomain,IPR001781:Zinc finger, LIM-type,IPR009057:Homeodomain-like,IPR017970:Homeobox, conserved site,			SM00132:LIM,SM00389:HOX,
Lmx1a	LIM homeobox transcription factor 1 alpha(Lmx1a)	Mus musculus	GO:0001558~regulation of cell growth,GO:0006351~transcription, DNA-templated,GO:0006355~regulation of transcription, DNA-templated,GO:0007275~multicellular organism development,GO:0007411~axon guidance,GO:0007417~central nervous system development,GO:0007420~brain development,GO:0007613~memory,GO:0007626~locomotory behavior,GO:0010468~regulation of gene expression,GO:0021542~dentate gyrus develop…	GO:0005634~nucleus,	GO:0000977~RNA polymerase II regulatory region sequence-specific DNA binding,GO:0003677~DNA binding,GO:0008270~zinc ion binding,GO:0043565~sequence-specific DNA binding,GO:0046872~metal ion binding,	IPR001356:Homeodomain,IPR001781:Zinc finger, LIM-type,IPR009057:Homeodomain-like,IPR017970:Homeobox, conserved site,			SM00132:LIM,SM00389:HOX,
Lmx1b	LIM homeobox transcription factor 1 beta(Lmx1b)	Mus musculus	GO:0001764~neuron migration,GO:0002930~trabecular meshwork development,GO:0006351~transcription, DNA-templated,GO:0006355~regulation of transcription, DNA-templated,GO:0006357~regulation of transcription from RNA polymerase II promoter,GO:0007275~multicellular organism development,GO:0007613~memory,GO:0007626~locomotory behavior,GO:0008283~cell proliferation,GO:0009953~dorsal/ventral pattern form…	GO:0005634~nucleus,	GO:0000977~RNA polymerase II regulatory region sequence-specific DNA binding,GO:0003677~DNA binding,GO:0003700~transcription factor activity, sequence-specific DNA binding,GO:0008270~zinc ion binding,GO:0043565~sequence-specific DNA binding,GO:0046872~metal ion binding,	IPR001356:Homeodomain,IPR001781:Zinc finger, LIM-type,IPR009057:Homeodomain-like,IPR017970:Homeobox, conserved site,			SM00132:LIM,SM00389:HOX,
Mecom	MDS1 and EVI1 complex locus(Mecom)	Mus musculus	GO:0001701~in utero embryonic development,GO:0001780~neutrophil homeostasis,GO:0006351~transcription, DNA-templated,GO:0006355~regulation of transcription, DNA-templated,GO:0006915~apoptotic process,GO:0006954~inflammatory response,GO:0009617~response to bacterium,GO:0009791~post-embryonic development,GO:0030154~cell differentiation,GO:0030900~forebrain development,GO:0035115~embryonic forelimb m…	GO:0000118~histone deacetylase complex,GO:0005634~nucleus,GO:0005654~nucleoplasm,GO:0005737~cytoplasm,GO:0005794~Golgi apparatus,GO:0016235~aggresome,GO:0016607~nuclear speck,GO:0043231~intracellular membrane-bounded organelle,	GO:0003676~nucleic acid binding,GO:0003677~DNA binding,GO:0003700~transcription factor activity, sequence-specific DNA binding,GO:0005515~protein binding,GO:0042803~protein homodimerization activity,GO:0046872~metal ion binding,	IPR001214:SET domain,IPR007087:Zinc finger, C2H2,IPR013087:Zinc finger C2H2-type/integrase DNA-binding domain,IPR015880:Zinc finger, C2H2-like,IPR026710:MDS1-EVI1 complex locus protein MDS1,	mmu04010:MAPK signaling pathway,mmu05200:Pathways in cancer,mmu05220:Chronic myeloid leukemia,		SM00317:SET,SM00355:ZnF_C2H2,
Mef2c	myocyte enhancer factor 2C(Mef2c)	Mus musculus	GO:0000122~negative regulation of transcription from RNA polymerase II promoter,GO:0000165~MAPK cascade,GO:0001568~blood vessel development,GO:0001649~osteoblast differentiation,GO:0001764~neuron migration,GO:0001782~B cell homeostasis,GO:0001947~heart looping,GO:0001958~endochondral ossification,GO:0001974~blood vessel remodeling,GO:0002062~chondrocyte differentiation,GO:0002467~germinal center …	GO:0005634~nucleus,GO:0005654~nucleoplasm,GO:0005737~cytoplasm,GO:0005829~cytosol,GO:0016607~nuclear speck,GO:0043231~intracellular membrane-bounded organelle,GO:0043234~protein complex,GO:0098794~postsynapse,	GO:0000977~RNA polymerase II regulatory region sequence-specific DNA binding,GO:0000978~RNA polymerase II core promoter proximal region sequence-specific DNA binding,GO:0000980~RNA polymerase II distal enhancer sequence-specific DNA binding,GO:0000981~RNA polymerase II transcription factor activity, sequence-specific DNA binding,GO:0000983~transcription factor activity, RNA polymerase II core pro…	IPR002100:Transcription factor, MADS-box,IPR022102:Holliday junction regulator protein family C-terminal,	mmu04010:MAPK signaling pathway,mmu04022:cGMP-PKG signaling pathway,mmu04921:Oxytocin signaling pathway,mmu05202:Transcriptional misregulation in cancer,		SM00432:MADS,
Meis1	Meis homeobox 1(Meis1)	Mus musculus	GO:0001525~angiogenesis,GO:0002089~lens morphogenesis in camera-type eye,GO:0006351~transcription, DNA-templated,GO:0006355~regulation of transcription, DNA-templated,GO:0006357~regulation of transcription from RNA polymerase II promoter,GO:0007275~multicellular organism development,GO:0007626~locomotory behavior,GO:0030097~hemopoiesis,GO:0035855~megakaryocyte development,GO:0045638~negative regu…	GO:0005634~nucleus,GO:0005654~nucleoplasm,GO:0005667~transcription factor complex,	GO:0000978~RNA polymerase II core promoter proximal region sequence-specific DNA binding,GO:0001077~transcriptional activator activity, RNA polymerase II core promoter proximal region sequence-specific binding,GO:0003677~DNA binding,GO:0003682~chromatin binding,GO:0003705~transcription factor activity, RNA polymerase II distal enhancer sequence-specific binding,GO:0005515~protein binding,GO:00435…	IPR001356:Homeodomain,IPR008422:Homeobox KN domain,IPR009057:Homeodomain-like,	mmu04550:Signaling pathways regulating pluripotency of stem cells,mmu05202:Transcriptional misregulation in cancer,		SM00389:HOX,
Meis2	Meis homeobox 2(Meis2)	Mus musculus	GO:0001654~eye development,GO:0006351~transcription, DNA-templated,GO:0006355~regulation of transcription, DNA-templated,GO:0007275~multicellular organism development,GO:0008542~visual learning,GO:0009612~response to mechanical stimulus,GO:0031016~pancreas development,GO:0045638~negative regulation of myeloid cell differentiation,GO:0045944~positive regulation of transcription from RNA polymerase…	GO:0005634~nucleus,GO:0005737~cytoplasm,GO:0048471~perinuclear region of cytoplasm,	GO:0000978~RNA polymerase II core promoter proximal region sequence-specific DNA binding,GO:0001077~transcriptional activator activity, RNA polymerase II core promoter proximal region sequence-specific binding,GO:0003677~DNA binding,GO:0003712~transcription cofactor activity,GO:0008134~transcription factor binding,GO:0043565~sequence-specific DNA binding,	IPR001356:Homeodomain,IPR008422:Homeobox KN domain,IPR009057:Homeodomain-like,			SM00389:HOX,
Meox1	mesenchyme homeobox 1(Meox1)	Mus musculus	GO:0001757~somite specification,GO:0006351~transcription, DNA-templated,GO:0006355~regulation of transcription, DNA-templated,GO:0007275~multicellular organism development,GO:0045944~positive regulation of transcription from RNA polymerase II promoter,GO:0060218~hematopoietic stem cell differentiation,GO:0061053~somite development,GO:0061056~sclerotome development,	GO:0005634~nucleus,GO:0005737~cytoplasm,	GO:0000978~RNA polymerase II core promoter proximal region sequence-specific DNA binding,GO:0001046~core promoter sequence-specific DNA binding,GO:0001077~transcriptional activator activity, RNA polymerase II core promoter proximal region sequence-specific binding,GO:0003677~DNA binding,GO:0003682~chromatin binding,GO:0003700~transcription factor activity, sequence-specific DNA binding,GO:0043565…	IPR001356:Homeodomain,IPR009057:Homeodomain-like,IPR017970:Homeobox, conserved site,IPR020479:Homeodomain, metazoa,			SM00389:HOX,
Meox2	mesenchyme homeobox 2(Meox2)	Mus musculus	GO:0001525~angiogenesis,GO:0001757~somite specification,GO:0006351~transcription, DNA-templated,GO:0006355~regulation of transcription, DNA-templated,GO:0007275~multicellular organism development,GO:0007519~skeletal muscle tissue development,GO:0045944~positive regulation of transcription from RNA polymerase II promoter,GO:0060021~palate development,GO:0060173~limb development,GO:0070997~neuron d…	GO:0005634~nucleus,GO:0005737~cytoplasm,GO:0016607~nuclear speck,	GO:0000978~RNA polymerase II core promoter proximal region sequence-specific DNA binding,GO:0000980~RNA polymerase II distal enhancer sequence-specific DNA binding,GO:0001077~transcriptional activator activity, RNA polymerase II core promoter proximal region sequence-specific binding,GO:0001205~transcriptional activator activity, RNA polymerase II distal enhancer sequence-specific binding,GO:0003…	IPR001356:Homeodomain,IPR009057:Homeodomain-like,IPR017970:Homeobox, conserved site,IPR020479:Homeodomain, metazoa,			SM00389:HOX,
Msx1	msh homeobox 1(Msx1)	Mus musculus	GO:0000122~negative regulation of transcription from RNA polymerase II promoter,GO:0000902~cell morphogenesis,GO:0001701~in utero embryonic development,GO:0001837~epithelial to mesenchymal transition,GO:0003007~heart morphogenesis,GO:0003198~epithelial to mesenchymal transition involved in endocardial cushion formation,GO:0006351~transcription, DNA-templated,GO:0006355~regulation of transcription…	GO:0005634~nucleus,GO:0005654~nucleoplasm,GO:0005667~transcription factor complex,GO:0005737~cytoplasm,	GO:0000977~RNA polymerase II regulatory region sequence-specific DNA binding,GO:0000982~transcription factor activity, RNA polymerase II core promoter proximal region sequence-specific binding,GO:0001227~transcriptional repressor activity, RNA polymerase II transcription regulatory region sequence-specific binding,GO:0001228~transcriptional activator activity, RNA polymerase II transcription regu…	IPR001356:Homeodomain,IPR009057:Homeodomain-like,IPR017970:Homeobox, conserved site,IPR020479:Homeodomain, metazoa,	mmu05166:HTLV-I infection,		SM00389:HOX,
Msx2	msh homeobox 2(Msx2)	Mus musculus	GO:0000122~negative regulation of transcription from RNA polymerase II promoter,GO:0001503~ossification,GO:0001649~osteoblast differentiation,GO:0002063~chondrocyte development,GO:0002076~osteoblast development,GO:0003148~outflow tract septum morphogenesis,GO:0003151~outflow tract morphogenesis,GO:0003198~epithelial to mesenchymal transition involved in endocardial cushion formation,GO:0003416~en…	GO:0005634~nucleus,GO:0005667~transcription factor complex,	GO:0000977~RNA polymerase II regulatory region sequence-specific DNA binding,GO:0000978~RNA polymerase II core promoter proximal region sequence-specific DNA binding,GO:0000982~transcription factor activity, RNA polymerase II core promoter proximal region sequence-specific binding,GO:0000989~transcription factor activity, transcription factor binding,GO:0001227~transcriptional repressor activity,…	IPR001356:Homeodomain,IPR009057:Homeodomain-like,IPR017970:Homeobox, conserved site,IPR020479:Homeodomain, metazoa,	mmu05166:HTLV-I infection,		SM00389:HOX,
Msx3	msh homeobox 3(Msx3)	Mus musculus	GO:0000122~negative regulation of transcription from RNA polymerase II promoter,GO:0006351~transcription, DNA-templated,GO:0006355~regulation of transcription, DNA-templated,GO:0006357~regulation of transcription from RNA polymerase II promoter,GO:0007275~multicellular organism development,GO:0035067~negative regulation of histone acetylation,	GO:0005634~nucleus,	GO:0003677~DNA binding,GO:0005515~protein binding,GO:0043565~sequence-specific DNA binding,	IPR000047:Helix-turn-helix motif,IPR001356:Homeodomain,IPR009057:Homeodomain-like,IPR017970:Homeobox, conserved site,IPR020479:Homeodomain, metazoa,	mmu05166:HTLV-I infection,		SM00389:HOX,
Myc	myelocytomatosis oncogene(Myc)	Mus musculus	GO:0000122~negative regulation of transcription from RNA polymerase II promoter,GO:0000165~MAPK cascade,GO:0000320~re-entry into mitotic cell cycle,GO:0001541~ovarian follicle development,GO:0001658~branching involved in ureteric bud morphogenesis,GO:0001701~in utero embryonic development,GO:0001783~B cell apoptotic process,GO:0002053~positive regulation of mesenchymal cell proliferation,GO:00020…	GO:0005634~nucleus,GO:0005654~nucleoplasm,GO:0005719~nuclear euchromatin,GO:0005730~nucleolus,GO:0005737~cytoplasm,GO:0005739~mitochondrion,GO:0005819~spindle,GO:0016604~nuclear body,GO:0030424~axon,GO:0043234~protein complex,GO:0048471~perinuclear region of cytoplasm,	GO:0000978~RNA polymerase II core promoter proximal region sequence-specific DNA binding,GO:0000979~RNA polymerase II core promoter sequence-specific DNA binding,GO:0000987~core promoter proximal region sequence-specific DNA binding,GO:0001077~transcriptional activator activity, RNA polymerase II core promoter proximal region sequence-specific binding,GO:0003677~DNA binding,GO:0003690~double-stra…	IPR002418:Transcription regulator Myc,IPR003327:Leucine zipper, Myc,IPR011598:Myc-type, basic helix-loop-helix (bHLH) domain,IPR012682:Transcription regulator Myc, N-terminal,	mmu04010:MAPK signaling pathway,mmu04012:ErbB signaling pathway,mmu04110:Cell cycle,mmu04151:PI3K-Akt signaling pathway,mmu04310:Wnt signaling pathway,mmu04350:TGF-beta signaling pathway,mmu04390:Hippo signaling pathway,mmu04550:Signaling pathways regulating pluripotency of stem cells,mmu04630:Jak-STAT signaling pathway,mmu04919:Thyroid hormone signaling pathway,mmu05161:Hepatitis B,mmu05166:HTLV…	PIRSF001705:myc protein,	SM00353:HLH,
Mycn	v-myc avian myelocytomatosis viral related oncogene, neuroblastoma derived(Mycn)	Mus musculus	GO:0001502~cartilage condensation,GO:0002053~positive regulation of mesenchymal cell proliferation,GO:0006355~regulation of transcription, DNA-templated,GO:0008284~positive regulation of cell proliferation,GO:0010628~positive regulation of gene expression,GO:0010629~negative regulation of gene expression,GO:0010942~positive regulation of cell death,GO:0030324~lung development,GO:0042733~embryonic…	GO:0005634~nucleus,	GO:0003677~DNA binding,GO:0003700~transcription factor activity, sequence-specific DNA binding,GO:0005515~protein binding,GO:0046983~protein dimerization activity,	IPR002418:Transcription regulator Myc,IPR011598:Myc-type, basic helix-loop-helix (bHLH) domain,IPR012682:Transcription regulator Myc, N-terminal,	mmu05202:Transcriptional misregulation in cancer,	PIRSF001705:myc protein,	SM00353:HLH,
Myog	myogenin(Myog)	Mus musculus	GO:0001503~ossification,GO:0006351~transcription, DNA-templated,GO:0006355~regulation of transcription, DNA-templated,GO:0007049~cell cycle,GO:0007275~multicellular organism development,GO:0007517~muscle organ development,GO:0007519~skeletal muscle tissue development,GO:0008285~negative regulation of cell proliferation,GO:0009629~response to gravity,GO:0010831~positive regulation of myotube diffe…	GO:0005634~nucleus,GO:0032993~protein-DNA complex,	GO:0000977~RNA polymerase II regulatory region sequence-specific DNA binding,GO:0000978~RNA polymerase II core promoter proximal region sequence-specific DNA binding,GO:0000987~core promoter proximal region sequence-specific DNA binding,GO:0001047~core promoter binding,GO:0001077~transcriptional activator activity, RNA polymerase II core promoter proximal region sequence-specific binding,GO:00012…	IPR002546:Myogenic basic muscle-specific protein,IPR011598:Myc-type, basic helix-loop-helix (bHLH) domain,			SM00353:HLH,SM00520:BASIC,
Nkx2-3	NK2 homeobox 3(Nkx2-3)	Mus musculus	GO:0001776~leukocyte homeostasis,GO:0002317~plasma cell differentiation,GO:0006351~transcription, DNA-templated,GO:0006355~regulation of transcription, DNA-templated,GO:0006641~triglyceride metabolic process,GO:0006955~immune response,GO:0007275~multicellular organism development,GO:0009791~post-embryonic development,GO:0022612~gland morphogenesis,GO:0030183~B cell differentiation,GO:0030225~macr…	GO:0005634~nucleus,	GO:0003677~DNA binding,GO:0043565~sequence-specific DNA binding,	IPR001356:Homeodomain,IPR009057:Homeodomain-like,IPR017970:Homeobox, conserved site,IPR020479:Homeodomain, metazoa,			SM00389:HOX,
Nkx2-5	NK2 homeobox 5(Nkx2-5)	Mus musculus	GO:0000122~negative regulation of transcription from RNA polymerase II promoter,GO:0001570~vasculogenesis,GO:0001947~heart looping,GO:0003007~heart morphogenesis,GO:0003148~outflow tract septum morphogenesis,GO:0003151~outflow tract morphogenesis,GO:0003161~cardiac conduction system development,GO:0003162~atrioventricular node development,GO:0003166~bundle of His development,GO:0003168~Purkinje m…	GO:0005634~nucleus,GO:0005667~transcription factor complex,GO:0005737~cytoplasm,GO:0090575~RNA polymerase II transcription factor complex,	GO:0000978~RNA polymerase II core promoter proximal region sequence-specific DNA binding,GO:0001077~transcriptional activator activity, RNA polymerase II core promoter proximal region sequence-specific binding,GO:0001104~RNA polymerase II transcription cofactor activity,GO:0001190~transcriptional activator activity, RNA polymerase II transcription factor binding,GO:0001228~transcriptional activat…	IPR001356:Homeodomain,IPR009057:Homeodomain-like,IPR017970:Homeobox, conserved site,IPR020479:Homeodomain, metazoa,			SM00389:HOX,
Pax3	paired box 3(Pax3)	Mus musculus	GO:0000122~negative regulation of transcription from RNA polymerase II promoter,GO:0001755~neural crest cell migration,GO:0001843~neural tube closure,GO:0006351~transcription, DNA-templated,GO:0006355~regulation of transcription, DNA-templated,GO:0006357~regulation of transcription from RNA polymerase II promoter,GO:0007275~multicellular organism development,GO:0007399~nervous system development,…	GO:0005634~nucleus,GO:0005654~nucleoplasm,GO:0005667~transcription factor complex,	GO:0003677~DNA binding,GO:0003682~chromatin binding,GO:0003700~transcription factor activity, sequence-specific DNA binding,GO:0003705~transcription factor activity, RNA polymerase II distal enhancer sequence-specific binding,GO:0005515~protein binding,GO:0043565~sequence-specific DNA binding,GO:0071837~HMG box domain binding,	IPR001356:Homeodomain,IPR001523:Paired domain,IPR009057:Homeodomain-like,IPR011991:Winged helix-turn-helix DNA-binding domain,IPR017970:Homeobox, conserved site,IPR022106:Paired box protein 7,			SM00351:PAX,SM00389:HOX,
Pax5	paired box 5(Pax5)	Mus musculus	GO:0000122~negative regulation of transcription from RNA polymerase II promoter,GO:0006351~transcription, DNA-templated,GO:0006355~regulation of transcription, DNA-templated,GO:0007275~multicellular organism development,GO:0007283~spermatogenesis,GO:0007399~nervous system development,GO:0007568~aging,GO:0009887~organ morphogenesis,GO:0021670~lateral ventricle development,GO:0021987~cerebral corte…	GO:0005634~nucleus,GO:0005667~transcription factor complex,	GO:0000978~RNA polymerase II core promoter proximal region sequence-specific DNA binding,GO:0001077~transcriptional activator activity, RNA polymerase II core promoter proximal region sequence-specific binding,GO:0003677~DNA binding,GO:0003700~transcription factor activity, sequence-specific DNA binding,GO:0005515~protein binding,	IPR001523:Paired domain,IPR009057:Homeodomain-like,IPR011991:Winged helix-turn-helix DNA-binding domain,IPR022130:Paired-box protein 2 C-terminal,	mmu05202:Transcriptional misregulation in cancer,		SM00351:PAX,
Pax9	paired box 9(Pax9)	Mus musculus	GO:0006351~transcription, DNA-templated,GO:0006355~regulation of transcription, DNA-templated,GO:0007275~multicellular organism development,GO:0007492~endoderm development,GO:0009887~organ morphogenesis,GO:0042476~odontogenesis,GO:0042481~regulation of odontogenesis,GO:0045892~negative regulation of transcription, DNA-templated,GO:0045944~positive regulation of transcription from RNA polymerase I…	GO:0005634~nucleus,GO:0005667~transcription factor complex,	GO:0000977~RNA polymerase II regulatory region sequence-specific DNA binding,GO:0001228~transcriptional activator activity, RNA polymerase II transcription regulatory region sequence-specific binding,GO:0003677~DNA binding,GO:0003700~transcription factor activity, sequence-specific DNA binding,GO:0005515~protein binding,	IPR001523:Paired domain,IPR009057:Homeodomain-like,IPR011991:Winged helix-turn-helix DNA-binding domain,			SM00351:PAX,
Pbx1	pre B cell leukemia homeobox 1(Pbx1)	Mus musculus	GO:0001655~urogenital system development,GO:0001658~branching involved in ureteric bud morphogenesis,GO:0006351~transcription, DNA-templated,GO:0006355~regulation of transcription, DNA-templated,GO:0006694~steroid biosynthetic process,GO:0007275~multicellular organism development,GO:0007548~sex differentiation,GO:0008284~positive regulation of cell proliferation,GO:0009887~organ morphogenesis,GO:…	GO:0005634~nucleus,GO:0005654~nucleoplasm,GO:0005667~transcription factor complex,GO:0005737~cytoplasm,	GO:0000978~RNA polymerase II core promoter proximal region sequence-specific DNA binding,GO:0001077~transcriptional activator activity, RNA polymerase II core promoter proximal region sequence-specific binding,GO:0003677~DNA binding,GO:0003700~transcription factor activity, sequence-specific DNA binding,GO:0005515~protein binding,GO:0043565~sequence-specific DNA binding,GO:0046982~protein heterod…	IPR001356:Homeodomain,IPR005542:PBX,IPR009057:Homeodomain-like,IPR017970:Homeobox, conserved site,	mmu05202:Transcriptional misregulation in cancer,		SM00389:HOX,
Pbx2	pre B cell leukemia homeobox 2(Pbx2)	Mus musculus	GO:0006351~transcription, DNA-templated,GO:0006355~regulation of transcription, DNA-templated,GO:0009954~proximal/distal pattern formation,GO:0030326~embryonic limb morphogenesis,GO:0045944~positive regulation of transcription from RNA polymerase II promoter,	GO:0005634~nucleus,GO:0005667~transcription factor complex,	GO:0003677~DNA binding,GO:0003682~chromatin binding,GO:0003700~transcription factor activity, sequence-specific DNA binding,GO:0005515~protein binding,GO:0008134~transcription factor binding,GO:0043565~sequence-specific DNA binding,	IPR001356:Homeodomain,IPR005542:PBX,IPR009057:Homeodomain-like,IPR017970:Homeobox, conserved site,			SM00389:HOX,
Pbx3	pre B cell leukemia homeobox 3(Pbx3)	Mus musculus	GO:0002087~regulation of respiratory gaseous exchange by neurological system process,GO:0006351~transcription, DNA-templated,GO:0006355~regulation of transcription, DNA-templated,GO:0007585~respiratory gaseous exchange,GO:0008344~adult locomotory behavior,GO:0021516~dorsal spinal cord development,GO:0045944~positive regulation of transcription from RNA polymerase II promoter,GO:0048666~neuron dev…	GO:0005634~nucleus,GO:0005667~transcription factor complex,	GO:0000980~RNA polymerase II distal enhancer sequence-specific DNA binding,GO:0001205~transcriptional activator activity, RNA polymerase II distal enhancer sequence-specific binding,GO:0003677~DNA binding,GO:0003700~transcription factor activity, sequence-specific DNA binding,GO:0005515~protein binding,GO:0043565~sequence-specific DNA binding,	IPR001356:Homeodomain,IPR005542:PBX,IPR009057:Homeodomain-like,IPR017970:Homeobox, conserved site,	mmu05202:Transcriptional misregulation in cancer,		SM00389:HOX,
Pitx1	paired-like homeodomain transcription factor 1(Pitx1)	Mus musculus	GO:0001501~skeletal system development,GO:0006351~transcription, DNA-templated,GO:0006355~regulation of transcription, DNA-templated,GO:0007275~multicellular organism development,GO:0014707~branchiomeric skeletal muscle development,GO:0021983~pituitary gland development,GO:0035116~embryonic hindlimb morphogenesis,GO:0035137~hindlimb morphogenesis,GO:0045892~negative regulation of transcription, D…	GO:0005634~nucleus,GO:0005667~transcription factor complex,GO:0005730~nucleolus,GO:0005737~cytoplasm,	GO:0000978~RNA polymerase II core promoter proximal region sequence-specific DNA binding,GO:0001077~transcriptional activator activity, RNA polymerase II core promoter proximal region sequence-specific binding,GO:0001085~RNA polymerase II transcription factor binding,GO:0001190~transcriptional activator activity, RNA polymerase II transcription factor binding,GO:0003677~DNA binding,GO:0003700~tra…	IPR001356:Homeodomain,IPR003654:OAR domain,IPR009057:Homeodomain-like,IPR016233:Homeobox protein Pitx/unc30,IPR017970:Homeobox, conserved site,		PIRSF000563:homeobox protein, Pitx/Unc30 types,	SM00389:HOX,
Pitx3	paired-like homeodomain transcription factor 3(Pitx3)	Mus musculus	GO:0002088~lens development in camera-type eye,GO:0002089~lens morphogenesis in camera-type eye,GO:0006351~transcription, DNA-templated,GO:0006355~regulation of transcription, DNA-templated,GO:0007275~multicellular organism development,GO:0007626~locomotory behavior,GO:0010468~regulation of gene expression,GO:0014014~negative regulation of gliogenesis,GO:0030901~midbrain development,GO:0043525~po…	GO:0005634~nucleus,GO:0043025~neuronal cell body,	GO:0000978~RNA polymerase II core promoter proximal region sequence-specific DNA binding,GO:0001077~transcriptional activator activity, RNA polymerase II core promoter proximal region sequence-specific binding,GO:0003677~DNA binding,GO:0003700~transcription factor activity, sequence-specific DNA binding,GO:0005515~protein binding,GO:0043565~sequence-specific DNA binding,	IPR001356:Homeodomain,IPR003654:OAR domain,IPR009057:Homeodomain-like,IPR016233:Homeobox protein Pitx/unc30,IPR017970:Homeobox, conserved site,		PIRSF000563:homeobox protein, Pitx/Unc30 types,	SM00389:HOX,
Pkdcc	protein kinase domain containing, cytoplasmic(Pkdcc)	Mus musculus	GO:0001501~skeletal system development,GO:0001503~ossification,GO:0006468~protein phosphorylation,GO:0006810~transport,GO:0007275~multicellular organism development,GO:0015031~protein transport,GO:0016310~phosphorylation,GO:0018108~peptidyl-tyrosine phosphorylation,GO:0030154~cell differentiation,GO:0030282~bone mineralization,GO:0030501~positive regulation of bone mineralization,GO:0032332~posit…	GO:0005576~extracellular region,GO:0005794~Golgi apparatus,	GO:0000166~nucleotide binding,GO:0004672~protein kinase activity,GO:0004713~protein tyrosine kinase activity,GO:0004715~non-membrane spanning protein tyrosine kinase activity,GO:0005524~ATP binding,GO:0016301~kinase activity,GO:0016740~transferase activity,	IPR000719:Protein kinase, catalytic domain,IPR011009:Protein kinase-like domain,IPR022049:Uncharacterised protein family FAM69,
Plag1	pleiomorphic adenoma gene 1(Plag1)	Mus musculus	GO:0006351~transcription, DNA-templated,GO:0006355~regulation of transcription, DNA-templated,GO:0010628~positive regulation of gene expression,GO:0010629~negative regulation of gene expression,GO:0022612~gland morphogenesis,GO:0035264~multicellular organism growth,GO:0035265~organ growth,GO:0045944~positive regulation of transcription from RNA polymerase II promoter,GO:0060252~positive regulatio…	GO:0005634~nucleus,	GO:0000978~RNA polymerase II core promoter proximal region sequence-specific DNA binding,GO:0000981~RNA polymerase II transcription factor activity, sequence-specific DNA binding,GO:0001077~transcriptional activator activity, RNA polymerase II core promoter proximal region sequence-specific binding,GO:0003676~nucleic acid binding,GO:0003677~DNA binding,GO:0003700~transcription factor activity, se…	IPR007087:Zinc finger, C2H2,IPR013087:Zinc finger C2H2-type/integrase DNA-binding domain,IPR015880:Zinc finger, C2H2-like,			SM00355:ZnF_C2H2,
Prdm1	PR domain containing 1, with ZNF domain(Prdm1)	Mus musculus	GO:0000122~negative regulation of transcription from RNA polymerase II promoter,GO:0001701~in utero embryonic development,GO:0001763~morphogenesis of a branching structure,GO:0001892~embryonic placenta development,GO:0001893~maternal placenta development,GO:0002250~adaptive immune response,GO:0002376~immune system process,GO:0003170~heart valve development,GO:0003279~cardiac septum development,GO…	GO:0005634~nucleus,GO:0005737~cytoplasm,	GO:0000978~RNA polymerase II core promoter proximal region sequence-specific DNA binding,GO:0001078~transcriptional repressor activity, RNA polymerase II core promoter proximal region sequence-specific binding,GO:0003676~nucleic acid binding,GO:0003677~DNA binding,GO:0003700~transcription factor activity, sequence-specific DNA binding,GO:0005515~protein binding,GO:0008168~methyltransferase activi…	IPR001214:SET domain,IPR007087:Zinc finger, C2H2,IPR013087:Zinc finger C2H2-type/integrase DNA-binding domain,IPR015880:Zinc finger, C2H2-like,IPR016608:PR-domain zinc finger protein PRDM1,		PIRSF013212:PR-domain zinc finger protein PRDM1,	SM00317:SET,SM00355:ZnF_C2H2,
Prrx1	paired related homeobox 1(Prrx1)	Mus musculus	GO:0000122~negative regulation of transcription from RNA polymerase II promoter,GO:0002053~positive regulation of mesenchymal cell proliferation,GO:0006355~regulation of transcription, DNA-templated,GO:0007275~multicellular organism development,GO:0030326~embryonic limb morphogenesis,GO:0042472~inner ear morphogenesis,GO:0042474~middle ear morphogenesis,GO:0045880~positive regulation of smoothene…	GO:0005634~nucleus,GO:0005730~nucleolus,	GO:0001105~RNA polymerase II transcription coactivator activity,GO:0003677~DNA binding,GO:0043565~sequence-specific DNA binding,GO:0071837~HMG box domain binding,	IPR001356:Homeodomain,IPR003654:OAR domain,IPR009057:Homeodomain-like,IPR017970:Homeobox, conserved site,			SM00389:HOX,
Prrx2	paired related homeobox 2(Prrx2)	Mus musculus	GO:0002053~positive regulation of mesenchymal cell proliferation,GO:0006355~regulation of transcription, DNA-templated,GO:0007275~multicellular organism development,GO:0030326~embryonic limb morphogenesis,GO:0042472~inner ear morphogenesis,GO:0042474~middle ear morphogenesis,GO:0045880~positive regulation of smoothened signaling pathway,GO:0048701~embryonic cranial skeleton morphogenesis,GO:00487…	GO:0005634~nucleus,	GO:0003677~DNA binding,GO:0043565~sequence-specific DNA binding,GO:0071837~HMG box domain binding,	IPR001356:Homeodomain,IPR003654:OAR domain,IPR009057:Homeodomain-like,IPR017970:Homeobox, conserved site,			SM00389:HOX,
Ptch1	patched 1(Ptch1)	Mus musculus	GO:0000122~negative regulation of transcription from RNA polymerase II promoter,GO:0001658~branching involved in ureteric bud morphogenesis,GO:0001701~in utero embryonic development,GO:0001709~cell fate determination,GO:0001841~neural tube formation,GO:0001843~neural tube closure,GO:0003007~heart morphogenesis,GO:0007165~signal transduction,GO:0007224~smoothened signaling pathway,GO:0007346~regul…	GO:0005576~extracellular region,GO:0005794~Golgi apparatus,GO:0005886~plasma membrane,GO:0005887~integral component of plasma membrane,GO:0005901~caveola,GO:0005929~cilium,GO:0014069~postsynaptic density,GO:0016020~membrane,GO:0016021~integral component of membrane,GO:0030496~midbody,GO:0043231~intracellular membrane-bounded organelle,GO:0044294~dendritic growth cone,GO:0044295~axonal growth cone…	GO:0005113~patched binding,GO:0005119~smoothened binding,GO:0005515~protein binding,GO:0008158~hedgehog receptor activity,GO:0008201~heparin binding,GO:0008270~zinc ion binding,GO:0015485~cholesterol binding,GO:0030332~cyclin binding,GO:0032403~protein complex binding,GO:0097108~hedgehog family protein binding,	IPR000731:Sterol-sensing domain,IPR003392:Patched,IPR004766:Transmembrane receptor, patched,	mmu04024:cAMP signaling pathway,mmu04340:Hedgehog signaling pathway,mmu05200:Pathways in cancer,mmu05205:Proteoglycans in cancer,mmu05217:Basal cell carcinoma,
Ptch2	patched 2(Ptch2)	Mus musculus	GO:0001709~cell fate determination,GO:0008544~epidermis development,GO:0009957~epidermal cell fate specification,GO:0042633~hair cycle,GO:0043588~skin development,GO:0045606~positive regulation of epidermal cell differentiation,	GO:0016020~membrane,GO:0016021~integral component of membrane,	GO:0005119~smoothened binding,GO:0008158~hedgehog receptor activity,GO:0097108~hedgehog family protein binding,	IPR000731:Sterol-sensing domain,IPR003392:Patched,IPR004766:Transmembrane receptor, patched,	mmu04340:Hedgehog signaling pathway,mmu05200:Pathways in cancer,mmu05217:Basal cell carcinoma,
Rdh10	retinol dehydrogenase 10 (all-trans)(Rdh10)	Mus musculus	GO:0001656~metanephros development,GO:0001701~in utero embryonic development,GO:0002138~retinoic acid biosynthetic process,GO:0007601~visual perception,GO:0008406~gonad development,GO:0009887~organ morphogenesis,GO:0014032~neural crest cell development,GO:0031076~embryonic camera-type eye development,GO:0035115~embryonic forelimb morphogenesis,GO:0042572~retinol metabolic process,GO:0042574~retin…	GO:0005737~cytoplasm,GO:0005783~endoplasmic reticulum,GO:0005789~endoplasmic reticulum membrane,GO:0016020~membrane,GO:0016021~integral component of membrane,GO:0031090~organelle membrane,GO:0043231~intracellular membrane-bounded organelle,GO:0044297~cell body,	GO:0004745~retinol dehydrogenase activity,GO:0016491~oxidoreductase activity,GO:0052650~NADP-retinol dehydrogenase activity,	IPR002347:Glucose/ribitol dehydrogenase,IPR016040:NAD(P)-binding domain,IPR020904:Short-chain dehydrogenase/reductase, conserved site,	mmu00830:Retinol metabolism,mmu01100:Metabolic pathways,
Runx1	runt related transcription factor 1(Runx1)	Mus musculus	GO:0001501~skeletal system development,GO:0001503~ossification,GO:0001701~in utero embryonic development,GO:0001889~liver development,GO:0002062~chondrocyte differentiation,GO:0002318~myeloid progenitor cell differentiation,GO:0002667~regulation of T cell anergy,GO:0006351~transcription, DNA-templated,GO:0006355~regulation of transcription, DNA-templated,GO:0007417~central nervous system developm…	GO:0005604~basement membrane,GO:0005634~nucleus,GO:0005654~nucleoplasm,GO:0005737~cytoplasm,GO:0043231~intracellular membrane-bounded organelle,GO:0043234~protein complex,	GO:0000975~regulatory region DNA binding,GO:0000977~RNA polymerase II regulatory region sequence-specific DNA binding,GO:0000981~RNA polymerase II transcription factor activity, sequence-specific DNA binding,GO:0001047~core promoter binding,GO:0001228~transcriptional activator activity, RNA polymerase II transcription regulatory region sequence-specific binding,GO:0003677~DNA binding,GO:0003700~t…	IPR000040:Acute myeloid leukemia 1 protein (AML1)/Runt,IPR008967:p53-like transcription factor, DNA-binding,IPR012346:p53/RUNT-type transcription factor, DNA-binding domain,IPR013524:Runt domain,IPR013711:Runx, C-terminal domain,IPR016554:Runt-related transcription factor RUNX,IPR027384:Runx, central domain,	mmu05200:Pathways in cancer,mmu05202:Transcriptional misregulation in cancer,mmu05220:Chronic myeloid leukemia,mmu05221:Acute myeloid leukemia,	PIRSF009374:runt-related transcription factor RUNX,
Runx2	runt related transcription factor 2(Runx2)	Mus musculus	GO:0001501~skeletal system development,GO:0001649~osteoblast differentiation,GO:0001958~endochondral ossification,GO:0002051~osteoblast fate commitment,GO:0002062~chondrocyte differentiation,GO:0002063~chondrocyte development,GO:0002076~osteoblast development,GO:0006351~transcription, DNA-templated,GO:0006355~regulation of transcription, DNA-templated,GO:0006367~transcription initiation from RNA …	GO:0000790~nuclear chromatin,GO:0005634~nucleus,GO:0005654~nucleoplasm,GO:0005667~transcription factor complex,GO:0005737~cytoplasm,GO:0043234~protein complex,	GO:0000978~RNA polymerase II core promoter proximal region sequence-specific DNA binding,GO:0000979~RNA polymerase II core promoter sequence-specific DNA binding,GO:0001077~transcriptional activator activity, RNA polymerase II core promoter proximal region sequence-specific binding,GO:0003677~DNA binding,GO:0003682~chromatin binding,GO:0003700~transcription factor activity, sequence-specific DNA …	IPR000040:Acute myeloid leukemia 1 protein (AML1)/Runt,IPR008967:p53-like transcription factor, DNA-binding,IPR012346:p53/RUNT-type transcription factor, DNA-binding domain,IPR013524:Runt domain,IPR013711:Runx, C-terminal domain,IPR016554:Runt-related transcription factor RUNX,IPR021216:Protein of unknown function DUF2722,IPR027384:Runx, central domain,	mmu05202:Transcriptional misregulation in cancer,	PIRSF009374:runt-related transcription factor RUNX,
Sall1	sal-like 1 (Drosophila)(Sall1)	Mus musculus	GO:0000122~negative regulation of transcription from RNA polymerase II promoter,GO:0001657~ureteric bud development,GO:0001658~branching involved in ureteric bud morphogenesis,GO:0001822~kidney development,GO:0001843~neural tube closure,GO:0003281~ventricular septum development,GO:0003337~mesenchymal to epithelial transition involved in metanephros morphogenesis,GO:0003340~negative regulation of …	GO:0000792~heterochromatin,GO:0005634~nucleus,GO:0005737~cytoplasm,GO:0010369~chromocenter,GO:0016581~NuRD complex,	GO:0000978~RNA polymerase II core promoter proximal region sequence-specific DNA binding,GO:0001078~transcriptional repressor activity, RNA polymerase II core promoter proximal region sequence-specific binding,GO:0001085~RNA polymerase II transcription factor binding,GO:0001105~RNA polymerase II transcription coactivator activity,GO:0001158~enhancer sequence-specific DNA binding,GO:0003676~nuclei…	IPR007087:Zinc finger, C2H2,IPR013087:Zinc finger C2H2-type/integrase DNA-binding domain,IPR015880:Zinc finger, C2H2-like,			SM00355:ZnF_C2H2,
Sall2	sal-like 2 (Drosophila)(Sall2)	Mus musculus	GO:0000122~negative regulation of transcription from RNA polymerase II promoter,GO:0001654~eye development,GO:0006351~transcription, DNA-templated,GO:0006355~regulation of transcription, DNA-templated,GO:0007165~signal transduction,GO:0021915~neural tube development,GO:0045892~negative regulation of transcription, DNA-templated,	GO:0005634~nucleus,GO:0016581~NuRD complex,	GO:0003676~nucleic acid binding,GO:0003677~DNA binding,GO:0003700~transcription factor activity, sequence-specific DNA binding,GO:0043565~sequence-specific DNA binding,GO:0044212~transcription regulatory region DNA binding,GO:0046872~metal ion binding,	IPR007087:Zinc finger, C2H2,IPR013087:Zinc finger C2H2-type/integrase DNA-binding domain,IPR015880:Zinc finger, C2H2-like,			SM00355:ZnF_C2H2,
Sall3	sal-like 3 (Drosophila)(Sall3)	Mus musculus	GO:0006351~transcription, DNA-templated,GO:0006355~regulation of transcription, DNA-templated,GO:0006366~transcription from RNA polymerase II promoter,GO:0021891~olfactory bulb interneuron development,GO:0035136~forelimb morphogenesis,GO:0035137~hindlimb morphogenesis,GO:0045879~negative regulation of smoothened signaling pathway,	GO:0005634~nucleus,	GO:0003676~nucleic acid binding,GO:0003677~DNA binding,GO:0003700~transcription factor activity, sequence-specific DNA binding,GO:0043565~sequence-specific DNA binding,GO:0044212~transcription regulatory region DNA binding,GO:0046872~metal ion binding,	IPR007087:Zinc finger, C2H2,IPR013087:Zinc finger C2H2-type/integrase DNA-binding domain,IPR015880:Zinc finger, C2H2-like,			SM00355:ZnF_C2H2,
Sall4	sal-like 4 (Drosophila)(Sall4)	Mus musculus	GO:0000122~negative regulation of transcription from RNA polymerase II promoter,GO:0001701~in utero embryonic development,GO:0001833~inner cell mass cell proliferation,GO:0001843~neural tube closure,GO:0003281~ventricular septum development,GO:0006351~transcription, DNA-templated,GO:0006355~regulation of transcription, DNA-templated,GO:0007165~signal transduction,GO:0007507~heart development,GO:0…	GO:0000792~heterochromatin,GO:0005634~nucleus,GO:0005654~nucleoplasm,GO:0005667~transcription factor complex,GO:0005737~cytoplasm,GO:0016021~integral component of membrane,GO:0043231~intracellular membrane-bounded organelle,GO:0043234~protein complex,	GO:0003676~nucleic acid binding,GO:0003677~DNA binding,GO:0003700~transcription factor activity, sequence-specific DNA binding,GO:0005515~protein binding,GO:0043565~sequence-specific DNA binding,GO:0044212~transcription regulatory region DNA binding,GO:0046872~metal ion binding,	IPR007087:Zinc finger, C2H2,IPR013087:Zinc finger C2H2-type/integrase DNA-binding domain,IPR015880:Zinc finger, C2H2-like,			SM00355:ZnF_C2H2,
Shh	sonic hedgehog(Shh)	Mus musculus	GO:0000122~negative regulation of transcription from RNA polymerase II promoter,GO:0001525~angiogenesis,GO:0001569~patterning of blood vessels,GO:0001570~vasculogenesis,GO:0001656~metanephros development,GO:0001658~branching involved in ureteric bud morphogenesis,GO:0001708~cell fate specification,GO:0001755~neural crest cell migration,GO:0001822~kidney development,GO:0001841~neural tube formatio…	GO:0005576~extracellular region,GO:0005578~proteinaceous extracellular matrix,GO:0005615~extracellular space,GO:0005622~intracellular,GO:0005783~endoplasmic reticulum,GO:0005794~Golgi apparatus,GO:0005886~plasma membrane,GO:0009986~cell surface,GO:0016020~membrane,GO:0030133~transport vesicle,GO:0030424~axon,GO:0030425~dendrite,GO:0043025~neuronal cell body,GO:0045121~membrane raft,	GO:0001948~glycoprotein binding,GO:0005113~patched binding,GO:0005509~calcium ion binding,GO:0005515~protein binding,GO:0005539~glycosaminoglycan binding,GO:0008233~peptidase activity,GO:0008270~zinc ion binding,GO:0016787~hydrolase activity,GO:0043237~laminin-1 binding,GO:0046872~metal ion binding,	IPR000320:Hedgehog, N-terminal signaling domain,IPR001657:Hedgehog protein,IPR001767:Hint domain,IPR003586:Hint domain C-terminal,IPR003587:Hint domain N-terminal,IPR006141:Intein splice site,IPR009045:Hedgehog signalling/DD-peptidase zinc-binding domain,	mmu04340:Hedgehog signaling pathway,mmu05200:Pathways in cancer,mmu05217:Basal cell carcinoma,	PIRSF009400:hedgehog protein,	SM00305:HintC,SM00306:HintN,
Shox2	short stature homeobox 2(Shox2)	Mus musculus	GO:0000122~negative regulation of transcription from RNA polymerase II promoter,GO:0001649~osteoblast differentiation,GO:0002053~positive regulation of mesenchymal cell proliferation,GO:0002062~chondrocyte differentiation,GO:0002063~chondrocyte development,GO:0003170~heart valve development,GO:0003209~cardiac atrium morphogenesis,GO:0006355~regulation of transcription, DNA-templated,GO:0007275~mu…	GO:0005634~nucleus,	GO:0003677~DNA binding,GO:0043565~sequence-specific DNA binding,	IPR000047:Helix-turn-helix motif,IPR001356:Homeodomain,IPR003654:OAR domain,IPR009057:Homeodomain-like,IPR017970:Homeobox, conserved site,			SM00389:HOX,
Six1	sine oculis-related homeobox 1(Six1)	Mus musculus	GO:0000122~negative regulation of transcription from RNA polymerase II promoter,GO:0001657~ureteric bud development,GO:0001658~branching involved in ureteric bud morphogenesis,GO:0001759~organ induction,GO:0001822~kidney development,GO:0003151~outflow tract morphogenesis,GO:0006351~transcription, DNA-templated,GO:0006355~regulation of transcription, DNA-templated,GO:0006915~apoptotic process,GO:0…	GO:0005634~nucleus,GO:0005667~transcription factor complex,GO:0005730~nucleolus,GO:0005737~cytoplasm,	GO:0000978~RNA polymerase II core promoter proximal region sequence-specific DNA binding,GO:0001077~transcriptional activator activity, RNA polymerase II core promoter proximal region sequence-specific binding,GO:0003677~DNA binding,GO:0003682~chromatin binding,GO:0003700~transcription factor activity, sequence-specific DNA binding,GO:0005515~protein binding,GO:0043565~sequence-specific DNA bindi…	IPR001356:Homeodomain,IPR009057:Homeodomain-like,IPR017970:Homeobox, conserved site,	mmu05202:Transcriptional misregulation in cancer,		SM00389:HOX,
Six2	sine oculis-related homeobox 2(Six2)	Mus musculus	GO:0001656~metanephros development,GO:0001822~kidney development,GO:0002062~chondrocyte differentiation,GO:0003337~mesenchymal to epithelial transition involved in metanephros morphogenesis,GO:0006355~regulation of transcription, DNA-templated,GO:0006606~protein import into nucleus,GO:0007275~multicellular organism development,GO:0007501~mesodermal cell fate specification,GO:0008283~cell prolifer…	GO:0005634~nucleus,GO:0005654~nucleoplasm,GO:0005737~cytoplasm,GO:0005886~plasma membrane,GO:0031965~nuclear membrane,	GO:0000978~RNA polymerase II core promoter proximal region sequence-specific DNA binding,GO:0001077~transcriptional activator activity, RNA polymerase II core promoter proximal region sequence-specific binding,GO:0003677~DNA binding,GO:0003700~transcription factor activity, sequence-specific DNA binding,GO:0005515~protein binding,GO:0008134~transcription factor binding,GO:0032403~protein complex …	IPR001356:Homeodomain,IPR009057:Homeodomain-like,IPR017970:Homeobox, conserved site,			SM00389:HOX,
Six3	sine oculis-related homeobox 3(Six3)	Mus musculus	GO:0000060~protein import into nucleus, translocation,GO:0001654~eye development,GO:0002070~epithelial cell maturation,GO:0002088~lens development in camera-type eye,GO:0003404~optic vesicle morphogenesis,GO:0006351~transcription, DNA-templated,GO:0006355~regulation of transcription, DNA-templated,GO:0006606~protein import into nucleus,GO:0007275~multicellular organism development,GO:0007420~brai…	GO:0005634~nucleus,	GO:0000980~RNA polymerase II distal enhancer sequence-specific DNA binding,GO:0000981~RNA polymerase II transcription factor activity, sequence-specific DNA binding,GO:0001205~transcriptional activator activity, RNA polymerase II distal enhancer sequence-specific binding,GO:0001222~transcription corepressor binding,GO:0003677~DNA binding,GO:0003700~transcription factor activity, sequence-specific…	IPR001356:Homeodomain,IPR009057:Homeodomain-like,			SM00389:HOX,
Smad2	SMAD family member 2(Smad2)	Mus musculus	GO:0001657~ureteric bud development,GO:0001701~in utero embryonic development,GO:0001706~endoderm formation,GO:0001707~mesoderm formation,GO:0006351~transcription, DNA-templated,GO:0006355~regulation of transcription, DNA-templated,GO:0006468~protein phosphorylation,GO:0007179~transforming growth factor beta receptor signaling pathway,GO:0007182~common-partner SMAD protein phosphorylation,GO:0007…	GO:0000790~nuclear chromatin,GO:0005622~intracellular,GO:0005634~nucleus,GO:0005667~transcription factor complex,GO:0005737~cytoplasm,GO:0016021~integral component of membrane,GO:0032444~activin responsive factor complex,GO:0043234~protein complex,GO:0071141~SMAD protein complex,GO:0071144~SMAD2-SMAD3 protein complex,	GO:0000978~RNA polymerase II core promoter proximal region sequence-specific DNA binding,GO:0001077~transcriptional activator activity, RNA polymerase II core promoter proximal region sequence-specific binding,GO:0003677~DNA binding,GO:0003682~chromatin binding,GO:0003690~double-stranded DNA binding,GO:0003700~transcription factor activity, sequence-specific DNA binding,GO:0005160~transforming gr…	IPR001132:SMAD domain, Dwarfin-type,IPR003619:MAD homology 1, Dwarfin-type,IPR008984:SMAD/FHA domain,IPR013019:MAD homology, MH1,IPR013790:Dwarfin,IPR017855:SMAD domain-like,	mmu04068:FoxO signaling pathway,mmu04110:Cell cycle,mmu04144:Endocytosis,mmu04350:TGF-beta signaling pathway,mmu04390:Hippo signaling pathway,mmu04520:Adherens junction,mmu04550:Signaling pathways regulating pluripotency of stem cells,mmu05142:Chagas disease (American trypanosomiasis),mmu05166:HTLV-I infection,mmu05200:Pathways in cancer,mmu05210:Colorectal cancer,mmu05212:Pancreatic cancer,mmu05…		SM00523:DWA,SM00524:DWB,
Smad3	SMAD family member 3(Smad3)	Mus musculus	GO:0000122~negative regulation of transcription from RNA polymerase II promoter,GO:0001501~skeletal system development,GO:0001649~osteoblast differentiation,GO:0001657~ureteric bud development,GO:0001666~response to hypoxia,GO:0001701~in utero embryonic development,GO:0001707~mesoderm formation,GO:0001756~somitogenesis,GO:0001889~liver development,GO:0001947~heart looping,GO:0002076~osteoblast de…	GO:0000790~nuclear chromatin,GO:0005622~intracellular,GO:0005634~nucleus,GO:0005637~nuclear inner membrane,GO:0005654~nucleoplasm,GO:0005667~transcription factor complex,GO:0005737~cytoplasm,GO:0005886~plasma membrane,GO:0043234~protein complex,GO:0043235~receptor complex,GO:0071141~SMAD protein complex,GO:0071144~SMAD2-SMAD3 protein complex,	GO:0000977~RNA polymerase II regulatory region sequence-specific DNA binding,GO:0000978~RNA polymerase II core promoter proximal region sequence-specific DNA binding,GO:0000983~transcription factor activity, RNA polymerase II core promoter sequence-specific,GO:0000987~core promoter proximal region sequence-specific DNA binding,GO:0000988~transcription factor activity, protein binding,GO:0001102~R…	IPR001132:SMAD domain, Dwarfin-type,IPR003619:MAD homology 1, Dwarfin-type,IPR008984:SMAD/FHA domain,IPR013019:MAD homology, MH1,IPR013790:Dwarfin,IPR017855:SMAD domain-like,	mmu04068:FoxO signaling pathway,mmu04110:Cell cycle,mmu04144:Endocytosis,mmu04350:TGF-beta signaling pathway,mmu04390:Hippo signaling pathway,mmu04520:Adherens junction,mmu04550:Signaling pathways regulating pluripotency of stem cells,mmu05142:Chagas disease (American trypanosomiasis),mmu05166:HTLV-I infection,mmu05200:Pathways in cancer,mmu05210:Colorectal cancer,mmu05212:Pancreatic cancer,mmu05…		SM00523:DWA,SM00524:DWB,
Smad4	SMAD family member 4(Smad4)	Mus musculus	GO:0000122~negative regulation of transcription from RNA polymerase II promoter,GO:0001541~ovarian follicle development,GO:0001658~branching involved in ureteric bud morphogenesis,GO:0001666~response to hypoxia,GO:0001701~in utero embryonic development,GO:0001702~gastrulation with mouth forming second,GO:0001822~kidney development,GO:0003148~outflow tract septum morphogenesis,GO:0003190~atriovent…	GO:0000790~nuclear chromatin,GO:0005622~intracellular,GO:0005634~nucleus,GO:0005667~transcription factor complex,GO:0005737~cytoplasm,GO:0032444~activin responsive factor complex,GO:0043234~protein complex,GO:0071141~SMAD protein complex,GO:0090575~RNA polymerase II transcription factor complex,	GO:0000977~RNA polymerase II regulatory region sequence-specific DNA binding,GO:0000978~RNA polymerase II core promoter proximal region sequence-specific DNA binding,GO:0000987~core promoter proximal region sequence-specific DNA binding,GO:0000988~transcription factor activity, protein binding,GO:0001076~transcription factor activity, RNA polymerase II transcription factor binding,GO:0001077~tran…	IPR001132:SMAD domain, Dwarfin-type,IPR003619:MAD homology 1, Dwarfin-type,IPR008984:SMAD/FHA domain,IPR013019:MAD homology, MH1,IPR013790:Dwarfin,IPR017855:SMAD domain-like,	mmu04068:FoxO signaling pathway,mmu04110:Cell cycle,mmu04310:Wnt signaling pathway,mmu04350:TGF-beta signaling pathway,mmu04390:Hippo signaling pathway,mmu04520:Adherens junction,mmu04550:Signaling pathways regulating pluripotency of stem cells,mmu05161:Hepatitis B,mmu05166:HTLV-I infection,mmu05200:Pathways in cancer,mmu05210:Colorectal cancer,mmu05212:Pancreatic cancer,mmu05220:Chronic myeloid …		SM00523:DWA,SM00524:DWB,
Smo	smoothened, frizzled class receptor(Smo)	Mus musculus	GO:0000122~negative regulation of transcription from RNA polymerase II promoter,GO:0001503~ossification,GO:0001570~vasculogenesis,GO:0001649~osteoblast differentiation,GO:0001701~in utero embryonic development,GO:0001708~cell fate specification,GO:0001755~neural crest cell migration,GO:0001947~heart looping,GO:0002052~positive regulation of neuroblast proliferation,GO:0002053~positive regulation …	GO:0005737~cytoplasm,GO:0005794~Golgi apparatus,GO:0005886~plasma membrane,GO:0005901~caveola,GO:0005929~cilium,GO:0014069~postsynaptic density,GO:0016020~membrane,GO:0016021~integral component of membrane,GO:0030425~dendrite,GO:0030666~endocytic vesicle membrane,GO:0042995~cell projection,GO:0043025~neuronal cell body,GO:0043231~intracellular membrane-bounded organelle,GO:0044294~dendritic growt…	GO:0004871~signal transducer activity,GO:0004888~transmembrane signaling receptor activity,GO:0004930~G-protein coupled receptor activity,GO:0005113~patched binding,GO:0008144~drug binding,GO:0017147~Wnt-protein binding,	IPR000539:Frizzled protein,IPR015526:Frizzled/secreted frizzled-related protein,IPR017981:GPCR, family 2-like,IPR020067:Frizzled domain,IPR026544:Smoothened,	mmu04340:Hedgehog signaling pathway,mmu05200:Pathways in cancer,mmu05205:Proteoglycans in cancer,mmu05217:Basal cell carcinoma,		SM00063:FRI,SM01330:SM01330,
Smoc1	SPARC related modular calcium binding 1(Smoc1)	Mus musculus	GO:0001654~eye development,GO:0007165~signal transduction,GO:0007275~multicellular organism development,GO:0010811~positive regulation of cell-substrate adhesion,GO:0030154~cell differentiation,GO:0030198~extracellular matrix organization,GO:0045667~regulation of osteoblast differentiation,GO:0060173~limb development,	GO:0005576~extracellular region,GO:0005578~proteinaceous extracellular matrix,GO:0005604~basement membrane,	GO:0005509~calcium ion binding,GO:0046872~metal ion binding,GO:0050840~extracellular matrix binding,	IPR000716:Thyroglobulin type-1,IPR002350:Kazal domain,IPR011992:EF-hand-like domain,IPR018247:EF-Hand 1, calcium-binding site,IPR019577:SPARC/Testican, calcium-binding domain,			SM00211:TY,SM00280:KAZAL,
Smoc2	SPARC related modular calcium binding 2(Smoc2)	Mus musculus	GO:0007165~signal transduction,GO:0010811~positive regulation of cell-substrate adhesion,GO:0030198~extracellular matrix organization,	GO:0005576~extracellular region,GO:0005578~proteinaceous extracellular matrix,GO:0005604~basement membrane,GO:0005614~interstitial matrix,	GO:0005509~calcium ion binding,GO:0005539~glycosaminoglycan binding,GO:0008201~heparin binding,GO:0046872~metal ion binding,	IPR000716:Thyroglobulin type-1,IPR002048:EF-hand domain,IPR002350:Kazal domain,IPR011992:EF-hand-like domain,IPR018247:EF-Hand 1, calcium-binding site,IPR019577:SPARC/Testican, calcium-binding domain,			SM00211:TY,SM00280:KAZAL,
Snai2	snail family zinc finger 2(Snai2)	Mus musculus	GO:0000122~negative regulation of transcription from RNA polymerase II promoter,GO:0001649~osteoblast differentiation,GO:0001837~epithelial to mesenchymal transition,GO:0003198~epithelial to mesenchymal transition involved in endocardial cushion formation,GO:0003273~cell migration involved in endocardial cushion formation,GO:0006351~transcription, DNA-templated,GO:0006355~regulation of transcript…	GO:0000790~nuclear chromatin,GO:0005634~nucleus,GO:0005737~cytoplasm,	GO:0001078~transcriptional repressor activity, RNA polymerase II core promoter proximal region sequence-specific binding,GO:0003676~nucleic acid binding,GO:0003677~DNA binding,GO:0003682~chromatin binding,GO:0003705~transcription factor activity, RNA polymerase II distal enhancer sequence-specific binding,GO:0005515~protein binding,GO:0043565~sequence-specific DNA binding,GO:0046872~metal ion bin…	IPR007087:Zinc finger, C2H2,IPR013087:Zinc finger C2H2-type/integrase DNA-binding domain,IPR015880:Zinc finger, C2H2-like,	mmu04390:Hippo signaling pathway,mmu04520:Adherens junction,		SM00355:ZnF_C2H2,
Sox9	SRY (sex determining region Y)-box 9(Sox9)	Mus musculus	GO:0000122~negative regulation of transcription from RNA polymerase II promoter,GO:0001501~skeletal system development,GO:0001502~cartilage condensation,GO:0001503~ossification,GO:0001658~branching involved in ureteric bud morphogenesis,GO:0001708~cell fate specification,GO:0001837~epithelial to mesenchymal transition,GO:0001894~tissue homeostasis,GO:0001934~positive regulation of protein phospho…	GO:0005634~nucleus,GO:0005654~nucleoplasm,GO:0005667~transcription factor complex,GO:0043234~protein complex,GO:0044798~nuclear transcription factor complex,	GO:0000976~transcription regulatory region sequence-specific DNA binding,GO:0000981~RNA polymerase II transcription factor activity, sequence-specific DNA binding,GO:0001046~core promoter sequence-specific DNA binding,GO:0001077~transcriptional activator activity, RNA polymerase II core promoter proximal region sequence-specific binding,GO:0001158~enhancer sequence-specific DNA binding,GO:0001228…	IPR009071:High mobility group (HMG) box domain,IPR022151:Sox developmental protein N-terminal,	mmu04024:cAMP signaling pathway,		SM00398:HMG,
Sp1	trans-acting transcription factor 1(Sp1)	Mus musculus	GO:0001503~ossification,GO:0001701~in utero embryonic development,GO:0001829~trophectodermal cell differentiation,GO:0001889~liver development,GO:0001892~embryonic placenta development,GO:0006351~transcription, DNA-templated,GO:0006355~regulation of transcription, DNA-templated,GO:0006357~regulation of transcription from RNA polymerase II promoter,GO:0030219~megakaryocyte differentiation,GO:00303…	GO:0000790~nuclear chromatin,GO:0005634~nucleus,GO:0005654~nucleoplasm,GO:0005737~cytoplasm,GO:0032993~protein-DNA complex,	GO:0000977~RNA polymerase II regulatory region sequence-specific DNA binding,GO:0000978~RNA polymerase II core promoter proximal region sequence-specific DNA binding,GO:0000979~RNA polymerase II core promoter sequence-specific DNA binding,GO:0000982~transcription factor activity, RNA polymerase II core promoter proximal region sequence-specific binding,GO:0000987~core promoter proximal region seq…	IPR007087:Zinc finger, C2H2,IPR013087:Zinc finger C2H2-type/integrase DNA-binding domain,IPR015880:Zinc finger, C2H2-like,	mmu04350:TGF-beta signaling pathway,mmu04915:Estrogen signaling pathway,mmu05016:Huntington's disease,mmu05202:Transcriptional misregulation in cancer,mmu05231:Choline metabolism in cancer,		SM00355:ZnF_C2H2,
Sp8	trans-acting transcription factor 8(Sp8)	Mus musculus	GO:0006351~transcription, DNA-templated,GO:0006355~regulation of transcription, DNA-templated,GO:0009953~dorsal/ventral pattern formation,GO:0009954~proximal/distal pattern formation,GO:0030326~embryonic limb morphogenesis,	GO:0005634~nucleus,	GO:0003676~nucleic acid binding,GO:0003677~DNA binding,GO:0046872~metal ion binding,	IPR007087:Zinc finger, C2H2,IPR013087:Zinc finger C2H2-type/integrase DNA-binding domain,IPR015880:Zinc finger, C2H2-like,			SM00355:ZnF_C2H2,
Spry2	sprouty homolog 2 (Drosophila)(Spry2)	Mus musculus	GO:0000132~establishment of mitotic spindle orientation,GO:0007275~multicellular organism development,GO:0007605~sensory perception of sound,GO:0008285~negative regulation of cell proliferation,GO:0009966~regulation of signal transduction,GO:0010628~positive regulation of gene expression,GO:0010801~negative regulation of peptidyl-threonine phosphorylation,GO:0030324~lung development,GO:0031345~ne…	GO:0005634~nucleus,GO:0005737~cytoplasm,GO:0005829~cytosol,GO:0005856~cytoskeleton,GO:0005874~microtubule,GO:0005886~plasma membrane,GO:0016020~membrane,GO:0032587~ruffle membrane,GO:0042995~cell projection,	GO:0005515~protein binding,GO:0019901~protein kinase binding,GO:0043539~protein serine/threonine kinase activator activity,	IPR007875:Sprouty,	mmu05206:MicroRNAs in cancer,
Spry4	sprouty homolog 4 (Drosophila)(Spry4)	Mus musculus	GO:0007275~multicellular organism development,GO:0009966~regulation of signal transduction,GO:0043407~negative regulation of MAP kinase activity,GO:0070373~negative regulation of ERK1 and ERK2 cascade,	GO:0005737~cytoplasm,GO:0005794~Golgi apparatus,GO:0005925~focal adhesion,GO:0016020~membrane,	GO:0005515~protein binding,	IPR007875:Sprouty,
Stat1	signal transducer and activator of transcription 1(Stat1)	Mus musculus	GO:0000122~negative regulation of transcription from RNA polymerase II promoter,GO:0001937~negative regulation of endothelial cell proliferation,GO:0002053~positive regulation of mesenchymal cell proliferation,GO:0003340~negative regulation of mesenchymal to epithelial transition involved in metanephros morphogenesis,GO:0006351~transcription, DNA-templated,GO:0006355~regulation of transcription, …	GO:0000790~nuclear chromatin,GO:0005634~nucleus,GO:0005654~nucleoplasm,GO:0005730~nucleolus,GO:0005737~cytoplasm,GO:0005829~cytosol,GO:0005913~cell-cell adherens junction,GO:0030424~axon,GO:0030425~dendrite,GO:0048471~perinuclear region of cytoplasm,	GO:0000978~RNA polymerase II core promoter proximal region sequence-specific DNA binding,GO:0000979~RNA polymerase II core promoter sequence-specific DNA binding,GO:0000983~transcription factor activity, RNA polymerase II core promoter sequence-specific,GO:0003677~DNA binding,GO:0003690~double-stranded DNA binding,GO:0003700~transcription factor activity, sequence-specific DNA binding,GO:0004871~…	IPR000980:SH2 domain,IPR001217:STAT transcription factor, core,IPR008967:p53-like transcription factor, DNA-binding,IPR011992:EF-hand-like domain,IPR012345:STAT transcription factor, DNA-binding, subdomain,IPR013799:STAT transcription factor, protein interaction,IPR013800:STAT transcription factor, all-alpha,IPR013801:STAT transcription factor, DNA-binding,IPR015988:STAT transcription factor, coi…	mmu04062:Chemokine signaling pathway,mmu04380:Osteoclast differentiation,mmu04620:Toll-like receptor signaling pathway,mmu04630:Jak-STAT signaling pathway,mmu04917:Prolactin signaling pathway,mmu04919:Thyroid hormone signaling pathway,mmu05140:Leishmaniasis,mmu05145:Toxoplasmosis,mmu05152:Tuberculosis,mmu05160:Hepatitis C,mmu05161:Hepatitis B,mmu05162:Measles,mmu05164:Influenza A,mmu05168:Herpes …		SM00964:SM00964,
Stat2	signal transducer and activator of transcription 2(Stat2)	Mus musculus	GO:0001932~regulation of protein phosphorylation,GO:0002230~positive regulation of defense response to virus by host,GO:0006351~transcription, DNA-templated,GO:0006355~regulation of transcription, DNA-templated,GO:0007165~signal transduction,GO:0051607~defense response to virus,GO:0060337~type I interferon signaling pathway,GO:0090140~regulation of mitochondrial fission,GO:0098779~mitophagy in re…	GO:0005634~nucleus,GO:0005737~cytoplasm,GO:0005886~plasma membrane,	GO:0003677~DNA binding,GO:0003700~transcription factor activity, sequence-specific DNA binding,GO:0004871~signal transducer activity,GO:0005515~protein binding,GO:0042802~identical protein binding,	IPR000980:SH2 domain,IPR001217:STAT transcription factor, core,IPR008967:p53-like transcription factor, DNA-binding,IPR011992:EF-hand-like domain,IPR012345:STAT transcription factor, DNA-binding, subdomain,IPR013799:STAT transcription factor, protein interaction,IPR013800:STAT transcription factor, all-alpha,IPR013801:STAT transcription factor, DNA-binding,IPR015988:STAT transcription factor, coi…	mmu04062:Chemokine signaling pathway,mmu04380:Osteoclast differentiation,mmu04630:Jak-STAT signaling pathway,mmu05160:Hepatitis C,mmu05161:Hepatitis B,mmu05162:Measles,mmu05164:Influenza A,mmu05168:Herpes simplex infection,		SM00252:SH2,SM00964:SM00964,
Stat4	signal transducer and activator of transcription 4(Stat4)	Mus musculus	GO:0006351~transcription, DNA-templated,GO:0006355~regulation of transcription, DNA-templated,GO:0006468~protein phosphorylation,GO:0007165~signal transduction,GO:0008283~cell proliferation,GO:0019221~cytokine-mediated signaling pathway,GO:0045944~positive regulation of transcription from RNA polymerase II promoter,GO:0071310~cellular response to organic substance,	GO:0005634~nucleus,GO:0005654~nucleoplasm,GO:0005737~cytoplasm,	GO:0000977~RNA polymerase II regulatory region sequence-specific DNA binding,GO:0001228~transcriptional activator activity, RNA polymerase II transcription regulatory region sequence-specific binding,GO:0003677~DNA binding,GO:0003700~transcription factor activity, sequence-specific DNA binding,GO:0004871~signal transducer activity,GO:0005515~protein binding,GO:0043565~sequence-specific DNA bindin…	IPR000980:SH2 domain,IPR001217:STAT transcription factor, core,IPR008967:p53-like transcription factor, DNA-binding,IPR011992:EF-hand-like domain,IPR012345:STAT transcription factor, DNA-binding, subdomain,IPR013799:STAT transcription factor, protein interaction,IPR013800:STAT transcription factor, all-alpha,IPR013801:STAT transcription factor, DNA-binding,IPR015988:STAT transcription factor, coi…	mmu04630:Jak-STAT signaling pathway,mmu05161:Hepatitis B,mmu05321:Inflammatory bowel disease (IBD),		SM00964:SM00964,
Stat6	signal transducer and activator of transcription 6(Stat6)	Mus musculus	GO:0000122~negative regulation of transcription from RNA polymerase II promoter,GO:0002296~T-helper 1 cell lineage commitment,GO:0002829~negative regulation of type 2 immune response,GO:0006351~transcription, DNA-templated,GO:0006355~regulation of transcription, DNA-templated,GO:0007165~signal transduction,GO:0019221~cytokine-mediated signaling pathway,GO:0033598~mammary gland epithelial cell pro…	GO:0000790~nuclear chromatin,GO:0005634~nucleus,GO:0005654~nucleoplasm,GO:0005737~cytoplasm,GO:0045121~membrane raft,	GO:0000979~RNA polymerase II core promoter sequence-specific DNA binding,GO:0001077~transcriptional activator activity, RNA polymerase II core promoter proximal region sequence-specific binding,GO:0001078~transcriptional repressor activity, RNA polymerase II core promoter proximal region sequence-specific binding,GO:0003677~DNA binding,GO:0003700~transcription factor activity, sequence-specific D…	IPR000980:SH2 domain,IPR001217:STAT transcription factor, core,IPR008967:p53-like transcription factor, DNA-binding,IPR011992:EF-hand-like domain,IPR012345:STAT transcription factor, DNA-binding, subdomain,IPR013799:STAT transcription factor, protein interaction,IPR013800:STAT transcription factor, all-alpha,IPR013801:STAT transcription factor, DNA-binding,IPR015988:STAT transcription factor, coi…	mmu04630:Jak-STAT signaling pathway,mmu05161:Hepatitis B,mmu05321:Inflammatory bowel disease (IBD),		SM00252:SH2,SM00964:SM00964,
Tal1	T cell acute lymphocytic leukemia 1(Tal1)	Mus musculus	GO:0000122~negative regulation of transcription from RNA polymerase II promoter,GO:0001525~angiogenesis,GO:0006351~transcription, DNA-templated,GO:0006355~regulation of transcription, DNA-templated,GO:0006357~regulation of transcription from RNA polymerase II promoter,GO:0007275~multicellular organism development,GO:0007626~locomotory behavior,GO:0021527~spinal cord association neuron differentia…	GO:0000118~histone deacetylase complex,GO:0000790~nuclear chromatin,GO:0005634~nucleus,GO:0005667~transcription factor complex,GO:0033193~Lsd1/2 complex,GO:0043234~protein complex,	GO:0000976~transcription regulatory region sequence-specific DNA binding,GO:0000979~RNA polymerase II core promoter sequence-specific DNA binding,GO:0000980~RNA polymerase II distal enhancer sequence-specific DNA binding,GO:0000981~RNA polymerase II transcription factor activity, sequence-specific DNA binding,GO:0001085~RNA polymerase II transcription factor binding,GO:0003677~DNA binding,GO:0003…	IPR011598:Myc-type, basic helix-loop-helix (bHLH) domain,			SM00353:HLH,
Tbx2	T-box 2(Tbx2)	Mus musculus	GO:0000122~negative regulation of transcription from RNA polymerase II promoter,GO:0001947~heart looping,GO:0003007~heart morphogenesis,GO:0003148~outflow tract septum morphogenesis,GO:0003151~outflow tract morphogenesis,GO:0003203~endocardial cushion morphogenesis,GO:0003256~regulation of transcription from RNA polymerase II promoter involved in myocardial precursor cell differentiation,GO:00063…	GO:0005634~nucleus,GO:0005667~transcription factor complex,	GO:0000978~RNA polymerase II core promoter proximal region sequence-specific DNA binding,GO:0001078~transcriptional repressor activity, RNA polymerase II core promoter proximal region sequence-specific binding,GO:0003677~DNA binding,GO:0003700~transcription factor activity, sequence-specific DNA binding,GO:0005515~protein binding,GO:0043565~sequence-specific DNA binding,	IPR001699:Transcription factor, T-box,IPR002070:Transcription factor, Brachyury,IPR008967:p53-like transcription factor, DNA-binding,IPR018186:Transcription factor, T-box, conserved site,IPR022582:Transcription factor, T-box, region of unknown function,			SM00425:TBOX,
Tbx3	T-box 3(Tbx3)	Mus musculus	GO:0000122~negative regulation of transcription from RNA polymerase II promoter,GO:0001501~skeletal system development,GO:0001568~blood vessel development,GO:0001701~in utero embryonic development,GO:0001947~heart looping,GO:0003007~heart morphogenesis,GO:0003151~outflow tract morphogenesis,GO:0003167~atrioventricular bundle cell differentiation,GO:0006351~transcription, DNA-templated,GO:0006355~…	GO:0005634~nucleus,GO:0005667~transcription factor complex,	GO:0000978~RNA polymerase II core promoter proximal region sequence-specific DNA binding,GO:0001078~transcriptional repressor activity, RNA polymerase II core promoter proximal region sequence-specific binding,GO:0001085~RNA polymerase II transcription factor binding,GO:0001102~RNA polymerase II activating transcription factor binding,GO:0003677~DNA binding,GO:0003700~transcription factor activit…	IPR001699:Transcription factor, T-box,IPR002070:Transcription factor, Brachyury,IPR008967:p53-like transcription factor, DNA-binding,IPR018186:Transcription factor, T-box, conserved site,IPR022582:Transcription factor, T-box, region of unknown function,	mmu04550:Signaling pathways regulating pluripotency of stem cells,		SM00425:TBOX,
Tbx4	T-box 4(Tbx4)	Mus musculus	GO:0001525~angiogenesis,GO:0002009~morphogenesis of an epithelium,GO:0006351~transcription, DNA-templated,GO:0006355~regulation of transcription, DNA-templated,GO:0007275~multicellular organism development,GO:0030324~lung development,GO:0030326~embryonic limb morphogenesis,GO:0035108~limb morphogenesis,GO:0048705~skeletal system morphogenesis,	GO:0005634~nucleus,	GO:0003677~DNA binding,GO:0003700~transcription factor activity, sequence-specific DNA binding,GO:0005515~protein binding,	IPR001699:Transcription factor, T-box,IPR008967:p53-like transcription factor, DNA-binding,IPR018186:Transcription factor, T-box, conserved site,			SM00425:TBOX,
Tbx5	T-box 5(Tbx5)	Mus musculus	GO:0002009~morphogenesis of an epithelium,GO:0003166~bundle of His development,GO:0003181~atrioventricular valve morphogenesis,GO:0003197~endocardial cushion development,GO:0003218~cardiac left ventricle formation,GO:0003229~ventricular cardiac muscle tissue development,GO:0003281~ventricular septum development,GO:0003283~atrial septum development,GO:0006351~transcription, DNA-templated,GO:000635…	GO:0005634~nucleus,GO:0005667~transcription factor complex,GO:0005737~cytoplasm,	GO:0000977~RNA polymerase II regulatory region sequence-specific DNA binding,GO:0001228~transcriptional activator activity, RNA polymerase II transcription regulatory region sequence-specific binding,GO:0003677~DNA binding,GO:0003700~transcription factor activity, sequence-specific DNA binding,GO:0005515~protein binding,GO:0008134~transcription factor binding,GO:0043565~sequence-specific DNA bind…	IPR001699:Transcription factor, T-box,IPR008967:p53-like transcription factor, DNA-binding,IPR018186:Transcription factor, T-box, conserved site,			SM00425:TBOX,
Tcf7	transcription factor 7, T cell specific(Tcf7)	Mus musculus	GO:0000122~negative regulation of transcription from RNA polymerase II promoter,GO:0006351~transcription, DNA-templated,GO:0006355~regulation of transcription, DNA-templated,GO:0006357~regulation of transcription from RNA polymerase II promoter,GO:0016055~Wnt signaling pathway,GO:0021915~neural tube development,GO:0030538~embryonic genitalia morphogenesis,GO:0033153~T cell receptor V(D)J recombin…	GO:0005634~nucleus,GO:0005667~transcription factor complex,GO:0005719~nuclear euchromatin,	GO:0001047~core promoter binding,GO:0001227~transcriptional repressor activity, RNA polymerase II transcription regulatory region sequence-specific binding,GO:0003677~DNA binding,GO:0003700~transcription factor activity, sequence-specific DNA binding,GO:0008013~beta-catenin binding,GO:0043565~sequence-specific DNA binding,GO:0044212~transcription regulatory region DNA binding,	IPR009071:High mobility group (HMG) box domain,IPR013558:CTNNB1 binding, N-teminal,IPR024940:Transcription factor TCF/LEF,IPR027397:Catenin binding domain,	mmu04310:Wnt signaling pathway,mmu04390:Hippo signaling pathway,mmu04520:Adherens junction,mmu04916:Melanogenesis,mmu05200:Pathways in cancer,mmu05210:Colorectal cancer,mmu05213:Endometrial cancer,mmu05215:Prostate cancer,mmu05216:Thyroid cancer,mmu05217:Basal cell carcinoma,mmu05221:Acute myeloid leukemia,mmu05412:Arrhythmogenic right ventricular cardiomyopathy (ARVC),		SM00398:HMG,
Twist1	twist basic helix-loop-helix transcription factor 1(Twist1)	Mus musculus	GO:0000122~negative regulation of transcription from RNA polymerase II promoter,GO:0001503~ossification,GO:0001649~osteoblast differentiation,GO:0001701~in utero embryonic development,GO:0001764~neuron migration,GO:0001843~neural tube closure,GO:0003180~aortic valve morphogenesis,GO:0003183~mitral valve morphogenesis,GO:0003203~endocardial cushion morphogenesis,GO:0003253~cardiac neural crest cel…	GO:0005634~nucleus,	GO:0000981~RNA polymerase II transcription factor activity, sequence-specific DNA binding,GO:0001077~transcriptional activator activity, RNA polymerase II core promoter proximal region sequence-specific binding,GO:0003677~DNA binding,GO:0003700~transcription factor activity, sequence-specific DNA binding,GO:0008134~transcription factor binding,GO:0019904~protein domain specific binding,GO:0042803…	IPR011598:Myc-type, basic helix-loop-helix (bHLH) domain,IPR015789:Twist-related,	mmu05205:Proteoglycans in cancer,		SM00353:HLH,
Twist2	twist basic helix-loop-helix transcription factor 2(Twist2)	Mus musculus	GO:0000122~negative regulation of transcription from RNA polymerase II promoter,GO:0001649~osteoblast differentiation,GO:0006351~transcription, DNA-templated,GO:0006355~regulation of transcription, DNA-templated,GO:0006357~regulation of transcription from RNA polymerase II promoter,GO:0007275~multicellular organism development,GO:0008285~negative regulation of cell proliferation,GO:0010838~positi…	GO:0005634~nucleus,GO:0005667~transcription factor complex,GO:0005737~cytoplasm,	GO:0001076~transcription factor activity, RNA polymerase II transcription factor binding,GO:0003677~DNA binding,GO:0003682~chromatin binding,GO:0003700~transcription factor activity, sequence-specific DNA binding,GO:0005515~protein binding,GO:0019904~protein domain specific binding,GO:0046983~protein dimerization activity,	IPR011598:Myc-type, basic helix-loop-helix (bHLH) domain,	mmu05205:Proteoglycans in cancer,		SM00353:HLH,
Wnt3	wingless-type MMTV integration site family, member 3(Wnt3)	Mus musculus	GO:0000902~cell morphogenesis,GO:0001707~mesoderm formation,GO:0007165~signal transduction,GO:0007267~cell-cell signaling,GO:0007275~multicellular organism development,GO:0007276~gamete generation,GO:0007411~axon guidance,GO:0009887~organ morphogenesis,GO:0009948~anterior/posterior axis specification,GO:0009950~dorsal/ventral axis specification,GO:0009952~anterior/posterior pattern specification,…	GO:0005576~extracellular region,GO:0005578~proteinaceous extracellular matrix,GO:0005615~extracellular space,GO:0005737~cytoplasm,GO:0005788~endoplasmic reticulum lumen,	GO:0005102~receptor binding,GO:0005109~frizzled binding,GO:0005515~protein binding,GO:0019904~protein domain specific binding,GO:0048018~receptor agonist activity,	IPR005817:Wnt,IPR009141:Wnt-3 protein,IPR018161:Wnt protein, conserved site,	mmu04310:Wnt signaling pathway,mmu04390:Hippo signaling pathway,mmu04550:Signaling pathways regulating pluripotency of stem cells,mmu04916:Melanogenesis,mmu05166:HTLV-I infection,mmu05200:Pathways in cancer,mmu05205:Proteoglycans in cancer,mmu05206:MicroRNAs in cancer,mmu05217:Basal cell carcinoma,		SM00097:WNT1,
Wnt3a	wingless-type MMTV integration site family, member 3A(Wnt3a)	Mus musculus	GO:0001649~osteoblast differentiation,GO:0001701~in utero embryonic development,GO:0001756~somitogenesis,GO:0001819~positive regulation of cytokine production,GO:0001934~positive regulation of protein phosphorylation,GO:0001947~heart looping,GO:0002092~positive regulation of receptor internalization,GO:0003136~negative regulation of heart induction by canonical Wnt signaling pathway,GO:0007165~si…	GO:0005576~extracellular region,GO:0005578~proteinaceous extracellular matrix,GO:0005615~extracellular space,GO:0005788~endoplasmic reticulum lumen,GO:0009986~cell surface,GO:1990851~Wnt-Frizzled-LRP5/6 complex,GO:1990909~Wnt signalosome,	GO:0003713~transcription coactivator activity,GO:0005102~receptor binding,GO:0005109~frizzled binding,GO:0005110~frizzled-2 binding,GO:0005515~protein binding,GO:0019904~protein domain specific binding,GO:0039706~co-receptor binding,GO:0048018~receptor agonist activity,	IPR005817:Wnt,IPR009141:Wnt-3 protein,IPR018161:Wnt protein, conserved site,	mmu04310:Wnt signaling pathway,mmu04390:Hippo signaling pathway,mmu04550:Signaling pathways regulating pluripotency of stem cells,mmu04916:Melanogenesis,mmu05166:HTLV-I infection,mmu05200:Pathways in cancer,mmu05205:Proteoglycans in cancer,mmu05206:MicroRNAs in cancer,mmu05217:Basal cell carcinoma,		SM00097:WNT1,
Wnt5a	wingless-type MMTV integration site family, member 5A(Wnt5a)	Mus musculus	GO:0000187~activation of MAPK activity,GO:0001667~ameboidal-type cell migration,GO:0001736~establishment of planar polarity,GO:0001756~somitogenesis,GO:0001819~positive regulation of cytokine production,GO:0001843~neural tube closure,GO:0001934~positive regulation of protein phosphorylation,GO:0001938~positive regulation of endothelial cell proliferation,GO:0001947~heart looping,GO:0002009~morpho…	GO:0005576~extracellular region,GO:0005578~proteinaceous extracellular matrix,GO:0005615~extracellular space,GO:0005737~cytoplasm,GO:0005788~endoplasmic reticulum lumen,GO:0009986~cell surface,	GO:0003700~transcription factor activity, sequence-specific DNA binding,GO:0005102~receptor binding,GO:0005109~frizzled binding,GO:0005110~frizzled-2 binding,GO:0005115~receptor tyrosine kinase-like orphan receptor binding,GO:0005125~cytokine activity,GO:0005515~protein binding,GO:0019904~protein domain specific binding,GO:0044212~transcription regulatory region DNA binding,GO:1902379~chemoattrac…	IPR005817:Wnt,IPR018161:Wnt protein, conserved site,IPR026538:Wnt-5a protein,	mmu04310:Wnt signaling pathway,mmu04390:Hippo signaling pathway,mmu04550:Signaling pathways regulating pluripotency of stem cells,mmu04916:Melanogenesis,mmu05166:HTLV-I infection,mmu05200:Pathways in cancer,mmu05205:Proteoglycans in cancer,mmu05217:Basal cell carcinoma,		SM00097:WNT1,
Wnt5b	wingless-type MMTV integration site family, member 5B(Wnt5b)	Mus musculus	GO:0002062~chondrocyte differentiation,GO:0007165~signal transduction,GO:0007267~cell-cell signaling,GO:0007275~multicellular organism development,GO:0009887~organ morphogenesis,GO:0016055~Wnt signaling pathway,GO:0030182~neuron differentiation,GO:0030335~positive regulation of cell migration,GO:0042060~wound healing,GO:0045165~cell fate commitment,GO:0045600~positive regulation of fat cell diffe…	GO:0005576~extracellular region,GO:0005578~proteinaceous extracellular matrix,GO:0005615~extracellular space,GO:0005788~endoplasmic reticulum lumen,GO:0009986~cell surface,GO:0070062~extracellular exosome,	GO:0005102~receptor binding,GO:0005109~frizzled binding,GO:0005515~protein binding,	IPR005817:Wnt,IPR018161:Wnt protein, conserved site,IPR026537:Wnt-5b protein,	mmu04310:Wnt signaling pathway,mmu04390:Hippo signaling pathway,mmu04550:Signaling pathways regulating pluripotency of stem cells,mmu04916:Melanogenesis,mmu05166:HTLV-I infection,mmu05200:Pathways in cancer,mmu05205:Proteoglycans in cancer,mmu05217:Basal cell carcinoma,		SM00097:WNT1,
Zeb1	zinc finger E-box binding homeobox 1(Zeb1)	Mus musculus	GO:0000122~negative regulation of transcription from RNA polymerase II promoter,GO:0006351~transcription, DNA-templated,GO:0006355~regulation of transcription, DNA-templated,GO:0007389~pattern specification process,GO:0007399~nervous system development,GO:0007417~central nervous system development,GO:0008285~negative regulation of cell proliferation,GO:0010464~regulation of mesenchymal cell proli…	GO:0005634~nucleus,GO:0005654~nucleoplasm,GO:0005667~transcription factor complex,GO:0005737~cytoplasm,	GO:0001227~transcriptional repressor activity, RNA polymerase II transcription regulatory region sequence-specific binding,GO:0003676~nucleic acid binding,GO:0003677~DNA binding,GO:0003682~chromatin binding,GO:0003690~double-stranded DNA binding,GO:0003700~transcription factor activity, sequence-specific DNA binding,GO:0005515~protein binding,GO:0008134~transcription factor binding,GO:0043565~seq…	IPR007087:Zinc finger, C2H2,IPR008598:Drought induced 19/ RING finger protein 114,IPR009057:Homeodomain-like,IPR013087:Zinc finger C2H2-type/integrase DNA-binding domain,IPR015880:Zinc finger, C2H2-like,	mmu05206:MicroRNAs in cancer,		SM00355:ZnF_C2H2,
Zic1	zinc finger protein of the cerebellum 1(Zic1)	Mus musculus	GO:0001501~skeletal system development,GO:0006351~transcription, DNA-templated,GO:0006355~regulation of transcription, DNA-templated,GO:0007275~multicellular organism development,GO:0007389~pattern specification process,GO:0007399~nervous system development,GO:0007417~central nervous system development,GO:0007420~brain development,GO:0007628~adult walking behavior,GO:0008589~regulation of smoothe…	GO:0005634~nucleus,GO:0005654~nucleoplasm,GO:0005737~cytoplasm,	GO:0000977~RNA polymerase II regulatory region sequence-specific DNA binding,GO:0000978~RNA polymerase II core promoter proximal region sequence-specific DNA binding,GO:0001077~transcriptional activator activity, RNA polymerase II core promoter proximal region sequence-specific binding,GO:0003676~nucleic acid binding,GO:0003677~DNA binding,GO:0003700~transcription factor activity, sequence-specif…	IPR007087:Zinc finger, C2H2,IPR013087:Zinc finger C2H2-type/integrase DNA-binding domain,IPR015880:Zinc finger, C2H2-like,			SM00355:ZnF_C2H2,
Zic3	zinc finger protein of the cerebellum 3(Zic3)	Mus musculus	GO:0001947~heart looping,GO:0006351~transcription, DNA-templated,GO:0006355~regulation of transcription, DNA-templated,GO:0007275~multicellular organism development,GO:0007368~determination of left/right symmetry,GO:0007389~pattern specification process,GO:0007399~nervous system development,GO:0009952~anterior/posterior pattern specification,GO:0030154~cell differentiation,GO:0030324~lung develop…	GO:0005634~nucleus,GO:0005737~cytoplasm,	GO:0000977~RNA polymerase II regulatory region sequence-specific DNA binding,GO:0000978~RNA polymerase II core promoter proximal region sequence-specific DNA binding,GO:0001077~transcriptional activator activity, RNA polymerase II core promoter proximal region sequence-specific binding,GO:0003676~nucleic acid binding,GO:0003677~DNA binding,GO:0003700~transcription factor activity, sequence-specif…	IPR007087:Zinc finger, C2H2,IPR013087:Zinc finger C2H2-type/integrase DNA-binding domain,IPR015880:Zinc finger, C2H2-like,	mmu04550:Signaling pathways regulating pluripotency of stem cells,		SM00355:ZnF_C2H2,
