# Supplementary material for: Conserved and species-specific chromatin remodeling and regulatory dynamics during mouse and chicken limb bud development
Source: Nat Commun. 2021 Sep 28;12:5685. doi: 10.1038/s41467-021-25935-3 (PMC8479071; doi:10.1038/s41467-021-25935-3)
Supplement: Supplementary file 10 — Supplementary Data 7 [file 41467_2021_25935_MOESM10_ESM.xlsx]

## Sheet: Dataset7
Supplementary Dataset 7: List of chicken accelerated regions (CARs) identified using comparative genomics approach (Booker et al., 2016).
CAR ID	Enhancer Cordinates	PhastCon Element (mm10)	lnlratio	p-value	FDR	mm10_chrom	mm10_start	mm10_stop	GREAT_mm10_genes	Limb Related Genes 1Mb Upstream/Downstream	Genes 1Mb Upstream/Downstream
CAR1	chr12:52835372-52835688	chr12:52835292-52835790	3.12919	0.00618	0.0440275	chr12	52835292	52835790	Npas3 (-413136), Akap6 (+136158)	Arhgap5	1700031P21Rik, Gm24859, Gm23296, AC155808.1, n-R5s58, 1700030L22Rik, Gm35135, Gm35239, Gm35188, Arhgap5, Akap6, AC114002.1, Npas3
CAR2	chr2:73909097-73911096, chr2:73909267-73911266, chr2:73909508-73911507	chr2:73910605-73910641	12.5806	0	0	chr2	73910605	73910641	Atf2 (-18009), Atp5g3 (+702)	Atf2	Gm13707, Chrna1os, Chn1os1, Gm13640, Gm27421, Gm10822, Atp5g3, Gm13668, A630050E04Rik, Gm28640, Wipf1, Gm13708, Chrna1, Chn1os3, Atf2, Gm13667, 4930441J16Rik, Chn1, D230022J07Rik
CAR3	chr15:80174324-80174491	chr15:80174398-80174491	8.83325	1e-05	0.000167692	chr15	80174398	80174491	Smcr7l (-59635), Mgat3 (+724)	Atf4	n-R5s40, Cbx6, Mir7213, Snord83b, Gm22077, Snord43, Gm24204, AC140267.1, Atf4, Rps19bp1, Gm23220, Mir6957, Josd1, Sun2, Gm16575, Gm16576, Dnal4, Nptxr, Apobec3, Pdgfb, Syngr1, Tab1, Mgat3, Mief1, Grap2, Fam83f, Npcd, Cbx7, Rpl3, Cacna1i, Enthd1, Gm26884, Gtpbp1
CAR4	chr15:79950577-79950933	chr15:79950369-79950912	7.99359	3e-05	0.000441892	chr15	79950369	79950912	Cbx7 (-17989), Pdgfb (+64167)	Atf4	Gm44302, Kdelr3, Gm27903, Cby1, Tomm22, n-R5s40, Cbx6, Mir7213, Snord83b, Gm22077, Snord43, Gm24204, AC140267.1, Atf4, Rps19bp1, Kcnj4, Ddx17, Dmc1, Fam227a, Josd1, Sun2, Gm16575, Gm16576, Dnal4, Nptxr, Apobec3, Pdgfb, Syngr1, Tab1, Mgat3, Mief1, Npcd, Cbx7, Rpl3, Cacna1i, Gm26884, Gtpbp1
CAR5	chr18:46596190-46598189	chr18:46597291-46597302	4.95153	0.00083	0.00776567	chr18	46597291	46597302	Ticam2 (-22764), Tmed7 (+238)	Cdo1	Gm38337, 1700018A14Rik, Gm24617, Mospd4, Gm24076, Eif1a, Atg12, Gm23610, Arl14epl, Gm22791, Trim36, Ccdc112, Fem1c, Ticam2, Tmed7, Cdo1, Ap3s1, Lvrn, Pggt1b, Commd10
CAR6	chr4:8799504-8799836	chr4:8799456-8800110	21.1377	0	0	chr4	8799456	8800110	Clvs1 (-469534), Chd7 (+108418)	Chd7	Gm11810, Gm11809, Rps18-ps2, Gm23423, Gm26548, Gm11816, Gm37386, Rab2a, Chd7, Clvs1
CAR7	chr16:21203776-21205775	chr16:21205165-21205279	31.8132	0	0	chr16	21205165	21205279	Vps8 (-217896), Ephb3 (+467)	Chrd	Polr2h, Gm22741, Rps10-ps2, Gm9697, Teddm3, Mir7680, Thpo, Chrd, Ephb3, Gm16863, 2510009E07Rik, Clcn2, Vps8
CAR8	chr8:69920410-69920617	chr8:69920347-69920632	22.088	0	0	chr8	69920347	69920632	Ndufa13 (-17932), Gatad2a (+75889)	Comp	Gm45848, Gm45850, Gm43263, Rps7-ps1, Zfp869, Cilp2, Ndufa13, Tssk6, Gm7730, Mir7066, Gm25906, Rfxank, Nr2c2ap, Ddx49, Gdf1, Comp, Gm9495, Gm7697, Gm3365, Zfp868, Zfp964, Zfp963, Gm20422, Zfp866, Atp13a1, Gmip, Lpar2, Yjefn3, Mau2, Sugp1, Tm6sf2, Hapln4, Ncan, Borcs8, Mef2b, Tmem161a, Slc25a42, Armc6, Homer3, Cope, Cers1, Upf1, Pbx4, Gatad2a, Crtc1, Sugp2
CAR9	chr8:70537609-70539608, chr8:70537609-70541608	chr8:70539479-70539516	3.85802	0.00274	0.0222881	chr8	70539479	70539516	Ell (-177), Fkbp8 (+11652)	Comp	Mir7066, Gm25906, Rfxank, Nr2c2ap, Ddx49, Gdf1, Comp, 1700020G03Rik, Rex1bd, Uba52, Isyna1, Gm45546, Lrrc25, Lsm4, Jund, Gm11175, Gm3336, Rab3a, Mpv17l2, Ifi30, 6330537M06Rik, Pik3r2, 2010320M18Rik, Mir7240, Arrdc2, A230052G05Rik, Ccdc124, Slc5a5, Rpl18a, Mir7067, Snora68, Mir1969, Gm10654, Mau2, Sugp1, Tm6sf2, Hapln4, Ncan, Borcs8, Mef2b, Tmem161a, Slc25a42, Armc6, Homer3, Cope, Cers1, Upf1, Klh…
CAR10	chr6:6862327-6862727	chr6:6861574-6863999	10.0043	0	0	chr6	6861574	6863999	Shfm1 (-284129), Dlx6 (-547)	Dlx6, Dlx5	Gm18006, Gm5873, Gm27699, Gm27905, Gm44094, Dlx6os1, Gm22155, Gm26774, Gm27190, Gm8669, Gm20617, Gm20685, Sem1, Dlx6os1, Dlx6, Dlx6os2, Dlx5, Sdhaf3, Gm19272, Gm20618, Gm20619
CAR11	chr6:6575723-6579722, chr6:6576520-6579519	chr6:6578446-6578457	7.59422	5e-05	0.000689873	chr6	6578446	6578457	Slc25a13 (-361334), Shfm1 (+206)	Dlx6, Dlx5	Gm8649, Gm27018, Gm8652, Gm18006, Gm5873, Gm27699, Gm27905, Gm44094, Dlx6os1, Gm22155, Gm26774, Gm20617, Gm20685, Sem1, Dlx6os1, Dlx6, Dlx6os2, Dlx5, Sdhaf3, Slc25a13, Gm20618, Gm20619
CAR12	chr1:162007924-162009923, chr1:161996924-162027923	chr1:162008294-162008519	5.12353	0.00068	0.00647336	chr1	162008294	162008519	Gm10176 (-469273), 4930558K02Rik (-28771)	Dnm3os	Gm25488, Gm37638, Gm5049, Fasl, Gm37357, Gm7496, Gm31925, Mir199a-2, Mir214, Gm10176, Gm15429, 4930558K02Rik, Pigc, Gm37767, Dnm3os, Gm16101, Suco, Gm38304, Dnm3, 2810442N19Rik
CAR13	chr1:162016924-162025923, chr1:161996924-162027923	chr1:162023956-162024334	3.36418	0.00474	0.0347919	chr1	162023956	162024334	Gm10176 (-453535), 4930558K02Rik (-44509)	Dnm3os	Gm25488, Gm37638, Gm5049, Fasl, Gm37357, Gm7496, Gm31925, Mir199a-2, Mir214, Gm10176, Gm15429, 4930558K02Rik, Pigc, Gm37767, Dnm3os, Gm16101, Suco, Gm38304, Dnm3, 2810442N19Rik
CAR14	chr1:162007924-162009923, chr1:161996924-162027923	chr1:162008062-162008118	3.31405	0.00502	0.0364787	chr1	162008062	162008118	Gm10176 (-469590), 4930558K02Rik (-28454)	Dnm3os	Gm25488, Gm37638, Gm5049, Fasl, Gm37357, Gm7496, Gm31925, Mir199a-2, Mir214, Gm10176, Gm15429, 4930558K02Rik, Pigc, Gm37767, Dnm3os, Gm16101, Suco, Gm38304, Dnm3, 2810442N19Rik
CAR15	chr16:20608776-20612775	chr16:20611497-20611527	5.06017	0.00073	0.00688918	chr16	20611497	20611527	Alg3 (-744), Ece2 (-98)	Dvl3, Chrd	Gm10241, Gm20614, Gm23332, Gm20615, Eif2b5, Ap2m1, Gm15760, Abcf3, Mir1224, Alg3, Eef1akmt4, Camk2n2, Gm4462, Snord66, Fam131a, Polr2h, Gm22741, Rps10-ps2, Gm9697, Klhl24, Map6d1, Parl, Abcc5, Gm16618, Dvl3, Vwa5b2, Ece2, Ece2, Psmd2, Eif4g1, Thpo, Chrd, Yeats2, Cyp2ab1, Clcn2
CAR16	chr15:81466066-81468065	chr15:81466364-81466626	5.61988	0.0004	0.00425366	chr15	81466364	81466626	Rbx1 (+179), Gm5218 (+33053)	Ep300	Gm25131, 4930483J18Rik, Mchr1, Dnajb7, Gm17025, Rbx1, Gm5218, 1110025M09Rik, Gm23880, Gm22067, Gm18284, Gm17597, Gm8444, Csdc2, Adsl, Slc25a17, Xpnpep3, Ep300, L3mbtl2, Chadl, Rangap1, Tef, Tob2, Phf5a, Aco2, Pmm1, Sgsm3, Mkl1, St13, Polr3h, Zc3h7b
CAR17	chr2:74655097-74656096, chr2:74655159-74657158	chr2:74655608-74655747	16.6299	0	0	chr2	74655608	74655747	Lnp (-76730), Hoxd10 (-35412), Hoxd11 (-26321), Hoxd12 (-19251), Hoxd13 (-12632), Evx2 (+3741)	Evx2, Hoxd13, Hoxd12, Hoxd11, Hoxd9, Lnpk, Hoxd10	Mrpl23-ps1, Gm22975, Gm13672, Evx2, Hoxd13, Hoxd12, Hoxd11, Gm28309, Gm14396, Gm28793, Hoxd9, Gm44463, Hoxd8, Mir10b, Gm14424, Gm14426, Hoxd1, Gm14425, Gm14427, n-R5s198, 4930441J16Rik, Lnpk, Hoxd10, Hoxd3, Hoxd4, Gm28230, Haglr, Gm13652, A330043C09Rik, 4930445N08Rik, Hoxd3os1, Mtx2, 2600014E21Rik
CAR18	chr2:74724591-74724980	chr2:74724871-74724888	5.57409	0.00042	0.00442319	chr2	74724871	74724888	Hoxd3 (-1848), Hoxd8 (+19975), Hoxd13 (+56570)	Evx2, Hoxd13, Hoxd12, Hoxd11, Hoxd9, Lnpk, Hoxd10	Mrpl23-ps1, Gm22975, Gm13672, Evx2, Hoxd13, Hoxd12, Hoxd11, Gm28309, Gm14396, Gm28793, Hoxd9, Gm44463, Hoxd8, Mir10b, Gm14424, Gm14426, Hoxd1, Gm14425, Gm14427, n-R5s198, Rps6-ps4, Gm13653, 4930441J16Rik, Lnpk, Hoxd10, Hoxd3, Hoxd4, Gm28230, Haglr, Gm13652, A330043C09Rik, 4930445N08Rik, Hoxd3os1, Mtx2, 2600014E21Rik
CAR19	chr7:145030974-145031358	chr7:145030992-145031006	6.08388	0.00024	0.00275368	chr7	145030992	145031006	Ccnd1 (-91130), Tpcn2 (+252928)	Fgf4, Ccnd1	Fadd, Gm44930, Gm10152, Gm34964, Gm9711, Fgf3, Gm26793, AC161763.1, Gm45181, 1810010D01Rik, Mrgprf, Mrgprd, Ppfia1, Gm44929, Fgf4, Fgf15, Gm39119, Oraov1, Ccnd1, Faddos, Tpcn2, Ano1
CAR20	chr2:156179739-156180738	chr2:156179946-156180243	15.3059	0	0	chr2	156179946	156180243	Nfs1 (-35909), Rbm39 (+143)	Gdf5	Gm17581, Procr, BC029722, Eif6, Gm16098, Gm15557, Gm14240, Spag4, Gm37274, Romo1, Scand1, Gm14251, Gm22759, Gm14253, Gm14170, Gm22316, Rpl21-ps9, 2900097C17Rik, Gm14173, Gm22758, Gm14225, Gm14224, Gm14168, Gm14169, Gm14172, Trpc4ap, Mmp24, Fam83c, Uqcc1, Gdf5, Ergic3, Fer1l4, Nfs1, Rbm39, Gm14252, Aar2, Gm14174, Edem2, Cep250, 6430550D23Rik, Cpne1, Gm28036, Rbm12, Cnbd2, Epb41l1, Dlgap4, Phf20
CAR21	chr2:156179739-156180738	chr2:156180314-156180368	7.42719	6e-05	0.000797561	chr2	156180314	156180368	Phf20 (-16301), Rbm39 (-103)	Gdf5	Gm17581, Procr, BC029722, Eif6, Gm16098, Gm15557, Gm14240, Spag4, Gm37274, Romo1, Scand1, Gm14251, Gm22759, Gm14253, Gm14170, Gm22316, Rpl21-ps9, 2900097C17Rik, Gm14173, Gm22758, Gm14225, Gm14224, Gm14168, Gm14169, Gm14172, Trpc4ap, Mmp24, Fam83c, Uqcc1, Gdf5, Ergic3, Fer1l4, Nfs1, Rbm39, Gm14252, Aar2, Gm14174, Edem2, Cep250, 6430550D23Rik, Cpne1, Gm28036, Rbm12, Cnbd2, Epb41l1, Dlgap4, Phf20
CAR22	chr13:15342707-15344222, chr13:15343661-15344660	chr13:15343695-15343782	3.23852	0.00546	0.0392832	chr13	15343695	15343782	Gli3 (-120241), AW209491 (+713481)	Gli3	Gm19189, AC121947.1, AC126799.1, Gm9512, Gm26645, AC173115.1, AC173210.1, A530058O07Rik, Gm20043, Gm6556, 4933412O06Rik, A530046M15Rik, B230303A05Rik, Gli3
CAR23	chr13:15342707-15344222	chr13:15343177-15343339	3.17186	0.00589	0.042099	chr13	15343177	15343339	Gli3 (-120722), AW209491 (+713000)	Gli3	Gm19189, AC121947.1, AC126799.1, Gm9512, Gm26645, AC173115.1, AC173210.1, A530058O07Rik, Gm20043, Gm6556, 4933412O06Rik, A530046M15Rik, B230303A05Rik, Gli3
CAR24	chr16:37866127-37870126	chr16:37868490-37868505	12.6853	0	0	chr16	37868490	37868505	Gpr156 (-47998), Lrrc58 (+109)	Gsk3b	Gm36028, n-R5s34, Gm15725, Gm25140, Gm25617, Gm25617, Maats1os, Cox17, Gtf2e1, Rabl3, Ndufb4, Fstl1, Gpr156, Gm27931, Maats1, Gm21987, Popdc2, Stxbp5l, Hgd, Lrrc58, Gsk3b, Nr1i2
CAR25	chr16:37866127-37870126	chr16:37868447-37868460	8.5145	2e-05	0.000315942	chr16	37868447	37868460	Gpr156 (-48042), Lrrc58 (+65)	Gsk3b	Gm36028, n-R5s34, Gm15725, Gm25140, Gm25617, Gm25617, Maats1os, Cox17, Gtf2e1, Rabl3, Ndufb4, Fstl1, Gpr156, Gm27931, Maats1, Gm21987, Popdc2, Stxbp5l, Hgd, Lrrc58, Gsk3b, Nr1i2
CAR26	chr8:57328175-57332174, chr8:57327175-57333174	chr8:57328522-57328923	15.132	0	0	chr8	57328522	57328923	Scrg1 (-127200), Hand2 (+7740)	Hand2	Gm7328, Gm17994, Hand2, Gm34030, Sap30, Hmgb2, Gm6012, Gm25379, Gm10284, Gm45360, Gm19269, Gm45358, 4930412F12Rik, Gm45359, Gm45644, AV026068, 5033428I22Rik, Scrg1, 2500002B13Rik, Gm45534, AW046200, Gm45356, Gm33501, Gm34099, Galnt7, Galntl6
CAR27	chr8:57338175-57339174	chr8:57339107-57339245	14.5642	0	0	chr8	57339107	57339245	Scrg1 (-116747), Hand2 (+18193)	Hand2	Gm7328, Gm17994, Hand2, Gm34030, Sap30, Hmgb2, Gm6012, Gm25379, Gm10284, Gm45360, Gm19269, Gm45358, 4930412F12Rik, Gm45359, Gm45644, AV026068, 5033428I22Rik, Scrg1, 2500002B13Rik, Gm45534, AW046200, Gm45356, Gm33501, Gm34099, Galnt7, Galntl6
CAR28	chr8:57328175-57332174, chr8:57327175-57333174	chr8:57331552-57331688	11.5858	0	0	chr8	57331552	57331688	Scrg1 (-124303), Hand2 (+10637)	Hand2	Gm7328, Gm17994, Hand2, Gm34030, Sap30, Hmgb2, Gm6012, Gm25379, Gm10284, Gm45360, Gm19269, Gm45358, 4930412F12Rik, Gm45359, Gm45644, AV026068, 5033428I22Rik, Scrg1, 2500002B13Rik, Gm45534, AW046200, Gm45356, Gm33501, Gm34099, Galnt7, Galntl6
CAR29	chr8:57328175-57332174, chr8:57327175-57333174	chr8:57332142-57332156	3.77036	0.00302	0.0240277	chr8	57332142	57332156	Scrg1 (-123774), Hand2 (+11166)	Hand2	Gm7328, Gm17994, Hand2, Gm34030, Sap30, Hmgb2, Gm6012, Gm25379, Gm10284, Gm45360, Gm19269, Gm45358, 4930412F12Rik, Gm45359, Gm45644, AV026068, 5033428I22Rik, Scrg1, 2500002B13Rik, Gm45534, AW046200, Gm45356, Gm33501, Gm34099, Galnt7, Galntl6
CAR30	chr11:74829855-74830065, chr11:74829941-74831940	chr11:74829982-74830027	14.8964	0	0	chr11	74829982	74830027	Mnt (-915), Mettl16 (+59175)	Hic1	Olfr412, Gm22993, Gm24211, Gm16032, Mir6926, Snord91a, Gm22771, Gm22733, Gm28180, Gm12335, Rps12-ps19, Hic1, 1700016P03Rik, Mir212, Mir132, Ovca2, AL603834.1, Olfr410, Olfr411, Ccdc92b, Cluh, Mettl16, Sgsm2, Tsr1, Srr, Gm12333, Dph1, Rpa1, Pafah1b1, Mnt, Smg6, Rtn4rl1, Rap1gap2
CAR31	chr6:52222993-52229992	chr6:52225375-52225400	12.1403	0	0	chr6	52225375	52225400	Hoxa7 (-7883), Hoxa9 (+1982)	Hoxa9, Hoxa11, Hoxa13, Hoxa10, Tax1bp1	Halr1, Rps8-ps3, Rps19-ps14, Hoxa1, Hotairm1, Gm27867, Gm27861, Gm27868, Gm27477, Hoxa2, Gm15050, 5730596B20Rik, Gm29430, Hoxa4, Hoxa5, Hoxa6, Hoxa9, Mir196b, Hoxa11, Gm28032, Gm27492, Gm27695, Gm27817, Gm27454, Gm27543, 9530018H14Rik, Hoxa13, Gm27280, Gm27985, Gm27383, Gm27866, Gm15054, Gm44445, Gm44434, Gm24355, Gm43966, Gm43967, Gm44077, Hoxa3, Hoxaas3, Hoxa7, Hoxa10, Hoxa11os, Hottip, Evx1os,…
CAR32	chr6:52258009-52259008	chr6:52258551-52259175	9.39065	1e-05	0.000167692	chr6	52258551	52259175	Hoxa11 (-12649), Hoxa13 (+2017)	Hoxa9, Hoxa11, Hoxa13, Hoxa10, Tax1bp1	Halr1, Rps8-ps3, Rps19-ps14, Hoxa1, Hotairm1, Gm27867, Gm27861, Gm27868, Gm27477, Hoxa2, Gm15050, 5730596B20Rik, Gm29430, Hoxa4, Hoxa5, Hoxa6, Hoxa9, Mir196b, Hoxa11, Gm28032, Gm27492, Gm27695, Gm27817, Gm27454, Gm27543, 9530018H14Rik, Hoxa13, Gm27280, Gm27985, Gm27383, Gm27866, Gm15054, Gm44445, Gm44434, Gm24355, Gm43966, Gm43967, Gm44077, Hoxa3, Hoxaas3, Hoxa7, Hoxa10, Hoxa11os, Hottip, Evx1os,…
CAR33	chr6:52222993-52229992	chr6:52225469-52225501	7.95387	3e-05	0.000441892	chr6	52225469	52225501	Hoxa7 (-7980), Hoxa9 (+1885)	Hoxa9, Hoxa11, Hoxa13, Hoxa10, Tax1bp1	Halr1, Rps8-ps3, Rps19-ps14, Hoxa1, Hotairm1, Gm27867, Gm27861, Gm27868, Gm27477, Hoxa2, Gm15050, 5730596B20Rik, Gm29430, Hoxa4, Hoxa5, Hoxa6, Hoxa9, Mir196b, Hoxa11, Gm28032, Gm27492, Gm27695, Gm27817, Gm27454, Gm27543, 9530018H14Rik, Hoxa13, Gm27280, Gm27985, Gm27383, Gm27866, Gm15054, Gm44445, Gm44434, Gm24355, Gm43966, Gm43967, Gm44077, Hoxa3, Hoxaas3, Hoxa7, Hoxa10, Hoxa11os, Hottip, Evx1os,…
CAR34	chr6:52222993-52229992	chr6:52225434-52225448	6.48929	0.00016	0.00193778	chr6	52225434	52225448	Hoxa7 (-7936), Hoxa9 (+1929)	Hoxa9, Hoxa11, Hoxa13, Hoxa10, Tax1bp1	Halr1, Rps8-ps3, Rps19-ps14, Hoxa1, Hotairm1, Gm27867, Gm27861, Gm27868, Gm27477, Hoxa2, Gm15050, 5730596B20Rik, Gm29430, Hoxa4, Hoxa5, Hoxa6, Hoxa9, Mir196b, Hoxa11, Gm28032, Gm27492, Gm27695, Gm27817, Gm27454, Gm27543, 9530018H14Rik, Hoxa13, Gm27280, Gm27985, Gm27383, Gm27866, Gm15054, Gm44445, Gm44434, Gm24355, Gm43966, Gm43967, Gm44077, Hoxa3, Hoxaas3, Hoxa7, Hoxa10, Hoxa11os, Hottip, Evx1os,…
CAR35	chr6:52242009-52243008	chr6:52242060-52242076	6.45165	0.00016	0.00193778	chr6	52242060	52242076	Hoxa10 (-7129), Hoxa11 (+4146)	Hoxa9, Hoxa11, Hoxa13, Hoxa10, Tax1bp1	Halr1, Rps8-ps3, Rps19-ps14, Hoxa1, Hotairm1, Gm27867, Gm27861, Gm27868, Gm27477, Hoxa2, Gm15050, 5730596B20Rik, Gm29430, Hoxa4, Hoxa5, Hoxa6, Hoxa9, Mir196b, Hoxa11, Gm28032, Gm27492, Gm27695, Gm27817, Gm27454, Gm27543, 9530018H14Rik, Hoxa13, Gm27280, Gm27985, Gm27383, Gm27866, Gm15054, Gm44445, Gm44434, Gm24355, Gm43966, Gm43967, Gm44077, Hoxa3, Hoxaas3, Hoxa7, Hoxa10, Hoxa11os, Hottip, Evx1os,…
CAR36	chr6:52232993-52235992, chr6:52234009-52235008	chr6:52234365-52235320	5.14459	0.00067	0.00643436	chr6	52234365	52235320	Hoxa9 (-7473), Hoxa10 (+96)	Hoxa9, Hoxa11, Hoxa13, Hoxa10, Tax1bp1	Halr1, Rps8-ps3, Rps19-ps14, Hoxa1, Hotairm1, Gm27867, Gm27861, Gm27868, Gm27477, Hoxa2, Gm15050, 5730596B20Rik, Gm29430, Hoxa4, Hoxa5, Hoxa6, Hoxa9, Mir196b, Hoxa11, Gm28032, Gm27492, Gm27695, Gm27817, Gm27454, Gm27543, 9530018H14Rik, Hoxa13, Gm27280, Gm27985, Gm27383, Gm27866, Gm15054, Gm44445, Gm44434, Gm24355, Gm43966, Gm43967, Gm44077, Hoxa3, Hoxaas3, Hoxa7, Hoxa10, Hoxa11os, Hottip, Evx1os,…
CAR37	chr6:52222993-52229992	chr6:52225196-52225209	4.40264	0.0015	0.0130279	chr6	52225196	52225209	Hoxa7 (-7698), Hoxa9 (+2167)	Hoxa9, Hoxa11, Hoxa13, Hoxa10, Tax1bp1	Halr1, Rps8-ps3, Rps19-ps14, Hoxa1, Hotairm1, Gm27867, Gm27861, Gm27868, Gm27477, Hoxa2, Gm15050, 5730596B20Rik, Gm29430, Hoxa4, Hoxa5, Hoxa6, Hoxa9, Mir196b, Hoxa11, Gm28032, Gm27492, Gm27695, Gm27817, Gm27454, Gm27543, 9530018H14Rik, Hoxa13, Gm27280, Gm27985, Gm27383, Gm27866, Gm15054, Gm44445, Gm44434, Gm24355, Gm43966, Gm43967, Gm44077, Hoxa3, Hoxaas3, Hoxa7, Hoxa10, Hoxa11os, Hottip, Evx1os,…
CAR38	chr6:52232993-52235992, chr6:52234009-52235008	chr6:52230880-52234361	4.06637	0.00217	0.0181249	chr6	52230880	52234361	Hoxa9 (-5251), Hoxa10 (+2318)	Hoxa9, Hoxa11, Hoxa13, Hoxa10, Tax1bp1	Halr1, Rps8-ps3, Rps19-ps14, Hoxa1, Hotairm1, Gm27867, Gm27861, Gm27868, Gm27477, Hoxa2, Gm15050, 5730596B20Rik, Gm29430, Hoxa4, Hoxa5, Hoxa6, Hoxa9, Mir196b, Hoxa11, Gm28032, Gm27492, Gm27695, Gm27817, Gm27454, Gm27543, 9530018H14Rik, Hoxa13, Gm27280, Gm27985, Gm27383, Gm27866, Gm15054, Gm44445, Gm44434, Gm24355, Gm43966, Gm43967, Gm44077, Hoxa3, Hoxaas3, Hoxa7, Hoxa10, Hoxa11os, Hottip, Evx1os,…
CAR39	chr6:52250009-52256008	chr6:52253257-52253476	3.29991	0.0051	0.0369369	chr6	52253257	52253476	Hoxa11 (-7153), Hoxa13 (+7513)	Hoxa9, Hoxa11, Hoxa13, Hoxa10, Tax1bp1	Halr1, Rps8-ps3, Rps19-ps14, Hoxa1, Hotairm1, Gm27867, Gm27861, Gm27868, Gm27477, Hoxa2, Gm15050, 5730596B20Rik, Gm29430, Hoxa4, Hoxa5, Hoxa6, Hoxa9, Mir196b, Hoxa11, Gm28032, Gm27492, Gm27695, Gm27817, Gm27454, Gm27543, 9530018H14Rik, Hoxa13, Gm27280, Gm27985, Gm27383, Gm27866, Gm15054, Gm44445, Gm44434, Gm24355, Gm43966, Gm43967, Gm44077, Hoxa3, Hoxaas3, Hoxa7, Hoxa10, Hoxa11os, Hottip, Evx1os,…
CAR40	chr6:52165071-52166070	chr6:52161886-52165380	7.0241	9e-05	0.00114737	chr6	52161886	52165380	Hoxa1 (-5316), Hoxa2 (+1780)	Hoxa9, Hoxa11, Hoxa13, Hoxa10	Halr1, Rps8-ps3, Rps19-ps14, Hoxa1, Hotairm1, Gm27867, Gm27861, Gm27868, Gm27477, Hoxa2, Gm15050, 5730596B20Rik, Gm29430, Hoxa4, Hoxa5, Hoxa6, Hoxa9, Mir196b, Hoxa11, Gm28032, Gm27492, Gm27695, Gm27817, Gm27454, Gm27543, 9530018H14Rik, Hoxa13, Gm27280, Gm27985, Gm27383, Gm27866, Gm15054, Gm44445, Gm44434, Gm24355, Gm38811, Gm44077, Hoxa3, Hoxaas3, Hoxa7, Hoxa10, Hoxa11os, Hottip, Evx1os, Evx1, Gm…
CAR41	chr6:52166346-52166668	chr6:52166487-52166649	4.87501	0.0009	0.00827848	chr6	52166487	52166649	5730596B20Rik (-10930), Hoxa2 (-1155)	Hoxa9, Hoxa11, Hoxa13, Hoxa10	Halr1, Rps8-ps3, Rps19-ps14, Hoxa1, Hotairm1, Gm27867, Gm27861, Gm27868, Gm27477, Hoxa2, Gm15050, 5730596B20Rik, Gm29430, Hoxa4, Hoxa5, Hoxa6, Hoxa9, Mir196b, Hoxa11, Gm28032, Gm27492, Gm27695, Gm27817, Gm27454, Gm27543, 9530018H14Rik, Hoxa13, Gm27280, Gm27985, Gm27383, Gm27866, Gm15054, Gm44445, Gm44434, Gm24355, Gm38811, Gm44077, Hoxa3, Hoxaas3, Hoxa7, Hoxa10, Hoxa11os, Hottip, Evx1os, Evx1, Gm…
CAR42	chr6:52165071-52166070	chr6:52165494-52165507	4.53583	0.0013	0.0114737	chr6	52165494	52165507	5730596B20Rik (-11997), Hoxa2 (-88)	Hoxa9, Hoxa11, Hoxa13, Hoxa10	Halr1, Rps8-ps3, Rps19-ps14, Hoxa1, Hotairm1, Gm27867, Gm27861, Gm27868, Gm27477, Hoxa2, Gm15050, 5730596B20Rik, Gm29430, Hoxa4, Hoxa5, Hoxa6, Hoxa9, Mir196b, Hoxa11, Gm28032, Gm27492, Gm27695, Gm27817, Gm27454, Gm27543, 9530018H14Rik, Hoxa13, Gm27280, Gm27985, Gm27383, Gm27866, Gm15054, Gm44445, Gm44434, Gm24355, Gm38811, Gm44077, Hoxa3, Hoxaas3, Hoxa7, Hoxa10, Hoxa11os, Hottip, Evx1os, Evx1, Gm…
CAR43	chr11:96642570-96642960	chr11:96642540-96642945	17.1424	0	0	chr11	96642540	96642945	Snx11 (+134788), Skap1 (+178150)	Hoxb13, Hoxb1, Sp6, Hoxb9	Gm11535, Hoxb13, Gm27898, Gm27605, Gm11539, Mir196a-1, Hoxb8, Hoxb6, Mir10a, Hoxb2, Hoxb1, Gm11531, Gm11537, Snx11, Gm11517, Copz2, Mir152, Gm11523, Gm11524, Gm11525, Prr15l, Pnpo, Sp6, Scrn2, Lrrc46, Gm11533, Gm11574, Mir8103, Gm11573, Gm11572, Ttll6, Gm53, Hoxb9, Hoxb7, Hoxb5os, Hoxb5, Hoxb4, Hoxb3os, Gm11529, Cbx1, Nfe2l1, Cdk5rap3, D030028A08Rik, Sp2, Gm11532, Mrpl10, Osbpl7, Tbx21, Tbkbp1, H…
CAR44	chr15:103007636-103012635, chr15:103008169-103012168, chr15:103008636-103013635, chr15:103002169-103012168	chr15:103011533-103011692	54.425	0	0	chr15	103011533	103011692	Hoxc5 (-2202), Hoxc6 (+2134)	Hoxc10, Hoxc9, Hoxc11, Hoxc4	Tarbp2, Npff, Gm25141, Rpl39-ps, Atp5g2, Mir688, Hoxc12, Hotair, Gm27337, Gm27443, Gm28011, Gm27535, Hoxc10, Mir196a-2, Hoxc9, Hoxc8, Mir615, 5730585A16Rik, Gm28876, Hnrnpa1, Mir148b, Gpr84, Mir6963, Gm37322, BC048502, Gm28047, Atf7, Calcoco1, Hoxc13, Hoxc11, Hoxc5, Hoxc6, Gm10830, Gm28265, D930007P13Rik, Cbx5, Nfe2, Zfp385a, Itga5, Nckap1l, Pde1b, Map3k12, Hoxc4, Smug1, Copz1, Gtsf1
CAR45	chr15:103031991-103032723	chr15:103032587-103033199	24.1437	0	0	chr15	103032587	103033199	Hoxc4 (-1502), Hoxc5 (+19078)	Hoxc10, Hoxc9, Hoxc11, Hoxc4	Gm25141, Rpl39-ps, Atp5g2, Mir688, Hoxc12, Hotair, Gm27337, Gm27443, Gm28011, Gm27535, Hoxc10, Mir196a-2, Hoxc9, Hoxc8, Mir615, 5730585A16Rik, Gm28876, Hnrnpa1, Mir148b, Gpr84, Mir6963, Gm37322, BC048502, Gm28047, Atf7, Calcoco1, Hoxc13, Hoxc11, Hoxc5, Hoxc6, Gm10830, Gm28265, D930007P13Rik, Cbx5, Nfe2, Zfp385a, Itga5, Nckap1l, Pde1b, Ppp1r1a, Hoxc4, Smug1, Copz1, Gtsf1
CAR46	chr15:103302636-103308635, chr15:103304636-103308635	chr15:103308506-103308729	17.7254	0	0	chr15	103308506	103308729	Gpr84 (+1820), Copz1 (+35707)	Hoxc10, Hoxc9, Hoxc11, Hoxc4	Hoxc12, Hotair, Gm27337, Gm27443, Gm28011, Gm27535, Hoxc10, Mir196a-2, Hoxc9, Hoxc8, Mir615, 5730585A16Rik, Gm28876, Hnrnpa1, Mir148b, Gpr84, Mir6963, Gm37322, BC048502, AC108858.2, AC108858.1, AC165106.1, AC165106.2, Mucl1, Hoxc13, Hoxc11, Hoxc5, Hoxc6, Gm10830, Gm28265, D930007P13Rik, Cbx5, Nfe2, Zfp385a, Itga5, Nckap1l, Pde1b, Ppp1r1a, Glycam1, AC165106.3, Hoxc4, Smug1, Copz1, Gtsf1
CAR47	chr15:103007636-103012635, chr15:103008162-103011161, chr15:103008169-103012168, chr15:103008636-103013635, chr15:103002169-103012168, chr15:103006162-103011161	chr15:103010692-103011173	16.772	0	0	chr15	103010692	103011173	Hoxc5 (-2882), Hoxc6 (+1454)	Hoxc10, Hoxc9, Hoxc11, Hoxc4	Tarbp2, Npff, Gm25141, Rpl39-ps, Atp5g2, Mir688, Hoxc12, Hotair, Gm27337, Gm27443, Gm28011, Gm27535, Hoxc10, Mir196a-2, Hoxc9, Hoxc8, Mir615, 5730585A16Rik, Gm28876, Hnrnpa1, Mir148b, Gpr84, Mir6963, Gm37322, BC048502, Gm28047, Atf7, Calcoco1, Hoxc13, Hoxc11, Hoxc5, Hoxc6, Gm10830, Gm28265, D930007P13Rik, Cbx5, Nfe2, Zfp385a, Itga5, Nckap1l, Pde1b, Map3k12, Hoxc4, Smug1, Copz1, Gtsf1
CAR48	chr15:103002169-103012168, chr15:103006162-103011161	chr15:103006753-103006767	4.5832	0.00123	0.0109	chr15	103006753	103006767	Hoxc6 (-2719), Hoxc8 (+16138)	Hoxc10, Hoxc9, Hoxc11, Hoxc4	Tarbp2, Npff, Gm25141, Rpl39-ps, Atp5g2, Mir688, Hoxc12, Hotair, Gm27337, Gm27443, Gm28011, Gm27535, Hoxc10, Mir196a-2, Hoxc9, Hoxc8, Mir615, 5730585A16Rik, Gm28876, Hnrnpa1, Mir148b, Gpr84, Mir6963, Gm37322, BC048502, Gm28047, Atf7, Calcoco1, Hoxc13, Hoxc11, Hoxc5, Hoxc6, Gm10830, Gm28265, D930007P13Rik, Cbx5, Nfe2, Zfp385a, Itga5, Nckap1l, Pde1b, Map3k12, Hoxc4, Smug1, Copz1, Gtsf1
CAR49	chr15:103002169-103012168, chr15:103006162-103011161	chr15:103006665-103006692	3.53223	0.00393	0.0297479	chr15	103006665	103006692	Hoxc6 (-2800), Hoxc8 (+16057)	Hoxc10, Hoxc9, Hoxc11, Hoxc4	Tarbp2, Npff, Gm25141, Rpl39-ps, Atp5g2, Mir688, Hoxc12, Hotair, Gm27337, Gm27443, Gm28011, Gm27535, Hoxc10, Mir196a-2, Hoxc9, Hoxc8, Mir615, 5730585A16Rik, Gm28876, Hnrnpa1, Mir148b, Gpr84, Mir6963, Gm37322, BC048502, Gm28047, Atf7, Calcoco1, Hoxc13, Hoxc11, Hoxc5, Hoxc6, Gm10830, Gm28265, D930007P13Rik, Cbx5, Nfe2, Zfp385a, Itga5, Nckap1l, Pde1b, Map3k12, Hoxc4, Smug1, Copz1, Gtsf1
CAR50	chr2:152828702-152831701, chr2:152829702-152831701	chr2:152829391-152831783	15.9952	0	0	chr2	152829391	152831783	Bcl2l1 (+79), Cox4i2 (+75493)	Id1	Gm14165, Sox12, Zcchc3, Gm27343, Gm14158, Defb23, Gm14156, Defb20, Defb26, Defb29, Gm17416, Defb21, Defb19, Defb45, Defb36, Gm14163, Defb25, 1700030C14Rik, Mcts2, Gm26841, Id1, Gm14162, Gm23802, Mir5622, Foxs1, Gm14199, Gm25643, Rbck1, Trib3, Gm14164, Nrsn2, Defb22, Defb28, Gm14161, Rem1, Cox4i2, Tpx2, Mylk2, Dusp15, Ttll9, Pdrg1, Xkr7, Ccm2l, Hck, Tm9sf4, Plagl2, Pofut1, Kif3b, 6820408C15Rik, H1…
CAR51	chr2:152734830-152735453	chr2:152735056-152735069	10.9542	0	0	chr2	152735056	152735069	Id1 (-1188), Mcts2 (+47915)	Id1	Gm14165, Sox12, Zcchc3, Gm27343, Gm14158, Defb23, Gm14156, Defb20, Defb26, Defb29, Gm17416, Defb21, Defb19, Defb45, Defb36, Gm14163, Defb25, 1700030C14Rik, Mcts2, Gm26841, Id1, Gm14162, Gm23802, Mir5622, Foxs1, Gm14199, Gm25643, Csnk2a1, Rbck1, Trib3, Gm14164, Nrsn2, Defb22, Defb28, Gm14161, Rem1, Cox4i2, Tpx2, Mylk2, Dusp15, Ttll9, Pdrg1, Xkr7, Ccm2l, Hck, Tm9sf4, Plagl2, Tbc1d20, 6820408C15Rik,…
CAR52	chr2:152734830-152735453	chr2:152734972-152735008	5.28834	0.00057	0.00567397	chr2	152734972	152735008	Id1 (-1261), Mcts2 (+47842)	Id1	Gm14165, Sox12, Zcchc3, Gm27343, Gm14158, Defb23, Gm14156, Defb20, Defb26, Defb29, Gm17416, Defb21, Defb19, Defb45, Defb36, Gm14163, Defb25, 1700030C14Rik, Mcts2, Gm26841, Id1, Gm14162, Gm23802, Mir5622, Foxs1, Gm14199, Gm25643, Csnk2a1, Rbck1, Trib3, Gm14164, Nrsn2, Defb22, Defb28, Gm14161, Rem1, Cox4i2, Tpx2, Mylk2, Dusp15, Ttll9, Pdrg1, Xkr7, Ccm2l, Hck, Tm9sf4, Plagl2, Tbc1d20, 6820408C15Rik,…
CAR53	chr2:152734830-152735453	chr2:152735278-152735326	4.66003	0.00113	0.0100959	chr2	152735278	152735326	Id1 (-949), Mcts2 (+48154)	Id1	Gm14165, Sox12, Zcchc3, Gm27343, Gm14158, Defb23, Gm14156, Defb20, Defb26, Defb29, Gm17416, Defb21, Defb19, Defb45, Defb36, Gm14163, Defb25, 1700030C14Rik, Mcts2, Gm26841, Id1, Gm14162, Gm23802, Mir5622, Foxs1, Gm14199, Gm25643, Csnk2a1, Rbck1, Trib3, Gm14164, Nrsn2, Defb22, Defb28, Gm14161, Rem1, Cox4i2, Tpx2, Mylk2, Dusp15, Ttll9, Pdrg1, Xkr7, Ccm2l, Hck, Tm9sf4, Plagl2, Tbc1d20, 6820408C15Rik,…
CAR54	chr2:152734830-152735453	chr2:152735106-152735248	4.05314	0.00221	0.0183885	chr2	152735106	152735248	Id1 (-1074), Mcts2 (+48029)	Id1	Gm14165, Sox12, Zcchc3, Gm27343, Gm14158, Defb23, Gm14156, Defb20, Defb26, Defb29, Gm17416, Defb21, Defb19, Defb45, Defb36, Gm14163, Defb25, 1700030C14Rik, Mcts2, Gm26841, Id1, Gm14162, Gm23802, Mir5622, Foxs1, Gm14199, Gm25643, Csnk2a1, Rbck1, Trib3, Gm14164, Nrsn2, Defb22, Defb28, Gm14161, Rem1, Cox4i2, Tpx2, Mylk2, Dusp15, Ttll9, Pdrg1, Xkr7, Ccm2l, Hck, Tm9sf4, Plagl2, Tbc1d20, 6820408C15Rik,…
CAR55	chr4:136050169-136054168, chr4:136051169-136053168	chr4:136051165-136051311	3.68998	0.0033	0.0259561	chr4	136051165	136051311	Tceb3 (-29475), Rpl11 (+2155)	Id3	Gm23106, Gm12989, Gm12988, Gm13000, Gm13006, Gale, Gm13007, Gm24362, Gm13009, Gm26001, Id3, Zfp46, Gm13013, Gm27022, Grhl3, 1700029M20Rik, Ifnlr1, Il22ra1, Srsf10, Pnrc2, Cnr2, Hmgcl, Lypla2, Pithd1, Eloa, Gm13008, Asap3, Tcea3, Htr1d, 6030445D17Rik, Luzp1, Myom3, Fuca1, Rpl11, E2f2, Kdm1a, Hnrnpr
CAR56	chr13:48545724-48546105	chr13:48546037-48546065	7.53646	5e-05	0.000689873	chr13	48546037	48546065	A830005F24Rik (+32481), Ptpdc1 (+79522)	Id4	Id4, A330048O09Rik, AC123857.2, A830005F24Rik, 6720427I07Rik, Mirlet7d, Gm24111, Mirlet7f-1, Mirlet7a-1, Gm37238, Gm25232, Barx1, Rpl17-ps6, AC123857.1, Ptpdc1, Gm36550, Phf2, Phf2os1, Fam120aos, Wnk2, AC124450.1, Zfp169, Fam120a, A330033J07Rik, AC140293.1
CAR57	chr13:48545724-48546105	chr13:48545818-48545904	5.64569	0.00039	0.00416765	chr13	48545818	48545904	A830005F24Rik (+32291), Ptpdc1 (+79712)	Id4	Id4, A330048O09Rik, AC123857.2, A830005F24Rik, 6720427I07Rik, Mirlet7d, Gm24111, Mirlet7f-1, Mirlet7a-1, Gm37238, Gm25232, Barx1, Rpl17-ps6, AC123857.1, Ptpdc1, Gm36550, Phf2, Phf2os1, Fam120aos, Wnk2, AC124450.1, Zfp169, Fam120a, A330033J07Rik, AC140293.1
CAR58	chr5:31526037-31529036	chr5:31527150-31527164	3.65327	0.00344	0.0266875	chr5	31527150	31527164	Mrpl33 (-86782), Slc4a1ap (+160)	Ift172	Atraid, Dnajc5g, Gm15469, Ucn, Eif2b4, Zfp513, Gm9970, Krtcap3, Gm19457, Gm43659, 4930478M09Rik, Gm43059, 4930548H24Rik, Gm43660, AI839979, 2900076G11Rik, Mir3473e, Gm43810, Gm24436, Gm43811, Gm17130, Slc5a6, Slc30a3, Gm9924, Trim54, Mpv17, Gm29609, Gtf3c2, Ppm1g, Gm42798, Nrbp1, Ift172, Fndc4, 4930566F21Rik, Gpn1, Supt7l, Slc4a1ap, Mrpl33, Gm43809, Rbks, Cad, Snx17, Gckr, Babam2, Zfp512
CAR59	chr10:120269796-120274795, chr10:120270490-120274489	chr10:120272384-120275695	8.74094	1e-05	0.000167692	chr10	120272384	120275695	Llph (+46970), Hmga2 (+202429)	Irak3, Hmga2	AC144942.1, Llph, AC144783.1, AC144783.2, Gm38141, Mir763, Gm24298, Gm38289, Gm37505, Gm10743, AC134528.1, Grip1os1, Helb, Tmbim4, 1700006J14Rik, 9230105E05Rik, 4930471E19Rik, 4921513I03Rik, Irak3, Hmga2, Grip1
CAR60	chr4:133751454-133751932	chr4:133751188-133754568	515.951	0	0	chr4	133751188	133754568	Pigv (-80231), Arid1a (+733)	Kdf1, Lin28a	Sytl1, Gm13259, Mir5122, Nr0b2, Gm23158, Gpn2, Sfn, Gm13213, Gm22662, Mir7227, Gm25270, Gm12974, Gm12985, Gm22523, Hmgn2, Gm13061, Sh3bgrl3, Gm27619, Gm13131, Zfp593, E130218I03Rik, Gm30191, Grrp1, Map3k6, Tmem222, Slc9a1, Gm13257, Fam46b, Trnp1, Kdf1, Nudc, Gpatch3, Zdhhc18, Pigv, Rps6ka1, Gm12977, Dhdds, Lin28a, Zfp683, Ubxn11, Cep85, Gm7534, Cnksr1, Wdtc1, Arid1a, Crybg2, Cd52, Catsper4
CAR61	chr4:133614346-133614758	chr4:133614417-133614430	3.82473	0.00284	0.0228458	chr4	133614417	133614430	Sfn (-12256), Zdhhc18 (+19045)	Kdf1, Lin28a	Gm24636, Mir7017, Gpr3, Sytl1, Gm13259, Mir5122, Nr0b2, Gm23158, Gpn2, Sfn, Gm13213, Gm22662, Mir7227, Gm25270, Gm12974, Gm12985, Gm22523, Hmgn2, Gm13061, Cd164l2, Map3k6, Tmem222, Slc9a1, Gm13257, Fam46b, Trnp1, Kdf1, Nudc, Gpatch3, Zdhhc18, Pigv, Rps6ka1, Gm12977, Dhdds, Lin28a, Zfp683, Ubxn11, Wdtc1, Arid1a, Crybg2, Cd52, Wasf2
CAR62	chr15:38517879-38518878	chr15:38518803-38518814	5.19113	0.00064	0.00620089	chr15	38518803	38518814	Klf10 (-218102), Azin1 (+457)	Klf10	Gm22353, AC122035.2, AC122459.4, Gm24098, Gm8705, AC122459.1, AC122459.3, Klf10, Gm26863, Mir6951, AC167019.3, AC167019.4, AC167019.1, AC167019.2, AC164883.2, AC164883.3, Gm26704, AC122035.1, Odf1, AC122459.2, AC122397.3, AC122397.1, Azin1, 2310043O21Rik, AC133654.1, CAAA01119292.1, Baalc, Fzd6, Ubr5, AC122397.2, Atp6v1c1
CAR63	chr19:44741171-44741900	chr19:44741805-44741818	8.04376	3e-05	0.000441892	chr19	44741805	44741818	Pax2 (-14237), Hif1an (+178962)	Lbx1	Mir5114, Ndufb8, Gm26644, Mir6405, 1700039E22Rik, Gm25482, Mrpl43, Kazald1, Lbx1, Scd3, Scd4, Scd1, Wnt8b, Sec31b, Gm20538, Gm20395, Sema4g, Twnk, Lzts2, Pdzd7, Sfxn3, Tlx1, Tlx1os, Scd2, Hif1an, Pax2, Slf2
CAR64	chr17:17910161-17910421	chr17:17910162-17910263	6.00147	0.00027	0.00301846	chr17	17910162	17910263	Fpr-rs4 (-111520), Fpr2 (+22325)	Lix1	Gm23837, Mir99b, Gm25927, Mirlet7e, Mir125a, Has1, Fpr1, Gm7535, Vmn2r90, Spaca6, Fpr2, Fpr-rs4, Vmn2r124, Vmn2r92, Vmn2r94, Vmn2r93, Lix1, Lnpep, Fpr3, Vmn2r91
CAR65	chr17:17827334-17827916	chr17:17827752-17827926	4.99992	0.00078	0.00732931	chr17	17827752	17827926	Ncrna00085 (-3165), Vmn2r90 (+123898)	Lix1	Oaz1-ps, Gm26873, Gm23837, Mir99b, Gm25927, Mirlet7e, Mir125a, Has1, Fpr1, Gm7535, Vmn2r90, Spaca6, Fpr2, Fpr-rs4, Vmn2r124, Vmn2r92, Vmn2r94, Vmn2r93, Lix1, Lnpep, Fpr3, Vmn2r91, Chd1
CAR66	chr17:17827334-17827916	chr17:17827307-17827336	3.53174	0.00393	0.0297479	chr17	17827307	17827336	Ncrna00085 (-3682), Vmn2r90 (+123381)	Lix1	Oaz1-ps, Gm26873, Gm23837, Mir99b, Gm25927, Mirlet7e, Mir125a, Has1, Fpr1, Gm7535, Vmn2r90, Spaca6, Fpr2, Fpr-rs4, Vmn2r124, Vmn2r92, Vmn2r94, Vmn2r93, Lix1, Lnpep, Fpr3, Vmn2r91, Chd1
CAR67	chr3:30502286-30518285, chr3:30503286-30518285	chr3:30505710-30505802	6.11594	0.00023	0.00265291	chr3	30505710	30505802	Gm10258 (-235809), Actrt3 (+94183)	Mecom	Gm38066, Gm38197, Gm10258, Gm38362, Gm37024, Gm37652, Gm38153, 1600017P15Rik, 1600017P15Rik, Actrt3, 4933429H19Rik, Gm38080, 9530022L04Rik, Gm2979, Gm38258, Mynn, Lrrc34, Lrrc31, Gm15462, Samd7, Gpr160, Prkci, Mecomos, Lrriq4, Sec62, Phc3, Mecom
CAR68	chr3:30211286-30230285, chr3:30226286-30230285	chr3:30227652-30227688	5.99553	0.00027	0.00301846	chr3	30227652	30227688	Mecom (-214514), Gm10258 (+42277)	Mecom	Gm37557, Gm37281, Gm38066, Gm38197, Gm10258, Gm38362, Gm37024, Gm37652, Gm38153, 1600017P15Rik, 1600017P15Rik, Actrt3, Mannr, Gm38258, Mynn, Lrrc34, Lrrc31, Gm15462, Gm33206, Mecomos, Lrriq4, Mecom
CAR69	chr3:30502286-30518285, chr3:30503286-30518285	chr3:30508787-30508812	5.15524	0.00066	0.00636637	chr3	30508787	30508812	Gm10258 (-238853), Actrt3 (+91139)	Mecom	Gm38066, Gm38197, Gm10258, Gm38362, Gm37024, Gm37652, Gm38153, 1600017P15Rik, 1600017P15Rik, Actrt3, 4933429H19Rik, Gm38080, 9530022L04Rik, Gm2979, Gm38258, Mynn, Lrrc34, Lrrc31, Gm15462, Samd7, Gpr160, Prkci, Mecomos, Lrriq4, Sec62, Phc3, Mecom
CAR70	chr3:30502286-30518285, chr3:30503286-30518285	chr3:30508825-30508878	3.93908	0.0025	0.0206439	chr3	30508825	30508878	Gm10258 (-238905), Actrt3 (+91087)	Mecom	Gm38066, Gm38197, Gm10258, Gm38362, Gm37024, Gm37652, Gm38153, 1600017P15Rik, 1600017P15Rik, Actrt3, 4933429H19Rik, Gm38080, 9530022L04Rik, Gm2979, Gm38258, Mynn, Lrrc34, Lrrc31, Gm15462, Samd7, Gpr160, Prkci, Mecomos, Lrriq4, Sec62, Phc3, Mecom
CAR71	chr3:30211286-30230285, chr3:30226286-30230285	chr3:30227742-30229596	3.10412	0.00636	0.0448699	chr3	30227742	30229596	Mecom (-215513), Gm10258 (+41278)	Mecom	Gm37557, Gm37281, Gm38066, Gm38197, Gm10258, Gm38362, Gm37024, Gm37652, Gm38153, 1600017P15Rik, 1600017P15Rik, Actrt3, Mannr, Gm38258, Mynn, Lrrc34, Lrrc31, Gm15462, Gm33206, Mecomos, Lrriq4, Mecom
CAR72	chr12:36790773-36794772	chr12:36790752-36791746	7.34521	6e-05	0.000797561	chr12	36790752	36791746	D630036H23Rik (-409068), Meox2 (-317291)	Meox2	Sostdc1, Gm34215, Gm25438, D630036H23Rik, Gm7252, Mir5099, Gm18026, Gm44326, Gm29007, Gm40392, Gm40394, CT010456.1, CT010456.3, Meox2, Ispd, CT010456.2, Agmo
CAR73	chr12:36790773-36794772	chr12:36792592-36793134	6.3825	0.00018	0.00214426	chr12	36792592	36793134	D630036H23Rik (-410682), Meox2 (-315677)	Meox2	Sostdc1, Gm34215, Gm25438, D630036H23Rik, Gm7252, Mir5099, Gm18026, Gm44326, Gm29007, Gm40394, CT010456.1, CT010456.3, Meox2, Ispd, CT010456.2, Agmo
CAR74	chr5:37967623-37969196, chr5:37967797-37968796	chr5:37968056-37968205	20.2557	0	0	chr5	37968056	37968205	Msx1 (-143548), Stx18 (-70611)	Msx1	Cytl1, Gm43763, Msx1, Gm40289, Gm43762, Gm42858, Tmem128, Gm26560, 4930487D11Rik, Gm20052, Stx18, Zbtb49, Lyar, Otop1, Drd5, Stk32b, Nsg1, Slc2a9
CAR75	chr5:37825669-37829220	chr5:37825798-37826037	12.8869	0	0	chr5	37825798	37826037	Stx18 (-212824), Msx1 (-1335)	Msx1	Cytl1, Gm43763, Msx1, Gm40289, Gm43762, Gm42858, Tmem128, Gm26560, Evc, Gm15732, Gm20052, Stx18, Zbtb49, Lyar, Otop1, Drd5, Evc2, Stk32b, Nsg1
CAR76	chr5:37825669-37829220, chr5:37826783-37827028	chr5:37826830-37827021	5.70745	0.00036	0.00388515	chr5	37826830	37827021	Stx18 (-211816), Msx1 (-2343)	Msx1	Cytl1, Gm43763, Msx1, Gm40289, Gm43762, Gm42858, Tmem128, Gm26560, Evc, Gm15732, Gm20052, Stx18, Zbtb49, Lyar, Otop1, Drd5, Evc2, Stk32b, Nsg1
CAR77	chr13:53309489-53309883	chr13:53309587-53309645	3.48663	0.00414	0.0311214	chr13	53309587	53309645	Ror2 (-23492), Sptlc1 (+67749)	Msx2	n-R5s54, Gm33424, Msx2, Gm5449, 9530014B07Rik, 4930555G21Rik, AC160105.1, Auh, Nfil3, AC118222.1, Gm2762, Gm43262, AC154808.1, Gm34278, Ror2, Sptlc1
CAR78	chr12:12904820-12904928	chr12:12904586-12904917	8.22268	3e-05	0.000441892	chr12	12904586	12904917	Rpl36-ps3 (-7234), Fam49a (+642613)	Mycn	Gm27952, Gm25538, 3732407C23Rik, Platr19, AC127270.1, 4930519A11Rik, Rpl36-ps3, Mycn, AC127270.2, AC161052.2, AC161052.1, Rpl21-ps2, Gm24208, Gm40271, Gm35208, Gm35298, Ddx1, Nbas
CAR79	chr3:135438795-135439794	chr3:135439288-135439456	19.5109	0	0	chr3	135439288	135439456	Manba (-46239), Ube2d3 (+613)	Nfkb1	Gm4860, Gm43036, Gm43035, Gm2142, Gm24048, Gm18546, Gm43033, 2810428J06Rik, 4930539J05Rik, Gm42807, Oaz2-ps, Gm43430, Gm43429, Gm18330, Bdh2, Slc9b2, Cisd2, Gm43379, Ube2d3, Gm16100, Slc39a8, 4933401H06Rik, Gm43428, Slc9b1, Manba, Nfkb1, Gm31243, Cenpe
CAR80	chr3:135438795-135439794	chr3:135439018-135439159	10.213	0	0	chr3	135439018	135439159	Manba (-46522), Ube2d3 (+330)	Nfkb1	Gm4860, Gm43036, Gm43035, Gm2142, Gm24048, Gm18546, Gm43033, 2810428J06Rik, 4930539J05Rik, Gm42807, Oaz2-ps, Gm43430, Gm43429, Gm18330, Bdh2, Slc9b2, Cisd2, Gm43379, Ube2d3, Gm16100, Slc39a8, 4933401H06Rik, Gm43428, Slc9b1, Manba, Nfkb1, Gm31243, Cenpe
CAR81	chr3:135438795-135439794	chr3:135439476-135439487	3.87202	0.00269	0.0219633	chr3	135439476	135439487	Manba (-46129), Ube2d3 (+723)	Nfkb1	Gm4860, Gm43036, Gm43035, Gm2142, Gm24048, Gm18546, Gm43033, 2810428J06Rik, 4930539J05Rik, Gm42807, Oaz2-ps, Gm43430, Gm43429, Gm18330, Bdh2, Slc9b2, Cisd2, Gm43379, Ube2d3, Gm16100, Slc39a8, 4933401H06Rik, Gm43428, Slc9b1, Manba, Nfkb1, Gm31243, Cenpe
CAR82	chr3:135438795-135439794	chr3:135438968-135438998	3.11155	0.0063	0.0445909	chr3	135438968	135438998	Manba (-46628), Ube2d3 (+224)	Nfkb1	Gm4860, Gm43036, Gm43035, Gm2142, Gm24048, Gm18546, Gm43033, 2810428J06Rik, 4930539J05Rik, Gm42807, Oaz2-ps, Gm43430, Gm43429, Gm18330, Bdh2, Slc9b2, Cisd2, Gm43379, Ube2d3, Gm16100, Slc39a8, 4933401H06Rik, Gm43428, Slc9b1, Manba, Nfkb1, Gm31243, Cenpe
CAR83	chr7:70350456-70351112	chr7:70350810-70350953	33.0826	0	0	chr7	70350810	70350953	Nr2f2 (+9711)	Nr2f2	Gm44690, 4933423L19Rik, Gm24120, Gm35325, Gm29327, Gm44946, Gm44948, Gm7656, Gm44811, Gm44813, Gm44809, Gm44808, Gm24880, Nr2f2, Gm44532, Gm35842, Gm44812, B130024G19Rik, Gm28258, Gm29683
CAR84	chr7:70350456-70351112	chr7:70350744-70350776	5.52464	0.00044	0.00450329	chr7	70350744	70350776	Nr2f2 (+9833)	Nr2f2	Gm44690, 4933423L19Rik, Gm24120, Gm35325, Gm29327, Gm44946, Gm44948, Gm7656, Gm44811, Gm44813, Gm44809, Gm44808, Gm24880, Nr2f2, Gm44532, Gm35842, Gm44812, B130024G19Rik, Gm28258, Gm29683
CAR85	chr7:70350456-70351112	chr7:70351087-70351116	4.25485	0.00177	0.0151318	chr7	70351087	70351116	Nr2f2 (+9491)	Nr2f2	Gm44690, 4933423L19Rik, Gm24120, Gm35325, Gm29327, Gm44946, Gm44948, Gm7656, Gm44811, Gm44813, Gm44809, Gm44808, Gm24880, Nr2f2, Gm44532, Gm35842, Gm44812, B130024G19Rik, Gm28258, Gm29683
CAR86	chr7:70350456-70351112	chr7:70350686-70350701	4.1612	0.00196	0.0166257	chr7	70350686	70350701	Nr2f2 (+9899)	Nr2f2	Gm44690, 4933423L19Rik, Gm24120, Gm35325, Gm29327, Gm44946, Gm44948, Gm7656, Gm44811, Gm44813, Gm44809, Gm44808, Gm24880, Nr2f2, Gm44532, Gm35842, Gm44812, B130024G19Rik, Gm28258, Gm29683
CAR87	chr11:70667044-70672043	chr11:70671219-70671257	4.12052	0.00205	0.0173217	chr11	70671219	70671257	Spag7 (-1822), Camta2 (+16715)	Pfn1	Slc16a11, Slc16a13, Bcl6b, Mir497b, Mir497, Mir195a, 0610010K14Rik, Alox15, Gm12312, Gm12313, Gm12314, Mir7115, Med11, Cxcl16, Zmynd15, Tm4sf5, Vmo1, Gm12317, Gltpd2, Psmb6, Gm40193, Gm10418, Gm12316, 4930544D05Rik, Gm12315, Gp1ba, Slc25a11, Pfn1, Gm12319, Eno3, Mir6925, Gm12320, Gm12318, Gm22760, Zfp3, Gm19967, Rpl23a-ps2, Gm12322, C1qbp, Gm22297, 6330403K07Rik, Gm15377, Gm21988, Rnasek, Alox12e…
CAR88	chr10:13323620-13324619	chr10:13324244-13324356	30.1743	0	0	chr10	13324244	13324356	Fuca2 (-176701), Phactr2 (-140)	Plagl1	Gm7525, B230208H11Rik, AL691505.1, Gm27741, Adat2, Stx11, Sf3b5, Zc2hc1b, Ltv1, AL713985.1, Pex3, Plagl1, Phactr2, Fuca2, Aig1, Utrn, AC153979.1
CAR89	chr10:13323620-13324619	chr10:13324055-13324112	4.08593	0.00213	0.0178592	chr10	13324055	13324112	Ltv1 (-130947), Phactr2 (+76)	Plagl1	Gm7525, B230208H11Rik, AL691505.1, Gm27741, Adat2, Stx11, Sf3b5, Zc2hc1b, Ltv1, AL713985.1, Pex3, Plagl1, Phactr2, Fuca2, Aig1, Utrn, AC153979.1
CAR90	chr1:162830457-162833967	chr1:162833717-162833758	13.8575	0	0	chr1	162833717	162833758	Fmo4 (-20066), Fmo1 (+32810)	Prrx1	Gm10176, Gm5705, 7420461P10Rik, Gm27616, Gm22671, Gm37049, Gm22434, Gm26523, Gm37644, Mettl13, Vamp4, Myoc, Prrc2c, Fmo4, Fmo1, Fmo2, Fmo3, Prrx1, Gm20471, Dnm3, Fmo6, Gm37273, Mroh9
CAR91	chr1:162830457-162833967	chr1:162833591-162833632	12.9996	0	0	chr1	162833591	162833632	Fmo4 (-19940), Fmo1 (+32936)	Prrx1	Gm10176, Gm5705, 7420461P10Rik, Gm27616, Gm22671, Gm37049, Gm22434, Gm26523, Gm37644, Mettl13, Vamp4, Myoc, Prrc2c, Fmo4, Fmo1, Fmo2, Fmo3, Prrx1, Gm20471, Dnm3, Fmo6, Gm37273, Mroh9
CAR92	chr1:162830457-162833967	chr1:162833846-162833862	10.0949	0	0	chr1	162833846	162833862	Fmo4 (-20182), Fmo1 (+32694)	Prrx1	Gm10176, Gm5705, 7420461P10Rik, Gm27616, Gm22671, Gm37049, Gm22434, Gm26523, Gm37644, Mettl13, Vamp4, Myoc, Prrc2c, Fmo4, Fmo1, Fmo2, Fmo3, Prrx1, Gm20471, Dnm3, Fmo6, Gm37273, Mroh9
CAR93	chr1:162830457-162833967	chr1:162833696-162833710	8.18123	3e-05	0.000441892	chr1	162833696	162833710	Fmo4 (-20031), Fmo1 (+32845)	Prrx1	Gm10176, Gm5705, 7420461P10Rik, Gm27616, Gm22671, Gm37049, Gm22434, Gm26523, Gm37644, Mettl13, Vamp4, Myoc, Prrc2c, Fmo4, Fmo1, Fmo2, Fmo3, Prrx1, Gm20471, Dnm3, Fmo6, Gm37273, Mroh9
CAR94	chr1:162830457-162833967	chr1:162833828-162833839	8.02449	3e-05	0.000441892	chr1	162833828	162833839	Fmo4 (-20162), Fmo1 (+32714)	Prrx1	Gm10176, Gm5705, 7420461P10Rik, Gm27616, Gm22671, Gm37049, Gm22434, Gm26523, Gm37644, Mettl13, Vamp4, Myoc, Prrc2c, Fmo4, Fmo1, Fmo2, Fmo3, Prrx1, Gm20471, Dnm3, Fmo6, Gm37273, Mroh9
CAR95	chr1:162830457-162833967	chr1:162833526-162833539	6.1515	0.00023	0.00265291	chr1	162833526	162833539	Fmo4 (-19861), Fmo1 (+33015)	Prrx1	Gm10176, Gm5705, 7420461P10Rik, Gm27616, Gm22671, Gm37049, Gm22434, Gm26523, Gm37644, Mettl13, Vamp4, Myoc, Prrc2c, Fmo4, Fmo1, Fmo2, Fmo3, Prrx1, Gm20471, Dnm3, Fmo6, Gm37273, Mroh9
CAR96	chr2:30718400-30718647	chr2:30718451-30718475	21.3483	0	0	chr2	30718451	30718475	1700001O22Rik (+83244), Cstad (+123423)	Prrx2	1700084E18Rik, Dolk, Sh3glb2, AL954388.1, Gm16323, Ier5l, Gm14487, Mir3089, 4930527E20Rik, Asb6, Gm13400, Tor1b, D330023K18Rik, Gm22516, Gm13405, Lrrc8a, Gm28038, Nup188, Gm14471, Miga2, Dolpp1, Ptpa, Cstad, Gm14488, Ntmt1, Prrx2, Ptges, Tor1a, BC005624, Usp20, Gm28035, Phyhd1, 9330198N18Rik, Gm14486, 1700001O22Rik, Fnbp1, Gpr107, Crat
CAR97	chr2:30833258-30839257	chr2:30836259-30836755	19.0452	0	0	chr2	30836259	30836755	Prrx2 (-8552), Asb6 (-6174)	Prrx2	Sh3glb2, AL954388.1, Gm16323, Ier5l, Gm14487, Mir3089, 4930527E20Rik, Asb6, Gm13400, Tor1b, D330023K18Rik, Gm22516, Gm13405, Nup188, Miga2, Dolpp1, Ptpa, Cstad, Gm14488, Ntmt1, Prrx2, Ptges, Tor1a, BC005624, Usp20, Ncs1, 9330198N18Rik, Gm14486, 1700001O22Rik, Fnbp1, Gpr107, Crat, Hmcn2
CAR98	chr2:30718400-30718647	chr2:30718591-30718604	8.29636	2e-05	0.000315942	chr2	30718591	30718604	1700001O22Rik (+83109), Cstad (+123558)	Prrx2	1700084E18Rik, Dolk, Sh3glb2, AL954388.1, Gm16323, Ier5l, Gm14487, Mir3089, 4930527E20Rik, Asb6, Gm13400, Tor1b, D330023K18Rik, Gm22516, Gm13405, Lrrc8a, Gm28038, Nup188, Gm14471, Miga2, Dolpp1, Ptpa, Cstad, Gm14488, Ntmt1, Prrx2, Ptges, Tor1a, BC005624, Usp20, Gm28035, Phyhd1, 9330198N18Rik, Gm14486, 1700001O22Rik, Fnbp1, Gpr107, Crat
CAR99	chr13:63949851-63953850	chr13:63952000-63952405	14.9298	0	0	chr13	63952000	63952405	Ercc6l2 (+136869), Hsd17b3 (+136998)	Ptch1	A930032L01Rik, Gm30655, Gm30709, AC160114.1, AC160114.2, AC154248.1, AC154248.2, Gm7695, AC158990.1, Gm46424, CT030159.1, CT030159.3, Gm25654, Ctsl, CT030159.2, CT030159.4, 1700015C15Rik, AC160114.3, Hsd17b3, Slc35d2, Zfp367, Habp4, 1810034E14Rik, Aaed1, Cdk20, Fancc, Ptch1, 1700024I08Rik, Ercc6l2, Cdc14b, Gm31218
CAR100	chr13:63527851-63528850	chr13:63528408-63528705	9.04531	1e-05	0.000167692	chr13	63528408	63528705	Fancc (-96812), Ptch1 (+36963)	Ptch1	Gm30409, CT009757.1, CT009757.5, CT009757.2, CT009757.4, CT009757.3, Mir23b, Mir27b, Mir3074-1, Mir24-1, Gm16133, Gm16132, AC130827.1, Gm16134, A930032L01Rik, Gm30655, Gm30709, AC160114.1, AC160114.2, AC154248.1, AC154248.2, Gm7695, CT009757.6, Gm16907, AC160114.3, 2010111I01Rik, Fancc, Ptch1, 1700024I08Rik, Ercc6l2
CAR101	chr13:63527851-63528850	chr13:63528760-63528775	4.9397	0.00084	0.00782564	chr13	63528760	63528775	Fancc (-97023), Ptch1 (+36752)	Ptch1	Gm30409, CT009757.1, CT009757.5, CT009757.2, CT009757.4, CT009757.3, Mir23b, Mir27b, Mir3074-1, Mir24-1, Gm16133, Gm16132, AC130827.1, Gm16134, A930032L01Rik, Gm30655, Gm30709, AC160114.1, AC160114.2, AC154248.1, AC154248.2, Gm7695, CT009757.6, Gm16907, AC160114.3, 2010111I01Rik, Fancc, Ptch1, 1700024I08Rik, Ercc6l2
CAR102	chr18:65583703-65584094	chr18:65582113-65585506	57.7111	0	0	chr18	65582113	65585506	Oacyl (-114458), Zfp532 (+3580)	Rax	Mir122, Gm22567, Gm37643, Gm25150, Rax, Raxos1, Malt1, Oacyl, Sec11c, Grp, Cplx4, Lman1, Alpk2, Zfp532, Nedd4l, Ccbe1
CAR103	chr2:156839739-156840738	chr2:156839879-156839955	47.7687	0	0	chr2	156839879	156839955	Tgif2 (-160), Myl9 (+64497)	Rbl1	Gm14253, Gm14170, Gm22316, Rpl21-ps9, 2900097C17Rik, Gm14173, Gm22758, Gm14225, Gm14224, Gm14168, Gm14169, Gm14172, 4930405A21Rik, Gm14231, Gm14230, Gm37790, 4930518I15Rik, 1110008F13Rik, Gm14248, Gm14247, Gm27653, Gm14276, Dsn1, Gm14277, Aar2, Gm14174, Myl9, Tgif2, 5430405H02Rik, Gm27651, Sla2, Ndrg3, Tldc2, Samhd1, Mroh8, Ghrh, Cnbd2, Epb41l1, Dlgap4, Gm14278, Soga1, Rbl1, Rpn2
CAR104	chr2:156839739-156840738	chr2:156839818-156839832	7.15341	8e-05	0.0010381	chr2	156839818	156839832	Tgif2 (-252), Myl9 (+64405)	Rbl1	Gm14253, Gm14170, Gm22316, Rpl21-ps9, 2900097C17Rik, Gm14173, Gm22758, Gm14225, Gm14224, Gm14168, Gm14169, Gm14172, 4930405A21Rik, Gm14231, Gm14230, Gm37790, 4930518I15Rik, 1110008F13Rik, Gm14248, Gm14247, Gm27653, Gm14276, Dsn1, Gm14277, Aar2, Gm14174, Myl9, Tgif2, 5430405H02Rik, Gm27651, Sla2, Ndrg3, Tldc2, Samhd1, Mroh8, Ghrh, Cnbd2, Epb41l1, Dlgap4, Gm14278, Soga1, Rbl1, Rpn2
CAR105	chr2:156839739-156840738	chr2:156840613-156840817	4.75113	0.00103	0.00927851	chr2	156840613	156840817	Tgif2 (+638), 4930518I15Rik (+17231)	Rbl1	Gm14253, Gm14170, Gm22316, Rpl21-ps9, 2900097C17Rik, Gm14173, Gm22758, Gm14225, Gm14224, Gm14168, Gm14169, Gm14172, 4930405A21Rik, Gm14231, Gm14230, Gm37790, 4930518I15Rik, 1110008F13Rik, Gm14248, Gm14247, Gm27653, Gm14276, Dsn1, Gm14277, Aar2, Gm14174, Myl9, Tgif2, 5430405H02Rik, Gm27651, Sla2, Ndrg3, Tldc2, Samhd1, Mroh8, Ghrh, Cnbd2, Epb41l1, Dlgap4, Gm14278, Soga1, Rbl1, Rpn2
CAR106	chr19:5608770-5609769	chr19:5608619-5609548	18.2184	0	0	chr19	5608619	5609548	Kat5 (+1010), Rnaseh2c (+7211)	Rela, Fosl1	Gm27468, Cst6, Banf1, Eif1ad, Sart1, 4930481A15Rik, Gm6293, AI837181, Gm25432, Ccdc85b, Fibp, Ctsw, Efemp2, Mus81, Cfl1, 1700020D05Rik, Rela, Mir6987, Kcnk7, Gm16538, Fam89b, Sssca1, Gm20417, Gm27694, Gm37376, Gm27702, Gm27533, Gm27505, Gm28006, Tigd3, Cdc42ep2, Gm8034, Syvn1, Mir6988, Mrpl49, Fau, Tm7sf2, Tmem262, Zfpl1, Cdca5, Sf3b2, Gal3st3, Catsper1, Tsga10ip, Drap1, Fosl1, Gm31166, Ovol1, Ap…
CAR107	chr19:5608770-5609769	chr19:5609764-5610081	4.8115	0.00096	0.00875649	chr19	5609764	5610081	Kat5 (+171), Rnaseh2c (+8050)	Rela, Fosl1	Gm27468, Cst6, Banf1, Eif1ad, Sart1, 4930481A15Rik, Gm6293, AI837181, Gm25432, Ccdc85b, Fibp, Ctsw, Efemp2, Mus81, Cfl1, 1700020D05Rik, Rela, Mir6987, Kcnk7, Gm16538, Fam89b, Sssca1, Gm20417, Gm27694, Gm37376, Gm27702, Gm27533, Gm27505, Gm28006, Tigd3, Cdc42ep2, Gm8034, Syvn1, Mir6988, Mrpl49, Fau, Tm7sf2, Tmem262, Zfpl1, Cdca5, Sf3b2, Gal3st3, Catsper1, Tsga10ip, Drap1, Fosl1, Gm31166, Ovol1, Ap…
CAR108	chr8:90909370-90909456	chr8:90909447-90909522	4.10534	0.00208	0.0175073	chr8	90909447	90909522	Rbl2 (-160572), Gm6658 (-1070)	Rpgrip1l	Gm45639, Gm35963, Gm44382, Gm45640, Gm45643, Gm6658, Gm45363, Gm22428, Gm45464, Gm45665, Gm8489, Gm23408, Gm36243, Gm45428, Gm45427, Gm45638, Gm35850, Gm19935, Gm45641, Aktip, Gm45666, Gm45662, Chd9, Rbl2, Fto, Rpgrip1l
CAR109	chr18:80987336-80987984	chr18:80987360-80987442	15.4753	0	0	chr18	80987360	80987442	Sall3 (-823)	Sall3, Nfatc1	AC117949.1, Gm25071, Gm27239, Gm25718, AC117949.2, Sall3, Gm27238, 4930594M17Rik, Nfatc1, Atp9b
CAR110	chr3:66972287-66973286, chr3:66972287-66974286	chr3:66971706-66972373	33.0773	0	0	chr3	66971706	66972373	Veph1 (-675203), Shox2 (+9731)	Shox2	Gm17952, Gm6555, Gm38356, Gm43516, Gm22295, Lxn, Mlf1, Gfm1, Shox2, Gm17402, Rsrc1
CAR111	chr3:66975287-66976286, chr3:66975287-66977286	chr3:66976210-66976511	27.2284	0	0	chr3	66976210	66976511	Veph1 (-679524), Shox2 (+5410)	Shox2	Gm17952, Gm6555, Gm38356, Gm43516, Gm22295, Lxn, Mlf1, Gfm1, Shox2, Gm17402, Rsrc1
CAR112	chr3:66972287-66974286	chr3:66973645-66974009	10.4647	0	0	chr3	66973645	66974009	Veph1 (-676990), Shox2 (+7944)	Shox2	Gm17952, Gm6555, Gm38356, Gm43516, Gm22295, Lxn, Mlf1, Gfm1, Shox2, Gm17402, Rsrc1
CAR113	chr3:66975287-66976286, chr3:66975287-66977286	chr3:66976127-66976193	9.74867	1e-05	0.000167692	chr3	66976127	66976193	Veph1 (-679323), Shox2 (+5611)	Shox2	Gm17952, Gm6555, Gm38356, Gm43516, Gm22295, Lxn, Mlf1, Gfm1, Shox2, Gm17402, Rsrc1
CAR114	chr3:66972287-66973286, chr3:66972287-66974286	chr3:66972836-66973153	3.37185	0.0047	0.0347919	chr3	66972836	66973153	Veph1 (-676158), Shox2 (+8776)	Shox2	Gm17952, Gm6555, Gm38356, Gm43516, Gm22295, Lxn, Mlf1, Gfm1, Shox2, Gm17402, Rsrc1
CAR115	chr8:79398216-79398731	chr8:79398683-79398752	6.44496	0.00017	0.00204751	chr8	79398683	79398752	Mmaa (-103762), Smad1 (+800)	Smad1	Gm45326, Gm22044, Gm45728, Gm45601, Gm39288, Gm8077, Gm8079, Tpd52-ps, Gm27006, Gm45435, Gm45434, Gm45433, Gm45432, Gm39204, 1700011L22Rik, Gm30329, Mmaa, Smad1, Gm45602, Otud4, Anapc10, Zfp827, Gm4890, Abce1
CAR116	chr18:75259006-75263005, chr18:75262244-75262456	chr18:75262403-75262609	12.6063	0	0	chr18	75262403	75262609	Smad7 (-105023), Dym (+243734)	Smad7	Scarna17, Gm23119, Gm24559, Gm25594, Rpl17, Snord58b, Gm23301, Gm26202, Gm27781, Gm8807, 2010010A06Rik, Gm10532, Acaa2, Lipg, BC031181, Smad7, Dym, Gm20544, Myo5b, Ctif
CAR117	chr18:75207006-75210005	chr18:75208360-75208881	6.97465	9e-05	0.00114737	chr18	75208360	75208881	Smad7 (-158908), Dym (+189849)	Smad7	Scarna17, Gm23119, Gm24559, Gm25594, Rpl17, Snord58b, Gm23301, Gm26202, Gm27781, Gm8807, 2010010A06Rik, Gm10532, Acaa2, Lipg, BC031181, Smad7, Dym, Gm20544, Myo5b, Ctif
CAR118	chr18:75462006-75466005	chr18:75461948-75462064	3.84067	0.00279	0.0225267	chr18	75461948	75462064	Smad7 (+94477), Ctif (+235690)	Smad7	Rpl17, Snord58b, Gm23301, Gm26202, Gm27781, Gm8807, 2010010A06Rik, Gm10532, 1700034B16Rik, BC031181, Smad7, Dym, Gm20544, Zbtb7c, Ctif
CAR119	chr9:21545431-21547430	chr9:21546854-21546969	37.9709	0	0	chr9	21546854	21546969	1810026J23Rik (-45810), Carm1 (+18)	Smarca4	Zglp1, Mir7082, Gm16754, S1pr5, AC163637.1, Cdkn2d, Gm39302, Gm36198, Gm16853, Mir199a-1, Tmed1, Gm20519, Yipf2, Gm7904, Mir1946b, Gm27373, Gm26511, Mir7083, Angptl8, Rab3d, Ccdc159, Swsap1, Epor, Ccdc151, AC163637.2, Raver1, Fdx1l, Raver1, Tyk2, Cdc37, Pde4a, Atg4d, Kri1, Ap1m2, Slc44a2, Ilf3, Qtrt1, AB124611, Carm1, Timm29, Ldlr, Kank2, Dock6, Tmem205, Plppr2, Rgl3, Prkcsh, AC163623.1, 1700084C…
CAR120	chr9:21545431-21547430	chr9:21547094-21547243	36.4353	0	0	chr9	21547094	21547243	1810026J23Rik (-45553), Carm1 (+275)	Smarca4	Zglp1, Mir7082, Gm16754, S1pr5, AC163637.1, Cdkn2d, Gm39302, Gm36198, Gm16853, Mir199a-1, Tmed1, Gm20519, Yipf2, Gm7904, Mir1946b, Gm27373, Gm26511, Mir7083, Angptl8, Rab3d, Ccdc159, Swsap1, Epor, Ccdc151, AC163637.2, Raver1, Fdx1l, Raver1, Tyk2, Cdc37, Pde4a, Atg4d, Kri1, Ap1m2, Slc44a2, Ilf3, Qtrt1, AB124611, Carm1, Timm29, Ldlr, Kank2, Dock6, Tmem205, Plppr2, Rgl3, Prkcsh, AC163623.1, 1700084C…
CAR121	chr9:21545431-21547430	chr9:21546707-21546729	16.708	0	0	chr9	21546707	21546729	Carm1 (-176), AB124611 (+20542)	Smarca4	Zglp1, Mir7082, Gm16754, S1pr5, AC163637.1, Cdkn2d, Gm39302, Gm36198, Gm16853, Mir199a-1, Tmed1, Gm20519, Yipf2, Gm7904, Mir1946b, Gm27373, Gm26511, Mir7083, Angptl8, Rab3d, Ccdc159, Swsap1, Epor, Ccdc151, AC163637.2, Raver1, Fdx1l, Raver1, Tyk2, Cdc37, Pde4a, Atg4d, Kri1, Ap1m2, Slc44a2, Ilf3, Qtrt1, AB124611, Carm1, Timm29, Ldlr, Kank2, Dock6, Tmem205, Plppr2, Rgl3, Prkcsh, AC163623.1, 1700084C…
CAR122	chr9:21795431-21799430, chr9:21795431-21800430	chr9:21796668-21796768	13.4093	0	0	chr9	21796668	21796768	Spc24 (-36432), Kank2 (+1828)	Smarca4	Gm39302, Gm36198, Gm16853, Mir199a-1, Tmed1, Gm20519, Yipf2, Gm7904, Mir1946b, Gm27373, Gm26511, Mir7083, Angptl8, Rab3d, Ccdc159, Swsap1, Epor, Ccdc151, Ecsit, Gm6581, Elof1, Mir7084, Pigyl, Rpl15-ps3, Gm18228, AC159308.2, Gm39307, AC159308.1, Gm18225, Ap1m2, Slc44a2, Ilf3, Qtrt1, AB124611, Carm1, Timm29, Ldlr, Kank2, Dock6, Tmem205, Plppr2, Rgl3, Prkcsh, AC163623.1, Zfp653, Gm16845, Cnn1, AC163…
CAR123	chr9:21795431-21799430, chr9:21795431-21800430	chr9:21796074-21796085	7.83935	4e-05	0.000569935	chr9	21796074	21796085	Spc24 (-35794), Kank2 (+2466)	Smarca4	Gm39302, Gm36198, Gm16853, Mir199a-1, Tmed1, Gm20519, Yipf2, Gm7904, Mir1946b, Gm27373, Gm26511, Mir7083, Angptl8, Rab3d, Ccdc159, Swsap1, Epor, Ccdc151, Ecsit, Gm6581, Elof1, Mir7084, Pigyl, Rpl15-ps3, Gm18228, AC159308.2, Gm39307, AC159308.1, Gm18225, Ap1m2, Slc44a2, Ilf3, Qtrt1, AB124611, Carm1, Timm29, Ldlr, Kank2, Dock6, Tmem205, Plppr2, Rgl3, Prkcsh, AC163623.1, Zfp653, Gm16845, Cnn1, AC163…
CAR124	chr9:21795431-21799430, chr9:21795431-21800430	chr9:21794998-21795686	7.48066	5e-05	0.000689873	chr9	21794998	21795686	Spc24 (-35056), Kank2 (+3204)	Smarca4	Gm39302, Gm36198, Gm16853, Mir199a-1, Tmed1, Gm20519, Yipf2, Gm7904, Mir1946b, Gm27373, Gm26511, Mir7083, Angptl8, Rab3d, Ccdc159, Swsap1, Epor, Ccdc151, Ecsit, Gm6581, Elof1, Mir7084, Pigyl, Rpl15-ps3, Gm18228, AC159308.2, Gm39307, AC159308.1, Ap1m2, Slc44a2, Ilf3, Qtrt1, AB124611, Carm1, Timm29, Ldlr, Kank2, Dock6, Tmem205, Plppr2, Rgl3, Prkcsh, AC163623.1, Zfp653, Gm16845, Cnn1, AC163623.2, Ac…
CAR125	chr9:21545431-21547430	chr9:21547024-21547042	4.72357	0.00106	0.00950947	chr9	21547024	21547042	1810026J23Rik (-45689), Carm1 (+139)	Smarca4	Zglp1, Mir7082, Gm16754, S1pr5, AC163637.1, Cdkn2d, Gm39302, Gm36198, Gm16853, Mir199a-1, Tmed1, Gm20519, Yipf2, Gm7904, Mir1946b, Gm27373, Gm26511, Mir7083, Angptl8, Rab3d, Ccdc159, Swsap1, Epor, Ccdc151, AC163637.2, Raver1, Fdx1l, Raver1, Tyk2, Cdc37, Pde4a, Atg4d, Kri1, Ap1m2, Slc44a2, Ilf3, Qtrt1, AB124611, Carm1, Timm29, Ldlr, Kank2, Dock6, Tmem205, Plppr2, Rgl3, Prkcsh, AC163623.1, 1700084C…
CAR126	chr12:27562233-27566232, chr12:27564233-27568232	chr12:27564530-27564543	5.23248	0.00061	0.00593661	chr12	27564530	27564543	Sox11 (-221828), Dcdc2c (+987766)	Sox11	Sox11, Gm24326, Gm25923, Gm4166, Gm45941, Gm31025, Gm9866, AC155270.1
CAR127	chr13:28947002-28950001	chr13:28948898-28950961	80.2869	0	0	chr13	28948898	28950961	Sox4 (+3783), Prl5a1 (+807446)	Sox4	Gm6081, Mir6368, Gm17528, Gm11362, Gm34639, Gm11364, Gm26735, Sox4, A330102I10Rik, Gm11363, 2610307P16Rik, Cdkal1
CAR128	chr7:115643724-115648723, chr7:115644724-115647723	chr7:115647176-115647605	65.9887	0	0	chr7	115647176	115647605	Gm6816 (-719665), Sox6 (+347695)	Sox6	Rpl19-ps10, Gm27684, Sox6os, 1700003G18Rik, Gm4353, 1110004F10Rik, Sox6, Gm45025, Plekha7
CAR129	chr2:72477077-72479076	chr2:72478886-72480037	24.7211	0	0	chr2	72478886	72480037	Cdca7 (+3303), Sp3 (+500984)	Sp3, Map3k20	Gm26408, Rapgef4os2, Rapgef4os3, Zakit, Rpl36a-ps4, Rps13-ps8, Eif1-ps3, Pex13-ps, Ak3l2-ps, Gm25960, Hspe1-ps5, Sp3os, Rapgef4os1, 8430437L04Rik, 6430710C18Rik, Sp3, Gm11084, Rapgef4, Cdca7, Map3k20
CAR130	chr15:102354296-102357295	chr15:102355914-102355932	3.79815	0.00292	0.0233172	chr15	102355914	102355932	Aaas (-5164), Sp7 (+10402)	Sp7, Sp1, Rarg	Gm44356, Krt4, Krt79, Krt78, Krt8, Krt18, Igfbp6, Zfp740, Gm9918, Mfsd5, Pfdn5, Aaas, Sp7, Gm23590, Gm24128, Prr13, Gm27406, Gm10337, Tarbp2, Npff, Gm25141, Rpl39-ps, Atp5g2, Mir688, Krt77, Krt76, Eif4b, Spryd3, Soat2, Csad, Itgb7, Espl1, Myg1, Sp1, Amhr2, Gm26518, Gm28047, Atf7, Calcoco1, Tns2, Rarg, Pcbp2, Map3k12
CAR131	chr6:52793076-52795075	chr6:52794773-52794812	6.50863	0.00015	0.00183708	chr6	52794773	52794812	Tax1bp1 (+81064), Jazf1 (+273838)	Tax1bp1	Gm15054, Gm44445, Gm44434, Gm24355, Gm43966, Gm43967, Gm15572, Gm26215, Gm15573, Gm8143, Gm4872, Evx1os, Evx1, Gm8129, 1700094M24Rik, Gm44028, Tax1bp1, Gm44294, Hibadh, Jazf1, Creb5
CAR132	chr3:21935501-21936533, chr3:21933236-21938235	chr3:21936018-21936218	10.0714	0	0	chr3	21936018	21936218	Tbl1xr1 (-140534)	Tbl1xr1	Gm43675, Gm17935, Gm43674, Gm43671, Gm43672, Gm5842, Rprl2, Gm38324, Gm37636, Gm26354, Gm31693, 7530428D23Rik, Tbl1xr1
CAR133	chr11:85525095-85525456	chr11:85525306-85525814	8.04492	3e-05	0.000441892	chr11	85525306	85525814	Tbx2 (-306991), Bcas3 (+172348)	Tbx2, Tbx4	Gm11440, Gm11439, Rpl13-ps1, Gm23506, Akirin1-ps, Appbp2os, Gm22587, Gm23765, Mir5110, Gm23473, Gm11444, Gm11443, 1700125H20Rik, Bcas3os1, Bcas3os2, 2610027K06Rik, Tbx2, Tbx4, Usp32, Appbp2, Ppm1d, Bcas3
CAR134	chr11:85630914-85632913	chr11:85631799-85633163	5.6454	0.00039	0.00416765	chr11	85631799	85633163	Tbx2 (-200070), Bcas3 (+279269)	Tbx2, Tbx4	Gm23506, Akirin1-ps, Appbp2os, Gm22587, Gm23765, Mir5110, Gm23473, Gm11444, Gm11443, 1700125H20Rik, Bcas3os1, Bcas3os2, 2610027K06Rik, Tbx2, Tbx4, Usp32, Appbp2, Ppm1d, Bcas3, Brip1
CAR135	chr11:85838194-85839193	chr11:85837977-85838488	5.53057	0.00044	0.00450329	chr11	85837977	85838488	Tbx2 (+5682), Gm11444 (+12100)	Tbx2, Tbx4	Gm23765, Mir5110, Gm23473, Gm11444, Gm11443, Atp5l-ps2, Gm25427, Bcas3os1, Bcas3os2, 2610027K06Rik, Tbx2, Tbx4, Med13, Ppm1d, Bcas3, Brip1, Brip1os, Ints2
CAR136	chr5:119610925-119613436	chr5:119611131-119611353	3.36491	0.00474	0.0347919	chr5	119611131	119611353	Tbx3 (-59776)	Tbx3, Tbx5	Gm7538, n-R5s175, Gm43399, Gm16063, Tbx3, 1700021F13Rik, Gm43050, Gm43269, Gm38554, n-R5s176, 1700081H04Rik, Gm31314, Gm16064, Tbx3os2, Tbx5, Tbx3os1
CAR137	chr7:142478809-142484808, chr7:142479617-142484616, chr7:142479809-142482808, chr7:142481607-142482134	chr7:142481913-142482095	3.43671	0.00437	0.0327375	chr7	142481913	142482095	Tnnt3 (-16832), Lsp1 (+21195)	Tnni2, Igf2	Mir3104, Gm45630, Gm25416, Gm45417, Gm45618, Gm39115, Gm45337, Gm25370, Gm29735, Gm4553, Krtap5-2, Gm10153, Krtap5-3, Gm7579, Gm19094, Gm40460, AC135963.1, Gm2431, Gm4559, Gm10013, Gm45889, Krtap5-1, Krtap5-4, Gm5054, Gm26143, Syt8, Mrpl23, H19, Gm27483, Mir675, Gm27786, Mir483, Igf2os, Gm7290, Ascl2, Mob2, Gm32786, Krtap5-5, AC034099.1, Ctsd, Tnni2, Prr33, Tnnt3, Nctc1, Igf2, AC013548.1, Gm6471,…
CAR138	chr4:43559168-43562167	chr4:43562124-43562160	7.40894	6e-05	0.000797561	chr4	43562124	43562160	Tpm2 (-38754), Creb3 (-190)	Tpm2, Reck	Gm23709, Gm25010, Fam166b, Tesk1, AL732506.1, Rmrp, Ccdc107, Gm12454, Car9, Gba2, Msmp, Gm25262, Gm12473, Spag8, Hint2, Gm12481, Gm23257, Olfr71, Hrct1, Olfr269-ps1, Olfr159, Olfr29-ps1, Gm12492, Olfr156, Olfr157, Olfr155, Gm27265, Ccin, Atp8b5, Cd72, Sit1, Arhgef39, Tln1, Creb3, Rgp1, Gm12472, Fam221b, Tmem8b, Olfr70, Spaar, Glipr2, Clta, Unc13b, Rusc2, Tpm2, Npr2, Reck, Gne
CAR139	chr10:120849796-120855795	chr10:120850295-120850316	7.47422	6e-05	0.000797561	chr10	120850295	120850316	Msrb3 (+48795), 4921513I03Rik (+84532)	Wif1, Hmga2	Mir763, Gm24298, Gm38289, Gm37505, Gm10743, AC134528.1, Gm15961, Gm15910, Gm4473, Gm16166, Gm23632, AC140381.2, Gm10741, AC153357.1, 4930432O09Rik, Gm35404, Gm4478, 1700006J14Rik, 9230105E05Rik, 4930471E19Rik, 4921513I03Rik, Lemd3, AC140381.1, Wif1, Tbc1d30, Hmga2, Msrb3
CAR140	chr10:120849796-120855795	chr10:120850167-120850224	5.59592	0.00041	0.00433883	chr10	120850167	120850224	Msrb3 (+48905), 4921513I03Rik (+84422)	Wif1, Hmga2	Mir763, Gm24298, Gm38289, Gm37505, Gm10743, AC134528.1, Gm15961, Gm15910, Gm4473, Gm16166, Gm23632, AC140381.2, Gm10741, AC153357.1, 4930432O09Rik, Gm35404, Gm4478, 1700006J14Rik, 9230105E05Rik, 4930471E19Rik, 4921513I03Rik, Lemd3, AC140381.1, Wif1, Tbc1d30, Hmga2, Msrb3
CAR141	chr4:137104887-137105254	chr4:137105004-137105026	14.5152	0	0	chr4	137105004	137105026	Wnt4 (-172474), Zbtb40 (-56320)	Wnt4	Gm22180, Tex46, Gm37583, C1qb, C1qc, C1qa, Gm23834, 1700037C06Rik, Gm13003, Gm25399, Gm23263, Gm13005, Gm13002, Gm25772, 2810405F17Rik, Rpl31-ps10, Cela3a, Gm13010, 1700013G24Rik, Mir7018, Ldlrad2, Gm12986, Lactbl1, Epha8, Zbtb40, Gm13001, Wnt4, Cdc42, Cela3b, Ephb2, Hspg2, Usp48
CAR142	chr15:85669438-85671511	chr15:85671422-85671518	54.5609	0	0	chr15	85671422	85671518	Wnt7b (-93400), Ppara (-64306)	Wnt7b	Gm23517, 7530416G11Rik, Gm4825, D130051D11Rik, Gm37699, Mirlet7c-2, Mirlet7b, Cdpf1, Gm15722, Gm24011, Fbln1, Wnt7b, Ppara, Pkdrej, Gtse1, Trmu, Cerk, Atxn10, AU022754, Ttc38, Gramd4, Celsr1
CAR143	chr15:85669438-85671511	chr15:85671155-85671310	48.2235	0	0	chr15	85671155	85671310	Wnt7b (-93163), Ppara (-64543)	Wnt7b	Gm23517, 7530416G11Rik, Gm4825, D130051D11Rik, Gm37699, Mirlet7c-2, Mirlet7b, Cdpf1, Gm15722, Gm24011, Fbln1, Wnt7b, Ppara, Pkdrej, Gtse1, Trmu, Cerk, Atxn10, AU022754, Ttc38, Gramd4, Celsr1
CAR144	chr15:85669438-85671511	chr15:85671329-85671342	10.5698	0	0	chr15	85671329	85671342	Wnt7b (-93266), Ppara (-64440)	Wnt7b	Gm23517, 7530416G11Rik, Gm4825, D130051D11Rik, Gm37699, Mirlet7c-2, Mirlet7b, Cdpf1, Gm15722, Gm24011, Fbln1, Wnt7b, Ppara, Pkdrej, Gtse1, Trmu, Cerk, Atxn10, AU022754, Ttc38, Gramd4, Celsr1
CAR145	chr15:85669438-85671511	chr15:85670818-85670893	6.87347	0.0001	0.00126012	chr15	85670818	85670893	Wnt7b (-92786), Ppara (-64920)	Wnt7b	Gm23517, 7530416G11Rik, Gm4825, D130051D11Rik, Gm37699, Mirlet7c-2, Mirlet7b, Cdpf1, Gm15722, Gm24011, Fbln1, Wnt7b, Ppara, Pkdrej, Gtse1, Trmu, Cerk, Atxn10, AU022754, Ttc38, Gramd4, Celsr1
CAR146	chr15:85669438-85671511	chr15:85670946-85670959	5.27369	0.00058	0.00572127	chr15	85670946	85670959	Wnt7b (-92883), Ppara (-64823)	Wnt7b	Gm23517, 7530416G11Rik, Gm4825, D130051D11Rik, Gm37699, Mirlet7c-2, Mirlet7b, Cdpf1, Gm15722, Gm24011, Fbln1, Wnt7b, Ppara, Pkdrej, Gtse1, Trmu, Cerk, Atxn10, AU022754, Ttc38, Gramd4, Celsr1
CAR147	chr13:17803198-17804197	chr13:17803431-17805607	400.458	0	0	chr13	17803431	17805607	Cdk13 (+578), Mplkip (+109106)		Gm17890, AC156569.1, Gm24873, Mplkip, AC154219.1, AC154828.2, Mir466i, AC154828.1, Gm24018, Gm18859, Gm18362, CT009754.2, Gm32699, Gm5628, A930027P06Rik, CT009754.4, Vdac3-ps1, AC154207.1, Cdk13, Rala, CT009754.1, Yae1d1, CT009754.3, Gm6575, Sugct, 4930448F12Rik, Pou6f2
CAR148	chr1:178334335-178337334	chr1:178336911-178337945	249.757	0	0	chr1	178336911	178337945	Hnrnpu (+369), Cox20 (+18298)		Gm25312, Gm8010, Gm8023, 4930527J03Rik, Gm37486, B230369F24Rik, Cox20, Gm27458, Gm24919, Gm24405, Gm34176, Desi2, Hnrnpu, Gm38300, Efcab2, Catspere1, Gm16432, Gm37313, Kif26b
CAR149	chr18:35887692-35888087	chr18:35887681-35888527	173.629	0	0	chr18	35887681	35888527	Psd2 (-76726), Cxxc5 (+58286)		Snhg4, Mir1949, Mir1949, Snora74a, AC121821.1, Gm36989, Mzb1, Spata24, Tmem173, Gm16490, Gm29417, Gm23882, Pura, Gm45884, Igip, Gm5239, Gm28285, Matr3, Paip2, Slc23a1, Dnajc18, 1700066B19Rik, Ecscr, Cxxc5, Psd2, Cystm1, Sil1, Ube2d2a, Nrg2, Prob1
CAR150	chr12:26486233-26490232	chr12:26485867-26486848	155.205	0	0	chr12	26485867	26486848	Cmpk2 (+17154), Sox11 (+856351)		AC162801.1, Mir6538, AC156798.1, Gm46344, Gm29687, Gm29968, 4930549C15Rik, Rsad2, 1700020D12Rik, 4933409F18Rik, Rnf144a, Cmpk2, AC156568.1, 4930480M12Rik
CAR151	chrX:53418686-53418836	chrX:53418283-53419224	143.751	0	0	chrX	53418283	53419224	Mospd1 (-48252), Etd (-16164)		Mir450b, Mir450-1, Mir450-2, Mir542, Mir351, Mir503, Mir322, C430049B03Rik, Gm23718, Gm14585, Gm14584, Etd, Rtl8c, Gm14592, Gm14600, Rtl8a, Rtl8b, 4930502E18Rik, Gm6025, Gm14593, Zfp36l3, Gm14599, Gm14589, Atf1-ps, Hprt, Gm28730, Fam122b, Fam122c, 4933416I08Rik, AW822252, 1700013H16Rik, Xlr, Phf6, Plac1, Mospd1, Gm14597
CAR152	chr1:9396999-9397125	chr1:9396413-9397166	113.469	0	0	chr1	9396413	9397166	Sntg1 (-592847), Rrs1 (-148618)		Gm7493, Gm38008, Gm6187, Gm18299, Gm7512, Gm24765, Gm18300, Rrs1, Gm6161, Gm29520, Gm6195, Gm22607, Gm37629, Gm37143, 3110035E14Rik, Vcpip1, 1700034P13Rik, Adhfe1, 2610203C22Rik, Mybl1, Sgk3, Sntg1
CAR153	chr8:11554898-11556897	chr8:11556813-11557075	97.8504	0	0	chr8	11556813	11557075	Ing1 (+878), Ankrd10 (+78810)		Gm44714, Gm44716, Gm20100, E230013L22Rik, Ing1, Mir7238, Gm45592, Gm7562, Gm7600, Gm6524, Gm27854, Gm45420, Gm18991, Gm15875, Gm45680, B830042I05Rik, Gm15418, Rab20, Naxd, Ankrd10, 4930465I24Rik, 1700128E19Rik, Tex29, Gm39132, B020031H02Rik, Gm44717, Col4a1, Col4a2, Gm15419, 1700016D06Rik, Arhgef7, Cars2
CAR154	chr8:11554898-11556897	chr8:11556369-11556533	88.5852	0	0	chr8	11556369	11556533	Ing1 (+385), Ankrd10 (+79303)		Gm44714, Gm44716, Gm20100, E230013L22Rik, Ing1, Mir7238, Gm45592, Gm7562, Gm7600, Gm6524, Gm27854, Gm45420, Gm18991, Gm15875, Gm45680, B830042I05Rik, Gm15418, Rab20, Naxd, Ankrd10, 4930465I24Rik, 1700128E19Rik, Tex29, Gm39132, B020031H02Rik, Gm44717, Col4a1, Col4a2, Gm15419, 1700016D06Rik, Arhgef7, Cars2
CAR155	chr5:148183682-148184032	chr5:148183907-148184344	76.6177	0	0	chr5	148183907	148184344	Slc7a1 (+215778), Mtus2 (+226806)		Gm43156, Gm43155, Gm35648, Gm15721, Gm10167, Gm43553, Gm19617, Gm29815, Pomp, Slc46a3, Ubl3, 1700013A02Rik, Flt1, Mtus2, Slc7a1
CAR156	chr18:7868182-7871181	chr18:7869074-7869317	60.2004	0	0	chr18	7869074	7869317	Mpp7 (-242333), Wac (-1)		Fabp5l2, Gm24292, Gm7502, Wac, Mpp7
CAR157	chr6:33247671-33247937	chr6:33247553-33247994	58.3984	0	0	chr6	33247553	33247994	Chchd3 (-187514), Exoc4 (-1311)		BC049739, Gm14540, Gm42895, Gm22321, Gm1401, Gm13854, Gm43168, Gm43164, Chchd3, Exoc4
CAR158	chr5:142852733-142853001	chr5:142852578-142853332	55.4768	0	0	chr5	142852578	142853332	Tnrc18 (-35568), Fbxl18 (+42283)		Papolb, Gm43037, Gm15770, D430018E03Rik, Actb, Gm43378, Gm43380, Gm7291, Gm44405, Rbakdn, Spdye4a, BC030343, Zfp853, Gm42501, 0610040B10Rik, Gm43397, Foxk1, Radil, Gm31274, Wipi2, Slc29a4, Fscn1, Olfr718-ps1, Rbak, Spdye4b, 4930448H16Rik, Zfp12, E130309D02Rik, Zdhhc4, Ap5z1, Tnrc18, Fbxl18, Rnf216, Zfp316, Mmd2
CAR159	chr2:75657787-75660786, chr2:75657900-75659899	chr2:75659218-75659529	49.6675	0	0	chr2	75659218	75659529	Hnrnpa3 (+113), Nfe2l2 (+45267)		Rps6-ps4, Gm13653, Gm37243, Gm13658, Gm13655, Gm24574, Gm24996, E030042O20Rik, Gm13656, Gm13657, Gm13670, Ttc30b, Ttc30a2, Ttc30a1, A330043C09Rik, Gm13660, Hnrnpa3, Nfe2l2, Gm13669, 2600014E21Rik, Agps, Pde11a
CAR160	chr5:148183304-148183490, chr5:148183682-148184032	chr5:148183362-148183747	48.3475	0	0	chr5	148183362	148183747	Slc7a1 (+216349), Mtus2 (+226235)		Gm43156, Gm43155, Gm35648, Gm15721, Gm10167, Gm43553, Gm19617, Gm29815, Pomp, Slc46a3, Ubl3, 1700013A02Rik, Flt1, Mtus2, Slc7a1
CAR161	chrX:78857314-78857721	chrX:78855228-78858478	47.9963	0	0	chrX	78855228	78858478	Fam47c (+119090), Gm8787 (+501215)		Gm8749, 4930480E11Rik, Gm14749, Gm8754, Gm14752, Gm14745, Gm22843, Gm8757, Gm8761, Gm14747, Fam47c, Gm8770, Gm23556, Gm14751, Rps24-ps3, Gm5939, Prrg1, Gm7173
CAR162	chr4:84454461-84454802	chr4:84454085-84455704	45.8173	0	0	chr4	84454085	84455704	Bnc2 (+220191), Ccdc171 (+929350)		6030471H07Rik, Gm12416, Gm12414, Gm12421, Gm12420, Gm12415, Gm12418, Gm12419, Bnc2, Cntln
CAR163	chr16:17702684-17703290	chr16:17702941-17703780	35.6528	0	0	chr16	17702941	17703780	Med15 (+19569), Ccdc74a (+56886)		Gm22129, Rimbp3, Gm26635, Tmem191c, Gm24927, Gm22770, Slc7a4, Ccdc74a, Rpl26-ps4, Scarf2, Car15, Tssk1, Tssk2, Gsc2, AA914427, Slc25a1, Vpreb2, Gm15954, Mir6366, Hic2, Serpind1, Snap29, Crkl, Aifm3, Lztr1, Thap7, Lrrc74b, Smpd4, Klhl22, Gm20518, Dgcr2, Dgcr14, Dgcr6, Rtn4r, Pi4ka, P2rx6, Med15, Prodh
CAR164	chr4:32257752-32258674	chr4:32258185-32258378	32.786	0	0	chr4	32258185	32258378	D130062J21Rik (+14549), Gja10 (+344478)		Gm11926, Gm26254, Gm11927, Gm11928, Gm11929, Gm24371, Gja10, Gm11933, Gm11936, Bach2it1, Bach2os, Map3k7, Casp8ap2, Mdn1, Bach2
CAR165	chr6:83456375-83457019	chr6:83456997-83457059	30.0596	0	0	chr6	83456997	83457059	Tet3 (-15353), Dguok (+49941)		Gm43985, Gm43981, Dok1, Mir7040, Htra2, Aup1, Tlx2, Gm37092, Pcgf1, Lbx2, Mir3470a, Ccdc142, Gm42688, Ccdc142os, Mrpl53, Wbp1, Ino80b, Gm44287, Wdr54, 1700003E16Rik, Gm15624, Gm43890, Bola3, Mir6374, 5430434F05Rik, Gm18537, Gm24990, Gm7424, Clec4f, Gm27772, Gm27631, Gm27893, Gm25054, 1700124L16Rik, Ankrd53, Gm7443, Nagk, Gm23014, Gm5312, Gm6342, Gm44750, Gm5138, Gm43919, Loxl3, Dqx1, Mogs, Rtkn, …
CAR166	chr13:75515671-75515721	chr13:75515511-75516835	29.981	0	0	chr13	75515511	75516835	Ell2 (-191311), Pcsk1 (+426347)		Gm19095, AC159203.2, AC159203.1, Gm8278, Gm3926, Mir682, Gm23012, 1700037F03Rik, CT025556.1, Gm23127, Gm8288, Gm24163, Gm15528, Gm6311, Gm23319, Gm4149, Glrx, Spata9, Rfesd, Pcsk1, Ell2, Rhobtb3
CAR167	chr2:18037929-18058928, chr2:18043929-18056928	chr2:18056040-18056358	27.7387	0	0	chr2	18056040	18056358	Mllt10 (+962), Dnajc1 (+336631)		Gm13324, Mir6419, Gm13323, H2al2a, Gm13329, A930004D18Rik, Skida1, Mir7655, Gm23638, Gm25147, Gm13351, Gm13350, Gm13349, Gm13330, 1810059C17Rik, Nebl, Mllt10, Dnajc1
CAR168	chr11:69089044-69090043	chr11:69089727-69089900	27.1809	0	0	chr11	69089727	69089900	Per1 (-9134), Vamp2 (+1324)		Ccdc42, Rpl26, Gm22608, Odf4, Slc25a35, Rangrf, Mir3062, Gm25819, Aurkb, Borcs6, Tmem107, Snord118, Gm12306, Gm25371, 9130213A22Rik, Hes7, Alox12b, Gm23194, Cntrobos, Trappc1, Kcnab3, Kcnab3os, Chd3os, Gm22442, Cyb5d1, Naa38, Tmem88, Gm27493, Efnb3, Ndel1, Rnf222, Pfas, Ctc1, 9330160F10Rik, Vamp2, Per1, Aloxe3, Alox8, Gucy2e, Cntrob, Chd3, Kdm6b, Kdm6bos, Dnah2os, Wrap53, Trp53, Myh10, Arhgef15, …
CAR169	chr13:36724544-36724684	chr13:36724661-36724820	26.469	0	0	chr13	36724661	36724820	Nrn1 (+9736), Fars2 (+607330)		AC140397.1, AC140397.2, AC121942.2, AC121942.1, AC121942.3, Gm26395, AC156802.1, AC168059.2, AC104200.1, AC154329.2, AC156802.2, Nrn1, AC168059.1, F13a1, AC154329.1, Fars2
CAR170	chr18:54928278-54928615	chr18:54928251-54928651	25.8037	0	0	chr18	54928251	54928651	Zfp608 (+61729)		Gm24183, Gm34073, Gm22597, Gm37828, Redrum, Gm26742, Zfp608, Gm4221
CAR171	chr18:35873387-35873696	chr18:35873394-35873633	25.1121	0	0	chr18	35873394	35873633	Psd2 (-91316), Cxxc5 (+43696)		Snhg4, Mir1949, Mir1949, Snora74a, AC121821.1, Gm36989, Mzb1, Spata24, Tmem173, Gm16490, Gm29417, Gm23882, Pura, Gm45884, Igip, Gm5239, Gm28285, Matr3, Paip2, Slc23a1, Dnajc18, 1700066B19Rik, Ecscr, Cxxc5, Psd2, Cystm1, Sil1, Ube2d2a, Nrg2, Prob1
CAR172	chr9:75061415-75061759	chr9:75061345-75062211	23.203	0	0	chr9	75061345	75062211	Myo5a (-9410), Arpp19 (+24164)		Gm28622, Gm27189, Gm27233, Gm22315, Gm28182, Gm2981, Gm9719, Gm16353, Gm19531, Gm18015, Gm5366, AC123832.2, Gm16551, Gm20649, Onecut1, Arpp19, Gnb5, AC133947.1, Bcl2l10, Mapk6, 4933433G15Rik, Leo1, Gm7972, Tmod3, Fam214a, Myo5a, Myo5c
CAR173	chr2:75657787-75660786, chr2:75657900-75659899	chr2:75659671-75659835	22.5174	0	0	chr2	75659671	75659835	Hnrnpa3 (+492), Nfe2l2 (+44888)		Rps6-ps4, Gm13653, Gm37243, Gm13658, Gm13655, Gm24574, Gm24996, E030042O20Rik, Gm13656, Gm13657, Gm13670, Ttc30b, Ttc30a2, Ttc30a1, A330043C09Rik, Gm13660, Hnrnpa3, Nfe2l2, Gm13669, 2600014E21Rik, Agps, Pde11a
CAR174	chr2:18037929-18058928, chr2:18043929-18056928	chr2:18056425-18056626	22.3288	0	0	chr2	18056425	18056626	Mllt10 (+1289), Dnajc1 (+336304)		Gm13324, Mir6419, Gm13323, H2al2a, Gm13329, A930004D18Rik, Skida1, Mir7655, Gm23638, Gm25147, Gm13351, Gm13350, Gm13349, Gm13330, 1810059C17Rik, Nebl, Mllt10, Dnajc1
CAR175	chr7:137321502-137321718	chr7:137321645-137321697	21.1508	0	0	chr7	137321645	137321697	Ebf3 (-7226), 9430038I01Rik (+89091)		Gm45499, Gm10578, Gm45514, Gm17841, Gm45683, Gm45682, Gm45280, Gm45278, 9430038I01Rik, Glrx3, Gm45397, Mgmt, Ebf3
CAR176	chr10:128376168-128379167	chr10:128377047-128377257	20.5854	0	0	chr10	128377047	128377257	Ankrd52 (+33), Slc39a5 (+23314)		Rdh7, Gm15905, Gm15900, Gm23996, AC131690.1, Gm10120, AC131120.1, Snord59a, Mir677, Mir677, Gm4556, Spryd4, Mip, Gm26847, Apon, Apof, Il23a, Gm23241, Cnpy2, Gm23182, Gm26308, Mir6914, Mir6915, Gm17201, Slc39a5, Gm25361, Gm26347, Mir8105, Myl6, Myl6b, Mir6916, Zc3h10, Gm9176, AC117232.1, Mir6917, Gm9182, Rps26, Ikzf4, Suox, Cdk2, Rpsa-ps2, Tmem198b, Ormdl2, Rdh16f2, Sdr9c7, Hsd17b6, Prim1, Naca, P…
CAR177	chr13:42049080-42049401	chr13:42049217-42049322	20.5226	0	0	chr13	42049217	42049322	Adtrp (-201782), Hivep1 (-2751)		Gm24819, Gm5082, 1700061E18Rik, Gm37698, Gm22157, Gm28707, Gm6049, Tmem170b, Gm28564, Gm10790, Edn1, AC154635.1, AC154848.1, Adtrp, Hivep1
CAR178	chrX:78786089-78786284	chrX:78786115-78786143	20.4657	0	0	chrX	78786115	78786143	Fam47c (+48366), Gm8787 (+571939)		Gm8749, 4930480E11Rik, Gm14749, Gm8754, Gm14752, Gm14745, Gm22843, Gm8757, Gm8761, Gm14747, Fam47c, Gm8770, Gm23556, Gm14751, Rps24-ps3, Gm5939, Prrg1, Gm7173
CAR179	chr11:105290924-105292923	chr11:105292526-105292702	19.5543	0	0	chr11	105292526	105292702	Mrc2 (-32), Tlk2 (+111087)		Gm11623, Gm11621, Gm11622, Gm11624, Gm25362, Gm24290, Gm10842, Gm11620, 1700052K11Rik, Gm11640, Gm23990, Gm11652, Efcab3, Mettl2, Mrc2, Tlk2, March10, Gm11638, Gm11639, Tanc2
CAR180	chr17:56814490-56814759	chr17:56814407-56814778	19.097	0	0	chr17	56814407	56814778	Rfx2 (+16415), Prr22 (+44317)		Mir6977, Znrf4, Gm20219, 2410015M20Rik, Rpl36, Vmac, Dus3l, Clpp, Alkbh7, Gtf2f1, Khsrp, Slc25a41, Gm17168, Dennd1c, Tnfsf9, Tnfsf14, Mir6978, Uhrf1, Ptprs, Safb2, Safb, Catsperd, Ranbp3, Ndufa11, Prr22, Rfx2, Acsbg2, Mllt1, Acer1, Pspn, Slc25a23, Crb3, Tubb4a, Gm11110, C3, Gpr108, Trip10, Vav1, Kdm4b, Nrtn, 1700061G19Rik, Gm17949, Cd70, Lonp1
CAR181	chr2:18037929-18058928, chr2:18043929-18056928	chr2:18051668-18052204	18.9663	0	0	chr2	18051668	18052204	Mllt10 (-3301), Skida1 (-2885)		Gm13324, Mir6419, Gm13323, H2al2a, Gm13329, A930004D18Rik, Skida1, Mir7655, Gm23638, Gm25147, Gm13351, Gm13350, Gm13349, Gm13330, 1810059C17Rik, Nebl, Mllt10, Dnajc1
CAR182	chr5:52114145-52114676	chr5:52114675-52114770	18.7051	0	0	chr5	52114675	52114770	Ppargc1a (-560802), Dhx15 (+75796)		Gm42616, Gm42617, Gm43175, Gm43174, Mir6417, Gm43176, Gm43178, Gm43180, Gm43179, Gm25601, Sod3, Gm3519, Gm43685, Gm5866, Gm43606, Gm43177, 9230114K14Rik, C130083M11Rik, Gm43686, 8030423F21Rik, Dhx15, Lgi2, Ccdc149
CAR183	chr1:178334335-178337334	chr1:178336564-178336608	18.0301	0	0	chr1	178336564	178336608	Hnrnpu (+1211), Cox20 (+17456)		Gm25312, Gm8010, Gm8023, 4930527J03Rik, Gm37486, B230369F24Rik, Cox20, Gm27458, Gm24919, Gm24405, Gm34176, Desi2, Hnrnpu, Gm38300, Efcab2, Catspere1, Gm16432, Gm37313, Kif26b
CAR184	chr6:19119941-19120277	chr6:19119510-19121167	17.801	0	0	chr6	19119510	19121167	Ankrd7 (+254021)		Gm23648, Gm43228, Gm5874, Gm26809, Gm20186, Lsm8, Gm43498, Gm22718, Eif3s6-ps4, Gm24213, Mir6370, Gm6655, 4930524B17Rik, Ankrd7
CAR185	chr13:36727215-36727524	chr13:36727194-36727266	17.2766	0	0	chr13	36727194	36727266	Nrn1 (+7247), Fars2 (+609819)		AC140397.1, AC140397.2, AC121942.2, AC121942.1, AC121942.3, Gm26395, AC156802.1, AC168059.2, AC104200.1, AC154329.2, AC156802.2, Nrn1, AC168059.1, F13a1, AC154329.1, Fars2
CAR186	chrX:142210578-142210690	chrX:142210173-142212211	16.7932	0	0	chrX	142210173	142212211	Nxt2 (-16985), Gucy2f (-14261)		Gm15295, Gm15297, Hmgn2l6, Gm15294, Gm6368, Gm5762, Gm6373, Gm6382, Gm15014, Gm5643, Kcne1l, Gm6067, Gm7123, Gm15031, Gm25915, Gm4995, Gm5763, Irs4, Gm15298, Nxt2, Gm15032, Gucy2f, Acsl4, Tmem164
CAR187	chr18:79106131-79106535	chr18:79106462-79106505	16.112	0	0	chr18	79106462	79106505	Setbp1 (+2907), Gm6133 (+756730)		Gm23895, Gm25824, Setbp1
CAR188	chr8:108707640-108708016	chr8:108707846-108707882	16.058	0	0	chr8	108707846	108707882	Zfhx3 (-6780)		Gm38318, Mir3108, Lncbate1, Gm38042, Gm39244, Gm20686, D030068K23Rik, Zfhx3
CAR189	chr5:52114145-52114676	chr5:52114393-52114501	15.9226	0	0	chr5	52114393	52114501	Ppargc1a (-560526), Dhx15 (+76072)		Gm42616, Gm42617, Gm43175, Gm43174, Mir6417, Gm43176, Gm43178, Gm43180, Gm43179, Gm25601, Sod3, Gm3519, Gm43685, Gm5866, Gm43606, Gm43177, 9230114K14Rik, C130083M11Rik, Gm43686, 8030423F21Rik, Dhx15, Lgi2, Ccdc149
CAR190	chr13:117024745-117025744	chr13:117025144-117026200	15.7067	0	0	chr13	117025144	117026200	Emb (-194953), Parp8 (-156)		Gm23198, AC154224.1, AC154184.2, AC154184.1, AC154184.3, Gm17509, AC154290.1, CT025610.1, Emb, AC123935.1, AC239878.2, AC239878.1, Parp8
CAR191	chr7:137310207-137311206, chr7:137310223-137310510	chr7:137310076-137310310	14.8762	0	0	chr7	137310076	137310310	Ebf3 (+4252), Mgmt (+415582)		Gm9347, Gm45499, Gm10578, Gm45514, Gm17841, Gm45683, Gm45682, Gm45280, Gm45278, 9430038I01Rik, Glrx3, Gm45397, Mgmt, Ebf3
CAR192	chr2:76066900-76070899, chr2:76067267-76068266, chr2:76067787-76071786	chr2:76068248-76068520	14.46	0	0	chr2	76068248	76068520	Ttc30a1 (-86417), Pde11a (+270390)		Gm13655, Gm24574, Gm24996, E030042O20Rik, Gm13656, Gm13657, Gm13670, Ttc30b, Ttc30a2, Ttc30a1, Gm44337, Cyct, Gm23164, Hnrnpa3, Nfe2l2, Gm13669, Rbm45, Agps, Pde11a, Osbpl6
CAR193	chrX:78786089-78786284	chrX:78786166-78786200	14.4188	0	0	chrX	78786166	78786200	Fam47c (+48420), Gm8787 (+571885)		Gm8749, 4930480E11Rik, Gm14749, Gm8754, Gm14752, Gm14745, Gm22843, Gm8757, Gm8761, Gm14747, Fam47c, Gm8770, Gm23556, Gm14751, Rps24-ps3, Gm5939, Prrg1, Gm7173
CAR194	chr2:58532361-58532489	chr2:58532457-58532701	13.5913	0	0	chr2	58532457	58532701	Acvr1c (-174684), Acvr1 (+34247)		Gm13534, Gm13546, Gm13545, Gm17409, Gm13559, Gm13560, Gm13557, Galnt5, Ermn, Cytip, Gm13544, Gm11099, Acvr1c, Acvr1, Ccdc148, Upp2, Gm13558
CAR195	chr18:35561023-35566022, chr18:35562023-35566022	chr18:35562202-35562529	13.1509	0	0	chr18	35562202	35562529	Paip2 (-36283), Matr3 (+208)		Snhg4, Mir1949, Mir1949, Snora74a, AC121821.1, Gm36989, Mzb1, Spata24, Tmem173, Gm16490, Gm29417, Gm23882, Lrrtm2, Gm5239, Gm28285, Matr3, Paip2, Slc23a1, Dnajc18, 1700066B19Rik, Ecscr, Cxxc5, Psd2, Ctnna1, Sil1, Ube2d2a, Nrg2, Prob1
CAR196	chr6:83456375-83457019	chr6:83456557-83456582	12.6872	0	0	chr6	83456557	83456582	Tet3 (-14895), Dguok (+50399)		Gm43985, Gm43981, Dok1, Mir7040, Htra2, Aup1, Tlx2, Gm37092, Pcgf1, Lbx2, Mir3470a, Ccdc142, Gm42688, Ccdc142os, Mrpl53, Wbp1, Ino80b, Gm44287, Wdr54, 1700003E16Rik, Gm15624, Gm43890, Bola3, Mir6374, 5430434F05Rik, Gm18537, Gm24990, Gm7424, Clec4f, Gm27772, Gm27631, Gm27893, Gm25054, 1700124L16Rik, Ankrd53, Gm7443, Nagk, Gm23014, Gm5312, Gm6342, Gm44750, Gm5138, Gm43919, Loxl3, Dqx1, Mogs, Rtkn, …
CAR197	chr6:125089837-125090225	chr6:125089826-125090290	12.6593	0	0	chr6	125089826	125090290	Chd4 (-5923), Lpar5 (+18781)		Emg1, Gm23547, Gm15884, Gm29008, Mir141, Mir200c, Gm20531, Grcc10, Rnu7, Lrrc23, Spsb2, Usp5, Gnb3, Ptms, A230083G16Rik, Mlf2, Gm32536, Gm23851, Pianp, 2010008C14Rik, Mir7045, Gm23751, Gapdh, Scarna10, Gm28967, Mrpl51, Mir3098, Gm44487, Tapbpl, Cd27, Mir8113, Gm44259, Gm24175, Tuba3a, Ltbr, Gm28809, C1s2, Lpcat3, Phb2, Ptpn6, Gm45234, Atn1, Eno2, Tpi1, Cdca3, P3h3, Gpr162, Cd4, Cops7a, Zfp384, Ac…
CAR198	chr6:83456375-83457019	chr6:83456889-83456916	12.4699	0	0	chr6	83456889	83456916	Tet3 (-15228), Dguok (+50066)		Gm43985, Gm43981, Dok1, Mir7040, Htra2, Aup1, Tlx2, Gm37092, Pcgf1, Lbx2, Mir3470a, Ccdc142, Gm42688, Ccdc142os, Mrpl53, Wbp1, Ino80b, Gm44287, Wdr54, 1700003E16Rik, Gm15624, Gm43890, Bola3, Mir6374, 5430434F05Rik, Gm18537, Gm24990, Gm7424, Clec4f, Gm27772, Gm27631, Gm27893, Gm25054, 1700124L16Rik, Ankrd53, Gm7443, Nagk, Gm23014, Gm5312, Gm6342, Gm44750, Gm5138, Gm43919, Loxl3, Dqx1, Mogs, Rtkn, …
CAR199	chr9:14277884-14277983	chr9:14277491-14277981	12.4075	0	0	chr9	14277491	14277981	Sesn3 (+1435), Endod1 (+103506)		Gm7588, CT010488.1, AC154826.1, AC154264.1, Gm34069, CT485606.3, CT485607.2, CT485607.1, Kdm4dl, Cwc15, CT485607.3, 4930584E12Rik, Gm34263, Gm18997, Gm15586, Fut4, Cep57, Fam76b, AC113304.1, 1700019J19Rik, AC154264.2, CT485606.2, Endod1, CT485606.1, Kdm4d, Gm7607, Piwil4, Gm10706, 1700012B09Rik, Mtmr2, Sesn3, Amotl1, Gm19790
CAR200	chr5:24604652-24605172	chr5:24604707-24604831	12.293	0	0	chr5	24604707	24604831	Nub1 (-81046), Smarcd3 (-2757)		Gm3724, Gm43389, Gm5575, Gm43828, Gm43827, Gm9836, Gm15589, Atg9b, Asic3, Cdk5, Gm22333, Tmub1, 2310074N15Rik, Gm10472, Asb10, 4931409K22Rik, Gm10221, Mir671, 1700022A21Rik, Gm26648, Gm25363, Prkag2os2, 1500035N22Rik, 2900005J15Rik, Nupl2, Kcnh2, Abcb8, Slc4a2, Fastk, Agap3, Abcf2, Chpf2, Smarcd3, Nub1, Wdr86, Crygn, Rheb, Nos3, Gm15587, Gbx1, Prkag2, Prkag2os1, Klhl7
CAR201	chr4:82507022-82507210	chr4:82507008-82507258	11.4304	0	0	chr4	82507008	82507258	Nfib (-1825), Zdhhc21 (+352540)		Gm22402, n-R5s188, Gm11267, Gm11268, Gm11269, Cer1, Gm5860, Gm11266, Gm11264, Nfib, Frem1, Zdhhc21
CAR202	chr4:94746468-94746706	chr4:94746491-94746879	11.0654	0	0	chr4	94746491	94746879	Tek (+7385), Eqtn (+182109)		Gm12654, Gm26410, Gm22804, Gm12656, Gm10306, Gm12657, Lrrc19, Mir872, Gm12693, Gm12704, Jun, n-R5s189, 4930551L18Rik, Gm28096, Gm12655, Plaa, Eqtn, Mysm1, Gm12703, Gm12708, Caap1, Ift74, Tek, Gm12694, Junos, Gm12648
CAR203	chr10:69532167-69535166	chr10:69534007-69534797	11.0565	0	0	chr10	69534007	69534797	Ccdc6 (-562719), Ank3 (+630)		AC124503.1, Gm24172, Gm33263, A930033H14Rik, Gm40685, AC131795.1, Gm18636, Gm46231, Cdk1, Ank3, Rhobtb1
CAR204	chr7:13150611-13150975, chr7:13151007-13151239	chr7:13150458-13151584	10.573	0	0	chr7	13150458	13151584	Vmn1r88 (-26698), Vmn1r87 (-18663)		Gm6946, Gm18205, 1700047O18Rik, Gm4247, Gm45315, Gm45593, Zfp128, Zscan22, Rps5, Rnf225, Gm26325, Zfp324, Zfp446, Chmp2a, Ube2m, Mzf1, Vmn1r85, Gm45436, Gm4270, Gm7965, Vmn1r88, Gm4879, Gm38947, Gm45525, Vmn1r89, Vmn1r-ps69, Rps8-ps4, Gm24909, Gm45268, Gm23499, Rpl7a-ps14, Gm44254, Bsph2-ps, Zbed4-ps1, Vmn2r55, Zscan18, Gm18194, Zfp329, Gm31152, 1810019N24Rik, Gm29638, Slc27a5, Trim28, Zbtb45, Vm…
CAR205	chr7:136657404-136657978	chr7:136657253-136658107	10.48	0	0	chr7	136657253	136658107	Mki67 (-941301), Mgmt (-236931)		Gm45426, Gm36849, Gm24444, Gm5904, Gm9347, Gm36737, C230079O03Rik, Gm45280, Gm6249, Mgmt, C030029H02Rik
CAR206	chr13:28416002-28418001	chr13:28415717-28416031	10.4605	0	0	chr13	28415717	28416031	Prl5a1 (+273390), Sox4 (+537839)		Gm34165, Gm11360, Gm18881, Gm11361, Gm6081, Mir6368, Gm17528, Gm11362, Gm34639, Prl4a1, AL590616.1, Prl5a1, AL590503.1, Gm40841, 2610307P16Rik
CAR207	chr6:51193993-51199992, chr6:51194071-51198070	chr6:51196373-51196937	10.3542	0	0	chr6	51196373	51196937	G930045G22Rik (-318576), Nfe2l3 (-236015)		Gm3017, Gm44109, Gm31579, Gm44402, Mir148a, Gm32479, 0610033M10Rik, Gm22914, C530044C16Rik, Nfe2l3, Hnrnpa2b1, Cbx3, Snx10, Gm38811, G930045G22Rik, Gm26677, Gm6559
CAR208	chr7:3331629-3332076	chr7:3331938-3332106	10.1938	0	0	chr7	3331938	3332106	Cacng7 (-933), Prkcg (+28490)		Gm44473, Gm3104, Gm18198, Gm6727, Gm7353, Gm44451, Gm44459, Gm3375, Mir290a, Mir290b, Mir291a, Mir292, Mir292b, Mir291b, Mir293, Mir294, Mir295, Gm20553, Gm5340, Gm44256, Gm44257, Gm44151, Gm23450, 3300002P13Rik, Gm44921, Gm25100, Gm44920, Oscar, Ndufa3, Mir3572, Leng1, Tsen34, Rps9, Gm15930, Gm15925, Speer9-ps1, AU018091, Nlrp12, Myadm, Prkcg, Cacng7, Cacng6, Gm35037, Tarm1, Gm44165, Tfpt, Prpf3…
CAR209	chr1:12747509-12748218	chr1:12747839-12748205	10.1396	0	0	chr1	12747839	12748205	Sulf1 (+55592), Slco5a1 (+243155)		Gm22633, Mir6341, Gm2383, Gm6216, Gm17644, Gm29663, Gm37162, Gm5250, Gm38376, Gm37409, Gm29283, Prdm14, Sulf1, Slco5a1, Ncoa2
CAR210	chrX:104346757-104347275, chrX:104347311-104347642	chrX:104345553-104348579	9.81619	0	0	chrX	104345553	104348579	C77370 (-145949), Abcb7 (+66780)		Gm9164, Gm9166, Gm14892, Gm23378, Gm22266, Gm24993, Mir672, Vcp-rs, Gm22430, Gm14822, Rlim, Nexmif, Gm6238, Uprt, 1700121L16Rik, Abcb7, Zdhhc15
CAR211	chr7:28369251-28377250	chr7:28372398-28372422	9.63666	1e-05	0.000167692	chr7	28372398	28372422	Plekhg2 (-177), Zfp36 (+6845)		Prkcz2, Gm26891, Gm10651, Gm44744, Gm24356, Gm31024, Fbl, Gm45011, Gm18672, Eid2, Selenov, Gm44709, Rps16, AF357399, Gm44710, Med29, Gm6518, 1700028B04Rik, Ifnl2, Ifnl3, Gm19880, Nccrp1, Mir7049, Gm44617, Fbxo27, Mrps12, Sars2, Ccer2, Nfkbib, Rinl, Gm44702, Ech1, Lgals7, Zfp607a, Zfp780b, Zfp850, Fcgbp, 9530053A07Rik, Eid2b, Dll3, Supt5, Plekhg2, Zfp36, Paf1, Lrfn1, Sycn, Acp7, Gm44618, Fbxo17, S…
CAR212	chr2:101589988-101594341	chr2:101592526-101592934	9.62419	1e-05	0.000167692	chr2	101592526	101592934	Rag2 (-31988)		Gm20693, Gm13920, Rag2, Rag1, Traf6, Gm13905, Commd9, Gm13919, B230118H07Rik, Prr5l, Ldlrad3
CAR213	chr2:18050159-18050757, chr2:18037929-18058928, chr2:18043929-18056928	chr2:18048545-18051614	9.37146	1e-05	0.000167692	chr2	18048545	18051614	Mllt10 (-5157), Skida1 (-1029)		Gm13324, Mir6419, Gm13323, H2al2a, Gm13329, A930004D18Rik, Skida1, Mir7655, Gm23638, Gm25147, Gm13351, Gm13350, Gm13349, Gm13330, 1810059C17Rik, Nebl, Mllt10, Dnajc1
CAR214	chr7:3694180-3696179	chr7:3695407-3695454	9.23004	1e-05	0.000167692	chr7	3695407	3695454	Rps9 (-8621), Mboat7 (-1908)		Mir290a, Mir290b, Mir291a, Mir292, Mir292b, Mir291b, Mir293, Mir294, Mir295, Gm20553, Gm5340, Gm44256, Gm44257, Gm44151, Gm23450, 3300002P13Rik, Gm44921, Gm25100, Gm44920, Oscar, Ndufa3, Mir3572, Leng1, Tsen34, Rps9, Gm15930, Gm15925, Pira2, Gm14548, Lilra6, Gm44580, Gm3189, Gm7363, Gm15928, Gm23741, Leng9, Gm5319, Gm44807, Nlrp12, Myadm, Prkcg, Cacng7, Cacng6, Gm35037, Tarm1, Gm44165, Tfpt, Prpf…
CAR215	chr9:29578272-29578616	chr9:29578426-29578598	9.22809	1e-05	0.000167692	chr9	29578426	29578598	Ntm (+384617)		Gm15521, Gm19640, Ntm
CAR216	chr8:33191774-33191954	chr8:33191361-33192272	8.95913	1e-05	0.000167692	chr8	33191361	33192272	Wrn (+193710)		Gm6877, 5930422O12Rik, Hmgb1-rs17, Gm24727, Purg, Ppp2cb, Ubxn8, Gm3985, Gm45587, Wrn, Gsr, Nrg1, Tex15
CAR217	chr5:24604652-24605172	chr5:24604968-24605002	8.76127	1e-05	0.000167692	chr5	24604968	24605002	Nub1 (-80830), Smarcd3 (-2973)		Gm3724, Gm43389, Gm5575, Gm43828, Gm43827, Gm9836, Gm15589, Atg9b, Asic3, Cdk5, Gm22333, Tmub1, 2310074N15Rik, Gm10472, Asb10, 4931409K22Rik, Gm10221, Mir671, 1700022A21Rik, Gm26648, Gm25363, Prkag2os2, 1500035N22Rik, 2900005J15Rik, Nupl2, Kcnh2, Abcb8, Slc4a2, Fastk, Agap3, Abcf2, Chpf2, Smarcd3, Nub1, Wdr86, Crygn, Rheb, Nos3, Gm15587, Gbx1, Prkag2, Prkag2os1, Klhl7
CAR218	chr1:128013924-128014234	chr1:128014014-128014027	8.71979	1e-05	0.000167692	chr1	128014014	128014027	Zranb3 (+88441), Rab3gap1 (+145248)		Gm28800, Gm38248, Rpl28-ps1, Gm37625, Gm38026, Gm29383, Gm37588, Gm37868, Gm37407, Mir128-1, Gm23902, Gm29598, Acmsd, 2900009J06Rik, Map3k19, Ubxn4, Mcm6, Dars, Tmem163, Ccnt2, Zranb3, R3hdm1, Lct, Rab3gap1
CAR219	chr3:86551067-86551872	chr3:86551050-86551518	8.7005	2e-05	0.000315942	chr3	86551050	86551518	Mab21l2 (-3001), Dclk2 (+369600)		Gm25188, Rps3a1, Snord73a, Rnu73b, Gm37933, Gm37493, Gm23025, Gm37288, Gm26343, Gm23850, Gm25039, Mab21l2, Gm3788, Gm37025, Gm23376, Cd1d2, Gm8869, Gm37207, Cd1d1, Lrba, Gm37876, Dclk2, Sh3d19
CAR220	chr5:140610722-140610947	chr5:140610780-140610820	8.68285	2e-05	0.000315942	chr5	140610780	140610820	Lfng (+3459), Ttyh3 (+38231)		Gm43195, Gm16120, Gm43338, Mir7038, Gm42805, Gm42808, Gm32158, Grifin, Gm43703, Gm44385, Gm26113, Nudt1, Mrm2, Eif3b, Gm4869, Lfng, Iqce, Brat1, Amz1, Mad1l1, Snx8, Ttyh3, Gna12, Card11, Chst12
CAR221	chr15:100227991-100229990	chr15:100228420-100228439	8.33394	2e-05	0.000315942	chr15	100228420	100228439	Tmprss12 (-52407), Atf1 (+611)		Gm25897, Gm4468, Uqcrh-ps1, Gm23133, 2310068J16Rik, Mettl7a1, Mettl7a2, Gm5475, n-R5s43, Letmd1, Gm20680, Gm27209, Dazap2, Mir6961, Gm17058, Lima1, Gm17057, Fam186a, Gm21917, Atf1, Tmprss12, Mettl7a3, Methig1, Higd1c, 5330439K02Rik, Csrnp2, Pou6f1, C330013E15Rik, Smagp, Cela1, Galnt6, Galnt6os, Cers5, Larp4, Dip2b, Slc11a2, Tfcp2, Bin2
CAR222	chr3:138527875-138528383	chr3:138527978-138528017	8.32204	2e-05	0.000315942	chr3	138527978	138528017	Tspan5 (-214197), Eif4e (+1807)		Gm43691, Gm23467, Gm43724, Gm43725, Mir1956, Gm43726, Gm9415, Gm6057, Gm43723, Gm16060, Gm43162, Gm5105, 1110002E22Rik, Mttp, 4930579F01Rik, 0610031O16Rik, Adh7, Gm16559, Adh6a, Adh6b, Adh6-ps1, Adh4, Adh5, Metap1, 4930425O10Rik, Trmt10a, Adh1, Eif4e, Tspan5, Rap1gds1
CAR223	chr15:100227991-100229990	chr15:100227993-100228087	8.26621	2e-05	0.000315942	chr15	100227993	100228087	Tmprss12 (-52797), Atf1 (+221)		Cox14, Gm25897, Gm4468, Uqcrh-ps1, Gm23133, 2310068J16Rik, Mettl7a1, Mettl7a2, Gm5475, n-R5s43, Letmd1, Gm20680, Gm27209, Dazap2, Mir6961, Gm17058, Lima1, Gm17057, Fam186a, Gm21917, Atf1, Tmprss12, Mettl7a3, Methig1, Higd1c, 5330439K02Rik, Csrnp2, Pou6f1, C330013E15Rik, Smagp, Cela1, Galnt6, Galnt6os, Cers5, Larp4, Dip2b, Slc11a2, Tfcp2, Bin2
CAR224	chr19:24897308-24897544	chr19:24897318-24897381	8.26591	2e-05	0.000315942	chr19	24897318	24897381	Foxd4 (+3959), Gm10053 (+21664)		Fam122a, Gm17800, Gm10053, Foxd4, Mir3084-1, Gm23658, Gm24252, Pip5k1bos, Tmem252, Cbwd1, Pip5k1b, Pgm5, Kank1, Dock8
CAR225	chr17:84421720-84422938	chr17:84422356-84422656	8.16481	3e-05	0.000441892	chr17	84422356	84422656	Zfp36l2 (-234559), Thada (+43690)		Gm23905, Gm37549, Zfp36l2, Gm24492, Gm24722, Gm26066, Dync2li1, Abcg8, Lrpprc, Thada, Plekhh2, Abcg5
CAR226	chr13:74533878-74534224	chr13:74533448-74534460	8.04035	3e-05	0.000441892	chr13	74533448	74534460	Erap1 (-105918), Zfp825 (-51011)		Pdcd6, Gm16125, Lrrc14b, Gm8227, CT009486.1, Mir692-3, CT009718.3, Gm5626, CT009718.4, Gm6296, Hnrnpa1l2-ps, Tppp, Slc9a3, Ahrr, Sdha, Ccdc127, Zfp72, Ftl1-ps1, Zfp825, CT009718.1, CT009718.2, Erap1, Cep72, Exoc3, Gm46430, Cast, E430024I08Rik
CAR227	chr2:173635608-173635900	chr2:173635671-173635685	7.96195	3e-05	0.000441892	chr2	173635671	173635685	Ankrd60 (-57313), Rab22a (-24082)		Pck1, Gm14642, Mir6340, Gm14336, Atp5k-ps2, Zbp1, Pmepa1, 1700021F07Rik, Ankrd60, Ppp4r1l-ps, 1700010B08Rik, Vapb, Vamp7-ps, Stx16, Npepl1, Gm10714, Pmepa1os, Rab22a, Gm14371
CAR228	chr18:79106131-79106535	chr18:79106383-79106414	7.8937	4e-05	0.000569935	chr18	79106383	79106414	Setbp1 (+2992), Gm6133 (+756645)		Gm23895, Gm25824, Setbp1
CAR229	chr7:137310207-137311206, chr7:137310223-137310510	chr7:137310355-137310366	7.75922	4e-05	0.000569935	chr7	137310355	137310366	Ebf3 (+4084), Mgmt (+415750)		Gm9347, Gm45499, Gm10578, Gm45514, Gm17841, Gm45683, Gm45682, Gm45280, Gm45278, 9430038I01Rik, Glrx3, Gm45397, Mgmt, Ebf3
CAR230	chr1:178334335-178337334	chr1:178336628-178336644	7.69661	4e-05	0.000569935	chr1	178336628	178336644	Hnrnpu (+1161), Cox20 (+17506)		Gm25312, Gm8010, Gm8023, 4930527J03Rik, Gm37486, B230369F24Rik, Cox20, Gm27458, Gm24919, Gm24405, Gm34176, Desi2, Hnrnpu, Gm38300, Efcab2, Catspere1, Gm16432, Gm37313, Kif26b
CAR231	chr2:93014573-93014968	chr2:93014906-93015024	7.68286	4e-05	0.000569935	chr2	93014906	93015024	Prdm11 (+30606), Syt13 (+99867)		Gm13815, Mir7221, Mir7222, Gm13792, Gm23380, Mir7001, Gm13814, Chst1, Gm13816, Gm13791, Prdm11, 4631405J19Rik, Gm13802, Gm13807, Gm13817, Syt13, Trp53i11, Cd82, Gm10804, Tspan18
CAR232	chr16:21339776-21341775	chr16:21340017-21340428	7.62845	5e-05	0.000689873	chr16	21340017	21340428	Vps8 (-82895), Ephb3 (+135468)		Gm9697, Teddm3, Mir7680, Gm24898, Ephb3, Gm16863, 2510009E07Rik, Ehhadh, 1300002E11Rik, Vps8
CAR233	chr11:53300032-53301031	chr11:53300053-53300234	7.55075	5e-05	0.000689873	chr11	53300053	53300234	Hspa4 (+313), Fstl4 (+535510)		Gm11189, Gm11188, Gm25930, Mir6920, Leap2, Gdf9, Gm10447, Gm12212, Gm9837, Gm9945, Rpl9-ps3, A430108G06Rik, Il13, Rps2-ps4, Gm22275, Gm12214, Gm12213, Mir7671, Gm11186, Hspa4, Zcchc10, Aff4, Uqcrq, Shroom1, Sept8, Kif3a, Rad50, Il5, Irf1, Gm17334, Gm12216, Fstl4, Il4, Sowaha
CAR234	chr2:58532361-58532489	chr2:58532424-58532450	7.46486	6e-05	0.000797561	chr2	58532424	58532450	Acvr1c (-174542), Acvr1 (+34389)		Gm13534, Gm13546, Gm13545, Gm17409, Gm13559, Gm13560, Gm13557, Galnt5, Ermn, Cytip, Gm13544, Gm11099, Acvr1c, Acvr1, Ccdc148, Upp2, Gm13558
CAR235	chr18:84084557-84084902	chr18:84084591-84085238	7.34865	6e-05	0.000797561	chr18	84084591	84085238	Tshz1 (+1489)		Zadh2, Gm37216, Tshz1, Zfp407
CAR236	chr11:32454058-32457057	chr11:32455820-32455915	7.30637	7e-05	0.000924848	chr11	32455820	32455915	Ubtd2 (+498), Efcab9 (+71711)		4930524B15Rik, Gm12109, Snrnp25, Hba-a1, Hbq1b, Hba-a2, Hbq1a, Efcab9, Gm8192, 4930555O08Rik, Smim23, Gm12110, Gm12112, Nsg2, Gm12108, Il9r, Rhbdf1, Mpg, Hba-x, Stk10, Fbxw11, Gm12111, Nprl3, Sh3pxd2b, Ubtd2
CAR237	chr11:117889321-117889661	chr11:117889193-117889348	7.1121	8e-05	0.0010381	chr11	117889193	117889348	Tha1 (-15812), Socs3 (+79915)		Gm11729, Gm8624, Gm11732, Gm34418, Gm11733, Gm11734, 2900041M22Rik, Gm11724, Syngr2, Tmem235, Tha1, Gm11726, Socs3, Mir6933, Gm11738, Gm24060, Gm11737, Tmc6, Tmc8, Gm11723, 6030468B19Rik, Tk1, Birc5, Gm11725, Pgs1, Usp36, Timp2, Cep295nl, Tnrc6c, Gm20708, Afmid, Dnah17, Cyth1
CAR238	chr10:130470317-130470472	chr10:130469855-130470662	7.08998	8e-05	0.0010381	chr10	130469855	130470662	Vmn2r86 (-14365), Vmn2r87 (+27120)		Gm10310, Gm43977, Olfr820, Olfr821, Olfr1542-ps1, Olfr823, Gm5181, Olfr824, Gm9560, Olfr825, AC124184.1, Olfr826, Vmn2r84, Gm9770, Vmn2r85, Gm18755, Gm35405, Gm23793, Gm26445, Ftl1-ps2, Olfr247, Olfr822, Olfr827, Neurod4, Tespa1, Vmn2r86, Vmn2r87, Gm31793
CAR239	chr8:11554898-11556897	chr8:11555672-11555685	6.96777	9e-05	0.00114737	chr8	11555672	11555685	Cars2 (-4908), Ing1 (-387)		Gm44714, Gm44716, Gm20100, E230013L22Rik, Ing1, Mir7238, Gm45592, Gm7562, Gm7600, Gm6524, Gm27854, Gm45420, Gm18991, Gm15875, Gm45680, B830042I05Rik, Gm15418, Rab20, Naxd, Ankrd10, 4930465I24Rik, 1700128E19Rik, Tex29, Gm39132, B020031H02Rik, Gm44717, Col4a1, Col4a2, Gm15419, 1700016D06Rik, Arhgef7, Cars2
CAR240	chr7:137310207-137311206	chr7:137310702-137310942	6.93658	0.0001	0.00126012	chr7	137310702	137310942	Ebf3 (+3623), Mgmt (+416211)		Gm9347, Gm45499, Gm10578, Gm45514, Gm17841, Gm45683, Gm45682, Gm45280, Gm45278, 9430038I01Rik, Glrx3, Gm45397, Mgmt, Ebf3
CAR241	chr17:46552828-46553152	chr17:46552899-46553056	6.83024	0.00011	0.00137816	chr17	46552899	46553056	Cul9 (-6590), Srf (+3184)		Mad2l1bp, Gtpbp2, Mir693, Gm22474, Polr1c, Lrrc73, Gm26785, Gm23037, Crip3, Gm5093, AC151275.1, Mir6976, Klc4, Mrpl2, Rrp36, Mea1, Pex6, 2310039H08Rik, Gm23657, Gm16494, Gm4945, Mrps18a, Polh, Xpo5, Yipf3, Dlk2, Abcc10, Slc22a7, Ttbk1, Dnph1, Srf, Ptk7, Klhdc3, Ppp2r5d, Gnmt, Cnpy3, Ptcra, Rpl7l1, Bicral, Tbcc, Ubr2, Tjap1, Zfp318, Gm26904, Cul9, Cul7, Prph2, Rsph9
CAR242	chr6:83456375-83457019	chr6:83456612-83456631	6.70427	0.00013	0.00160113	chr6	83456612	83456631	Tet3 (-14947), Dguok (+50347)		Gm43985, Gm43981, Dok1, Mir7040, Htra2, Aup1, Tlx2, Gm37092, Pcgf1, Lbx2, Mir3470a, Ccdc142, Gm42688, Ccdc142os, Mrpl53, Wbp1, Ino80b, Gm44287, Wdr54, 1700003E16Rik, Gm15624, Gm43890, Bola3, Mir6374, 5430434F05Rik, Gm18537, Gm24990, Gm7424, Clec4f, Gm27772, Gm27631, Gm27893, Gm25054, 1700124L16Rik, Ankrd53, Gm7443, Nagk, Gm23014, Gm5312, Gm6342, Gm44750, Gm5138, Gm43919, Loxl3, Dqx1, Mogs, Rtkn, …
CAR243	chr3:159892138-159892556	chr3:159891555-159892328	6.67345	0.00013	0.00160113	chr3	159891555	159892328	Wls (+52205)		Gm43655, Gm43307, Gm23941, Rpe65, Depdc1a, Wls
CAR244	chr6:83456375-83457019	chr6:83456837-83456859	6.63848	0.00013	0.00160113	chr6	83456837	83456859	Tet3 (-15173), Dguok (+50121)		Gm43985, Gm43981, Dok1, Mir7040, Htra2, Aup1, Tlx2, Gm37092, Pcgf1, Lbx2, Mir3470a, Ccdc142, Gm42688, Ccdc142os, Mrpl53, Wbp1, Ino80b, Gm44287, Wdr54, 1700003E16Rik, Gm15624, Gm43890, Bola3, Mir6374, 5430434F05Rik, Gm18537, Gm24990, Gm7424, Clec4f, Gm27772, Gm27631, Gm27893, Gm25054, 1700124L16Rik, Ankrd53, Gm7443, Nagk, Gm23014, Gm5312, Gm6342, Gm44750, Gm5138, Gm43919, Loxl3, Dqx1, Mogs, Rtkn, …
CAR245	chr9:79716947-79717259	chr9:79717217-79717287	6.34391	0.00018	0.00214426	chr9	79717217	79717287	Col12a1 (+1266)		Gm28620, AC160338.3, AC160338.1, Aldoa-ps3, Aldoa-ps4, Gm35262, Gm8125, 4930562D21Rik, 4930429F24Rik, Gm20477, Gm3211, Gm8131, Gm25433, Gm46146, Gm20648, Gm17477, AC160338.2, Gm39377, Gm10635, Cox7a2, Tmem30a, Filip1, Senp6, Myo6, Col12a1
CAR246	chr8:128361762-128361876	chr8:128361332-128362337	6.30409	0.00019	0.00225109	chr8	128361332	128362337	Itgb1 (-323819), Nrp1 (+2762)		Mir21c, Mir1903, Gm9204, Gm26002, Gm45746, Gm26100, Gm3952, Nrp1, Itgb1, Ccdc7a
CAR247	chr2:160066301-160066452	chr2:160066234-160066726	6.28439	0.0002	0.00235676	chr2	160066234	160066726	Gm826 (+261014)		Gm11445, Gm14220, Gm11446, Gm14223, 4933416E03Rik, Gm826, Mafb, 9130015L21Rik
CAR248	chr2:18063929-18065928	chr2:18064572-18065272	6.22595	0.00021	0.00246129	chr2	18064572	18065272	Mllt10 (+9685), Dnajc1 (+327908)		Gm13323, H2al2a, Gm13329, A930004D18Rik, Skida1, Mir7655, Gm23638, Gm25147, Gm13351, Gm13350, Gm13349, Gm13330, 1810059C17Rik, Nebl, Mllt10, Dnajc1
CAR249	chr10:20723817-20724188	chr10:20724062-20724073	6.15356	0.00023	0.00265291	chr10	20724062	20724073	Pde7b (+1010), Mtfr2 (+376249)		Gm30285, Mir6413, 4933406P04Rik, Gm17229, Rps2-ps3, Gm10826, AC153556.1, AC153845.2, Mtfr2, AC153845.1, Gm17230, AC153897.1, Gm20149, Myb, Gm26577, Gm40608, Gm33619, Map7, Bclaf1, Pde7b, Gm33728, Ahi1
CAR250	chr17:31073399-31073661	chr17:31073412-31073431	6.06729	0.00025	0.00283854	chr17	31073412	31073431	Abcg1 (+15724), Tff3 (+56224)		1700097N02Rik, Gm24661, Gm24026, Gm25447, Tff2, Gm38099, 4833413E03Rik, Gm24970, Glo1, Umodl1, Tff3, Gm15318, Tff1, Ubash3a, Rsph1, Wdr4, Ndufv3, Dnah8, Glp1r, Abcg1, Tmprss3, Slc37a1, Pknox1, Btbd9, Pde9a
CAR251	chr11:69919044-69922043, chr11:69920044-69921043	chr11:69920789-69920817	6.05253	0.00025	0.00283854	chr11	69920789	69920817	Eif5a (+583), Gps2 (+6915)		Gm27493, Efnb3, Atp1b2, Sat2, Gm12308, Gm12309, Mir467f, Sox15, Mpdu1, Mir1934, Eif4a1, Gm24029, Gm25835, Gm22988, Tnfsf13os, Tnfsfm13, Tnfsf13, Tnfsf12, Slc35g3, Fgf11, Tmem102, Spem2, Spem1, Tmem256, Plscr3, Tnk1, Kctd11, Mir6924, 2810408A11Rik, Gps2, Eif5a, Ybx2, Gm12310, Cldn7, Gm44349, Ctdnep1, Phf23, Acadvl, Mir324, Asgr1, Asgr2, Gm12311, Mgl2, Slc16a11, Slc16a13, Bcl6b, Mir497b, Mir497, Mi…
CAR252	chr12:10570936-10574935	chr12:10573442-10573901	6.01735	0.00026	0.00293679	chr12	10573442	10573901	Rdh14 (+182892), Pgk1-rs7 (+326624)		AC121286.2, AC157570.1, AC157570.3, Rdh14, AC157570.2, Gm4928, Pgk1-rs7, Gm5182, Nt5c1b, AC161254.1, 7420701I03Rik, AC121286.1, Gm38407
CAR253	chr16:4642231-4642612	chr16:4642561-4642624	5.95342	0.00028	0.00311429	chr16	4642561	4642624	Vasn (+2652), Coro7 (+37184)		Gm37186, Gm5766, Gm6142, Gm15885, Vasn, Gm15859, Gm15835, Ubald1, Gm16861, Nudt16l1, 4930451G09Rik, Smim22, Gm42477, Gm23483, Srl, Tfap4, Glis2, Pam16, Coro7, Dnaja3, Hmox2, Cdip1, Mgrn1, Anks3, Sept12, Rogdi, Glyr1, Ubn1, Adcy9, Nmral1, 4930562C15Rik, Ppl, Crebbp
CAR254	chr7:3694180-3696179	chr7:3695527-3695633	5.89262	0.0003	0.00330303	chr7	3695527	3695633	Rps9 (-8472), Mboat7 (-2057)		Mir290a, Mir290b, Mir291a, Mir292, Mir292b, Mir291b, Mir293, Mir294, Mir295, Gm20553, Gm5340, Gm44256, Gm44257, Gm44151, Gm23450, 3300002P13Rik, Gm44921, Gm25100, Gm44920, Oscar, Ndufa3, Mir3572, Leng1, Tsen34, Rps9, Gm15930, Gm15925, Pira2, Gm14548, Lilra6, Gm44580, Gm3189, Gm7363, Gm15928, Gm23741, Leng9, Gm5319, Gm44807, Nlrp12, Myadm, Prkcg, Cacng7, Cacng6, Gm35037, Tarm1, Gm44165, Tfpt, Prpf…
CAR255	chr18:56708862-56709106	chr18:56708980-56708991	5.89044	0.0003	0.00330303	chr18	56708980	56708991	Lmnb1 (+1173), March3 (+216562)		Gm25476, Mir1258, Aldh7a1, Phax, Tex43, Lmnb1, Gm15345, C330018D20Rik, Gramd3, March3, Megf10
CAR256	chr11:69919044-69922043, chr11:69920044-69921043	chr11:69920855-69921001	5.84251	0.00032	0.00350553	chr11	69920855	69921001	Eif5a (+458), Gps2 (+7040)		Gm27493, Efnb3, Atp1b2, Sat2, Gm12308, Gm12309, Mir467f, Sox15, Mpdu1, Mir1934, Eif4a1, Gm24029, Gm25835, Gm22988, Tnfsf13os, Tnfsfm13, Tnfsf13, Tnfsf12, Slc35g3, Fgf11, Tmem102, Spem2, Spem1, Tmem256, Plscr3, Tnk1, Kctd11, Mir6924, 2810408A11Rik, Gps2, Eif5a, Ybx2, Gm12310, Cldn7, Gm44349, Ctdnep1, Phf23, Acadvl, Mir324, Asgr1, Asgr2, Gm12311, Mgl2, Slc16a11, Slc16a13, Bcl6b, Mir497b, Mir497, Mi…
CAR257	chr5:52114145-52114676	chr5:52114520-52114564	5.81338	0.00033	0.003597	chr5	52114520	52114564	Ppargc1a (-560621), Dhx15 (+75977)		Gm42616, Gm42617, Gm43175, Gm43174, Mir6417, Gm43176, Gm43178, Gm43180, Gm43179, Gm25601, Sod3, Gm3519, Gm43685, Gm5866, Gm43606, Gm43177, 9230114K14Rik, C130083M11Rik, Gm43686, 8030423F21Rik, Dhx15, Lgi2, Ccdc149
CAR258	chr2:93014573-93014968	chr2:93014567-93014767	5.71806	0.00036	0.00388515	chr2	93014567	93014767	Prdm11 (+30904), Syt13 (+99569)		Gm13815, Mir7221, Mir7222, Gm13792, Gm23380, Mir7001, Gm13814, Chst1, Gm13816, Gm13791, Prdm11, 4631405J19Rik, Gm13802, Gm13807, Gm13817, Syt13, Trp53i11, Cd82, Gm10804, Tspan18
CAR259	chr1:128013924-128014234	chr1:128013859-128013969	5.56418	0.00043	0.00446381	chr1	128013859	128013969	Zranb3 (+88548), Rab3gap1 (+145141)		Gm28800, Gm38248, Rpl28-ps1, Gm37625, Gm38026, Gm29383, Gm37588, Gm37868, Gm37407, Mir128-1, Gm23902, Gm29598, Acmsd, 2900009J06Rik, Map3k19, Ubxn4, Mcm6, Dars, Tmem163, Ccnt2, Zranb3, R3hdm1, Lct, Rab3gap1
CAR260	chr2:84184712-84184906	chr2:84184749-84185223	5.56204	0.00043	0.00446381	chr2	84184749	84185223	Gm13691 (+194433), Calcrl (+240425)		Gm13686, Dnmt3l-ps1, Gm13698, Gm13693, Gm13696, Gm13694, Gm13697, Gm13691, Gm13692, Gm13702, Gm25972, Gm13711, Btbd18, Selenoh, Med19, Fam171b, Zswim2, Gm13695, Tfpi, Gm13710, Ctnnd1, Itgav, Gm13684, Calcrl, Gm28635, Tmx2
CAR261	chr8:11554898-11556897	chr8:11555763-11555784	5.55235	0.00043	0.00446381	chr8	11555763	11555784	Cars2 (-5003), Ing1 (-292)		Gm44714, Gm44716, Gm20100, E230013L22Rik, Ing1, Mir7238, Gm45592, Gm7562, Gm7600, Gm6524, Gm27854, Gm45420, Gm18991, Gm15875, Gm45680, B830042I05Rik, Gm15418, Rab20, Naxd, Ankrd10, 4930465I24Rik, 1700128E19Rik, Tex29, Gm39132, B020031H02Rik, Gm44717, Col4a1, Col4a2, Gm15419, 1700016D06Rik, Arhgef7, Cars2
CAR262	chr4:32257752-32258674	chr4:32258431-32258545	5.53465	0.00044	0.00450329	chr4	32258431	32258545	D130062J21Rik (+14755), Gja10 (+344272)		Gm11926, Gm26254, Gm11927, Gm11928, Gm11929, Gm24371, Gja10, Gm11933, Gm11936, Bach2it1, Bach2os, Map3k7, Casp8ap2, Mdn1, Bach2
CAR263	chr7:28369251-28372250, chr7:28369251-28377250	chr7:28371515-28371639	5.49588	0.00046	0.00468598	chr7	28371515	28371639	Plekhg2 (+656), Rps16 (+20925)		Prkcz2, Gm26891, Gm10651, Gm44744, Gm24356, Gm31024, Fbl, Gm45011, Gm18672, Eid2, Selenov, Gm44709, Rps16, AF357399, Gm44710, Med29, Gm6518, 1700028B04Rik, Ifnl2, Ifnl3, Gm19880, Nccrp1, Mir7049, Gm44617, Fbxo27, Mrps12, Sars2, Ccer2, Nfkbib, Rinl, Gm44702, Ech1, Lgals7, Zfp607a, Zfp780b, Zfp850, Fcgbp, 9530053A07Rik, Eid2b, Dll3, Supt5, Plekhg2, Zfp36, Paf1, Lrfn1, Sycn, Acp7, Gm44618, Fbxo17, S…
CAR264	chr2:18037929-18058928	chr2:18058794-18058878	5.4429	0.00048	0.00486698	chr2	18058794	18058878	Mllt10 (+3599), Dnajc1 (+333994)		Gm13324, Mir6419, Gm13323, H2al2a, Gm13329, A930004D18Rik, Skida1, Mir7655, Gm23638, Gm25147, Gm13351, Gm13350, Gm13349, Gm13330, 1810059C17Rik, Nebl, Mllt10, Dnajc1
CAR265	chr13:91462224-91462664	chr13:91462263-91462285	5.40471	0.0005	0.0050463	chr13	91462263	91462285	Acot12 (-279238), Ssbp2 (+1224)		Gm17450, AC160980.2, AC160980.1, Gm29540, Gm22778, Gm24597, Gm27656, 1700119I11Rik, A830009L08Rik, 4833422C13Rik, Zcchc9, Ckmt2, Atg10, Ssbp2, Acot12, Rasgrf2
CAR266	chr8:126602629-126602998	chr8:126602944-126602969	5.31716	0.00056	0.0056	chr8	126602944	126602969	Irf2bp2 (-9521), Tomm20 (+342964)		Coa6, Gm6091, Irf2bp2, Gm45805, Gm26397, Gm38574, Gm5358, Gm22730, Tarbp1, Gm26759, A630001O12Rik, Tomm20, Rbm34, Slc35f3, Pard3, Gm31718
CAR267	chr12:80130661-80131145	chr12:80130763-80131082	5.31193	0.00056	0.0056	chr12	80130763	80131082	Zfp36l1 (-17910), Actn1 (+129448)		Gm5654, Gm8275, AC108401.1, Zfp36l1, Gm26669, 1300014J16Rik, 2310015A10Rik, AC108401.2, CT030161.3, CT030161.2, Mir1843a, Scarna3b, CT030161.1, Gm30025, Gm46364, Gm23817, AC134537.1, 9430078K24Rik, Gm36660, 2310002D06Rik, Gm26777, 4933406B15Rik, Actn1, Dcaf5, Exd2, Galnt16, Rad51b
CAR268	chr3:41408455-41408935	chr3:41408916-41409499	5.28028	0.00058	0.00572127	chr3	41408916	41409499	Pgrmc2 (-326162), Phf17 (-154175)		Gm42436, Gm42437, Gm40038, Gm25487, Gm40040, Gm6069, 2400006E01Rik, Gm31266, Gm37268, Gm22043, Pgrmc2, 1700052H01Rik, Platr4, Jade1, Gm38047, D3Ertd751e, Larp1b, Gm16508, Sclt1, Abhd18
CAR269	chr18:90323049-90323206	chr18:90321798-90323136	5.25196	0.0006	0.00586547	chr18	90321798	90323136	Dok6 (-552939), Tmx3 (-187687)		Gm27037, Gm23859, Eif3s6-ps2, Gm25418, Gm20039, Tmx3, Gm45871
CAR270	chr2:75956900-75963899, chr2:75957787-75963786	chr2:75958285-75958527	5.24278	0.0006	0.00586547	chr2	75958285	75958527	Ttc30b (-19944), Ttc30a2 (+19794)		Gm13655, Gm24574, Gm24996, E030042O20Rik, Gm13656, Gm13657, Gm13670, Ttc30b, Ttc30a2, Ttc30a1, Gm44337, Cyct, Gm13660, Hnrnpa3, Nfe2l2, Gm13669, Rbm45, Agps, Pde11a, Osbpl6
CAR271	chr18:3510292-3510582	chr18:3510393-3510523	5.13515	0.00068	0.00647336	chr18	3510393	3510523	Lyzl1 (-655374), Bambi (+2501)		Vmn1r-ps151, Vmn1r-ps152, Vmn1r238, Bambi, Gm23643, Gm24632, Gm6225, G430049J08Rik, Crem, Cul2
CAR272	chr13:18030861-18031254	chr13:18030741-18031597	5.08309	0.00072	0.00682435	chr13	18030741	18031597	Yae1d1 (-37818), Vdac3-ps1 (+460)		Mplkip, AC154219.1, AC154828.2, Mir466i, AC154828.1, Gm24018, Gm18859, Gm18362, CT009754.2, Gm32699, Gm5628, A930027P06Rik, CT009754.4, Vdac3-ps1, AC154207.1, Cdk13, Rala, CT009754.1, Yae1d1, CT009754.3, Gm6575, Sugct, 4930448F12Rik, Pou6f2
CAR273	chr18:35772023-35773022	chr18:35772073-35772087	4.89496	0.00088	0.0081634	chr18	35772073	35772087	Cxxc5 (-57738), Ube2d2a (+521)		Snhg4, Mir1949, Mir1949, Snora74a, AC121821.1, Gm36989, Mzb1, Spata24, Tmem173, Gm16490, Gm29417, Gm23882, Gm5239, Gm28285, Matr3, Paip2, Slc23a1, Dnajc18, 1700066B19Rik, Ecscr, Cxxc5, Psd2, Sil1, Ube2d2a, Nrg2, Prob1
CAR274	chr6:127152195-127153387	chr6:127152499-127152723	4.87254	0.0009	0.00827848	chr6	127152499	127152723	Gm4968 (-81145), Ccnd2 (-1563)		1700018A23Rik, Gm17808, Gm43125, Gm43124, Gm18995, Tpi-rs11, Gm4968, Gm7308, Gm42458, Gm43631, Gm34091, Gm43633, Kcna6, Gm26673, Ndufa9, Akap3, Rad51ap1, D6Wsu163e, Fgf6, Fgf23, Tigar, Platr31, Gm43126, 9330179D12Rik, Gm43635, Gm38404, Gm43636, Parp11, Gm43634, Ccnd2, Cracr2a, Dyrk4
CAR275	chr15:96696855-96699854, chr15:96697855-96700854	chr15:96699726-96699737	4.82297	0.00095	0.00870168	chr15	96699726	96699737	Slc38a2 (-34), Gm8888 (+67409)		Gm25397, Gm22045, Gm38144, Gm8888, 4833422M21Rik, Scaf11, Slc38a2, Slc38a4, 2610037D02Rik, Arid2, Slc38a1
CAR276	chr18:44557979-44558267	chr18:44557986-44558108	4.80691	0.00097	0.00881083	chr18	44557986	44558108	Dcp2 (+177547), Mcc (+254135)		Gm37797, Gm10267, Spink11, Npy6r, Gm43425, Spink6, Spink12, Gm10542, Myot, Dcp2, A930012L18Rik, Ythdc2, Spinkl, Mcc
CAR277	chr5:137349150-137349486	chr5:137349227-137349297	4.77322	0.001	0.00904564	chr5	137349227	137349297	Slc12a9 (-15665), Ephb4 (-910)		Gm20485, Gm43649, Ift22, Plod3, Mir702, Gm7284, Vgf, Trim56, Muc3, Gm3054, Gm20768, Muc3a, Ache, Mir8116, Ufsp1, Mir7036, Gm43013, Gm43012, Rpl36-ps9, Pop7, 9130604C24Rik, Gnb2, Mir6418, Gm17112, Mospd3, Gm7285, Gm36266, Gm16089, Lrch4, Irs3, Gm15498, Gm15753, Ppp1r35, Mepce, 4933404O12Rik, Fis1, Znhit1, Gm26989, Ap1s1, Serpine1, Gm40348, Gm42456, Srrt, Trip6, Slc12a9, Zan, Gm8066, Gigyf1, Actl6b…
CAR278	chr3:52007485-52007947	chr3:52007558-52008005	4.60138	0.00121	0.0107665	chr3	52007558	52008005	Maml3 (+97109), Gm10729 (+314011)		Gm38200, Gm38334, 5430433H01Rik, Gm38247, Gm37261, Gm10729, Gm37342, Gm37229, n-R5s196, 3110080O07Rik, Gm38000, Gm37675, Gm38252, Gm10728, Gm38055, Gm37526, C130089K02Rik, 5430420F09Rik, Gm30074, Gm38132, Olfr1398-ps1, Gm20402, Gm38034, Gm38098, Setd7, 5031434O11Rik, Mgst2, Gm20089, Gm37465, Gm37170, Maml3, Gm37202, Foxo1
CAR279	chr2:169609089-169612595	chr2:169612128-169612146	4.50307	0.00135	0.0118669	chr2	169612128	169612146	Gm11011 (-24392), Tshz2 (-21539)		9430093N23Rik, 4930529I22Rik, Gm11011, Gm34294, AY702102, Gm14250, Gm14249, A630075F10Rik, Zfp217, Tshz2, Gm26883
CAR280	chr7:44589008-44589546	chr7:44589246-44589290	4.47065	0.00139	0.0121695	chr7	44589246	44589290	Kcnc3 (-1396), Napsa (+16836)		Klk1b15-ps, Gm45125, Gm45127, Klk1b22, Gm45126, Gm45122, Klk1b23-ps, Gm45136, Klk1b24, Gm44779, Klk1b3, Klk1b4, Gm45134, Gm10109, Klk1, 1700028J19Rik, Gm25386, 2410002F23Rik, Gm26247, Snord88c, Snord88a, Gm23991, Gm15517, Gm18905, Gm18307, Gm7238, Clec11a, Gm44757, Gm44780, Gm45124, Josd2, Mir7052, 5430431A17Rik, Emc10, Gm44646, Mir7053, Gm44833, Nr1h2, Gm44832, Gm18256, 2310016G11Rik, Gm29791, A…
CAR281	chr7:134661292-134661390	chr7:134660557-134662155	4.44095	0.00144	0.0125568	chr7	134660557	134662155	D7Ertd443e (-296472), Dock1 (-9331)		A130023I24Rik, Gm9333, Gm45532, Gm45597, Gm24581, Fam196a, D7Ertd443e, Gm4593, Dock1, Adam12
CAR282	chr4:54950762-54951761	chr4:54950843-54950880	4.35609	0.00158	0.0136142	chr4	54950843	54950880	Rad23b (-399181), Zfp462 (+2886)		Gm25687, Tpt1-ps2, Gm29067, Gm12480, Gm12477, Gm24628, Gm12515, Gm12509, Gm12508, Gm12512, Gm25419, Gm12516, Gm12513, Gm12479, Rad23b, Gm12505, Gm12510, Gm12478, Zfp462, Gm12514
CAR283	chr11:90129975-90130416	chr11:90130024-90130354	4.35406	0.00158	0.0136142	chr11	90130024	90130354	Mmd (-119287), Tmem100 (+99841)		Tmem100, Gm11494, n-R5s72, Gm11511, Gm11512, Pctp, Gm45716, Gm45883, Mmd, Hlf, Ankfn1, Stxbp4
CAR284	chr2:75420787-75424786, chr2:75420900-75423899, chr2:75422202-75424576, chr2:75424086-75424207	chr2:75422820-75425991	4.32359	0.00164	0.0140756	chr2	75422820	75425991	Hnrnpa3 (-234855), Mtx2 (+598603)		n-R5s198, Rps6-ps4, Gm13653, Gm37243, Gm13658, Gm13655, Gm24574, Gm24996, E030042O20Rik, Gm13656, Gm13657, Gm13670, Gm13652, A330043C09Rik, Gm13660, Hnrnpa3, Nfe2l2, Gm13669, 2600014E21Rik, Agps
CAR285	chr8:11554898-11556897	chr8:11555898-11555916	4.16685	0.00195	0.0166055	chr8	11555898	11555916	Cars2 (-5136), Ing1 (-159)		Gm44714, Gm44716, Gm20100, E230013L22Rik, Ing1, Mir7238, Gm45592, Gm7562, Gm7600, Gm6524, Gm27854, Gm45420, Gm18991, Gm15875, Gm45680, B830042I05Rik, Gm15418, Rab20, Naxd, Ankrd10, 4930465I24Rik, 1700128E19Rik, Tex29, Gm39132, B020031H02Rik, Gm44717, Col4a1, Col4a2, Gm15419, 1700016D06Rik, Arhgef7, Cars2
CAR286	chr9:15319058-15319546	chr9:15319455-15319722	3.96383	0.00243	0.0201422	chr9	15319455	15319722	4931406C07Rik (-13141), 5830418K08Rik (+38199)		Gm16379, Gm16302, Gm18789, Gm22658, Taf1d, Gm25500, Mir7650, Gm24455, Gm24299, AC154296.1, Gm25791, Gm22620, Gm24357, Gm23455, Gm22579, AC154296.2, AC154296.3, Scarna9, Gm24339, Gm16568, Gm2517, AC155259.1, Gm7642, Gm5119, Gpr83, Izumo1r, AC154295.1, Panx1, Vstm5, Med17, 4931406C07Rik, Gm34973, Smco4, 4930540M03Rik, Mre11a, Hephl1, Cep295, Deup1, Slc36a4
CAR287	chr11:69089044-69090043	chr11:69089973-69090065	3.92378	0.00254	0.0208951	chr11	69089973	69090065	Per1 (-8929), Vamp2 (+1529)		Ccdc42, Rpl26, Gm22608, Odf4, Slc25a35, Rangrf, Mir3062, Gm25819, Aurkb, Borcs6, Tmem107, Snord118, Gm12306, Gm25371, 9130213A22Rik, Hes7, Alox12b, Gm23194, Cntrobos, Trappc1, Kcnab3, Kcnab3os, Chd3os, Gm22442, Cyb5d1, Naa38, Tmem88, Gm27493, Efnb3, Ndel1, Rnf222, Pfas, Ctc1, 9330160F10Rik, Vamp2, Per1, Aloxe3, Alox8, Gucy2e, Cntrob, Chd3, Kdm6b, Kdm6bos, Dnah2os, Wrap53, Trp53, Myh10, Arhgef15, …
CAR288	chr13:71624847-71625104	chr13:71624620-71625017	3.88469	0.00266	0.0218	chr13	71624620	71625017	Irx1 (+338904), 8030423J24Rik (+741871)		AC138401.2, AC138401.1, 1700112M02Rik, Gm40999, Irx1
CAR289	chr11:84531531-84531723	chr11:84531412-84531544	3.8461	0.00277	0.0224483	chr11	84531412	84531544	Lhx1 (-5463), Mrm1 (+288037)		Gm37391, Lhx1os, 1700109G15Rik, Mrm1, Dhrs11, 4930502E09Rik, Pigw, Gm23564, Znhit3, Car4, Dusp14, Tada2a, Gm11437, Aatf, Lhx1, Gm11431, Ggnbp2, Myo19, Synrg, Acaca, Usp32
CAR290	chr8:11554898-11556897	chr8:11556762-11556780	3.80194	0.00291	0.0233172	chr8	11556762	11556780	Ing1 (+705), Ankrd10 (+78983)		Gm44714, Gm44716, Gm20100, E230013L22Rik, Ing1, Mir7238, Gm45592, Gm7562, Gm7600, Gm6524, Gm27854, Gm45420, Gm18991, Gm15875, Gm45680, B830042I05Rik, Gm15418, Rab20, Naxd, Ankrd10, 4930465I24Rik, 1700128E19Rik, Tex29, Gm39132, B020031H02Rik, Gm44717, Col4a1, Col4a2, Gm15419, 1700016D06Rik, Arhgef7, Cars2
CAR291	chr11:117889321-117889661	chr11:117889373-117889384	3.75511	0.00307	0.0243367	chr11	117889373	117889384	Tha1 (-15920), Socs3 (+79807)		Gm11729, Gm8624, Gm11732, Gm34418, Gm11733, Gm11734, 2900041M22Rik, Gm11724, Syngr2, Tmem235, Tha1, Gm11726, Socs3, Mir6933, Gm11738, Gm24060, Gm11737, Tmc6, Tmc8, Gm11723, 6030468B19Rik, Tk1, Birc5, Gm11725, Pgs1, Usp36, Timp2, Cep295nl, Tnrc6c, Gm20708, Afmid, Dnah17, Cyth1
CAR292	chr2:18063929-18065928	chr2:18064356-18064380	3.73622	0.00313	0.0247225	chr2	18064356	18064380	Mllt10 (+9131), Dnajc1 (+328462)		Gm13323, H2al2a, Gm13329, A930004D18Rik, Skida1, Mir7655, Gm23638, Gm25147, Gm13351, Gm13350, Gm13349, Gm13330, 1810059C17Rik, Nebl, Mllt10, Dnajc1
CAR293	chr6:50777173-50777464	chr6:50777247-50777565	3.68619	0.00331	0.0259561	chr6	50777247	50777565	Npvf (-122967), G930045G22Rik (+100673)		Gm26289, Cycs, Mir6371, Gm44054, Gm8035, Gm8038, Gm8039, Gm18765, Npvf, Gm3017, Gm44109, Gm31579, Gm44402, Mir148a, Gm4782, C530044C16Rik, 5430402O13Rik, 4921507P07Rik, G930045G22Rik, Osbpl3
CAR294	chr7:28369251-28372250, chr7:28369251-28377250	chr7:28371786-28371808	3.67976	0.00334	0.0260043	chr7	28371786	28371808	Plekhg2 (+436), Rps16 (+21145)		Prkcz2, Gm26891, Gm10651, Gm44744, Gm24356, Gm31024, Fbl, Gm45011, Gm18672, Eid2, Selenov, Gm44709, Rps16, AF357399, Gm44710, Med29, Gm6518, 1700028B04Rik, Ifnl2, Ifnl3, Gm19880, Nccrp1, Mir7049, Gm44617, Fbxo27, Mrps12, Sars2, Ccer2, Nfkbib, Rinl, Gm44702, Ech1, Lgals7, Zfp607a, Zfp780b, Zfp850, Fcgbp, 9530053A07Rik, Eid2b, Dll3, Supt5, Plekhg2, Zfp36, Paf1, Lrfn1, Sycn, Acp7, Gm44618, Fbxo17, S…
CAR295	chr1:178334335-178337334	chr1:178336877-178336898	3.67775	0.00334	0.0260043	chr1	178336877	178336898	Hnrnpu (+909), Cox20 (+17758)		Gm25312, Gm8010, Gm8023, 4930527J03Rik, Gm37486, B230369F24Rik, Cox20, Gm27458, Gm24919, Gm24405, Gm34176, Desi2, Hnrnpu, Gm38300, Efcab2, Catspere1, Gm16432, Gm37313, Kif26b
CAR296	chr5:136453936-136454122	chr5:136453896-136453985	3.64658	0.00346	0.0267475	chr5	136453896	136453985	Sh2b2 (-209038), Cux1 (+113546)		Upk3b, Upk3bl, Gm22214, Gm15701, Mir7035, Gm43604, Alkbh4, Gm5050, Mir721, Gm38082, Myl10, Gm20485, Gm43649, Ift22, Ssc4d, Zp3, Dtx2, Rasa4, Polr2j, Lrwd1, Orai2, Sh2b2, A430110C17Rik, 4933404O12Rik, Fis1, Prkrip1, Col26a1, Cux1, Gm16599
CAR297	chr4:147275382-147275778	chr4:147275578-147275635	3.62954	0.00353	0.0271922	chr4	147275578	147275635	Gm13151 (-30067), Gm13139 (+143569)		Gm20760, Gm13140, Gm13149, Gm13153, 4933438K21Rik, Gm13160, Gm13142, Gm13162, Vmn2r-ps18, Gm13146, Gm13163, Gm13158, Gm13135, Gm13144, Gm8178, Gm13161, Vmn2r-ps19, Gm15951, Gm13141, Gm16503, Gm13155, Gm13137, Gm13136, Gm13148, Gm21411, Zfp989, Rex2, Zfp991, Gm13147, Zfp978, Zfp982, Vmn2r-ps20, Zfp985, Zfp979, Gm16211, Zfp534, Zfp984, C230088H06Rik, Gm26624, Zfp988, Gm26573
CAR298	chrY:2533667-2533920	chrY:2533473-2534177	3.54315	0.00388	0.0297479	chrY	2533473	2534177	Zfy2 (-363416), Gm6026 (-65274)		Gm28975, Gm28974, Rhoay-ps1, Gm29552, Gm29550, Gm29551, Gm8480, Gm29553, Gm22119, Gm28630, Gm28629, H2al2c, Sry, H2al2b, Gm28628, Gm6137, Gm8498, Gm8502, Gm8506, Gm10352, Gm8510, Gm18797, Zfy2, Uba1y-ps2, Gm18796, Uba1y-ps1, Gm18798, Gm4064, Rbmy, Gm10256, Gm29289
CAR299	chr15:96696855-96699854, chr15:96697855-96700854	chr15:96697845-96698270	3.54099	0.00389	0.0297479	chr15	96697845	96698270	Slc38a1 (-56096), Slc38a2 (+1640)		Gm25397, Gm22045, Gm38144, Gm8888, 4833422M21Rik, Scaf11, Slc38a2, Slc38a4, 2610037D02Rik, Arid2, Slc38a1
CAR300	chr7:63543996-63544170	chr7:63542577-63545873	3.53231	0.00393	0.0297479	chr7	63542577	63545873	E030018B13Rik (-372632), Otud7a (+99474)		Gm44741, Gm5898, Gm22228, Gm3307, Gm44718, Gm7482, Gm44720, E030018B13Rik, Gm44627, Gm45054, Klf13, Gm27252, Gm32633, Chrna7, 4930554H23Rik, Otud7a, Gm45052
CAR301	chr18:81918539-81919054	chr18:81918701-81918754	3.48895	0.00413	0.0311214	chr18	81918701	81918754	Sall3 (-932150), Galr1 (+488049)		Gm26012, Mir5127, Gm17383, Gm25060, Galr1
CAR302	chr18:68709184-68712183, chr18:68709746-68712745	chr18:68710999-68711041	3.41422	0.00449	0.0335212	chr18	68710999	68711041	Mc2r (-281769), 4930546C10Rik (+239121)		Mir7219, Mir6356, 4930546C10Rik, Mir145b, Gm23536, Gm31294, Rnmt, Mc5r, Fam210a, Mc2r, Ldlrad4
CAR303	chr16:17833772-17834100	chr16:17833885-17833939	3.37535	0.00469	0.0347919	chr16	17833885	17833939	Car15 (+4452), Scarf2 (+36630)		Gm24927, Gm22770, Slc7a4, Ccdc74a, Rpl26-ps4, Scarf2, Car15, Tssk1, Tssk2, Gsc2, AA914427, Slc25a1, Vpreb2, Gm15954, Mir6366, Zdhhc8, Ranbp1, Gm25777, Mir1306, Gm24572, Mir185, Serpind1, Snap29, Crkl, Aifm3, Lztr1, Thap7, Lrrc74b, Smpd4, Klhl22, Gm20518, Dgcr2, Dgcr14, Dgcr6, Rtn4r, Trmt2a, Dgcr8, Tango2, Pi4ka, P2rx6, Med15, Prodh, Ccdc188
CAR304	chr10:70097998-70098349	chr10:70097966-70098086	3.36936	0.00472	0.0347919	chr10	70097966	70098086	2310015B20Rik (-106658), Ccdc6 (+905)		Gm7097, Gm20108, AC079681.1, Gm22320, Gm29783, Mrln, Gm9877, Ank3, Ccdc6, Fam13c, Phyhipl, Slc16a9
CAR305	chr4:25541584-25542001	chr4:25540978-25542505	3.3598	0.00477	0.0348946	chr4	25540978	25542505	Ufl1 (-259921), Fut9 (+258404)		Prdx6-ps2, Gm11897, Gm11894, Gm25975, Gm11896, Gm11893, Gm24977, Gm24042, Gm11898, Gm26067, Gm11895, Gm24965, Fhl5, Ufl1, Fut9, Gm11906
CAR306	chr2:18063929-18065928	chr2:18064511-18064536	3.34865	0.00483	0.0352154	chr2	18064511	18064536	Mllt10 (+9287), Dnajc1 (+328306)		Gm13323, H2al2a, Gm13329, A930004D18Rik, Skida1, Mir7655, Gm23638, Gm25147, Gm13351, Gm13350, Gm13349, Gm13330, 1810059C17Rik, Nebl, Mllt10, Dnajc1
CAR307	chr1:155681152-155681339	chr1:155681095-155681829	3.25556	0.00536	0.0386914	chr1	155681095	155681829	Lhx4 (+60658), Acbd6 (+123333)		Gm37622, Gm22569, Gm5532, Gm37089, Gm37539, Gm38038, Gm36934, Gm37383, Gm23744, Gm9694, 9430034N14Rik, BC034090, Qsox1, Cep350, Tor1aip1, Tor1aip2, Xpr1, Acbd6, Lhx4, Gm37571, Fam163a, Stx6
CAR308	chr11:53300032-53301031	chr11:53300357-53300385	3.19724	0.00572	0.0410184	chr11	53300357	53300385	Hspa4 (+86), Fstl4 (+535737)		Gm11189, Gm11188, Gm25930, Mir6920, Leap2, Gdf9, Gm10447, Gm12212, Gm9837, Gm9945, Rpl9-ps3, A430108G06Rik, Il13, Rps2-ps4, Gm22275, Gm12214, Gm12213, Mir7671, Gm11186, Hspa4, Zcchc10, Aff4, Uqcrq, Shroom1, Sept8, Kif3a, Rad50, Il5, Irf1, Gm17334, Gm12216, Fstl4, Il4, Sowaha
CAR309	chr12:36155773-36157772	chr12:36156662-36156709	3.11438	0.00628	0.0445909	chr12	36156662	36156709	Bzw2 (+139), Gm5434 (+66307)		CU024890.1, Gm46317, Gm7002, Gm9472, Gm5434, Gm18115, AC132336.1, Gm19046, Sostdc1, Gm34215, Gm25438, D630036H23Rik, Gm7252, 9130015A21Rik, Agr3, Agr2, Tspan13, Bzw2, Lrrc72, Gm40392, Ankmy2, Ispd, Gm34047
CAR310	chr2:101589988-101594341	chr2:101592370-101592393	3.09287	0.00644	0.0452122	chr2	101592370	101592393	Rag2 (-32336)		Gm20693, Gm13920, Rag2, Rag1, Traf6, Gm13905, Commd9, Gm13919, B230118H07Rik, Prr5l, Ldlrad3
CAR311	chr11:55414357-55414577	chr11:55414429-55414441	3.09108	0.00645	0.0452122	chr11	55414429	55414441	Fat2 (-77871), Sparc (+5645)		Gm12230, Gm12231, Mup-ps22, Slc36a3os, Gm12235, Gm22884, Gm12238, Mir7652, Gm12237, Anxa6, Gm2a, Slc36a3, Slc36a1os, Slc36a1, Sparc, Atox1, G3bp1, Gm12236, Tnip1, Ccdc69, Slc36a2, Fat2, Gm12239, Glra1
CAR312	chr2:9879534-9879759	chr2:9879720-9879731	3.05887	0.00669	0.0467442	chr2	9879720	9879731	4930412O13Rik (-1526), Gata3 (-1126)		Gm13220, Gm13218, Gm37866, Gm13256, 4930412O13Rik, 9230102O04Rik, C630004M23Rik, Gm23608, Gata3, Gm13262, Atp5c1, Itih2, Taf3, Kin, Itih5, Gm13261, Gm13219, Sfmbt2
CAR313	chr2:34249711-34250100	chr2:34250059-34250070	3.05498	0.00672	0.0468038	chr2	34250059	34250070	Mvb12b (-362119), Pbx3 (+122185)		Nron, Nron, Gm13403, Gm13404, Gm38389, Gm13407, Gm13406, Gm13408, Gm13414, C79798, Mvb12b, C230014O12Rik, Pbx3, Gapvd1, Mapkap1
CAR314	chr6:51075993-51078992	chr6:51076774-51076798	3.01419	0.00704	0.0488764	chr6	51076774	51076798	Nfe2l3 (-355884), G930045G22Rik (-198707)		Gm44054, Gm8035, Gm8038, Gm8039, Gm18765, Npvf, Gm3017, Gm44109, Gm31579, Gm44402, Mir148a, Gm32479, 0610033M10Rik, Gm4782, C530044C16Rik, Nfe2l3, Hnrnpa2b1, Cbx3, Snx10, 5430402O13Rik, 4921507P07Rik, G930045G22Rik, Gm26677, Gm6559
