# Supplementary material for: Conserved and species-specific chromatin remodeling and regulatory dynamics during mouse and chicken limb bud development
Source: Nat Commun. 2021 Sep 28;12:5685. doi: 10.1038/s41467-021-25935-3 (PMC8479071; doi:10.1038/s41467-021-25935-3)
Supplement: Supplementary file 11 — Supplementary Data 8 [file 41467_2021_25935_MOESM11_ESM.xlsx]

## Sheet: Dataset8
Supplementary Dataset 8: Association of CARs with a) putative enhancers identified using combinatorial pattern of epigenomic signatures in chicken limb and whole embryo (Seki et al., 2017) b) Avian-specific highly conserved elements (ASHCEs).
CAR ID	Putative enhancers in chicken Limb	Putative enhancers in chicken WholeEmbryo	Putative enhancers in chicken Limb + WholeEmbryo	Associated with ASHCE
CAR1	E1	E1	E1	no		Enhancer states (category)
CAR2	E1	E1	E1	no		E1 - strong enhancer E2 - weak enhancer E3 - low signal E4 - poised enhancer E0 - not detected
CAR3	E0	E4	E4	no
CAR4	E1	E1	E1	no
CAR5	E1	E1	E1	no
CAR6	E1	E1	E1	no
CAR7	E4	E4	E4	no
CAR8	E1	E1	E1	no
CAR9	E0	E0	E0	no
CAR10	E4	E4	E4	no
CAR11	E1	E1	E1	no
CAR12	E1	E1	E1	no
CAR13	E1	E2	E1	no
CAR14	E1	E1	E1	no
CAR15	E0	E0	E0	no
CAR16	E1	E1	E1	no
CAR17	E4	E4	E4	no
CAR18	E1	E4	E1	no
CAR19	E1	E1	E1	no
CAR20	E1	E1	E1	no
CAR21	E1	E1	E1	no
CAR22	E3	E3	E3	no
CAR23	E3	E3	E3	no
CAR24	E0	E0	E0	no
CAR25	E0	E0	E0	no
CAR26	E4	E0	E4	no
CAR27	E0	E0	E0	no
CAR28	E0	E0	E0	no
CAR29	E0	E0	E0	no
CAR30	E1	E1	E1	no
CAR31	E1	E4	E1	no
CAR32	E0	E0	E0	no
CAR33	E1	E4	E1	no
CAR34	E1	E4	E1	no
CAR35	E4	E4	E4	no
CAR36	E4	E4	E4	no
CAR37	E1	E4	E1	no
CAR38	E1	E4	E1	yes
CAR39	E0	E0	E0	no
CAR40	E4	E0	E4	no
CAR41	E1	E4	E1	no
CAR42	E0	E0	E0	no
CAR43	E4	E1	E1	no
CAR44	E0	E0	E0	no
CAR45	E0	E0	E0	no
CAR46	E0	E0	E0	no
CAR47	E1	E0	E1	no
CAR48	E0	E0	E0	no
CAR49	E0	E0	E0	no
CAR50	E1	E1	E1	no
CAR51	E1	E0	E1	no
CAR52	E1	E0	E1	no
CAR53	E1	E0	E1	no
CAR54	E1	E0	E1	no
CAR55	E2	E2	E2	no
CAR56	E0	E0	E0	no
CAR57	E0	E0	E0	no
CAR58	E1	E1	E1	no
CAR59	E1	E1	E1	no
CAR60	E1	E4	E1	no
CAR61	E3	E3	E3	no
CAR62	E0	E0	E0	no
CAR63	E4	E4	E4	no
CAR64	E1	E1	E1	no
CAR65	E0	E0	E0	no
CAR66	E0	E0	E0	no
CAR67	E4	E4	E4	no
CAR68	E1	E1	E1	no
CAR69	E4	E4	E4	no
CAR70	E4	E4	E4	no
CAR71	E1	E1	E1	no
CAR72	E1	E3	E1	yes
CAR73	E1	E2	E1	yes
CAR74	E3	E3	E3	no
CAR75	E4	E4	E4	no
CAR76	E4	E4	E4	no
CAR77	E1	E1	E1	no
CAR78	E1	E1	E1	no
CAR79	E0	E1	E1	no
CAR80	E0	E1	E1	no
CAR81	E0	E1	E1	no
CAR82	E0	E1	E1	no
CAR83	E0	E1	E1	no
CAR84	E4	E4	E4	no
CAR85	E0	E1	E1	no
CAR86	E0	E0	E0	no
CAR87	E3	E1	E1	no
CAR88	E0	E0	E0	no
CAR89	E2	E2	E2	no
CAR90	E3	E3	E3	no
CAR91	E3	E3	E3	no
CAR92	E3	E3	E3	no
CAR93	E3	E3	E3	no
CAR94	E3	E3	E3	no
CAR95	E3	E3	E3	no
CAR96	E0	E0	E0	no
CAR97	E0	E0	E0	no
CAR98	E0	E0	E0	no
CAR99	E3	E0	E3	no
CAR100	E1	E1	E1	no
CAR101	E1	E1	E1	no
CAR102	E1	E1	E1	no
CAR103	E1	E1	E1	no
CAR104	E0	E0	E0	no
CAR105	E1	E1	E1	no
CAR106	E0	E1	E1	no
CAR107	E0	E0	E0	no
CAR108	E4	E4	E4	no
CAR109	E0	E0	E0	no
CAR110	E4	E4	E4	no
CAR111	E0	E0	E0	no
CAR112	E0	E0	E0	no
CAR113	E0	E0	E0	no
CAR114	E0	E0	E0	no
CAR115	E1	E1	E1	no
CAR116	E1	E1	E1	no
CAR117	E1	E2	E1	no
CAR118	E0	E1	E1	no
CAR119	E0	E0	E0	no
CAR120	E0	E0	E0	no
CAR121	E0	E0	E0	no
CAR122	E4	E4	E4	no
CAR123	E4	E2	E2	no
CAR124	E3	E2	E2	no
CAR125	E0	E0	E0	no
CAR126	E2	E1	E1	no
CAR127	E1	E1	E1	no
CAR128	E1	E2	E1	no
CAR129	E2	E2	E2	no
CAR130	E0	E1	E1	no
CAR131	E1	E2	E1	no
CAR132	E1	E1	E1	no
CAR133	E1	E1	E1	no
CAR134	E1	E1	E1	no
CAR135	E0	E0	E0	no
CAR136	E1	E2	E1	no
CAR137	E1	E1	E1	no
CAR138	E0	E0	E0	no
CAR139	E1	E1	E1	no
CAR140	E1	E1	E1	no
CAR141	E2	E3	E2	no
CAR142	E1	E1	E1	no
CAR143	E1	E1	E1	no
CAR144	E1	E1	E1	no
CAR145	E2	E1	E1	no
CAR146	E2	E1	E1	no
CAR147	E2	E1	E1	no
CAR148	E1	E1	E1	no
CAR149	E0	E0	E0	no
CAR150	E1	E1	E1	no
CAR151	E0	E0	E0	no
CAR152	E2	E3	E2	no
CAR153	E0	E1	E1	no
CAR154	E1	E0	E1	no
CAR155	E3	E3	E3	no
CAR156	E0	E0	E0	no
CAR157	E0	E4	E4	no
CAR158	E1	E1	E1	no
CAR159	E1	E1	E1	no
CAR160	E3	E3	E3	no
CAR161	E1	E1	E1	yes
CAR162	E1	E2	E1	no
CAR163	E1	E1	E1	yes
CAR164	E2	E2	E2	no
CAR165	E1	E1	E1	no
CAR166	E0	E3	E3	no
CAR167	E0	E2	E2	no
CAR168	E3	E3	E3	no
CAR169	E0	E0	E0	no
CAR170	E1	E1	E1	no
CAR171	E0	E4	E4	no
CAR172	E2	E2	E2	no
CAR173	E1	E1	E1	no
CAR174	E0	E2	E2	no
CAR175	E0	E0	E0	no
CAR176	E1	E1	E1	no
CAR177	E1	E1	E1	no
CAR178	E3	E2	E2	no
CAR179	E1	E1	E1	no
CAR180	E1	E1	E1	no
CAR181	E4	E1	E1	no
CAR182	E0	E0	E0	no
CAR183	E0	E1	E1	no
CAR184	E2	E2	E2	no
CAR185	E0	E0	E0	no
CAR186	E2	E1	E1	yes
CAR187	E3	E3	E3	no
CAR188	E1	E4	E1	no
CAR189	E0	E0	E0	no
CAR190	E4	E4	E4	no
CAR191	E0	E0	E0	no
CAR192	E2	E2	E2	no
CAR193	E3	E2	E2	no
CAR194	E1	E1	E1	no
CAR195	E4	E4	E4	no
CAR196	E2	E1	E1	no
CAR197	E0	E1	E1	no
CAR198	E1	E1	E1	no
CAR199	E0	E0	E0	no
CAR200	E0	E0	E0	no
CAR201	E1	E1	E1	no
CAR202	E1	E1	E1	no
CAR203	E1	E1	E1	no
CAR204	E1	E1	E1	yes
CAR205	E0	E0	E0	no
CAR206	E1	E1	E1	no
CAR207	E2	E2	E2	no
CAR208	E0	E0	E0	no
CAR209	E1	E0	E1	no
CAR210	E0	E2	E2	no
CAR211	E1	E1	E1	no
CAR212	E0	E2	E2	no
CAR213	E1	E1	E1	no
CAR214	E0	E0	E0	no
CAR215	E2	E2	E2	no
CAR216	E1	E1	E1	no
CAR217	E0	E0	E0	no
CAR218	E3	E2	E2	no
CAR219	E4	E4	E4	no
CAR220	E2	E2	E2	no
CAR221	E4	E2	E2	no
CAR222	E1	E1	E1	no
CAR223	E4	E2	E2	no
CAR224	E0	E0	E0	no
CAR225	E1	E3	E1	no
CAR226	E1	E1	E1	no
CAR227	E4	E1	E1	no
CAR228	E3	E3	E3	no
CAR229	E0	E0	E0	no
CAR230	E0	E1	E1	no
CAR231	E4	E2	E2	no
CAR232	E1	E2	E1	no
CAR233	E1	E1	E1	no
CAR234	E1	E1	E1	no
CAR235	E1	E1	E1	no
CAR236	E1	E1	E1	no
CAR237	E4	E0	E4	no
CAR238	E3	E2	E2	no
CAR239	E2	E1	E1	no
CAR240	E0	E0	E0	no
CAR241	E1	E1	E1	no
CAR242	E2	E1	E1	no
CAR243	E4	E4	E4	no
CAR244	E1	E1	E1	no
CAR245	E1	E4	E1	no
CAR246	E4	E1	E1	yes
CAR247	E3	E2	E2	no
CAR248	E1	E1	E1	no
CAR249	E1	E1	E1	no
CAR250	E0	E1	E1	no
CAR251	E0	E4	E4	no
CAR252	E3	E3	E3	no
CAR253	E2	E2	E2	no
CAR254	E0	E0	E0	no
CAR255	E4	E4	E4	no
CAR256	E0	E4	E4	no
CAR257	E0	E0	E0	no
CAR258	E4	E2	E2	no
CAR259	E3	E2	E2	no
CAR260	E1	E1	E1	no
CAR261	E2	E1	E1	no
CAR262	E2	E2	E2	no
CAR263	E0	E0	E0	no
CAR264	E1	E1	E1	yes
CAR265	E2	E1	E1	no
CAR266	E1	E1	E1	no
CAR267	E1	E1	E1	no
CAR268	E3	E2	E2	no
CAR269	E3	E1	E1	yes
CAR270	E1	E2	E1	no
CAR271	E1	E1	E1	no
CAR272	E0	E0	E0	no
CAR273	E0	E2	E2	no
CAR274	E1	E1	E1	no
CAR275	E0	E1	E1	no
CAR276	E1	E1	E1	no
CAR277	E0	E0	E0	no
CAR278	E2	E1	E1	no
CAR279	E3	E3	E3	no
CAR280	E4	E4	E4	no
CAR281	E1	E1	E1	yes
CAR282	E2	E2	E2	no
CAR283	E1	E1	E1	no
CAR284	E1	E1	E1	no
CAR285	E1	E1	E1	no
CAR286	E0	E0	E0	no
CAR287	E3	E3	E3	no
CAR288	E2	E1	E1	no
CAR289	E0	E0	E0	no
CAR290	E0	E0	E0	no
CAR291	E0	E0	E0	no
CAR292	E4	E4	E4	no
CAR293	E2	E1	E1	no
CAR294	E0	E0	E0	no
CAR295	E4	E0	E4	no
CAR296	E3	E2	E2	no
CAR297	E0	E0	E0	no
CAR298	E2	E3	E2	no
CAR299	E1	E1	E1	no
CAR300	E1	E1	E1	yes
CAR301	E3	E3	E3	no
CAR302	E3	E3	E3	no
CAR303	E1	E1	E1	no
CAR304	E1	E1	E1	no
CAR305	E1	E1	E1	no
CAR306	E4	E4	E4	no
CAR307	E2	E2	E2	no
CAR308	E2	E0	E2	no
CAR309	E1	E1	E1	no
CAR310	E0	E0	E0	no
CAR311	E3	E2	E2	no
CAR312	E0	E0	E0	no
CAR313	E3	E3	E3	no
CAR314	E1	E1	E1	no
