# Supplementary material for: Conserved and species-specific chromatin remodeling and regulatory dynamics during mouse and chicken limb bud development
Source: Nat Commun. 2021 Sep 28;12:5685. doi: 10.1038/s41467-021-25935-3 (PMC8479071; doi:10.1038/s41467-021-25935-3)
Supplement: Supplementary file 12 — Supplementary Data 9 [file 41467_2021_25935_MOESM12_ESM.xlsx]

## Sheet: Dataset9
Supplementary Dataset 9: Association of chicken DACs with a) putative enhancers identified using combinatorial pattern of epigenomic signatures in chicken limb and whole embryo (Seki et al., 2017) b) Avian-specific highly conserved elements (ASHCEs).
chicken DACs	DAC modules	Putative enhancers category (chicken Limb)	Putative enhancers category (chicken WholeEmbryo)	Putative enhancers category (Limb + WholeEmbryo)	Associated with ASHCE		Enhancer states (category)		DAC modules
chr1:30937-31988	1	E2	E1	E1	no		E1 - strong enhancer E2 - weak enhancer E3 - low signal E4 - poised enhancer E0 - not detected		1 - HH20hi 2 - HH20lo 3 - HH22hi 4 - HH22lo 5 - HH24hi 6 - HH24lo
chr1:98061-99440	1	E1	E1	E1	no
chr1:121377-122153	1	E1	E1	E1	no
chr1:329998-331163	1	E0	E0	E0	no
chr1:406817-407430	1	E0	E0	E0	no
chr1:463394-464166	1	E1	E1	E1	no
chr1:488483-489452	1	E1	E1	E1	no
chr1:494339-495591	1	E1	E1	E1	no
chr1:547802-548016	1	E3	E0	E3	no
chr1:574601-574889	1	E3	E0	E3	no
chr1:634694-635698	1	E2	E2	E2	no
chr1:640586-641062	1	E3	E0	E3	no
chr1:651461-652094	1	E1	E1	E1	no
chr1:662590-663070	1	E3	E0	E3	no
chr1:663992-664447	1	E3	E0	E3	no
chr1:697139-698107	1	E3	E0	E3	no
chr1:698658-699301	1	E3	E0	E3	no
chr1:700206-700998	1	E3	E0	E3	no
chr1:703873-704337	4	E3	E0	E3	no
chr1:712733-713869	1	E1	E1	E1	no
chr1:758234-758636	1	E3	E3	E3	no
chr1:774513-775289	5	E1	E1	E1	no
chr1:778824-779554	1	E1	E1	E1	no
chr1:792032-793174	1	E1	E1	E1	no
chr1:800130-800938	5	E1	E1	E1	no
chr1:852873-853374	1	E0	E0	E0	no
chr1:876352-876712	2	E1	E1	E1	no
chr1:897816-898740	1	E0	E0	E0	no
chr1:908276-909174	4	E1	E1	E1	no
chr1:944963-945656	4	E1	E1	E1	no
chr1:978651-979498	1	E1	E1	E1	no
chr1:1061260-1062263	1	E1	E1	E1	no
chr1:1109881-1111036	4	E1	E1	E1	no
chr1:1117393-1117859	4	E1	E1	E1	no
chr1:1129201-1130094	5	E3	E2	E2	no
chr1:1148570-1149244	4	E1	E1	E1	no
chr1:1169242-1169666	5	E1	E1	E1	no
chr1:1173699-1174298	5	E1	E1	E1	no
chr1:1183207-1183550	2	E1	E1	E1	no
chr1:1188757-1189529	1	E1	E1	E1	no
chr1:1190396-1190688	2	E1	E2	E1	no
chr1:1215241-1215492	1	E3	E3	E3	no
chr1:1327456-1327824	5	E1	E2	E1	no
chr1:1336306-1336684	2	E1	E1	E1	no
chr1:1339605-1340065	5	E0	E0	E0	no
chr1:1457699-1458535	5	E1	E2	E1	no
chr1:1465397-1466056	6	E1	E3	E1	no
chr1:1535725-1536485	2	E3	E3	E3	no
chr1:1635802-1636631	1	E0	E0	E0	no
chr1:1637184-1637785	1	E0	E0	E0	no
chr1:1648985-1649594	4	E2	E1	E1	no
chr1:1650645-1651121	4	E2	E1	E1	no
chr1:1660748-1661505	1	E3	E0	E3	no
chr1:1664861-1665160	3	E1	E2	E1	no
chr1:1679323-1680023	6	E1	E1	E1	no
chr1:1703009-1703718	3	E1	E1	E1	no
chr1:1802682-1803148	2	E1	E2	E1	no
chr1:1931229-1931634	1	E0	E0	E0	no
chr1:1995787-1996033	6	E3	E3	E3	no
chr1:2039719-2041218	1	E0	E0	E0	no
chr1:2047510-2048471	1	E2	E2	E2	no
chr1:2142246-2142725	5	E3	E3	E3	no
chr1:2264391-2264718	5	E3	E3	E3	no
chr1:2290421-2290747	1	E4	E4	E4	no
chr1:2320173-2320758	2	E1	E2	E1	yes
chr1:2330889-2331828	5	E1	E2	E1	no
chr1:2347138-2347827	6	E1	E2	E1	yes
chr1:2363200-2363906	5	E1	E1	E1	no
chr1:2384137-2384425	5	E3	E2	E2	no
chr1:2454796-2455395	5	E1	E1	E1	no
chr1:2527554-2528144	6	E1	E1	E1	yes
chr1:2535282-2535940	6	E1	E1	E1	yes
chr1:2619443-2619740	1	E3	E3	E3	no
chr1:2646643-2647719	2	E1	E1	E1	no
chr1:2678163-2679173	5	E1	E2	E1	no
chr1:2748948-2749405	6	E1	E2	E1	no
chr1:2755395-2755863	6	E1	E1	E1	no
chr1:2771378-2771696	6	E2	E3	E2	no
chr1:2772300-2772930	6	E1	E3	E1	yes
chr1:2775475-2776144	3	E1	E3	E1	no
chr1:2814601-2814822	5	E3	E2	E2	no
chr1:2818800-2819564	5	E2	E1	E1	no
chr1:2820889-2821288	2	E0	E0	E0	no
chr1:2827090-2828118	1	E0	E0	E0	no
chr1:2835218-2836123	1	E4	E2	E2	no
chr1:2873795-2874260	1	E3	E2	E2	no
chr1:2972438-2973241	2	E1	E2	E1	yes
chr1:3060973-3061302	3	E2	E1	E1	no
chr1:3075489-3076018	5	E2	E1	E1	no
chr1:3101379-3102073	5	E3	E2	E2	no
chr1:3163787-3164066	2	E3	E2	E2	yes
chr1:3172058-3172731	3	E1	E2	E1	no
chr1:3193487-3193789	5	E3	E3	E3	no
chr1:3220395-3221035	3	E3	E3	E3	no
chr1:3221094-3221330	5	E3	E3	E3	no
chr1:3253603-3254070	3	E3	E3	E3	no
chr1:3314562-3315460	1	E0	E0	E0	no
chr1:3331294-3331882	2	E3	E3	E3	no
chr1:3387108-3387561	5	E2	E2	E2	yes
chr1:3397510-3397728	5	E3	E2	E2	yes
chr1:3401309-3402108	5	E2	E2	E2	no
chr1:3432553-3432990	5	E2	E2	E2	no
chr1:3435388-3436100	5	E2	E1	E1	no
chr1:3445742-3446485	2	E3	E2	E2	yes
chr1:3452094-3452418	5	E2	E1	E1	no
chr1:3499858-3500441	2	E0	E0	E0	yes
chr1:3523417-3523648	2	E2	E0	E2	no
chr1:3523730-3524198	5	E2	E1	E1	no
chr1:3547353-3547786	3	E2	E2	E2	no
chr1:3565644-3566150	2	E1	E1	E1	yes
chr1:3584459-3584966	5	E1	E1	E1	yes
chr1:3628850-3629539	5	E3	E1	E1	yes
chr1:3645123-3646419	3	E1	E2	E1	no
chr1:3703664-3704619	5	E1	E1	E1	yes
chr1:3761407-3761980	2	E0	E0	E0	yes
chr1:3780074-3780688	5	E1	E0	E1	no
chr1:3930093-3931293	5	E1	E0	E1	yes
chr1:3936796-3937435	5	E4	E2	E2	no
chr1:3953046-3954156	5	E1	E2	E1	no
chr1:4036783-4037466	5	E0	E0	E0	no
chr1:4037603-4038386	2	E0	E0	E0	no
chr1:4041994-4042287	2	E2	E2	E2	yes
chr1:4133497-4134001	2	E0	E0	E0	no
chr1:4137509-4138326	5	E1	E1	E1	no
chr1:4226453-4226729	3	E0	E0	E0	no
chr1:4232952-4233410	2	E0	E0	E0	no
chr1:4271470-4272128	2	E0	E0	E0	no
chr1:4286596-4287154	5	E0	E0	E0	no
chr1:4290145-4290747	2	E0	E0	E0	no
chr1:4297717-4298419	6	E2	E1	E1	no
chr1:4310819-4311060	2	E0	E1	E1	no
chr1:4314374-4314865	2	E0	E2	E2	no
chr1:4315717-4316174	3	E1	E1	E1	no
chr1:4319894-4320459	2	E2	E3	E2	yes
chr1:4321860-4322705	2	E1	E3	E1	no
chr1:4355028-4355421	5	E0	E0	E0	no
chr1:4360584-4361445	5	E0	E0	E0	no
chr1:4405797-4406121	1	E0	E0	E0	no
chr1:4432070-4432435	6	E0	E2	E2	yes
chr1:4437018-4437686	5	E0	E3	E3	no
chr1:4491520-4492455	2	E0	E1	E1	no
chr1:4536240-4536490	5	E0	E0	E0	no
chr1:4546733-4547306	5	E1	E0	E1	no
chr1:4549698-4550331	2	E3	E0	E3	no
chr1:4559782-4560305	5	E2	E2	E2	yes
chr1:4642414-4642777	5	E0	E0	E0	no
chr1:4671315-4671969	3	E0	E0	E0	no
chr1:4704033-4704418	5	E0	E0	E0	no
chr1:4736724-4737096	6	E2	E0	E2	no
chr1:4750723-4751304	6	E1	E0	E1	no
chr1:4762541-4763283	2	E3	E0	E3	no
chr1:4792121-4792328	1	E0	E0	E0	no
chr1:4827222-4827489	5	E3	E0	E3	no
chr1:4839084-4839862	3	E1	E2	E1	yes
chr1:4852272-4852929	6	E1	E0	E1	no
chr1:4865350-4865878	2	E0	E0	E0	yes
chr1:4912711-4913420	3	E0	E0	E0	no
chr1:4915890-4916275	2	E0	E0	E0	no
chr1:4917402-4917588	2	E0	E0	E0	no
chr1:4954614-4955158	3	E0	E0	E0	no
chr1:4982970-4983526	5	E0	E3	E3	no
chr1:4991043-4991692	5	E0	E3	E3	no
chr1:5012932-5013265	2	E3	E3	E3	no
chr1:5024623-5025254	2	E0	E3	E3	no
chr1:5032507-5032776	3	E0	E0	E0	no
chr1:5104115-5104334	5	E0	E0	E0	no
chr1:5129839-5130231	3	E3	E3	E3	no
chr1:5142473-5143120	2	E3	E2	E2	yes
chr1:5145020-5145297	2	E3	E0	E3	no
chr1:5179229-5179625	5	E3	E0	E3	no
chr1:5188814-5189585	5	E3	E0	E3	no
chr1:5241966-5242484	5	E2	E0	E2	no
chr1:5253340-5253804	5	E0	E0	E0	no
chr1:5385884-5386069	3	E1	E0	E1	no
chr1:5386385-5387281	3	E1	E1	E1	no
chr1:5389375-5390083	2	E1	E2	E1	yes
chr1:5502150-5502590	2	E0	E0	E0	no
chr1:5503644-5504057	2	E0	E0	E0	yes
chr1:5565007-5565768	3	E2	E2	E2	yes
chr1:5601613-5602374	5	E1	E1	E1	yes
chr1:5603683-5604199	2	E1	E1	E1	yes
chr1:5607025-5607842	3	E1	E1	E1	no
chr1:5627769-5628365	5	E1	E2	E1	no
chr1:5656460-5657012	5	E0	E1	E1	no
chr1:5666965-5667563	5	E3	E2	E2	no
chr1:5691559-5691940	5	E1	E2	E1	no
chr1:5725170-5726451	2	E1	E1	E1	no
chr1:5776532-5777039	5	E2	E2	E2	no
chr1:5784162-5785246	2	E3	E3	E3	yes
chr1:5847062-5848648	5	E1	E1	E1	no
chr1:5872861-5873146	2	E2	E2	E2	no
chr1:5877726-5878381	5	E1	E2	E1	no
chr1:5885758-5886174	3	E3	E2	E2	yes
chr1:5928645-5928894	2	E0	E0	E0	no
chr1:5930229-5930537	3	E2	E2	E2	no
chr1:5931975-5932401	5	E0	E0	E0	no
chr1:5978731-5979351	2	E1	E1	E1	no
chr1:6041929-6042369	2	E0	E0	E0	yes
chr1:6060304-6060683	2	E0	E0	E0	no
chr1:6079786-6080214	5	E1	E2	E1	no
chr1:6081581-6082019	2	E1	E1	E1	no
chr1:6103828-6104077	1	E2	E2	E2	no
chr1:6106841-6107376	3	E2	E1	E1	yes
chr1:6120430-6120831	6	E2	E2	E2	no
chr1:6128618-6129275	5	E2	E1	E1	no
chr1:6130005-6130607	5	E1	E1	E1	yes
chr1:6148432-6148906	2	E1	E1	E1	no
chr1:6176465-6176756	2	E2	E2	E2	no
chr1:6192768-6193483	2	E2	E2	E2	no
chr1:6248005-6248260	2	E0	E0	E0	no
chr1:6332871-6333038	2	E3	E3	E3	no
chr1:6356804-6357021	3	E0	E0	E0	no
chr1:6381447-6381678	6	E0	E0	E0	no
chr1:6403021-6403458	5	E2	E0	E2	no
chr1:6452358-6453081	5	E1	E1	E1	no
chr1:6497819-6498266	3	E2	E2	E2	no
chr1:6506200-6506555	2	E2	E3	E2	no
chr1:6507774-6508380	3	E2	E0	E2	no
chr1:6519762-6520148	2	E0	E0	E0	no
chr1:6530376-6530562	2	E4	E0	E4	no
chr1:6535854-6536185	2	E3	E0	E3	no
chr1:6543318-6543602	2	E0	E0	E0	no
chr1:6546913-6548128	2	E1	E1	E1	no
chr1:6584991-6585376	2	E2	E3	E2	no
chr1:6592798-6593509	2	E1	E2	E1	no
chr1:6595395-6595864	5	E2	E1	E1	no
chr1:6635147-6635623	2	E2	E0	E2	yes
chr1:6653476-6653880	2	E1	E1	E1	no
chr1:6662195-6662566	5	E1	E2	E1	no
chr1:6684128-6684441	2	E2	E2	E2	yes
chr1:6704120-6705181	3	E1	E0	E1	no
chr1:6711489-6711776	3	E0	E0	E0	no
chr1:6718485-6718825	2	E2	E3	E2	no
chr1:6729935-6730417	4	E1	E1	E1	no
chr1:6757802-6758590	5	E1	E1	E1	yes
chr1:6758719-6759143	2	E1	E1	E1	yes
chr1:6759532-6759947	5	E1	E1	E1	no
chr1:6784236-6784598	6	E0	E2	E2	no
chr1:6806507-6806766	2	E3	E2	E2	no
chr1:6847224-6847512	5	E0	E3	E3	yes
chr1:6867727-6868205	5	E1	E1	E1	no
chr1:6873033-6873685	3	E1	E1	E1	yes
chr1:6884522-6885304	5	E1	E1	E1	no
chr1:6885464-6885875	2	E1	E1	E1	yes
chr1:6910512-6910825	1	E1	E1	E1	no
chr1:6912535-6913075	5	E1	E1	E1	no
chr1:6932791-6933155	2	E1	E1	E1	no
chr1:6936174-6936688	5	E1	E2	E1	no
chr1:6953878-6954693	6	E1	E1	E1	no
chr1:6991772-6992502	5	E1	E1	E1	yes
chr1:7006324-7006930	6	E1	E1	E1	no
chr1:7022826-7024026	5	E1	E1	E1	no
chr1:7036900-7037367	3	E1	E1	E1	no
chr1:7046017-7046485	2	E1	E1	E1	no
chr1:7055277-7055575	5	E1	E1	E1	yes
chr1:7058792-7059098	2	E1	E1	E1	no
chr1:7063435-7065020	5	E1	E1	E1	yes
chr1:7083534-7084234	5	E2	E2	E2	yes
chr1:7087443-7087916	5	E0	E0	E0	no
chr1:7095340-7095935	5	E1	E1	E1	no
chr1:7121746-7122729	1	E3	E2	E2	yes
chr1:7137487-7137889	2	E0	E0	E0	no
chr1:7160365-7161075	6	E1	E1	E1	no
chr1:7181762-7182623	5	E1	E1	E1	yes
chr1:7304446-7304903	5	E1	E1	E1	yes
chr1:7304945-7305293	5	E1	E2	E1	no
chr1:7315074-7315460	2	E1	E1	E1	no
chr1:7315994-7316597	5	E1	E1	E1	no
chr1:7334230-7334931	5	E1	E1	E1	yes
chr1:7371212-7372364	2	E1	E1	E1	yes
chr1:7373912-7374293	5	E1	E1	E1	no
chr1:7491984-7492402	2	E0	E1	E1	no
chr1:7507534-7507941	3	E0	E0	E0	no
chr1:7510173-7510581	6	E2	E0	E2	no
chr1:7525627-7525852	2	E0	E0	E0	no
chr1:7528637-7528868	2	E0	E0	E0	no
chr1:7537956-7538615	5	E3	E3	E3	no
chr1:7562760-7563034	1	E0	E3	E3	no
chr1:7587705-7588510	2	E1	E1	E1	no
chr1:7630847-7631655	5	E1	E0	E1	no
chr1:7657124-7657574	2	E0	E2	E2	no
chr1:7660777-7661477	2	E1	E0	E1	no
chr1:7668805-7669510	5	E0	E0	E0	no
chr1:7669839-7670698	5	E0	E0	E0	no
chr1:7711065-7712011	5	E2	E1	E1	no
chr1:7735184-7735487	5	E0	E0	E0	no
chr1:7822485-7822848	2	E0	E0	E0	no
chr1:7935591-7936376	3	E0	E0	E0	no
chr1:7992694-7993600	6	E0	E0	E0	no
chr1:7998166-7998781	2	E0	E0	E0	no
chr1:8046739-8047192	5	E2	E0	E2	no
chr1:8050512-8051108	5	E1	E0	E1	no
chr1:8051934-8052207	2	E0	E0	E0	no
chr1:8064950-8065202	2	E0	E0	E0	no
chr1:8078043-8078452	3	E0	E0	E0	no
chr1:8090261-8090827	2	E1	E0	E1	no
chr1:8091424-8091809	5	E0	E0	E0	no
chr1:8110911-8111185	6	E0	E0	E0	no
chr1:8112412-8112775	5	E1	E0	E1	no
chr1:8136243-8136781	3	E2	E2	E2	yes
chr1:8156466-8156732	3	E3	E0	E3	no
chr1:8167435-8168624	2	E1	E0	E1	no
chr1:8172574-8173028	3	E2	E0	E2	no
chr1:8173070-8173310	3	E2	E0	E2	no
chr1:8207527-8208382	2	E2	E1	E1	yes
chr1:8214146-8215153	6	E1	E1	E1	yes
chr1:8219381-8219767	3	E0	E0	E0	yes
chr1:8263321-8264038	5	E1	E2	E1	no
chr1:8352332-8352841	3	E2	E3	E2	no
chr1:8356832-8357589	2	E2	E3	E2	yes
chr1:8376494-8377165	5	E1	E1	E1	yes
chr1:8385506-8386218	3	E3	E3	E3	no
chr1:8404634-8405796	2	E1	E1	E1	yes
chr1:8437281-8437908	6	E1	E1	E1	no
chr1:8438634-8439195	2	E1	E1	E1	no
chr1:8441001-8441321	2	E1	E1	E1	no
chr1:8444949-8445631	6	E1	E1	E1	no
chr1:8445733-8446019	6	E1	E1	E1	no
chr1:8481943-8482605	5	E1	E2	E1	no
chr1:8493477-8494461	5	E1	E1	E1	no
chr1:8508289-8508595	6	E2	E0	E2	yes
chr1:8509341-8509896	3	E2	E0	E2	no
chr1:8576472-8577209	3	E1	E0	E1	no
chr1:8583462-8584039	5	E3	E0	E3	no
chr1:8593643-8593921	2	E1	E0	E1	no
chr1:8605574-8606399	2	E2	E0	E2	yes
chr1:8615734-8616127	3	E1	E0	E1	no
chr1:8636368-8637117	2	E1	E3	E1	no
chr1:8651844-8652129	5	E2	E3	E2	no
chr1:8668772-8669510	2	E1	E1	E1	no
chr1:8669558-8669838	3	E1	E2	E1	no
chr1:8674774-8675194	2	E1	E3	E1	no
chr1:8683214-8683842	5	E1	E2	E1	no
chr1:8707604-8708601	5	E1	E1	E1	no
chr1:8708783-8709467	5	E2	E1	E1	no
chr1:8730577-8730864	3	E1	E3	E1	no
chr1:8755026-8755271	3	E1	E2	E1	no
chr1:8760597-8761171	6	E1	E1	E1	no
chr1:8762959-8763721	6	E2	E3	E2	no
chr1:8767622-8768186	2	E1	E2	E1	no
chr1:8773832-8774651	3	E1	E2	E1	no
chr1:8776116-8776501	5	E1	E2	E1	no
chr1:8778088-8778623	6	E1	E1	E1	no
chr1:8781670-8782048	5	E2	E2	E2	no
chr1:8795967-8796851	6	E1	E3	E1	yes
chr1:8802516-8802889	5	E3	E2	E2	yes
chr1:8803667-8803926	6	E3	E3	E3	no
chr1:8815269-8815846	5	E1	E3	E1	no
chr1:8816800-8817170	6	E2	E2	E2	no
chr1:8842406-8843008	2	E1	E3	E1	no
chr1:8867796-8868532	2	E1	E3	E1	yes
chr1:8881763-8882307	3	E3	E3	E3	no
chr1:8898613-8898920	3	E1	E1	E1	yes
chr1:8899124-8900578	5	E1	E1	E1	yes
chr1:8920472-8920957	5	E1	E1	E1	yes
chr1:8921083-8921384	3	E1	E1	E1	no
chr1:8923103-8923882	2	E1	E3	E1	yes
chr1:8930124-8930479	5	E0	E3	E3	no
chr1:8934404-8934691	3	E2	E0	E2	yes
chr1:8935160-8935765	3	E1	E0	E1	no
chr1:8945181-8945587	5	E3	E0	E3	no
chr1:8946646-8947465	5	E1	E0	E1	yes
chr1:8955706-8956191	3	E3	E0	E3	yes
chr1:8969483-8970162	2	E1	E0	E1	yes
chr1:9029766-9030046	1	E0	E0	E0	no
chr1:9030406-9030604	1	E0	E0	E0	no
chr1:9031312-9032250	1	E0	E0	E0	no
chr1:9033433-9033636	1	E0	E0	E0	no
chr1:9055506-9055773	5	E0	E0	E0	no
chr1:9063422-9064111	5	E1	E3	E1	no
chr1:9113159-9113942	2	E1	E1	E1	no
chr1:9227571-9228080	3	E0	E0	E0	no
chr1:9246608-9247385	2	E1	E0	E1	yes
chr1:9287907-9288279	5	E1	E3	E1	yes
chr1:9310225-9310515	6	E1	E3	E1	yes
chr1:9310897-9311130	6	E2	E3	E2	yes
chr1:9347281-9347644	3	E0	E0	E0	no
chr1:9369676-9370137	2	E0	E0	E0	no
chr1:9374950-9375214	1	E0	E0	E0	no
chr1:9376788-9377101	1	E0	E0	E0	no
chr1:9377335-9377526	1	E0	E0	E0	no
chr1:9378044-9378349	1	E0	E0	E0	no
chr1:9378417-9378957	1	E0	E0	E0	no
chr1:9379757-9380030	1	E0	E0	E0	no
chr1:9381682-9381914	1	E0	E0	E0	no
chr1:9383593-9383926	2	E2	E0	E2	no
chr1:9402294-9402744	3	E1	E0	E1	no
chr1:9415522-9416058	2	E1	E3	E1	yes
chr1:9418606-9418808	2	E3	E0	E3	no
chr1:9436015-9436529	2	E3	E0	E3	no
chr1:9453389-9454186	5	E1	E0	E1	yes
chr1:9456464-9457263	2	E3	E0	E3	no
chr1:9471624-9472301	3	E1	E0	E1	no
chr1:9472778-9473648	5	E0	E0	E0	no
chr1:9482067-9482941	5	E2	E0	E2	no
chr1:9486296-9486820	3	E1	E0	E1	no
chr1:9503153-9503344	2	E0	E1	E1	no
chr1:9510019-9510227	6	E2	E2	E2	yes
chr1:9536298-9536973	6	E1	E0	E1	no
chr1:9561937-9562367	3	E3	E0	E3	no
chr1:9565371-9565634	3	E1	E0	E1	no
chr1:9571226-9571691	6	E1	E0	E1	no
chr1:9576996-9577345	6	E1	E0	E1	yes
chr1:9603453-9604218	6	E1	E0	E1	no
chr1:9607848-9608123	2	E0	E0	E0	no
chr1:9642569-9642788	5	E2	E2	E2	no
chr1:9660460-9660755	6	E0	E0	E0	no
chr1:9661334-9661880	3	E2	E0	E2	yes
chr1:9666363-9666777	3	E1	E0	E1	no
chr1:9691767-9692096	2	E0	E0	E0	no
chr1:9693539-9693808	5	E0	E0	E0	no
chr1:9743203-9743616	3	E0	E3	E3	no
chr1:9745717-9746052	3	E0	E0	E0	no
chr1:9792494-9792816	5	E0	E0	E0	no
chr1:9932100-9932916	5	E2	E4	E2	no
chr1:9934137-9935013	2	E2	E0	E2	yes
chr1:9964178-9964586	2	E0	E0	E0	yes
chr1:9969540-9970003	3	E0	E0	E0	no
chr1:10002007-10002576	2	E0	E0	E0	no
chr1:10043209-10043557	2	E0	E0	E0	no
chr1:10053995-10054296	2	E0	E0	E0	no
chr1:10057293-10057853	5	E2	E0	E2	no
chr1:10071586-10071838	3	E0	E0	E0	no
chr1:10073952-10074230	2	E0	E0	E0	no
chr1:10079599-10079792	3	E0	E0	E0	no
chr1:10106649-10107362	3	E1	E1	E1	no
chr1:10134086-10134539	2	E1	E0	E1	no
chr1:10134581-10134829	5	E0	E0	E0	yes
chr1:10138238-10138535	3	E0	E0	E0	no
chr1:10158549-10159035	6	E2	E0	E2	no
chr1:10194883-10195216	2	E0	E0	E0	no
chr1:10210812-10211668	3	E1	E2	E1	no
chr1:10260814-10261934	3	E1	E1	E1	no
chr1:10310832-10311574	2	E1	E2	E1	no
chr1:10324167-10324691	2	E2	E0	E2	no
chr1:10326441-10327320	2	E1	E0	E1	no
chr1:10349933-10350229	5	E0	E0	E0	no
chr1:10356405-10356848	6	E1	E1	E1	yes
chr1:10368974-10369626	2	E2	E1	E1	no
chr1:10489738-10490500	5	E0	E0	E0	no
chr1:10502327-10502684	3	E0	E0	E0	no
chr1:10516981-10517261	3	E0	E0	E0	no
chr1:10521868-10522122	2	E0	E0	E0	no
chr1:10554104-10554640	3	E1	E0	E1	no
chr1:10608098-10608495	6	E0	E0	E0	no
chr1:10629886-10630412	3	E1	E0	E1	no
chr1:10667726-10668584	2	E1	E1	E1	no
chr1:10678659-10679903	6	E0	E1	E1	no
chr1:10735076-10735373	6	E0	E0	E0	yes
chr1:10750499-10751240	3	E1	E1	E1	no
chr1:10753212-10753872	2	E3	E3	E3	no
chr1:10765884-10766301	1	E1	E3	E1	yes
chr1:10771688-10772721	6	E1	E3	E1	yes
chr1:10773553-10774074	6	E1	E1	E1	yes
chr1:10777061-10777585	6	E2	E0	E2	no
chr1:10784696-10785136	6	E1	E0	E1	no
chr1:10803803-10804124	5	E0	E0	E0	no
chr1:10815973-10816504	2	E0	E0	E0	no
chr1:10817638-10818389	6	E1	E1	E1	yes
chr1:10841267-10841801	5	E0	E0	E0	no
chr1:10844846-10845289	3	E0	E0	E0	no
chr1:10847485-10847866	3	E0	E0	E0	no
chr1:10898643-10899054	2	E2	E0	E2	no
chr1:10904840-10905627	2	E1	E2	E1	no
chr1:10910652-10911131	6	E2	E0	E2	yes
chr1:10913028-10913354	2	E3	E0	E3	no
chr1:10920039-10920580	5	E1	E1	E1	no
chr1:10920749-10921129	2	E1	E0	E1	no
chr1:10938886-10939214	2	E1	E3	E1	no
chr1:10939901-10940534	5	E1	E3	E1	no
chr1:10968365-10969004	3	E0	E3	E3	no
chr1:10977127-10977646	5	E1	E3	E1	yes
chr1:10983280-10983581	2	E1	E0	E1	no
chr1:11013669-11014275	5	E1	E1	E1	yes
chr1:11030411-11030951	5	E1	E0	E1	no
chr1:11047175-11047827	6	E1	E1	E1	yes
chr1:11048469-11048796	2	E2	E2	E2	no
chr1:11071199-11071493	5	E3	E3	E3	no
chr1:11085477-11086031	6	E1	E3	E1	no
chr1:11091819-11092274	6	E1	E1	E1	no
chr1:11097908-11098581	3	E1	E1	E1	yes
chr1:11099316-11099649	3	E1	E1	E1	yes
chr1:11103281-11104723	2	E1	E1	E1	yes
chr1:11129825-11130077	5	E1	E1	E1	no
chr1:11130227-11130707	3	E1	E1	E1	no
chr1:11130918-11131534	2	E1	E0	E1	yes
chr1:11140919-11141393	3	E2	E1	E1	no
chr1:11144543-11144876	5	E1	E1	E1	no
chr1:11150453-11151131	2	E1	E3	E1	no
chr1:11156162-11156776	2	E2	E0	E2	no
chr1:11169935-11170671	3	E1	E1	E1	yes
chr1:11170746-11171000	2	E1	E1	E1	no
chr1:11172079-11172489	2	E0	E0	E0	no
chr1:11287287-11287776	3	E1	E3	E1	no
chr1:11295424-11295905	3	E3	E3	E3	no
chr1:11299319-11299883	2	E2	E1	E1	no
chr1:11332361-11332757	2	E3	E1	E1	no
chr1:11348454-11348724	5	E1	E1	E1	no
chr1:11350684-11350961	6	E2	E1	E1	yes
chr1:11378519-11378747	5	E0	E0	E0	no
chr1:11384061-11384614	2	E0	E0	E0	no
chr1:11423211-11423845	2	E2	E0	E2	no
chr1:11426701-11427060	5	E1	E0	E1	no
chr1:11427456-11427744	2	E1	E1	E1	no
chr1:11428485-11428747	2	E0	E0	E0	no
chr1:11436150-11436776	2	E1	E1	E1	no
chr1:11439639-11439995	5	E1	E2	E1	no
chr1:11440036-11440652	5	E1	E2	E1	no
chr1:11441389-11441622	2	E0	E0	E0	no
chr1:11446228-11446440	5	E0	E0	E0	no
chr1:11451228-11451496	2	E3	E3	E3	no
chr1:11488968-11489788	6	E0	E0	E0	no
chr1:11495129-11495896	5	E0	E0	E0	no
chr1:11502422-11503228	2	E2	E1	E1	no
chr1:11510814-11511253	5	E2	E0	E2	no
chr1:11516259-11516821	5	E1	E0	E1	no
chr1:11518523-11518873	2	E2	E0	E2	no
chr1:11520940-11521198	2	E0	E0	E0	no
chr1:11522119-11522485	5	E0	E0	E0	no
chr1:11525671-11526044	3	E0	E0	E0	no
chr1:11547439-11548435	2	E1	E1	E1	yes
chr1:11556632-11556913	2	E0	E0	E0	no
chr1:11623481-11624527	6	E1	E1	E1	yes
chr1:11638463-11639021	5	E3	E3	E3	no
chr1:11663733-11664058	2	E3	E3	E3	no
chr1:11674127-11675656	2	E1	E1	E1	yes
chr1:11708220-11708743	2	E2	E3	E2	no
chr1:11797122-11797550	2	E2	E3	E2	no
chr1:11809252-11809824	5	E2	E3	E2	no
chr1:11814830-11815192	2	E3	E3	E3	no
chr1:11825881-11826140	2	E3	E2	E2	no
chr1:11832840-11833201	5	E1	E1	E1	no
chr1:11838531-11839220	5	E2	E2	E2	no
chr1:11847596-11848490	5	E2	E3	E2	no
chr1:11892533-11892810	5	E3	E3	E3	no
chr1:11905013-11905498	5	E2	E3	E2	no
chr1:12070779-12071243	5	E3	E1	E1	yes
chr1:12090969-12091470	2	E3	E3	E3	no
chr1:12137100-12137453	2	E3	E3	E3	yes
chr1:12151811-12152456	6	E1	E2	E1	yes
chr1:12167031-12167833	5	E3	E2	E2	yes
chr1:12176069-12176588	2	E3	E3	E3	no
chr1:12229266-12229499	5	E3	E3	E3	no
chr1:12317126-12317497	2	E3	E3	E3	no
chr1:12332826-12333157	2	E3	E3	E3	no
chr1:12376163-12377108	2	E1	E1	E1	no
chr1:12379537-12379798	2	E3	E2	E2	no
chr1:12385931-12386794	2	E3	E3	E3	yes
chr1:12403908-12404474	2	E2	E3	E2	no
chr1:12407661-12408099	5	E3	E3	E3	no
chr1:12419828-12420061	5	E3	E3	E3	no
chr1:12433001-12433564	2	E2	E2	E2	yes
chr1:12435683-12435949	3	E2	E2	E2	no
chr1:12450969-12451385	2	E3	E3	E3	no
chr1:12456728-12456979	2	E3	E3	E3	no
chr1:12485390-12485876	2	E1	E1	E1	no
chr1:12486729-12487565	6	E1	E1	E1	no
chr1:12492448-12493370	3	E1	E1	E1	no
chr1:12521427-12522689	3	E1	E1	E1	no
chr1:12542523-12543072	2	E1	E1	E1	no
chr1:12553686-12554445	3	E1	E1	E1	yes
chr1:12571120-12571772	5	E1	E2	E1	no
chr1:12612196-12612461	5	E2	E1	E1	no
chr1:12620367-12621033	2	E1	E1	E1	no
chr1:12630993-12631746	5	E1	E1	E1	yes
chr1:12655765-12656251	2	E3	E3	E3	yes
chr1:12669860-12670477	5	E1	E1	E1	no
chr1:12670938-12671329	2	E2	E1	E1	no
chr1:12685167-12685373	2	E3	E3	E3	no
chr1:12701479-12702092	2	E1	E1	E1	yes
chr1:12707386-12707700	2	E3	E3	E3	yes
chr1:12728536-12728798	6	E3	E3	E3	no
chr1:12759798-12760313	2	E3	E3	E3	no
chr1:12797824-12798015	2	E3	E3	E3	no
chr1:12806500-12807397	2	E1	E2	E1	no
chr1:12808333-12808692	3	E1	E1	E1	no
chr1:12825380-12826068	2	E1	E2	E1	no
chr1:12839259-12839615	5	E1	E1	E1	no
chr1:12839674-12840654	5	E1	E1	E1	yes
chr1:12841649-12842315	2	E1	E1	E1	yes
chr1:12849118-12849485	2	E1	E1	E1	no
chr1:12852817-12853063	2	E1	E1	E1	no
chr1:12857457-12857851	2	E1	E1	E1	no
chr1:12864710-12864976	3	E1	E0	E1	no
chr1:12869258-12869928	5	E1	E1	E1	no
chr1:12870114-12870404	5	E1	E1	E1	no
chr1:12875379-12876049	3	E1	E1	E1	no
chr1:12913186-12913377	2	E2	E3	E2	no
chr1:12928461-12928714	2	E3	E3	E3	no
chr1:12955406-12955808	5	E3	E3	E3	yes
chr1:12990163-12990328	2	E3	E0	E3	no
chr1:13011967-13012680	5	E1	E1	E1	no
chr1:13058405-13059480	2	E2	E3	E2	no
chr1:13063769-13064594	3	E1	E3	E1	no
chr1:13071792-13072048	2	E3	E3	E3	yes
chr1:13089093-13089636	5	E2	E3	E2	no
chr1:13171739-13172532	6	E1	E3	E1	no
chr1:13173587-13174013	2	E4	E3	E3	yes
chr1:13179460-13180108	3	E1	E3	E1	no
chr1:13182213-13182860	3	E3	E3	E3	no
chr1:13189839-13190140	6	E3	E3	E3	no
chr1:13238594-13239360	6	E1	E1	E1	no
chr1:13245055-13245368	5	E3	E3	E3	no
chr1:13248716-13249498	5	E1	E2	E1	no
chr1:13275109-13275360	5	E3	E3	E3	no
chr1:13307607-13308047	1	E3	E2	E2	no
chr1:13329252-13330954	5	E3	E2	E2	yes
chr1:13341462-13342109	3	E3	E3	E3	no
chr1:13356243-13356641	5	E2	E1	E1	no
chr1:13382685-13382932	2	E3	E3	E3	no
chr1:13440964-13441927	2	E3	E2	E2	no
chr1:13490626-13491092	5	E3	E3	E3	yes
chr1:13524582-13525195	2	E1	E2	E1	no
chr1:13595926-13596155	2	E3	E3	E3	no
chr1:13630739-13631105	3	E1	E3	E1	no
chr1:13631307-13632058	2	E1	E3	E1	no
chr1:13638868-13639085	2	E3	E3	E3	no
chr1:13687589-13688227	2	E1	E1	E1	no
chr1:13711152-13711372	1	E4	E2	E2	no
chr1:13716081-13716302	5	E2	E2	E2	no
chr1:13718874-13720067	2	E1	E1	E1	yes
chr1:13724127-13724435	2	E1	E2	E1	yes
chr1:13741086-13741492	2	E1	E1	E1	no
chr1:13748136-13748404	3	E1	E1	E1	no
chr1:13749547-13749966	2	E1	E1	E1	yes
chr1:13783704-13783949	2	E3	E3	E3	no
chr1:13826087-13826546	3	E1	E2	E1	no
chr1:13838738-13839200	1	E2	E2	E2	no
chr1:13867961-13868533	5	E1	E1	E1	no
chr1:13869946-13870244	3	E1	E1	E1	no
chr1:13876859-13877398	5	E1	E1	E1	yes
chr1:13906332-13906771	5	E1	E1	E1	no
chr1:13917349-13917730	2	E2	E1	E1	yes
chr1:13927612-13927997	2	E1	E1	E1	no
chr1:13936563-13936955	5	E2	E2	E2	no
chr1:13938974-13939223	2	E3	E2	E2	yes
chr1:13946640-13947077	2	E3	E1	E1	no
chr1:14009475-14009705	5	E3	E2	E2	no
chr1:14024193-14024533	6	E1	E1	E1	no
chr1:14072957-14073892	2	E1	E1	E1	yes
chr1:14084791-14085091	6	E1	E1	E1	no
chr1:14144369-14144656	6	E1	E2	E1	no
chr1:14148624-14149218	6	E1	E1	E1	no
chr1:14162487-14163110	2	E1	E4	E1	no
chr1:14189541-14190167	5	E1	E1	E1	yes
chr1:14198918-14199356	1	E2	E2	E2	no
chr1:14274979-14275542	2	E1	E1	E1	yes
chr1:14294658-14295384	5	E1	E1	E1	yes
chr1:14303830-14304041	5	E3	E3	E3	no
chr1:14371942-14372294	6	E1	E1	E1	yes
chr1:14372476-14372732	6	E1	E2	E1	no
chr1:14420826-14421098	2	E1	E2	E1	no
chr1:14478614-14478897	3	E3	E3	E3	no
chr1:14491952-14492350	5	E2	E2	E2	no
chr1:14542654-14542968	2	E3	E3	E3	yes
chr1:14600516-14601464	2	E1	E3	E1	yes
chr1:14627504-14628207	5	E2	E2	E2	no
chr1:14646642-14647677	5	E1	E1	E1	no
chr1:14676243-14676598	3	E3	E3	E3	no
chr1:14737191-14737614	3	E3	E3	E3	no
chr1:14772665-14772982	2	E1	E3	E1	no
chr1:14830659-14831331	5	E1	E2	E1	no
chr1:14889797-14890198	3	E1	E1	E1	no
chr1:14891285-14892072	5	E1	E1	E1	no
chr1:14892132-14892692	5	E1	E1	E1	no
chr1:14894705-14895626	2	E1	E1	E1	yes
chr1:14902793-14904346	6	E1	E1	E1	no
chr1:14924418-14924611	2	E1	E1	E1	no
chr1:14960234-14960746	2	E2	E2	E2	no
chr1:14972434-14972802	2	E3	E3	E3	no
chr1:14975070-14975295	2	E3	E3	E3	no
chr1:15004962-15005883	2	E1	E1	E1	no
chr1:15080803-15081195	2	E0	E0	E0	no
chr1:15105985-15106271	2	E3	E3	E3	no
chr1:15119937-15120186	2	E2	E0	E2	yes
chr1:15125007-15125400	5	E0	E0	E0	no
chr1:15128988-15130279	5	E1	E1	E1	no
chr1:15131871-15132474	6	E1	E1	E1	no
chr1:15168783-15169521	5	E1	E2	E1	no
chr1:15173046-15173646	2	E1	E2	E1	yes
chr1:15177135-15177398	5	E2	E0	E2	no
chr1:15189308-15189721	2	E2	E2	E2	no
chr1:15193903-15194153	2	E3	E2	E2	no
chr1:15209753-15209993	5	E0	E0	E0	no
chr1:15229671-15230162	1	E0	E1	E1	no
chr1:15232526-15233393	5	E2	E0	E2	no
chr1:15234736-15234972	2	E0	E3	E3	yes
chr1:15263697-15263939	2	E0	E0	E0	no
chr1:15289072-15289450	2	E0	E0	E0	no
chr1:15310450-15310862	2	E2	E2	E2	no
chr1:15330394-15331612	5	E1	E1	E1	yes
chr1:15338711-15339581	2	E1	E1	E1	no
chr1:15356055-15356840	2	E1	E1	E1	yes
chr1:15364007-15365163	2	E1	E1	E1	no
chr1:15372136-15372922	5	E1	E1	E1	yes
chr1:15390812-15391292	2	E0	E0	E0	no
chr1:15418856-15419303	2	E1	E0	E1	no
chr1:15420416-15421346	5	E1	E1	E1	no
chr1:15434177-15434973	6	E0	E0	E0	yes
chr1:15522761-15522994	2	E0	E0	E0	no
chr1:15568625-15569314	3	E0	E0	E0	no
chr1:15574344-15574895	5	E0	E0	E0	no
chr1:15647025-15647662	2	E1	E1	E1	no
chr1:15656451-15656979	2	E0	E0	E0	yes
chr1:15679718-15680192	2	E0	E0	E0	yes
chr1:15718822-15719011	5	E0	E3	E3	no
chr1:15735758-15736461	5	E1	E1	E1	no
chr1:15740331-15740759	1	E2	E2	E2	no
chr1:15749685-15749954	5	E1	E1	E1	no
chr1:15752543-15753820	5	E1	E1	E1	no
chr1:15755962-15756353	5	E2	E3	E2	yes
chr1:15759077-15759370	5	E1	E1	E1	no
chr1:15778199-15778425	2	E0	E2	E2	no
chr1:15782718-15783308	5	E0	E2	E2	no
chr1:15791942-15792619	6	E1	E1	E1	no
chr1:15794989-15795611	2	E1	E1	E1	no
chr1:15797915-15798446	6	E1	E1	E1	no
chr1:15808320-15808565	6	E0	E0	E0	no
chr1:15838655-15839360	5	E2	E1	E1	no
chr1:15841004-15841210	5	E2	E2	E2	no
chr1:15882045-15882659	6	E0	E0	E0	no
chr1:15895238-15895995	5	E2	E1	E1	yes
chr1:15923146-15923528	1	E0	E2	E2	no
chr1:15939829-15940807	3	E1	E1	E1	yes
chr1:15941323-15941546	6	E1	E1	E1	no
chr1:15943414-15943862	2	E0	E0	E0	no
chr1:15944423-15944727	5	E1	E1	E1	no
chr1:15958332-15958629	5	E0	E0	E0	no
chr1:15964645-15965042	2	E0	E2	E2	no
chr1:15981143-15981975	5	E1	E1	E1	no
chr1:16001898-16002149	2	E0	E0	E0	yes
chr1:16021284-16021798	3	E2	E2	E2	yes
chr1:16028735-16029168	5	E2	E2	E2	no
chr1:16029488-16030118	2	E2	E2	E2	no
chr1:16036539-16036821	2	E0	E0	E0	no
chr1:16050972-16051832	2	E1	E1	E1	no
chr1:16053625-16053972	6	E1	E1	E1	yes
chr1:16059181-16059816	2	E1	E2	E1	no
chr1:16062933-16063343	5	E2	E2	E2	no
chr1:16065857-16066172	3	E3	E2	E2	no
chr1:16088163-16088549	5	E0	E3	E3	yes
chr1:16090261-16091060	5	E2	E1	E1	yes
chr1:16095974-16096378	5	E0	E2	E2	no
chr1:16126870-16127340	2	E2	E0	E2	yes
chr1:16180554-16181028	3	E1	E3	E1	no
chr1:16187349-16187895	2	E1	E1	E1	yes
chr1:16188144-16188529	5	E0	E0	E0	no
chr1:16219083-16219643	2	E1	E0	E1	no
chr1:16220238-16220473	5	E1	E2	E1	no
chr1:16220606-16221186	5	E1	E2	E1	no
chr1:16286146-16286453	3	E0	E0	E0	no
chr1:16319547-16320106	2	E1	E2	E1	yes
chr1:16345939-16346552	5	E1	E2	E1	yes
chr1:16366567-16366980	2	E2	E3	E2	yes
chr1:16406050-16406487	2	E3	E3	E3	yes
chr1:16429173-16430184	2	E0	E0	E0	no
chr1:16435823-16436085	5	E0	E0	E0	no
chr1:16447399-16447743	3	E0	E0	E0	no
chr1:16456961-16457569	3	E0	E0	E0	yes
chr1:16528576-16528823	5	E0	E0	E0	no
chr1:16662814-16663448	2	E0	E3	E3	no
chr1:16665827-16666291	5	E0	E3	E3	no
chr1:16717253-16717608	5	E0	E3	E3	no
chr1:16761262-16761590	5	E0	E3	E3	no
chr1:16841865-16842417	5	E0	E2	E2	no
chr1:16932191-16932432	5	E0	E0	E0	no
chr1:17058291-17058675	5	E2	E0	E2	no
chr1:17087513-17087753	2	E3	E0	E3	no
chr1:17094547-17094807	2	E0	E0	E0	no
chr1:17132813-17133234	5	E0	E0	E0	no
chr1:17186885-17187189	5	E0	E0	E0	yes
chr1:17193753-17194112	3	E0	E3	E3	no
chr1:17195623-17196173	5	E0	E3	E3	no
chr1:17202183-17204078	5	E1	E1	E1	no
chr1:17207349-17207944	2	E2	E0	E2	yes
chr1:17227045-17227410	3	E0	E0	E0	no
chr1:17290663-17290980	5	E0	E1	E1	no
chr1:17389181-17389970	5	E1	E2	E1	no
chr1:17390965-17391534	5	E0	E0	E0	no
chr1:17409961-17410197	5	E0	E1	E1	no
chr1:17462633-17462874	5	E0	E3	E3	no
chr1:17473597-17474241	5	E0	E3	E3	no
chr1:17501679-17502046	5	E0	E3	E3	no
chr1:17527982-17528406	2	E0	E3	E3	no
chr1:17566164-17567173	2	E1	E1	E1	no
chr1:17601705-17602328	5	E2	E0	E2	no
chr1:17610633-17611108	6	E1	E0	E1	no
chr1:17615839-17617052	6	E1	E1	E1	no
chr1:17623660-17624346	3	E1	E3	E1	no
chr1:17714250-17714612	1	E0	E0	E0	no
chr1:17716236-17716426	1	E0	E0	E0	no
chr1:17851024-17851673	5	E0	E0	E0	no
chr1:17981986-17982829	3	E1	E0	E1	yes
chr1:18001804-18002053	2	E0	E0	E0	no
chr1:18020204-18020520	2	E0	E0	E0	no
chr1:18026488-18026825	2	E0	E0	E0	no
chr1:18054667-18055461	6	E4	E1	E1	no
chr1:18113780-18114343	3	E0	E0	E0	no
chr1:18190379-18190946	2	E0	E0	E0	no
chr1:18221409-18222094	3	E1	E0	E1	no
chr1:18249994-18250305	2	E0	E0	E0	yes
chr1:18251717-18252043	5	E0	E1	E1	no
chr1:18312172-18312599	2	E2	E0	E2	no
chr1:18678005-18678263	3	E0	E0	E0	yes
chr1:18698743-18698988	2	E0	E0	E0	no
chr1:18701803-18702660	6	E1	E1	E1	no
chr1:18734256-18734573	3	E0	E0	E0	no
chr1:18745808-18746004	5	E3	E3	E3	yes
chr1:18783536-18783905	5	E2	E0	E2	no
chr1:18792087-18792466	3	E1	E0	E1	no
chr1:18884130-18884673	3	E3	E2	E2	yes
chr1:18885348-18885751	5	E3	E2	E2	no
chr1:18963263-18964123	5	E1	E3	E1	no
chr1:19035792-19036036	5	E3	E3	E3	no
chr1:19050575-19051532	5	E1	E2	E1	no
chr1:19076175-19077222	6	E1	E0	E1	no
chr1:19106571-19106894	3	E2	E3	E2	yes
chr1:19150030-19150587	3	E3	E3	E3	no
chr1:19161750-19161987	2	E1	E0	E1	no
chr1:19162030-19162393	2	E1	E1	E1	yes
chr1:19186949-19187587	2	E0	E0	E0	no
chr1:19236098-19236457	5	E2	E0	E2	yes
chr1:19266721-19267105	5	E3	E3	E3	no
chr1:19352949-19353342	2	E3	E3	E3	no
chr1:19371794-19372260	2	E3	E3	E3	no
chr1:19429721-19430230	2	E1	E3	E1	no
chr1:19473168-19473593	5	E0	E1	E1	no
chr1:19478226-19478563	2	E2	E3	E2	yes
chr1:19494431-19494761	2	E0	E0	E0	no
chr1:19496313-19496728	6	E0	E1	E1	no
chr1:19561833-19562156	2	E0	E3	E3	no
chr1:19602539-19603116	3	E0	E0	E0	no
chr1:19606460-19607019	3	E2	E1	E1	yes
chr1:19615854-19616753	5	E0	E3	E3	yes
chr1:19676921-19677365	5	E0	E0	E0	no
chr1:19688836-19689393	2	E0	E0	E0	no
chr1:19693837-19694815	5	E1	E0	E1	no
chr1:19705135-19706018	2	E1	E1	E1	yes
chr1:19708297-19708696	3	E1	E1	E1	no
chr1:19718837-19719069	2	E0	E0	E0	no
chr1:19724152-19724968	2	E1	E1	E1	yes
chr1:19733105-19733439	3	E2	E2	E2	no
chr1:19756855-19758467	2	E1	E1	E1	no
chr1:19764169-19764905	2	E0	E2	E2	no
chr1:19765337-19765657	3	E0	E2	E2	no
chr1:19793288-19793735	3	E1	E3	E1	no
chr1:19836367-19837105	3	E3	E1	E1	no
chr1:19855254-19855633	5	E3	E3	E3	no
chr1:19881096-19881532	5	E1	E1	E1	no
chr1:19882924-19884014	5	E1	E1	E1	yes
chr1:19892507-19892818	2	E1	E3	E1	no
chr1:19894602-19895107	6	E3	E3	E3	no
chr1:19907691-19908703	5	E1	E2	E1	yes
chr1:19917808-19919005	5	E1	E3	E1	yes
chr1:19939545-19939989	3	E3	E0	E3	no
chr1:19942731-19943410	3	E3	E0	E3	no
chr1:19949212-19950595	6	E1	E0	E1	yes
chr1:19960277-19960649	3	E0	E0	E0	no
chr1:19963403-19964001	3	E0	E0	E0	yes
chr1:19968755-19969172	3	E0	E3	E3	no
chr1:19980028-19980401	5	E0	E0	E0	yes
chr1:19991499-19992108	2	E0	E0	E0	no
chr1:19997394-19997636	2	E0	E0	E0	no
chr1:20021546-20021909	5	E1	E1	E1	no
chr1:20034517-20035243	5	E1	E2	E1	no
chr1:20069631-20070204	2	E1	E2	E1	yes
chr1:20077302-20077772	2	E0	E2	E2	no
chr1:20105717-20106370	1	E3	E2	E2	no
chr1:20107571-20108506	2	E2	E0	E2	no
chr1:20121235-20121787	3	E3	E0	E3	no
chr1:20138215-20139044	5	E2	E2	E2	no
chr1:20145320-20145990	5	E2	E0	E2	no
chr1:20150952-20151334	6	E3	E1	E1	no
chr1:20160034-20160316	6	E2	E1	E1	no
chr1:20180460-20181165	5	E1	E1	E1	yes
chr1:20188260-20189197	6	E2	E2	E2	no
chr1:20199126-20200230	6	E1	E1	E1	yes
chr1:20226357-20226601	3	E3	E1	E1	no
chr1:20235044-20235832	5	E2	E2	E2	yes
chr1:20245763-20246085	3	E0	E3	E3	no
chr1:20269295-20269774	2	E0	E0	E0	no
chr1:20304894-20305097	2	E0	E0	E0	no
chr1:20354064-20354435	6	E3	E2	E2	no
chr1:20358934-20359146	2	E2	E1	E1	no
chr1:20365090-20365621	5	E1	E2	E1	no
chr1:20369861-20370325	2	E1	E1	E1	yes
chr1:20403732-20404204	6	E1	E1	E1	yes
chr1:20404240-20404585	6	E1	E1	E1	no
chr1:20404650-20405083	6	E1	E1	E1	no
chr1:20418098-20418602	5	E1	E1	E1	no
chr1:20532522-20532842	5	E2	E2	E2	no
chr1:20565631-20566127	5	E0	E0	E0	no
chr1:20571382-20571688	2	E2	E3	E2	no
chr1:20577716-20578246	3	E1	E1	E1	no
chr1:20582418-20582874	2	E1	E1	E1	yes
chr1:20587223-20587447	5	E2	E1	E1	no
chr1:20592150-20592561	2	E0	E0	E0	no
chr1:20595196-20595536	5	E0	E0	E0	no
chr1:20615233-20615603	3	E1	E1	E1	no
chr1:20615696-20616332	2	E1	E1	E1	yes
chr1:20618367-20618738	3	E1	E1	E1	no
chr1:20622491-20623514	2	E1	E1	E1	no
chr1:20633314-20633930	2	E1	E1	E1	no
chr1:20634961-20635408	2	E1	E1	E1	no
chr1:20643433-20643733	6	E2	E2	E2	no
chr1:20645601-20646374	5	E2	E2	E2	yes
chr1:20659808-20660835	5	E1	E1	E1	no
chr1:20708488-20709238	2	E1	E1	E1	no
chr1:20720046-20720732	2	E1	E1	E1	no
chr1:20724596-20725462	2	E1	E1	E1	yes
chr1:20727106-20727423	5	E1	E2	E1	no
chr1:20737497-20738149	2	E1	E1	E1	yes
chr1:20752597-20753130	2	E0	E0	E0	no
chr1:20762371-20762976	5	E1	E1	E1	yes
chr1:20776128-20776751	5	E2	E0	E2	yes
chr1:20778886-20779352	5	E0	E0	E0	no
chr1:20780291-20780665	2	E0	E0	E0	yes
chr1:20793753-20794041	3	E2	E2	E2	yes
chr1:20796973-20797397	2	E0	E0	E0	no
chr1:20798186-20798409	2	E0	E0	E0	no
chr1:20802674-20802950	2	E0	E0	E0	no
chr1:20804738-20805075	2	E2	E2	E2	no
chr1:20814252-20815207	2	E1	E1	E1	no
chr1:20829209-20830278	3	E2	E1	E1	yes
chr1:20883197-20884011	5	E0	E0	E0	no
chr1:20893642-20894725	6	E0	E0	E0	no
chr1:20908871-20909393	5	E2	E0	E2	yes
chr1:20962331-20962665	2	E0	E0	E0	no
chr1:21071371-21072131	5	E0	E0	E0	no
chr1:21094029-21094704	3	E1	E0	E1	yes
chr1:21135448-21135962	5	E0	E0	E0	no
chr1:21140560-21141331	5	E0	E0	E0	no
chr1:21226009-21226386	2	E0	E0	E0	yes
chr1:21256479-21256754	3	E3	E0	E3	no
chr1:21288827-21289147	3	E3	E0	E3	no
chr1:21292013-21292696	3	E1	E0	E1	no
chr1:21355336-21355696	5	E0	E0	E0	no
chr1:21355768-21356474	4	E0	E0	E0	no
chr1:21369507-21370082	2	E0	E0	E0	no
chr1:21392445-21392777	2	E0	E0	E0	no
chr1:21397025-21397941	5	E1	E0	E1	no
chr1:21404773-21405062	3	E0	E0	E0	no
chr1:21475847-21476078	5	E0	E0	E0	no
chr1:21617504-21618052	5	E0	E0	E0	no
chr1:21678995-21679525	6	E0	E1	E1	yes
chr1:21698190-21698407	2	E0	E0	E0	no
chr1:21726324-21727091	5	E0	E0	E0	yes
chr1:21741608-21742576	5	E1	E1	E1	no
chr1:21783393-21783810	2	E0	E0	E0	no
chr1:21865614-21866251	2	E1	E1	E1	no
chr1:21925810-21926062	2	E1	E2	E1	no
chr1:21926550-21927279	3	E2	E3	E2	no
chr1:21936638-21937190	6	E0	E0	E0	yes
chr1:21953921-21954593	5	E1	E1	E1	yes
chr1:21971215-21971695	5	E2	E0	E2	no
chr1:21985617-21986818	2	E1	E1	E1	no
chr1:21991537-21992148	5	E0	E0	E0	yes
chr1:22044332-22044870	3	E1	E0	E1	no
chr1:22054857-22055223	6	E1	E1	E1	yes
chr1:22059826-22060118	6	E0	E2	E2	no
chr1:22086185-22086353	2	E0	E0	E0	no
chr1:22111143-22111377	5	E3	E2	E2	no
chr1:22124075-22124769	5	E1	E3	E1	no
chr1:22131528-22132604	2	E1	E1	E1	yes
chr1:22162015-22163615	2	E1	E1	E1	no
chr1:22165391-22165661	6	E2	E3	E2	no
chr1:22172268-22172788	5	E3	E3	E3	no
chr1:22194142-22194633	2	E3	E3	E3	no
chr1:22229226-22229704	2	E2	E2	E2	no
chr1:22232005-22232998	3	E1	E1	E1	no
chr1:22251444-22251930	2	E2	E1	E1	no
chr1:22255303-22255553	2	E3	E3	E3	no
chr1:22267990-22268585	3	E2	E1	E1	no
chr1:22313174-22313419	2	E2	E2	E2	no
chr1:22332202-22332846	2	E2	E3	E2	no
chr1:22399056-22399318	5	E3	E2	E2	no
chr1:22402340-22403227	6	E1	E2	E1	yes
chr1:22406230-22406538	5	E3	E2	E2	no
chr1:22466357-22466622	2	E3	E3	E3	no
chr1:22483002-22483531	5	E1	E2	E1	no
chr1:22524843-22525100	2	E2	E3	E2	no
chr1:22543191-22543823	2	E1	E2	E1	no
chr1:22548070-22548345	3	E3	E3	E3	no
chr1:22563908-22564672	2	E1	E1	E1	yes
chr1:22566351-22566849	2	E3	E3	E3	no
chr1:22571390-22572139	2	E3	E3	E3	no
chr1:22585408-22586031	2	E3	E3	E3	yes
chr1:22602981-22603310	5	E3	E3	E3	no
chr1:22603349-22603740	5	E3	E3	E3	no
chr1:22620636-22621209	5	E3	E3	E3	no
chr1:22661321-22661567	2	E3	E3	E3	no
chr1:22691084-22691260	2	E3	E3	E3	no
chr1:22692299-22693236	2	E3	E3	E3	no
chr1:22729958-22730680	5	E3	E3	E3	no
chr1:22750160-22750874	5	E3	E3	E3	no
chr1:22820704-22821560	5	E3	E1	E1	no
chr1:22834549-22835172	5	E4	E4	E4	no
chr1:22855581-22856393	2	E3	E3	E3	no
chr1:22857264-22857528	6	E3	E3	E3	no
chr1:22887729-22888254	5	E3	E3	E3	no
chr1:22935630-22936944	3	E1	E1	E1	no
chr1:22950553-22951154	2	E3	E3	E3	no
chr1:22972444-22973001	2	E3	E3	E3	no
chr1:23113024-23113455	3	E1	E3	E1	no
chr1:23113676-23113973	3	E1	E3	E1	no
chr1:23115438-23116041	3	E1	E1	E1	no
chr1:23117446-23118236	3	E1	E1	E1	yes
chr1:23120550-23121150	3	E1	E2	E1	no
chr1:23143406-23143632	2	E3	E3	E3	no
chr1:23165247-23166256	5	E3	E3	E3	no
chr1:23170327-23170768	2	E3	E3	E3	no
chr1:23176975-23177735	2	E2	E1	E1	yes
chr1:23193236-23193475	2	E3	E3	E3	no
chr1:23209222-23209488	2	E2	E2	E2	no
chr1:23230068-23230509	2	E3	E3	E3	no
chr1:23238529-23238813	5	E2	E3	E2	no
chr1:23282426-23282963	5	E2	E2	E2	no
chr1:23287819-23288135	5	E2	E2	E2	no
chr1:23307197-23307683	5	E2	E2	E2	no
chr1:23318846-23319730	5	E1	E2	E1	yes
chr1:23349954-23350406	2	E3	E3	E3	no
chr1:23357201-23358095	5	E1	E2	E1	no
chr1:23371562-23372320	2	E1	E1	E1	yes
chr1:23372964-23373784	2	E1	E1	E1	yes
chr1:23379500-23380236	3	E1	E1	E1	no
chr1:23390412-23390913	5	E1	E1	E1	no
chr1:23391018-23391627	2	E1	E1	E1	no
chr1:23405367-23405703	3	E2	E2	E2	no
chr1:23410608-23410953	2	E1	E1	E1	no
chr1:23414851-23415326	3	E1	E1	E1	no
chr1:23435484-23435716	2	E3	E3	E3	no
chr1:23475234-23475632	6	E3	E2	E2	no
chr1:23476035-23476402	2	E1	E1	E1	no
chr1:23476494-23476768	3	E1	E1	E1	yes
chr1:23477480-23478059	3	E1	E2	E1	yes
chr1:23490808-23491032	3	E3	E3	E3	no
chr1:23495793-23496346	6	E3	E3	E3	no
chr1:23526726-23526997	2	E1	E1	E1	no
chr1:23534290-23535171	2	E3	E1	E1	no
chr1:23541421-23541707	2	E2	E2	E2	yes
chr1:23557040-23557474	5	E3	E3	E3	no
chr1:23584384-23585222	2	E1	E3	E1	no
chr1:23681379-23681935	5	E3	E3	E3	no
chr1:23684249-23685300	2	E1	E3	E1	no
chr1:23694407-23694806	1	E3	E3	E3	no
chr1:23702177-23702780	5	E3	E3	E3	no
chr1:23712574-23713419	2	E3	E3	E3	yes
chr1:23729191-23729740	2	E3	E3	E3	no
chr1:23823672-23824250	5	E1	E3	E1	no
chr1:23836222-23837149	5	E3	E3	E3	no
chr1:23887173-23887686	6	E3	E3	E3	no
chr1:23915482-23916220	5	E3	E3	E3	no
chr1:23920373-23921084	5	E3	E3	E3	no
chr1:24016957-24017509	2	E3	E3	E3	no
chr1:24066347-24066572	5	E3	E3	E3	no
chr1:24100057-24100523	2	E3	E3	E3	yes
chr1:24123395-24124752	2	E3	E1	E1	no
chr1:24165471-24166185	3	E3	E3	E3	no
chr1:24173805-24174190	2	E3	E3	E3	yes
chr1:24187067-24187361	5	E3	E3	E3	no
chr1:24228296-24228588	2	E3	E3	E3	no
chr1:24234058-24234813	5	E3	E3	E3	no
chr1:24237065-24237742	2	E3	E3	E3	no
chr1:24254930-24255775	5	E2	E2	E2	yes
chr1:24261438-24262458	2	E1	E1	E1	no
chr1:24311988-24312784	5	E3	E3	E3	no
chr1:24355556-24356044	2	E1	E1	E1	no
chr1:24370816-24371101	2	E2	E3	E2	yes
chr1:24386206-24387100	5	E1	E3	E1	no
chr1:24421916-24422629	5	E1	E1	E1	no
chr1:24437818-24438400	6	E3	E3	E3	no
chr1:24443924-24444272	2	E2	E3	E2	no
chr1:24451075-24451416	5	E2	E3	E2	no
chr1:24466983-24467577	2	E3	E3	E3	no
chr1:24469131-24469400	2	E3	E2	E2	no
chr1:24482377-24482667	6	E3	E3	E3	no
chr1:24488970-24489994	6	E1	E1	E1	no
chr1:24503598-24503928	2	E1	E3	E1	no
chr1:24515033-24515775	3	E1	E3	E1	yes
chr1:24520325-24521339	5	E1	E1	E1	no
chr1:24568995-24569258	3	E1	E3	E1	no
chr1:24572820-24573569	1	E1	E2	E1	no
chr1:24671765-24672403	2	E3	E3	E3	no
chr1:24675195-24675651	2	E3	E3	E3	yes
chr1:24682475-24682970	2	E3	E3	E3	yes
chr1:24691054-24691638	6	E3	E3	E3	no
chr1:24705001-24706082	5	E2	E2	E2	yes
chr1:24720481-24721172	2	E1	E1	E1	no
chr1:24742703-24743523	2	E1	E1	E1	no
chr1:24747460-24747931	6	E1	E1	E1	no
chr1:24749132-24749982	2	E3	E3	E3	no
chr1:24757753-24758303	2	E1	E3	E1	no
chr1:24759546-24759772	2	E1	E3	E1	no
chr1:24776979-24777424	5	E1	E1	E1	no
chr1:24777789-24777991	5	E1	E1	E1	no
chr1:24778884-24779782	5	E1	E1	E1	yes
chr1:24794738-24795461	3	E1	E1	E1	yes
chr1:24810192-24811620	5	E4	E1	E1	no
chr1:24818539-24818963	5	E3	E2	E2	no
chr1:24821154-24821807	2	E1	E1	E1	yes
chr1:24829971-24830278	6	E1	E1	E1	no
chr1:24837818-24838392	2	E2	E2	E2	no
chr1:24844797-24845722	2	E1	E1	E1	no
chr1:24847922-24848389	1	E1	E1	E1	no
chr1:24861663-24861984	5	E3	E2	E2	no
chr1:24864375-24865027	6	E1	E2	E1	yes
chr1:24923478-24923832	5	E3	E3	E3	no
chr1:24933348-24934069	5	E3	E3	E3	yes
chr1:24949645-24950152	5	E3	E3	E3	yes
chr1:24962544-24963235	2	E2	E3	E2	yes
chr1:24967909-24968471	5	E1	E3	E1	no
chr1:24995522-24996224	6	E1	E1	E1	yes
chr1:25037646-25038622	3	E1	E2	E1	no
chr1:25043379-25044409	5	E1	E1	E1	yes
chr1:25083983-25084252	3	E3	E3	E3	no
chr1:25099864-25100560	5	E1	E1	E1	yes
chr1:25147360-25147892	6	E1	E1	E1	yes
chr1:25149983-25150368	3	E1	E1	E1	no
chr1:25177623-25177907	2	E3	E3	E3	no
chr1:25189074-25189533	5	E1	E3	E1	no
chr1:25196816-25197023	5	E1	E1	E1	no
chr1:25209956-25210711	5	E1	E1	E1	no
chr1:25218944-25219228	6	E2	E3	E2	no
chr1:25220614-25220896	2	E3	E3	E3	no
chr1:25226830-25227183	5	E2	E3	E2	no
chr1:25271716-25272236	3	E3	E3	E3	no
chr1:25283564-25284112	6	E3	E3	E3	no
chr1:25329316-25329824	3	E1	E3	E1	no
chr1:25360881-25361355	6	E3	E3	E3	no
chr1:25367256-25367751	6	E1	E1	E1	no
chr1:25372842-25373072	2	E3	E2	E2	no
chr1:25385829-25386967	2	E1	E1	E1	yes
chr1:25397495-25397966	3	E1	E3	E1	no
chr1:25414631-25415200	5	E1	E2	E1	no
chr1:25415273-25415743	6	E1	E3	E1	no
chr1:25427887-25428475	2	E3	E3	E3	yes
chr1:25435385-25436258	6	E1	E1	E1	no
chr1:25442892-25443446	5	E1	E1	E1	no
chr1:25443564-25444220	3	E1	E1	E1	no
chr1:25464828-25465153	6	E2	E3	E2	no
chr1:25467997-25468302	3	E1	E3	E1	no
chr1:25471022-25472024	2	E1	E1	E1	yes
chr1:25482264-25482925	5	E1	E1	E1	no
chr1:25484993-25485245	2	E0	E0	E0	no
chr1:25498072-25498424	5	E3	E2	E2	no
chr1:25499146-25499590	2	E3	E3	E3	no
chr1:25560402-25560656	3	E3	E3	E3	no
chr1:25576512-25576827	5	E2	E3	E2	no
chr1:25604189-25604710	5	E2	E3	E2	no
chr1:25606546-25607064	3	E3	E3	E3	no
chr1:25620401-25620905	2	E3	E3	E3	no
chr1:25625273-25625508	6	E1	E3	E1	no
chr1:25628375-25629171	5	E1	E3	E1	yes
chr1:25662657-25663703	3	E1	E1	E1	no
chr1:25694147-25694772	6	E1	E1	E1	yes
chr1:25695404-25696212	5	E1	E1	E1	no
chr1:25711094-25711375	5	E1	E1	E1	no
chr1:25748880-25749327	5	E2	E3	E2	no
chr1:25766601-25766845	5	E3	E3	E3	no
chr1:25779389-25779839	6	E2	E3	E2	no
chr1:25787376-25787910	5	E1	E1	E1	no
chr1:25794074-25794477	5	E2	E2	E2	no
chr1:25827534-25828815	3	E1	E1	E1	no
chr1:25838146-25838877	2	E1	E1	E1	no
chr1:25855835-25856591	2	E1	E3	E1	no
chr1:25874338-25874911	2	E1	E3	E1	no
chr1:25883764-25884365	2	E3	E3	E3	no
chr1:25940080-25940794	5	E1	E2	E1	yes
chr1:25949237-25949557	1	E2	E3	E2	no
chr1:25978777-25979582	6	E1	E1	E1	no
chr1:26033661-26034341	5	E1	E1	E1	no
chr1:26058983-26059505	5	E1	E1	E1	no
chr1:26106837-26107094	6	E1	E1	E1	no
chr1:26109866-26110087	5	E1	E1	E1	no
chr1:26110765-26112197	5	E1	E1	E1	no
chr1:26140263-26141096	2	E2	E3	E2	no
chr1:26154621-26154994	2	E1	E2	E1	no
chr1:26156314-26156819	5	E1	E1	E1	no
chr1:26157863-26158135	5	E1	E3	E1	no
chr1:26161762-26161980	6	E3	E3	E3	no
chr1:26169745-26170118	5	E1	E2	E1	no
chr1:26174646-26175007	5	E2	E3	E2	no
chr1:26230551-26231181	2	E1	E1	E1	no
chr1:26233532-26233793	2	E2	E2	E2	no
chr1:26236681-26237370	6	E1	E1	E1	yes
chr1:26292309-26292860	2	E2	E3	E2	no
chr1:26310564-26311461	3	E1	E1	E1	yes
chr1:26329034-26330053	6	E1	E1	E1	no
chr1:26424536-26425222	3	E3	E3	E3	no
chr1:26438204-26438726	5	E3	E3	E3	no
chr1:26443102-26443319	2	E3	E3	E3	no
chr1:26457949-26458946	2	E3	E2	E2	no
chr1:26472083-26472414	2	E3	E3	E3	no
chr1:26485368-26485877	5	E3	E3	E3	no
chr1:26517361-26517866	2	E3	E3	E3	no
chr1:26553083-26553701	2	E3	E3	E3	no
chr1:26571194-26571622	2	E3	E3	E3	no
chr1:26589103-26589763	2	E3	E3	E3	no
chr1:26609716-26609947	1	E3	E3	E3	no
chr1:26628577-26628941	5	E3	E3	E3	no
chr1:26651774-26651983	2	E3	E2	E2	yes
chr1:26679342-26679699	2	E2	E3	E2	no
chr1:26693731-26694048	2	E3	E2	E2	no
chr1:26731208-26731623	3	E3	E3	E3	no
chr1:26735019-26735380	2	E3	E3	E3	no
chr1:26746893-26747564	5	E3	E2	E2	no
chr1:26756222-26756789	5	E3	E1	E1	no
chr1:26773829-26774129	3	E3	E2	E2	yes
chr1:26803722-26805352	2	E1	E1	E1	no
chr1:26833610-26834068	5	E3	E2	E2	no
chr1:26880169-26880776	5	E1	E1	E1	no
chr1:26898899-26899197	2	E3	E3	E3	no
chr1:26914396-26914836	5	E1	E2	E1	no
chr1:26915565-26915948	5	E1	E2	E1	no
chr1:26933102-26933309	2	E1	E1	E1	no
chr1:26933358-26933853	2	E1	E1	E1	no
chr1:26940526-26940931	3	E2	E1	E1	yes
chr1:26950627-26950941	2	E3	E1	E1	no
chr1:26979414-26980025	3	E3	E3	E3	no
chr1:27004781-27005368	5	E2	E2	E2	no
chr1:27034992-27035332	5	E3	E2	E2	no
chr1:27048348-27048985	5	E1	E3	E1	no
chr1:27049340-27049908	3	E1	E2	E1	yes
chr1:27064092-27064476	2	E2	E3	E2	no
chr1:27067790-27068213	5	E3	E3	E3	no
chr1:27070434-27070979	5	E1	E1	E1	no
chr1:27102638-27103155	5	E2	E2	E2	no
chr1:27134917-27135145	5	E2	E2	E2	no
chr1:27164112-27164531	1	E3	E2	E2	no
chr1:27192052-27192444	2	E3	E3	E3	no
chr1:27217772-27218438	5	E3	E3	E3	no
chr1:27277242-27278368	2	E1	E2	E1	no
chr1:27283276-27283848	2	E1	E1	E1	no
chr1:27301865-27302397	3	E2	E2	E2	no
chr1:27332112-27332814	2	E2	E3	E2	no
chr1:27390162-27390755	2	E1	E3	E1	no
chr1:27390805-27391074	5	E1	E3	E1	no
chr1:27391285-27391655	2	E2	E3	E2	no
chr1:27467974-27468454	3	E3	E3	E3	no
chr1:27486137-27486407	2	E3	E3	E3	no
chr1:27533351-27534012	3	E1	E3	E1	no
chr1:27549479-27550235	2	E1	E3	E1	no
chr1:27555342-27555950	6	E1	E3	E1	no
chr1:27570067-27570454	5	E3	E3	E3	yes
chr1:27638341-27639383	3	E1	E3	E1	yes
chr1:27659221-27660121	3	E1	E3	E1	no
chr1:27704856-27705663	2	E3	E3	E3	no
chr1:27783183-27783958	5	E3	E3	E3	no
chr1:27837978-27838385	2	E3	E3	E3	no
chr1:27839413-27839918	5	E3	E3	E3	no
chr1:27963719-27964591	2	E3	E3	E3	no
chr1:28048619-28048900	5	E3	E3	E3	no
chr1:28077326-28077555	2	E3	E3	E3	no
chr1:28096295-28096963	6	E1	E3	E1	no
chr1:28121504-28121891	6	E3	E1	E1	no
chr1:28125397-28125608	1	E3	E3	E3	no
chr1:28233292-28233644	5	E3	E3	E3	no
chr1:28238329-28238713	5	E3	E3	E3	no
chr1:28258724-28259498	5	E3	E1	E1	no
chr1:28259898-28260169	2	E3	E3	E3	no
chr1:28317887-28318360	2	E3	E3	E3	no
chr1:28412067-28412620	5	E3	E3	E3	no
chr1:28427747-28428223	2	E2	E1	E1	no
chr1:28428349-28428849	2	E2	E1	E1	no
chr1:28454584-28454989	3	E3	E3	E3	no
chr1:28456396-28456849	2	E3	E3	E3	yes
chr1:28514326-28515364	5	E1	E3	E1	no
chr1:28516997-28517525	3	E2	E3	E2	no
chr1:28544376-28544687	5	E3	E3	E3	no
chr1:28577552-28577802	5	E0	E3	E3	yes
chr1:28608989-28609309	3	E3	E1	E1	no
chr1:28622812-28623482	5	E3	E1	E1	no
chr1:28676159-28676427	2	E3	E3	E3	no
chr1:28722870-28723100	2	E3	E3	E3	no
chr1:28734934-28735331	3	E1	E3	E1	no
chr1:28754232-28754722	5	E1	E2	E1	no
chr1:28754889-28755110	5	E1	E2	E1	no
chr1:28811208-28812022	5	E1	E3	E1	no
chr1:28815857-28816319	3	E2	E3	E2	no
chr1:28820961-28821479	2	E3	E3	E3	no
chr1:28829355-28829684	2	E3	E3	E3	no
chr1:28895579-28895836	2	E3	E3	E3	no
chr1:28899599-28899974	6	E3	E3	E3	no
chr1:28918178-28918665	5	E3	E3	E3	no
chr1:28961232-28961428	3	E3	E3	E3	no
chr1:28998799-28999527	2	E1	E3	E1	no
chr1:29012100-29013299	3	E2	E3	E2	yes
chr1:29054794-29055128	5	E3	E3	E3	no
chr1:29056753-29057348	2	E2	E3	E2	no
chr1:29059867-29060343	2	E1	E3	E1	no
chr1:29072244-29072460	6	E1	E1	E1	no
chr1:29073637-29074133	5	E2	E2	E2	no
chr1:29078698-29079096	2	E3	E3	E3	no
chr1:29095125-29095407	2	E1	E3	E1	no
chr1:29101221-29101819	3	E1	E1	E1	no
chr1:29155313-29155549	2	E3	E3	E3	no
chr1:29182912-29183384	6	E2	E1	E1	no
chr1:29204292-29205073	3	E1	E1	E1	no
chr1:29209220-29210295	6	E1	E1	E1	no
chr1:29237669-29237919	2	E2	E2	E2	no
chr1:29238841-29239494	6	E1	E2	E1	yes
chr1:29251280-29251553	2	E3	E3	E3	no
chr1:29342366-29343233	5	E2	E3	E2	no
chr1:29347664-29348751	5	E2	E2	E2	no
chr1:29389302-29390057	3	E1	E2	E1	no
chr1:29396390-29396700	3	E1	E1	E1	no
chr1:29410095-29410338	5	E3	E2	E2	no
chr1:29411446-29412442	6	E1	E1	E1	no
chr1:29427901-29428787	3	E1	E1	E1	yes
chr1:29477765-29477988	2	E3	E3	E3	no
chr1:29491292-29491575	3	E1	E1	E1	no
chr1:29497897-29498463	3	E1	E1	E1	no
chr1:29511239-29511614	2	E2	E2	E2	no
chr1:29515442-29515775	2	E2	E2	E2	yes
chr1:29542134-29543224	6	E1	E3	E1	yes
chr1:29549070-29549311	2	E3	E2	E2	yes
chr1:29592068-29592851	5	E2	E3	E2	yes
chr1:29596991-29597287	3	E1	E3	E1	no
chr1:29601836-29602145	2	E1	E3	E1	no
chr1:29603147-29603592	5	E1	E3	E1	no
chr1:29610176-29610756	6	E1	E3	E1	no
chr1:29610830-29611097	6	E1	E3	E1	yes
chr1:29611426-29612009	6	E1	E3	E1	no
chr1:29632600-29633141	6	E1	E1	E1	no
chr1:29637865-29638630	5	E1	E2	E1	yes
chr1:29688466-29688875	6	E1	E1	E1	no
chr1:29690240-29690504	5	E1	E2	E1	no
chr1:29697003-29697740	2	E1	E1	E1	yes
chr1:29697850-29698459	1	E1	E1	E1	no
chr1:29738483-29738960	6	E1	E1	E1	yes
chr1:29744853-29745331	5	E1	E1	E1	no
chr1:29762579-29763009	3	E1	E1	E1	yes
chr1:29768133-29769224	6	E1	E1	E1	yes
chr1:29780030-29780348	5	E1	E1	E1	yes
chr1:29780606-29780996	2	E1	E1	E1	yes
chr1:29785830-29786187	5	E1	E2	E1	yes
chr1:29791632-29791985	4	E1	E1	E1	no
chr1:29798699-29799820	6	E1	E1	E1	no
chr1:29804165-29804470	5	E1	E1	E1	no
chr1:29851073-29851462	2	E3	E3	E3	no
chr1:29895012-29895709	5	E2	E2	E2	no
chr1:29907334-29907892	6	E1	E1	E1	no
chr1:29919013-29919329	5	E1	E1	E1	no
chr1:29928626-29929269	5	E1	E3	E1	no
chr1:29939178-29939878	5	E1	E2	E1	no
chr1:29959195-29959421	6	E3	E3	E3	no
chr1:29972728-29973108	5	E1	E3	E1	no
chr1:30040933-30041665	3	E1	E1	E1	yes
chr1:30082574-30083363	6	E1	E3	E1	no
chr1:30097079-30097479	2	E1	E1	E1	no
chr1:30129276-30129733	2	E3	E3	E3	no
chr1:30148810-30149085	5	E3	E3	E3	no
chr1:30159177-30159424	2	E2	E2	E2	no
chr1:30208363-30208591	5	E3	E3	E3	no
chr1:30217353-30217887	2	E3	E3	E3	no
chr1:30263537-30264079	6	E3	E3	E3	no
chr1:30272639-30273066	5	E3	E3	E3	no
chr1:30331315-30332104	3	E1	E1	E1	no
chr1:30401703-30401922	2	E3	E3	E3	no
chr1:30404194-30405124	5	E3	E3	E3	no
chr1:30510673-30511306	5	E0	E2	E2	no
chr1:30544570-30545620	5	E3	E2	E2	no
chr1:30548932-30549269	2	E3	E1	E1	no
chr1:30565505-30566524	5	E1	E3	E1	yes
chr1:30594477-30595038	2	E1	E3	E1	no
chr1:30649244-30649519	3	E2	E2	E2	no
chr1:30661168-30661532	3	E1	E1	E1	no
chr1:30661775-30662465	2	E1	E1	E1	no
chr1:30777018-30777309	2	E1	E2	E1	no
chr1:30781252-30781972	5	E1	E1	E1	no
chr1:30786180-30786405	2	E2	E2	E2	no
chr1:30788106-30788307	5	E1	E2	E1	no
chr1:30791940-30792772	5	E1	E1	E1	no
chr1:30802700-30803043	5	E2	E3	E2	no
chr1:30805816-30806438	5	E1	E3	E1	no
chr1:30814991-30815368	2	E1	E3	E1	no
chr1:30815793-30816514	5	E1	E3	E1	no
chr1:30915141-30915428	3	E2	E3	E2	yes
chr1:30920304-30920543	5	E1	E2	E1	no
chr1:30925831-30927482	5	E1	E1	E1	yes
chr1:30939799-30940793	5	E2	E1	E1	yes
chr1:30956829-30957196	5	E1	E1	E1	yes
chr1:30985309-30985550	5	E1	E2	E1	no
chr1:31006318-31006595	3	E1	E1	E1	no
chr1:31011422-31012032	2	E1	E2	E1	yes
chr1:31018648-31019451	2	E1	E1	E1	no
chr1:31026251-31026660	5	E1	E3	E1	no
chr1:31028007-31028356	2	E1	E2	E1	yes
chr1:31030109-31030604	5	E1	E1	E1	no
chr1:31055343-31056259	5	E1	E1	E1	no
chr1:31056346-31056796	5	E1	E1	E1	no
chr1:31062397-31063406	5	E1	E1	E1	no
chr1:31066213-31066467	5	E2	E2	E2	yes
chr1:31085605-31085902	6	E1	E1	E1	no
chr1:31091888-31092224	2	E1	E3	E1	no
chr1:31105727-31106502	2	E1	E1	E1	no
chr1:31107332-31107868	5	E2	E3	E2	no
chr1:31119414-31120246	5	E1	E1	E1	no
chr1:31136616-31136859	5	E3	E3	E3	no
chr1:31143114-31143642	3	E2	E3	E2	no
chr1:31154287-31155205	5	E1	E3	E1	no
chr1:31157443-31157730	5	E2	E3	E2	no
chr1:31180676-31181320	2	E1	E2	E1	no
chr1:31182351-31182586	5	E2	E2	E2	no
chr1:31212127-31212865	2	E2	E3	E2	no
chr1:31231026-31232215	2	E1	E1	E1	yes
chr1:31241884-31242735	2	E1	E1	E1	yes
chr1:31256622-31257095	6	E4	E3	E3	no
chr1:31261058-31261726	3	E3	E3	E3	no
chr1:31266648-31266891	5	E3	E3	E3	yes
chr1:31271732-31272270	5	E2	E3	E2	no
chr1:31295494-31295851	2	E1	E3	E1	no
chr1:31295904-31296363	2	E1	E3	E1	no
chr1:31335965-31336936	5	E3	E3	E3	no
chr1:31351829-31352358	5	E3	E3	E3	no
chr1:31365743-31366387	2	E2	E3	E2	no
chr1:31366502-31366971	5	E2	E3	E2	no
chr1:31379802-31380005	1	E3	E3	E3	no
chr1:31424943-31425196	5	E3	E3	E3	no
chr1:31455822-31456030	5	E3	E3	E3	no
chr1:31498294-31498871	3	E3	E3	E3	no
chr1:31534840-31535689	5	E3	E3	E3	no
chr1:31564672-31564918	2	E3	E3	E3	no
chr1:31588099-31588385	5	E3	E3	E3	no
chr1:31603744-31604061	3	E1	E3	E1	no
chr1:31607276-31608165	6	E1	E3	E1	no
chr1:31684171-31685140	5	E1	E1	E1	no
chr1:31713620-31714559	2	E1	E2	E1	no
chr1:31715841-31716252	5	E1	E2	E1	no
chr1:31718992-31719341	2	E1	E1	E1	no
chr1:31719851-31720471	3	E1	E1	E1	no
chr1:31741240-31741730	2	E1	E2	E1	no
chr1:31743173-31744531	2	E1	E1	E1	no
chr1:31754910-31755607	3	E1	E1	E1	no
chr1:31760305-31760754	2	E1	E1	E1	no
chr1:31761614-31761827	2	E1	E1	E1	no
chr1:31763634-31764153	6	E1	E1	E1	no
chr1:31771506-31772213	5	E1	E1	E1	no
chr1:31772497-31772730	2	E1	E1	E1	no
chr1:31785668-31786318	2	E1	E3	E1	no
chr1:31791456-31791834	3	E1	E2	E1	yes
chr1:31792269-31793242	5	E1	E2	E1	yes
chr1:31800678-31801322	5	E1	E3	E1	no
chr1:31830966-31831795	2	E1	E1	E1	yes
chr1:31835046-31835333	2	E1	E3	E1	no
chr1:31842150-31842389	3	E1	E1	E1	no
chr1:31847938-31848394	5	E1	E1	E1	no
chr1:31891308-31891868	2	E3	E3	E3	no
chr1:31922160-31922568	2	E3	E3	E3	no
chr1:31932483-31933188	5	E1	E3	E1	no
chr1:31941151-31941597	2	E1	E3	E1	no
chr1:31991142-31991724	2	E2	E3	E2	no
chr1:31996535-31997301	3	E1	E3	E1	no
chr1:32069545-32070058	5	E1	E3	E1	no
chr1:32084099-32084675	5	E2	E3	E2	no
chr1:32093913-32094533	3	E1	E3	E1	no
chr1:32122882-32123485	5	E3	E3	E3	no
chr1:32147389-32147771	3	E3	E3	E3	no
chr1:32381373-32381763	3	E3	E3	E3	no
chr1:32390466-32391912	6	E2	E1	E1	no
chr1:32434920-32435184	5	E3	E3	E3	no
chr1:32443771-32444029	6	E3	E3	E3	no
chr1:32507630-32508172	3	E3	E3	E3	no
chr1:32568979-32569455	3	E3	E3	E3	no
chr1:32570126-32571223	2	E1	E1	E1	no
chr1:32576405-32576689	2	E3	E3	E3	no
chr1:32584902-32585264	2	E1	E3	E1	no
chr1:32603956-32604993	1	E1	E1	E1	no
chr1:32617410-32617841	3	E3	E3	E3	no
chr1:32622732-32622983	6	E3	E3	E3	no
chr1:32631943-32632598	6	E3	E3	E3	no
chr1:32641860-32642525	6	E3	E3	E3	no
chr1:32653350-32654355	2	E1	E3	E1	no
chr1:32721661-32722132	2	E3	E3	E3	yes
chr1:32740204-32740844	3	E3	E3	E3	no
chr1:32763269-32763784	3	E2	E3	E2	no
chr1:32811121-32811820	5	E3	E3	E3	no
chr1:32816456-32816985	6	E3	E3	E3	no
chr1:32833697-32834076	3	E1	E3	E1	yes
chr1:32861677-32862241	3	E1	E3	E1	yes
chr1:32877511-32878265	5	E3	E3	E3	no
chr1:32889171-32889561	5	E1	E3	E1	no
chr1:32947529-32947966	3	E2	E3	E2	no
chr1:32953843-32954273	2	E3	E3	E3	no
chr1:32987923-32988309	5	E1	E1	E1	no
chr1:32994811-32995392	5	E1	E2	E1	no
chr1:33017708-33017959	3	E3	E3	E3	no
chr1:33023281-33023691	2	E2	E3	E2	no
chr1:33078258-33078750	5	E1	E1	E1	no
chr1:33078820-33079153	5	E1	E1	E1	no
chr1:33083208-33083541	2	E1	E1	E1	yes
chr1:33083635-33084079	2	E1	E1	E1	no
chr1:33105216-33105687	5	E2	E3	E2	no
chr1:33107515-33108011	5	E1	E2	E1	no
chr1:33112361-33113359	6	E1	E1	E1	yes
chr1:33126350-33127890	6	E1	E1	E1	yes
chr1:33193054-33193670	6	E2	E1	E1	no
chr1:33208081-33209335	2	E1	E1	E1	no
chr1:33235848-33236154	2	E2	E2	E2	no
chr1:33238399-33238808	2	E1	E2	E1	no
chr1:33240104-33240629	5	E1	E2	E1	no
chr1:33242872-33243673	5	E1	E1	E1	no
chr1:33368390-33369485	2	E1	E2	E1	no
chr1:33402129-33402710	2	E3	E3	E3	no
chr1:33493309-33494101	6	E1	E1	E1	yes
chr1:33637738-33639215	1	E1	E1	E1	no
chr1:33686621-33687222	1	E3	E1	E1	no
chr1:33692607-33693250	5	E2	E2	E2	no
chr1:33695976-33696245	4	E1	E2	E1	no
chr1:33706227-33706601	6	E1	E1	E1	no
chr1:33706680-33706872	1	E1	E1	E1	no
chr1:33709824-33710264	6	E1	E1	E1	no
chr1:33710408-33710808	6	E1	E1	E1	no
chr1:33714773-33716692	1	E1	E1	E1	no
chr1:33720766-33721068	6	E1	E1	E1	yes
chr1:33721408-33721779	5	E0	E2	E2	no
chr1:33722050-33722316	6	E0	E0	E0	no
chr1:33738294-33738624	2	E2	E2	E2	no
chr1:33754620-33754942	5	E1	E2	E1	yes
chr1:33759382-33759892	5	E1	E1	E1	no
chr1:33792366-33794465	1	E1	E1	E1	no
chr1:33813250-33814561	1	E4	E4	E4	no
chr1:33846250-33846887	1	E1	E1	E1	no
chr1:33876209-33876820	5	E2	E2	E2	no
chr1:33878657-33879238	5	E2	E2	E2	no
chr1:33882367-33883113	6	E1	E2	E1	no
chr1:33903840-33904533	5	E1	E1	E1	yes
chr1:33907424-33908040	6	E1	E2	E1	no
chr1:33910102-33910573	1	E2	E2	E2	no
chr1:33922833-33924663	1	E2	E4	E2	no
chr1:33937035-33939008	1	E2	E2	E2	no
chr1:33966388-33966656	5	E3	E3	E3	no
chr1:33986471-33988037	4	E4	E4	E4	yes
chr1:33989303-33989906	5	E1	E4	E1	yes
chr1:34026867-34027470	1	E1	E1	E1	no
chr1:34030110-34030526	6	E1	E1	E1	yes
chr1:34052304-34052733	1	E1	E1	E1	no
chr1:34064429-34064723	5	E1	E1	E1	no
chr1:34066272-34066681	6	E1	E1	E1	yes
chr1:34069601-34070320	5	E1	E2	E1	no
chr1:34081997-34082407	1	E1	E1	E1	no
chr1:34095214-34095496	1	E2	E2	E2	no
chr1:34096557-34097076	1	E1	E1	E1	no
chr1:34127365-34127848	5	E1	E1	E1	yes
chr1:34150018-34151255	4	E1	E1	E1	no
chr1:34166023-34166720	1	E0	E0	E0	no
chr1:34166758-34168052	1	E1	E1	E1	yes
chr1:34183060-34183898	5	E1	E1	E1	no
chr1:34196155-34196505	5	E1	E1	E1	no
chr1:34202224-34203774	4	E1	E1	E1	yes
chr1:34203810-34204480	4	E0	E0	E0	no
chr1:34204614-34205065	1	E0	E0	E0	no
chr1:34261321-34261640	5	E1	E1	E1	no
chr1:34270300-34270716	1	E1	E1	E1	no
chr1:34282241-34282668	6	E1	E1	E1	no
chr1:34284075-34284515	1	E1	E1	E1	no
chr1:34300383-34301244	1	E1	E1	E1	yes
chr1:34306804-34307961	1	E1	E1	E1	no
chr1:34325349-34325735	5	E1	E2	E1	yes
chr1:34332887-34333535	5	E1	E1	E1	yes
chr1:34336969-34337472	5	E1	E1	E1	no
chr1:34361288-34361513	1	E1	E1	E1	no
chr1:34361747-34362202	1	E1	E1	E1	no
chr1:34363901-34365047	5	E1	E1	E1	no
chr1:34368610-34369710	1	E1	E1	E1	no
chr1:34390657-34391433	5	E1	E3	E1	yes
chr1:34475374-34475750	5	E1	E3	E1	no
chr1:34550804-34551233	2	E1	E1	E1	no
chr1:34589958-34590978	5	E1	E1	E1	no
chr1:34595002-34595393	5	E1	E2	E1	yes
chr1:34597659-34597873	1	E3	E2	E2	no
chr1:34600909-34601286	5	E3	E2	E2	no
chr1:34604441-34604988	5	E3	E1	E1	no
chr1:34639894-34640509	5	E2	E1	E1	no
chr1:34735584-34735816	5	E0	E4	E4	no
chr1:34735853-34737411	1	E0	E4	E4	no
chr1:34793098-34793532	5	E2	E2	E2	no
chr1:34826729-34827023	5	E1	E2	E1	no
chr1:34837490-34837743	1	E3	E2	E2	no
chr1:34851954-34852452	5	E2	E1	E1	no
chr1:34926662-34927140	1	E1	E1	E1	no
chr1:34985902-34986764	1	E2	E1	E1	yes
chr1:35158039-35158595	6	E1	E1	E1	no
chr1:35161769-35162115	6	E1	E2	E1	no
chr1:35214937-35215264	1	E1	E1	E1	no
chr1:35215335-35216841	1	E1	E1	E1	no
chr1:35276319-35278050	1	E1	E1	E1	no
chr1:35283291-35283594	5	E2	E1	E1	no
chr1:35297553-35299050	1	E1	E1	E1	no
chr1:35313894-35314126	1	E2	E2	E2	no
chr1:35342773-35343506	6	E1	E1	E1	no
chr1:35346812-35347770	1	E4	E4	E4	no
chr1:35363655-35364042	2	E2	E3	E2	yes
chr1:35377344-35377627	5	E2	E2	E2	yes
chr1:35418434-35419115	4	E1	E1	E1	no
chr1:35464232-35464850	5	E1	E1	E1	no
chr1:35503194-35504695	4	E1	E1	E1	no
chr1:35585833-35586138	2	E2	E1	E1	no
chr1:35590147-35590324	2	E1	E2	E1	no
chr1:35590395-35591038	5	E1	E2	E1	yes
chr1:35632399-35632849	6	E2	E3	E2	no
chr1:35640013-35640815	5	E2	E3	E2	yes
chr1:35654597-35655718	2	E1	E1	E1	no
chr1:35664086-35664560	6	E1	E1	E1	yes
chr1:35668669-35669038	5	E3	E2	E2	no
chr1:35676250-35677117	5	E1	E1	E1	yes
chr1:35693797-35694298	5	E1	E2	E1	no
chr1:35713816-35714182	3	E2	E3	E2	no
chr1:35762560-35763105	5	E1	E1	E1	yes
chr1:35774067-35774610	5	E1	E1	E1	no
chr1:35863202-35863746	2	E3	E3	E3	no
chr1:35876605-35876983	1	E2	E3	E2	no
chr1:35896510-35896775	2	E2	E2	E2	yes
chr1:35923246-35924150	6	E1	E1	E1	no
chr1:35944841-35945150	6	E1	E1	E1	no
chr1:35945192-35945463	6	E1	E1	E1	no
chr1:35950115-35950450	3	E2	E3	E2	no
chr1:35964608-35965094	3	E1	E1	E1	no
chr1:35990659-35991177	2	E1	E3	E1	no
chr1:36064544-36065559	1	E0	E0	E0	no
chr1:36090780-36091072	2	E2	E3	E2	no
chr1:36094262-36094529	2	E1	E3	E1	no
chr1:36112452-36112827	3	E1	E1	E1	yes
chr1:36120683-36120972	5	E1	E2	E1	no
chr1:36121102-36121669	5	E1	E2	E1	yes
chr1:36126570-36127627	5	E1	E2	E1	yes
chr1:36131654-36132170	2	E1	E3	E1	no
chr1:36133960-36134902	5	E1	E3	E1	no
chr1:36191040-36191326	5	E1	E3	E1	no
chr1:36221582-36221945	5	E2	E3	E2	no
chr1:36224208-36224546	2	E2	E3	E2	no
chr1:36225769-36226230	5	E2	E3	E2	yes
chr1:36245840-36246097	6	E3	E3	E3	no
chr1:36251310-36251686	6	E1	E2	E1	no
chr1:36258281-36258834	2	E1	E1	E1	no
chr1:36259273-36259802	3	E1	E1	E1	no
chr1:36270959-36271760	2	E1	E1	E1	no
chr1:36273869-36274317	3	E3	E2	E2	no
chr1:36279642-36281304	2	E1	E1	E1	no
chr1:36294842-36295596	3	E1	E3	E1	no
chr1:36354962-36355300	5	E1	E3	E1	no
chr1:36372060-36372368	3	E3	E3	E3	no
chr1:36374900-36375112	2	E3	E3	E3	no
chr1:36429047-36429334	3	E3	E3	E3	no
chr1:36429684-36430054	3	E3	E3	E3	no
chr1:36441366-36441719	2	E3	E2	E2	no
chr1:36480028-36480267	5	E2	E3	E2	no
chr1:36514371-36515285	3	E3	E3	E3	no
chr1:36569866-36570559	5	E3	E3	E3	no
chr1:36576605-36577500	5	E3	E3	E3	no
chr1:36598241-36598805	5	E2	E2	E2	no
chr1:36598900-36599655	5	E2	E2	E2	no
chr1:36604567-36605023	3	E3	E3	E3	no
chr1:36653305-36653598	2	E3	E3	E3	no
chr1:36694967-36695508	2	E3	E3	E3	no
chr1:36720330-36720655	5	E2	E3	E2	no
chr1:36722747-36723090	5	E3	E3	E3	no
chr1:36723417-36723806	2	E3	E3	E3	no
chr1:36762359-36762594	2	E3	E3	E3	no
chr1:36766525-36767173	3	E3	E3	E3	no
chr1:36824875-36825754	5	E3	E3	E3	no
chr1:36864436-36864910	6	E3	E3	E3	no
chr1:36916659-36917216	2	E3	E3	E3	no
chr1:36993777-36995146	3	E1	E3	E1	no
chr1:37081622-37081875	5	E3	E3	E3	no
chr1:37125617-37126439	5	E3	E3	E3	no
chr1:37130710-37131243	5	E3	E3	E3	yes
chr1:37157614-37157996	2	E3	E3	E3	no
chr1:37159391-37159662	1	E3	E3	E3	no
chr1:37162303-37162802	6	E3	E3	E3	no
chr1:37201465-37202169	5	E3	E3	E3	no
chr1:37207296-37207822	5	E2	E3	E2	no
chr1:37228770-37229330	5	E3	E2	E2	no
chr1:37333180-37333922	3	E3	E3	E3	no
chr1:37364960-37365388	6	E1	E3	E1	yes
chr1:37388782-37389039	2	E3	E3	E3	no
chr1:37400541-37401418	3	E1	E1	E1	no
chr1:37406659-37407137	5	E3	E3	E3	no
chr1:37425733-37426224	5	E2	E3	E2	no
chr1:37444530-37444994	2	E3	E3	E3	no
chr1:37447150-37447877	2	E3	E3	E3	no
chr1:37486541-37486789	5	E2	E3	E2	no
chr1:37489788-37490378	3	E3	E3	E3	no
chr1:37526734-37527865	3	E1	E1	E1	no
chr1:37552852-37553633	6	E3	E3	E3	no
chr1:37592989-37593468	2	E3	E3	E3	no
chr1:37594369-37595052	5	E3	E2	E2	yes
chr1:37623919-37624386	1	E3	E3	E3	no
chr1:37646088-37647177	2	E1	E2	E1	no
chr1:37673019-37673731	5	E1	E3	E1	no
chr1:37691129-37691445	5	E2	E3	E2	no
chr1:37699886-37701003	3	E1	E2	E1	no
chr1:37705335-37705618	1	E2	E2	E2	no
chr1:37720831-37721186	2	E2	E1	E1	no
chr1:37752405-37752626	2	E3	E3	E3	no
chr1:37768923-37769603	5	E1	E3	E1	no
chr1:37785451-37785836	3	E3	E3	E3	no
chr1:37799368-37800810	5	E1	E1	E1	no
chr1:37808563-37809176	5	E1	E1	E1	no
chr1:37810879-37811228	5	E3	E3	E3	no
chr1:37819914-37820222	5	E1	E1	E1	no
chr1:37858062-37858364	6	E1	E1	E1	no
chr1:37858910-37859853	6	E1	E1	E1	no
chr1:37870776-37871193	5	E2	E1	E1	yes
chr1:37876602-37877405	6	E1	E1	E1	no
chr1:37905102-37905498	2	E1	E1	E1	no
chr1:37908677-37909548	6	E1	E1	E1	no
chr1:37940625-37940850	5	E1	E3	E1	no
chr1:37994089-37994956	5	E0	E3	E3	no
chr1:38072678-38073128	2	E1	E2	E1	no
chr1:38135742-38136060	2	E2	E2	E2	no
chr1:38158225-38158685	5	E2	E3	E2	no
chr1:38171654-38172257	3	E1	E1	E1	no
chr1:38178560-38178829	6	E2	E2	E2	no
chr1:38209504-38209804	2	E3	E3	E3	no
chr1:38240836-38241341	2	E1	E1	E1	no
chr1:38241410-38241772	5	E2	E1	E1	yes
chr1:38256309-38256574	5	E2	E2	E2	no
chr1:38283387-38284521	6	E1	E1	E1	no
chr1:38288891-38289917	6	E1	E1	E1	no
chr1:38316754-38317629	5	E3	E3	E3	no
chr1:38331713-38332050	5	E3	E3	E3	no
chr1:38348313-38348941	6	E2	E1	E1	no
chr1:38410550-38410867	6	E2	E2	E2	no
chr1:38429429-38429934	2	E2	E2	E2	no
chr1:38442353-38443039	5	E3	E3	E3	no
chr1:38535905-38536197	2	E1	E3	E1	no
chr1:38574780-38575227	5	E1	E3	E1	yes
chr1:38619284-38620140	3	E1	E3	E1	no
chr1:38624062-38624288	2	E1	E3	E1	no
chr1:38630083-38630791	2	E2	E3	E2	no
chr1:38642258-38643280	5	E2	E3	E2	yes
chr1:38657431-38657831	3	E1	E3	E1	no
chr1:38661701-38662094	5	E1	E2	E1	no
chr1:38667312-38668450	2	E1	E1	E1	no
chr1:38693837-38694300	5	E2	E3	E2	yes
chr1:38713516-38714309	5	E1	E3	E1	no
chr1:38716478-38716992	3	E1	E2	E1	no
chr1:38719232-38719635	3	E1	E1	E1	no
chr1:38738951-38739332	2	E3	E3	E3	no
chr1:38762057-38762911	5	E1	E2	E1	no
chr1:38791951-38792460	3	E2	E1	E1	no
chr1:38806458-38806826	2	E2	E3	E2	no
chr1:38833289-38833701	5	E2	E3	E2	no
chr1:38884118-38884618	2	E3	E3	E3	no
chr1:38892897-38893404	5	E3	E3	E3	no
chr1:38923263-38923785	3	E3	E3	E3	no
chr1:38927726-38928266	2	E2	E3	E2	no
chr1:38972508-38972935	2	E2	E2	E2	no
chr1:39020841-39021032	5	E3	E3	E3	no
chr1:39039318-39039714	3	E2	E3	E2	no
chr1:39040284-39040981	5	E1	E2	E1	no
chr1:39041783-39042282	3	E1	E2	E1	no
chr1:39081301-39081957	5	E3	E3	E3	yes
chr1:39153271-39154109	5	E1	E3	E1	no
chr1:39190137-39190519	5	E1	E1	E1	no
chr1:39219438-39220035	5	E2	E3	E2	no
chr1:39228977-39229227	5	E2	E2	E2	no
chr1:39233391-39233704	6	E1	E2	E1	no
chr1:39234257-39234593	5	E3	E3	E3	no
chr1:39284720-39285014	2	E3	E3	E3	no
chr1:39288039-39288683	2	E3	E3	E3	yes
chr1:39298509-39299056	5	E1	E3	E1	no
chr1:39306398-39307106	6	E1	E1	E1	no
chr1:39320014-39320430	6	E3	E2	E2	yes
chr1:39335787-39336203	2	E3	E3	E3	no
chr1:39337991-39338221	3	E3	E3	E3	no
chr1:39351523-39351758	5	E3	E2	E2	no
chr1:39379654-39380157	3	E3	E3	E3	no
chr1:39381055-39381312	2	E2	E3	E2	no
chr1:39382572-39383399	5	E1	E3	E1	no
chr1:39397351-39397749	5	E3	E3	E3	no
chr1:39415264-39415812	5	E3	E3	E3	no
chr1:39435431-39435986	2	E1	E1	E1	no
chr1:39436515-39436781	2	E1	E1	E1	no
chr1:39441666-39442136	6	E2	E2	E2	no
chr1:39461371-39461683	2	E2	E2	E2	yes
chr1:39473394-39473813	5	E3	E3	E3	no
chr1:39519964-39520872	2	E1	E1	E1	no
chr1:39559456-39560057	5	E3	E2	E2	no
chr1:39651558-39652359	2	E1	E1	E1	yes
chr1:39731236-39731627	3	E2	E1	E1	yes
chr1:39733998-39734590	2	E1	E1	E1	no
chr1:39738260-39739238	5	E1	E1	E1	no
chr1:39744009-39744742	2	E1	E2	E1	yes
chr1:39762912-39763900	5	E3	E1	E1	no
chr1:39822973-39823428	2	E3	E3	E3	no
chr1:39865785-39866328	2	E3	E3	E3	no
chr1:39925167-39925949	2	E1	E1	E1	no
chr1:39929094-39929345	3	E2	E3	E2	no
chr1:39931544-39932311	2	E1	E1	E1	no
chr1:39932719-39933091	2	E1	E1	E1	no
chr1:39955729-39956460	6	E2	E1	E1	no
chr1:39962179-39962790	5	E1	E3	E1	no
chr1:39979962-39980191	2	E3	E3	E3	no
chr1:39982318-39983177	2	E3	E2	E2	no
chr1:40003610-40003986	1	E0	E0	E0	no
chr1:40016639-40016942	5	E3	E3	E3	no
chr1:40049562-40049985	2	E3	E3	E3	yes
chr1:40085231-40085664	2	E1	E1	E1	no
chr1:40087264-40087824	3	E3	E2	E2	no
chr1:40134668-40135624	6	E1	E2	E1	yes
chr1:40139518-40139917	3	E1	E3	E1	no
chr1:40146191-40146761	3	E1	E1	E1	no
chr1:40154245-40154731	3	E3	E3	E3	no
chr1:40160516-40161284	2	E3	E3	E3	no
chr1:40308287-40308545	3	E3	E3	E3	no
chr1:40312432-40312884	5	E3	E3	E3	no
chr1:40335993-40336522	5	E1	E3	E1	no
chr1:40434756-40435041	2	E3	E2	E2	no
chr1:40448554-40448798	2	E3	E3	E3	yes
chr1:40468068-40468894	5	E3	E3	E3	no
chr1:40485829-40486381	5	E1	E3	E1	no
chr1:40497762-40498177	3	E3	E3	E3	no
chr1:40570400-40570723	6	E3	E3	E3	no
chr1:40571530-40572247	2	E3	E2	E2	yes
chr1:40656816-40657379	5	E1	E2	E1	no
chr1:40659630-40660026	3	E3	E3	E3	no
chr1:40660640-40660998	5	E3	E3	E3	no
chr1:40694129-40694543	2	E3	E3	E3	yes
chr1:40726181-40726860	5	E1	E3	E1	no
chr1:40731843-40732186	2	E1	E3	E1	no
chr1:40735000-40735425	5	E1	E3	E1	no
chr1:40750819-40751068	2	E2	E3	E2	yes
chr1:40763854-40764353	2	E1	E2	E1	yes
chr1:40824862-40825086	2	E3	E3	E3	no
chr1:40862163-40862483	5	E2	E2	E2	yes
chr1:40868038-40868631	6	E1	E1	E1	yes
chr1:40873005-40873430	3	E1	E1	E1	no
chr1:40880903-40881336	5	E1	E0	E1	yes
chr1:40918780-40919200	5	E2	E3	E2	no
chr1:40922951-40923579	2	E1	E1	E1	yes
chr1:40928212-40928996	5	E3	E3	E3	yes
chr1:40944299-40944751	3	E1	E1	E1	no
chr1:40944845-40945706	6	E1	E1	E1	no
chr1:40952426-40952753	2	E1	E2	E1	no
chr1:40958611-40959591	5	E1	E3	E1	yes
chr1:40994848-40995467	5	E2	E3	E2	no
chr1:41026255-41027287	2	E1	E3	E1	no
chr1:41068561-41069638	2	E1	E3	E1	no
chr1:41098439-41099052	3	E1	E1	E1	no
chr1:41100924-41101372	6	E1	E1	E1	no
chr1:41144582-41144837	2	E3	E3	E3	no
chr1:41180324-41180970	5	E1	E3	E1	no
chr1:41193352-41193583	5	E2	E1	E1	no
chr1:41221463-41222549	2	E1	E1	E1	no
chr1:41229051-41230485	5	E1	E3	E1	no
chr1:41236872-41237609	5	E1	E3	E1	yes
chr1:41243011-41243297	1	E3	E3	E3	no
chr1:41269376-41269814	6	E3	E3	E3	no
chr1:41273591-41273945	6	E2	E3	E2	no
chr1:41291488-41292070	6	E1	E3	E1	no
chr1:41327309-41327868	2	E3	E3	E3	no
chr1:41336932-41337391	5	E3	E3	E3	no
chr1:41343437-41343774	3	E3	E3	E3	no
chr1:41351980-41352530	6	E1	E3	E1	no
chr1:41383427-41383889	5	E2	E3	E2	no
chr1:41395922-41396396	3	E1	E3	E1	no
chr1:41445295-41445521	3	E3	E3	E3	no
chr1:41464032-41465101	5	E3	E3	E3	no
chr1:41469665-41470138	5	E1	E3	E1	no
chr1:41505547-41506331	5	E3	E3	E3	no
chr1:41515392-41516084	6	E1	E3	E1	no
chr1:41517426-41517952	6	E1	E3	E1	yes
chr1:41518989-41519421	6	E2	E3	E2	no
chr1:41566422-41566872	3	E3	E3	E3	no
chr1:41608494-41608830	3	E3	E3	E3	no
chr1:41624847-41625562	2	E2	E3	E2	no
chr1:41640199-41640619	2	E3	E3	E3	no
chr1:41674771-41675316	2	E3	E3	E3	no
chr1:41680357-41680708	2	E3	E3	E3	no
chr1:41695531-41695923	5	E3	E3	E3	no
chr1:41699715-41700190	2	E3	E3	E3	no
chr1:41704148-41704689	5	E3	E3	E3	yes
chr1:41706920-41707193	3	E3	E3	E3	no
chr1:41726180-41726768	2	E3	E3	E3	no
chr1:41757403-41757908	3	E1	E3	E1	no
chr1:41780324-41781149	6	E1	E3	E1	yes
chr1:41857887-41858237	6	E1	E3	E1	no
chr1:41873155-41873555	6	E1	E3	E1	no
chr1:41874535-41875090	3	E1	E3	E1	yes
chr1:41878538-41879293	3	E1	E1	E1	no
chr1:41889596-41890116	2	E1	E3	E1	no
chr1:41893208-41893772	6	E1	E3	E1	no
chr1:41902005-41902280	2	E3	E3	E3	no
chr1:41915962-41916477	5	E3	E3	E3	no
chr1:41931243-41931633	6	E0	E3	E3	no
chr1:41942106-41942573	5	E0	E3	E3	no
chr1:41949181-41949778	5	E2	E3	E2	no
chr1:41989443-41990158	2	E2	E3	E2	no
chr1:42010321-42011107	2	E3	E3	E3	yes
chr1:42084295-42084931	3	E1	E3	E1	no
chr1:42116825-42117791	5	E1	E1	E1	no
chr1:42139401-42140060	2	E3	E2	E2	no
chr1:42153575-42153772	5	E2	E3	E2	no
chr1:42163505-42164491	3	E1	E3	E1	yes
chr1:42168746-42168910	3	E3	E3	E3	no
chr1:42173069-42174034	6	E0	E0	E0	no
chr1:42175391-42175815	3	E1	E3	E1	no
chr1:42176699-42177574	3	E1	E3	E1	no
chr1:42250360-42251054	3	E3	E3	E3	no
chr1:42324660-42325491	5	E2	E3	E2	yes
chr1:42334401-42335037	3	E3	E3	E3	no
chr1:42363976-42364612	5	E3	E3	E3	no
chr1:42464416-42464841	6	E1	E3	E1	no
chr1:42464891-42465106	3	E1	E3	E1	no
chr1:42465362-42465652	6	E1	E3	E1	no
chr1:42515585-42516039	5	E2	E3	E2	no
chr1:42549402-42549855	5	E3	E3	E3	no
chr1:42557325-42557864	5	E1	E1	E1	no
chr1:42558050-42558257	1	E1	E1	E1	no
chr1:42586169-42586521	2	E3	E3	E3	no
chr1:42679250-42679765	5	E3	E3	E3	no
chr1:42709860-42710915	5	E3	E3	E3	no
chr1:42760510-42761091	6	E3	E3	E3	no
chr1:42769646-42769917	6	E3	E3	E3	no
chr1:42777971-42778449	2	E3	E3	E3	no
chr1:42778538-42779981	5	E3	E3	E3	no
chr1:42860759-42861117	3	E1	E3	E1	no
chr1:42867198-42867525	2	E3	E3	E3	no
chr1:42871400-42871674	3	E3	E3	E3	no
chr1:42947588-42948060	2	E2	E3	E2	no
chr1:43018698-43019204	3	E1	E3	E1	no
chr1:43019321-43019961	2	E1	E1	E1	yes
chr1:43020151-43020675	6	E1	E1	E1	yes
chr1:43021014-43021306	6	E1	E2	E1	yes
chr1:43043032-43043479	5	E2	E3	E2	no
chr1:43049204-43049643	2	E3	E3	E3	yes
chr1:43080524-43080780	3	E3	E3	E3	no
chr1:43115345-43116093	2	E3	E3	E3	no
chr1:43118014-43118313	6	E3	E3	E3	yes
chr1:43137579-43137969	3	E2	E1	E1	yes
chr1:43184160-43184835	6	E1	E1	E1	no
chr1:43185009-43185842	6	E1	E1	E1	yes
chr1:43199718-43200306	5	E1	E1	E1	no
chr1:43205552-43206207	5	E1	E1	E1	no
chr1:43208723-43209064	5	E1	E2	E1	no
chr1:43214337-43214927	5	E1	E1	E1	no
chr1:43258851-43259378	5	E1	E2	E1	no
chr1:43276756-43277889	6	E1	E1	E1	yes
chr1:43286677-43287699	2	E1	E1	E1	no
chr1:43305526-43306222	5	E1	E1	E1	no
chr1:43314543-43315144	5	E1	E1	E1	no
chr1:43408920-43409216	2	E3	E3	E3	no
chr1:43420367-43421649	3	E1	E3	E1	yes
chr1:43431341-43431733	2	E2	E3	E2	no
chr1:43441010-43441725	2	E1	E1	E1	yes
chr1:43442999-43443350	5	E1	E2	E1	yes
chr1:43461561-43462233	6	E1	E1	E1	no
chr1:43490753-43491193	1	E3	E3	E3	no
chr1:43492918-43494239	1	E3	E3	E3	no
chr1:43548350-43548793	5	E1	E3	E1	yes
chr1:43564156-43564624	5	E2	E2	E2	no
chr1:43582855-43583329	5	E3	E3	E3	no
chr1:43590386-43591437	6	E1	E3	E1	no
chr1:43617095-43617532	3	E1	E3	E1	no
chr1:43621178-43621874	2	E2	E3	E2	no
chr1:43640149-43640577	5	E1	E0	E1	no
chr1:43641089-43641580	2	E2	E1	E1	no
chr1:43686583-43687010	5	E3	E3	E3	no
chr1:43727305-43727875	5	E3	E3	E3	yes
chr1:43767949-43768526	3	E0	E3	E3	no
chr1:43794708-43795590	3	E1	E3	E1	no
chr1:43808518-43808892	5	E1	E3	E1	no
chr1:43852432-43853395	2	E1	E3	E1	no
chr1:43906022-43906619	3	E1	E1	E1	no
chr1:43923610-43923959	5	E1	E3	E1	no
chr1:43934705-43935015	2	E1	E1	E1	no
chr1:43957400-43957724	6	E1	E1	E1	no
chr1:43960125-43960708	2	E1	E1	E1	yes
chr1:43977847-43978322	2	E1	E1	E1	no
chr1:43979537-43980367	3	E1	E1	E1	no
chr1:43987839-43988131	5	E1	E2	E1	no
chr1:43997612-43998001	6	E1	E1	E1	no
chr1:44013326-44014000	6	E1	E1	E1	no
chr1:44028378-44028899	3	E1	E1	E1	no
chr1:44029160-44030154	5	E1	E1	E1	yes
chr1:44042006-44042548	5	E1	E0	E1	no
chr1:44101284-44101826	5	E1	E1	E1	no
chr1:44110031-44110985	5	E1	E1	E1	no
chr1:44115298-44116550	1	E1	E1	E1	no
chr1:44136954-44137760	6	E1	E1	E1	no
chr1:44185388-44185724	6	E3	E3	E3	no
chr1:44231553-44232352	6	E1	E3	E1	no
chr1:44237769-44238086	5	E3	E3	E3	no
chr1:44284878-44285249	5	E3	E3	E3	no
chr1:44317382-44317942	5	E1	E1	E1	yes
chr1:44321670-44322966	5	E1	E1	E1	no
chr1:44341340-44341890	5	E1	E1	E1	yes
chr1:44364988-44365258	5	E1	E2	E1	no
chr1:44420014-44420944	5	E1	E1	E1	yes
chr1:44443611-44443924	3	E3	E1	E1	no
chr1:44451578-44452593	2	E1	E1	E1	no
chr1:44458905-44459198	2	E1	E3	E1	no
chr1:44490075-44490427	2	E1	E1	E1	no
chr1:44500014-44500419	6	E2	E1	E1	no
chr1:44519040-44519659	5	E1	E2	E1	no
chr1:44522399-44523249	5	E1	E1	E1	no
[truncated: 39,940 more rows]
