# Supplementary material for: Conserved and species-specific chromatin remodeling and regulatory dynamics during mouse and chicken limb bud development
Source: Nat Commun. 2021 Sep 28;12:5685. doi: 10.1038/s41467-021-25935-3 (PMC8479071; doi:10.1038/s41467-021-25935-3)
Supplement: Supplementary file 13 — Supplementary Data 10 [file 41467_2021_25935_MOESM13_ESM.xlsx]

## Sheet: Dataset10
Supplementary Dataset 10: Association of chicken accelerated regions (CARs) with differential accessible chromatin (DACs) and differentially expressed genes (DEGs). The genes shown (DEG genes column) are differential in either or both species.
CAR ID	CAR_DAC_category	DAC_mm	DAC_gg	CAR_DEG_category	DEG genes (GREAT_mm10_genes)	DEG genes (1Mb Upstream/Downstream)		DEG/DAC modules legend
CAR1	MM/GG	TRUE	TRUE	MM/GG	Akap6, Npas3	Akap6, Npas3		0 - not differential
CAR2	NONE	FALSE	FALSE	MM/GG		Chrna1		1 - E9.75hi/HH20hi 2 - E9.75lo/HH20lo 3 - E10.5hi/HH22hi 4 - E10.5lo/HH22lo 5 - E11.5hi/HH24hi 6 - E11.5lo/HH24lo
CAR3	NONE	FALSE	FALSE	MM	Mgat3	Apobec3, Mgat3, Cacna1i, Grap2, Nptxr, Sun2
CAR4	NONE	FALSE	FALSE	MM/GG		Apobec3, Mgat3, Cacna1i, Nptxr, Kdelr3, Sun2, Dmc1
CAR5	NONE	FALSE	FALSE	MM/GG		Ccdc112, Lvrn, Eif1a, Trim36, Cdo1
CAR6	NONE	FALSE	FALSE	MM	Chd7	Chd7
CAR7	NONE	FALSE	FALSE	MM/GG	Ephb3	Ephb3, 2510009E07Rik, Chrd
CAR8	MM/GG	TRUE	TRUE	MM		Gdf1, Armc6, Pbx4, Cers1, Zfp963, Zfp964, Ncan, Gmip, Homer3
CAR9	NONE	FALSE	FALSE	MM/GG		Gdf1, Armc6, Cers1, Pgpep1, Crlf1, Kcnn1, A230052G05Rik, Rab3a, Ncan, Homer3, Tmem59l, Isyna1, Pde4c
CAR10	GG	FALSE	TRUE	MM	Dlx6	Dlx5, Dlx6
CAR11	MM	TRUE	FALSE	MM	Slc25a13	Dlx5, Dlx6, Slc25a13
CAR12	MM	TRUE	FALSE	MM/GG		Pigc, Dnm3os, 2810442N19Rik, Dnm3
CAR13	MM	TRUE	FALSE	MM/GG		Dnm3os, Pigc, 2810442N19Rik, Dnm3
CAR14	MM	TRUE	FALSE	MM/GG		Dnm3os, Pigc, 2810442N19Rik, Dnm3
CAR15	GG	FALSE	TRUE	MM/GG	Ece2	Ece2, Ece2, Chrd, Fam131a, Eif4g1, Eef1akmt4
CAR16	MM/GG	TRUE	TRUE	MM		Polr3h, Pmm1, Csdc2, 1110025M09Rik, Chadl, L3mbtl2
CAR17	MM	TRUE	FALSE	MM/GG	Hoxd11, Evx2, Hoxd13, Hoxd12	Hoxd1, Hoxd3, Gm13652, Haglr, Gm14424, Mtx2, 2600014E21Rik, Gm28309, Hoxd11, Hoxd13, Evx2, Hoxd12, Gm28230, Hoxd8, Hoxd4, Hoxd9, Hoxd3os1, Gm14396
CAR18	GG	FALSE	TRUE	MM/GG	Hoxd3, Hoxd13, Hoxd8	Hoxd1, Hoxd3, Gm13652, Gm14424, Mtx2, Haglr, 2600014E21Rik, Gm28309, Hoxd11, Hoxd13, Hoxd12, Evx2, Hoxd8, Gm28230, Hoxd9, Hoxd4, Hoxd3os1, Gm14396
CAR19	NONE	FALSE	FALSE	MM/GG		AC161763.1, Fgf4, Ano1, Fgf15
CAR20	GG	FALSE	TRUE	MM		Epb41l1, Gdf5, Cpne1, Gm37274
CAR21	GG	FALSE	TRUE	MM		Epb41l1, Gdf5, Cpne1, Gm37274
CAR22	MM	TRUE	FALSE	NONE
CAR23	MM	TRUE	FALSE	NONE
CAR24	GG	FALSE	TRUE	MM/GG	Gpr156	Popdc2, Gpr156, Stxbp5l, Maats1
CAR25	GG	FALSE	TRUE	MM/GG	Gpr156	Popdc2, Gpr156, Stxbp5l, Maats1
CAR26	NONE	FALSE	FALSE	MM/GG	Hand2	AV026068, Gm34030, Hand2, 5033428I22Rik, Galnt7, Galntl6
CAR27	GG	FALSE	TRUE	MM/GG	Hand2	AV026068, Gm34030, Hand2, 5033428I22Rik, Galnt7, Galntl6
CAR28	MM/GG	TRUE	TRUE	MM/GG	Hand2	AV026068, Gm34030, Hand2, 5033428I22Rik, Galnt7, Galntl6
CAR29	MM/GG	TRUE	TRUE	MM/GG	Hand2	Gm34030, Hand2, AV026068, 5033428I22Rik, Galnt7, Galntl6
CAR30	GG	FALSE	TRUE	MM		Rap1gap2, Ccdc92b, Rtn4rl1, Hic1, Srr, Tsr1, Dph1
CAR31	MM/GG	TRUE	TRUE	MM/GG	Hoxa9	Hotairm1, Skap2, Gm15050, Hoxa1, Hoxa4, Hoxaas3, Hoxaas2, Hoxa2, Hoxa5, Hoxa10, Hoxa11os, Hoxa11, Evx1, Hoxa9, Evx1os, 9530018H14Rik, Hottip, Hoxa13
CAR32	GG	FALSE	TRUE	MM/GG	Hoxa11, Hoxa13	Hotairm1, Gm15050, Skap2, Hoxa1, Hoxa4, Hoxaas3, Hoxaas2, Hoxa2, Hoxa5, Hoxa10, Hoxa11, Hoxa11os, Evx1, Hoxa9, Evx1os, 9530018H14Rik, Hottip, Hoxa13
CAR33	MM/GG	TRUE	TRUE	MM/GG	Hoxa9	Gm15050, Hotairm1, Skap2, Hoxa4, Hoxaas3, Hoxa1, Hoxaas2, Hoxa2, Hoxa5, Hoxa10, Hoxa11os, Hoxa11, Evx1, Hoxa9, 9530018H14Rik, Evx1os, Hottip, Hoxa13
CAR34	MM/GG	TRUE	TRUE	MM/GG	Hoxa9	Gm15050, Hotairm1, Skap2, Hoxa4, Hoxa1, Hoxaas2, Hoxaas3, Hoxa2, Hoxa5, Hoxa10, Hoxa11os, Hoxa11, Evx1, Hoxa9, 9530018H14Rik, Evx1os, Hottip, Hoxa13
CAR35	MM/GG	TRUE	TRUE	MM/GG	Hoxa10, Hoxa11	Hotairm1, Gm15050, Skap2, Hoxa4, Hoxaas2, Hoxa1, Hoxa2, Hoxaas3, Hoxa5, Hoxa10, Hoxa11os, Hoxa11, Evx1, Hoxa9, 9530018H14Rik, Evx1os, Hottip, Hoxa13
CAR36	MM/GG	TRUE	TRUE	MM/GG	Hoxa10, Hoxa9	Gm15050, Hotairm1, Skap2, Hoxa4, Hoxa1, Hoxaas2, Hoxa2, Hoxaas3, Hoxa5, Hoxa10, Hoxa11os, Hoxa11, Evx1, Hoxa9, 9530018H14Rik, Evx1os, Hottip, Hoxa13
CAR37	MM/GG	TRUE	TRUE	MM/GG	Hoxa9	Gm15050, Hotairm1, Skap2, Hoxa4, Hoxaas2, Hoxa1, Hoxa2, Hoxaas3, Hoxa5, Hoxa10, Hoxa11os, Hoxa11, Evx1, Hoxa9, 9530018H14Rik, Evx1os, Hottip, Hoxa13
CAR38	MM/GG	TRUE	TRUE	MM/GG	Hoxa10, Hoxa9	Gm15050, Hotairm1, Skap2, Hoxa4, Hoxaas2, Hoxa1, Hoxa2, Hoxa5, Hoxaas3, Hoxa10, Hoxa11os, Hoxa11, Evx1, Hoxa9, 9530018H14Rik, Evx1os, Hottip, Hoxa13
CAR39	NONE	FALSE	FALSE	MM/GG	Hoxa11, Hoxa13	Gm15050, Hotairm1, Skap2, Hoxaas2, Hoxa4, Hoxa1, Hoxa2, Hoxa5, Hoxaas3, Hoxa10, Hoxa11os, Hoxa11, Evx1, Hoxa9, 9530018H14Rik, Evx1os, Hottip, Hoxa13
CAR40	MM/GG	TRUE	TRUE	MM/GG	Hoxa2, Hoxa1	Gm15050, Hotairm1, Skap2, Hoxaas2, Hoxa4, Hoxa1, Hoxa2, Hoxaas3, Hoxa5, Hoxa10, Hoxa11os, Hoxa11, Evx1, Hoxa9, 9530018H14Rik, Evx1os, Hottip, Hoxa13
CAR41	GG	FALSE	TRUE	MM/GG	Hoxa2	Gm15050, Skap2, Hotairm1, Hoxaas2, Hoxa4, Hoxa1, Hoxa2, Hoxaas3, Hoxa5, Hoxa10, Hoxa11os, Hoxa11, Evx1, Hoxa9, 9530018H14Rik, Evx1os, Hottip, Hoxa13
CAR42	GG	FALSE	TRUE	MM/GG	Hoxa2	Gm15050, Skap2, Hotairm1, Hoxaas2, Hoxa4, Hoxa2, Hoxa1, Hoxaas3, Hoxa5, Hoxa10, Hoxa11, Hoxa11os, Evx1, Hoxa9, Evx1os, 9530018H14Rik, Hottip, Hoxa13
CAR43	MM	TRUE	FALSE	MM/GG		Hoxb9, Hoxb2, Hoxb3os, D030028A08Rik, Hoxb5os, Sp6, Hoxb3, Hoxb8, Hoxb7, Hoxb5, Hoxb4, Hoxb1, Pnpo, Hoxb6, Gm11532, Copz2, Gm11525
CAR44	NONE	FALSE	FALSE	MM/GG	Hoxc5	Hoxc4, 5730585A16Rik, Hoxc8, Gm28265, Hoxc5, Smug1, Rpl39-ps, Nckap1l, Calcoco1, Nfe2, Pde1b, Hoxc13, Hoxc10, Hoxc9
CAR45	MM/GG	TRUE	TRUE	MM/GG	Hoxc4, Hoxc5	Hoxc4, 5730585A16Rik, Hoxc8, Gm28265, Hoxc5, Smug1, Rpl39-ps, Nckap1l, Calcoco1, Nfe2, Pde1b, Ppp1r1a, Hoxc13, Hoxc10, Hoxc9
CAR46	NONE	FALSE	FALSE	MM/GG		5730585A16Rik, Hoxc8, Hoxc4, Gm28265, Hoxc5, Smug1, Nckap1l, Nfe2, Ppp1r1a, Hoxc13, Hoxc10, Pde1b, Hoxc9
CAR47	GG	FALSE	TRUE	MM/GG	Hoxc5	5730585A16Rik, Hoxc8, Hoxc4, Gm28265, Hoxc5, Smug1, Rpl39-ps, Nckap1l, Calcoco1, Nfe2, Hoxc13, Hoxc10, Pde1b, Hoxc9
CAR48	NONE	FALSE	FALSE	MM/GG	Hoxc8	5730585A16Rik, Hoxc8, Hoxc4, Gm28265, Hoxc5, Smug1, Rpl39-ps, Nckap1l, Calcoco1, Nfe2, Hoxc13, Hoxc10, Pde1b, Hoxc9
CAR49	NONE	FALSE	FALSE	MM/GG	Hoxc8	5730585A16Rik, Hoxc8, Gm28265, Hoxc5, Smug1, Hoxc4, Rpl39-ps, Nckap1l, Calcoco1, Nfe2, Hoxc13, Hoxc10, Pde1b, Hoxc9
CAR50	GG	FALSE	TRUE	MM/GG	Bcl2l1, Cox4i2	Bcl2l1, Nrsn2, Cox4i2, Dusp15, Foxs1, 6820408C15Rik, Mylk2
CAR51	GG	FALSE	TRUE	MM/GG		Bcl2l1, Nrsn2, Cox4i2, Dusp15, Foxs1, 6820408C15Rik, Mylk2
CAR52	GG	FALSE	TRUE	MM/GG		Bcl2l1, Nrsn2, Cox4i2, Dusp15, Foxs1, 6820408C15Rik, Mylk2
CAR53	GG	FALSE	TRUE	MM/GG		Bcl2l1, Nrsn2, Cox4i2, Dusp15, Foxs1, Mylk2, 6820408C15Rik
CAR54	GG	FALSE	TRUE	MM/GG		Bcl2l1, Nrsn2, Cox4i2, Dusp15, Foxs1, Mylk2, 6820408C15Rik
CAR55	GG	FALSE	TRUE	MM		Grhl3, Ifnlr1, E2f2, Tcea3, Asap3
CAR56	NONE	FALSE	FALSE	MM/GG	Ptpdc1	Barx1, Phf2, Ptpdc1, Id4, 6720427I07Rik
CAR57	NONE	FALSE	FALSE	MM/GG	Ptpdc1	Barx1, Phf2, Ptpdc1, Id4, 6720427I07Rik
CAR58	NONE	FALSE	FALSE	MM/GG		Krtcap3, Rbks, Cad, Gm42798, Ppm1g
CAR59	MM	TRUE	FALSE	MM/GG	Llph	Grip1, Llph
CAR60	MM/GG	TRUE	TRUE	MM/GG		Lin28a, Ubxn11, Sfn, Crybg2, Sytl1, Map3k6, Grrp1, Nudc, Cnksr1
CAR61	NONE	FALSE	FALSE	MM/GG	Sfn	Lin28a, Crybg2, Ubxn11, Sfn, Sytl1, Map3k6, Nudc
CAR62	NONE	FALSE	FALSE	MM	Klf10	Klf10, Baalc
CAR63	GG	FALSE	TRUE	MM	Pax2	Pax2, Sema4g, Pdzd7, Sfxn3, Twnk, Lbx1
CAR64	MM/GG	TRUE	TRUE	MM		Lix1, Lnpep, Spaca6
CAR65	NONE	FALSE	FALSE	MM	Spaca6	Lix1, Lnpep, Spaca6, Gm26873
CAR66	NONE	FALSE	FALSE	MM	Spaca6	Lnpep, Lix1, Spaca6, Gm26873
CAR67	NONE	FALSE	FALSE	MM/GG		Mecom, Phc3
CAR68	MM/GG	TRUE	TRUE	MM/GG	Mecom	Mecom
CAR69	NONE	FALSE	FALSE	MM/GG		Mecom, Phc3
CAR70	NONE	FALSE	FALSE	MM/GG		Mecom, Phc3
CAR71	MM/GG	TRUE	TRUE	MM/GG	Mecom	Mecom
CAR72	MM/GG	TRUE	TRUE	MM/GG	Meox2	Ispd, Meox2, Sostdc1
CAR73	MM/GG	TRUE	TRUE	MM/GG	Meox2	Ispd, Meox2, Sostdc1
CAR74	MM	TRUE	FALSE	MM/GG	Msx1	Stk32b, Nsg1, Lyar, Msx1, Cytl1, Drd5
CAR75	MM/GG	TRUE	TRUE	MM/GG	Msx1	Evc, Stk32b, Nsg1, Lyar, Msx1, Cytl1, Drd5
CAR76	MM/GG	TRUE	TRUE	MM/GG	Msx1	Evc, Stk32b, Nsg1, Lyar, Msx1, Cytl1, Drd5
CAR77	NONE	FALSE	FALSE	MM/GG		Gm2762, Nfil3, Msx2
CAR78	NONE	FALSE	FALSE	MM/GG		Mycn
CAR79	NONE	FALSE	FALSE	MM/GG	Manba	Manba, Slc39a8, Slc9b2, Bdh2
CAR80	NONE	FALSE	FALSE	MM/GG	Manba	Manba, Slc39a8, Slc9b2, Bdh2
CAR81	NONE	FALSE	FALSE	MM/GG	Manba	Manba, Slc39a8, Slc9b2, Bdh2
CAR82	NONE	FALSE	FALSE	MM/GG	Manba	Manba, Slc39a8, Slc9b2, Bdh2
CAR83	GG	FALSE	TRUE	MM	Nr2f2	Nr2f2, B130024G19Rik
CAR84	NONE	FALSE	FALSE	MM	Nr2f2	Nr2f2, B130024G19Rik
CAR85	GG	FALSE	TRUE	MM	Nr2f2	Nr2f2, B130024G19Rik
CAR86	NONE	FALSE	FALSE	MM	Nr2f2	B130024G19Rik, Nr2f2
CAR87	NONE	FALSE	FALSE	MM		6330403K07Rik, Alox12, Slc16a13, Slc16a11, C1qbp, Eno3
CAR88	MM	TRUE	FALSE	NONE
CAR89	MM	TRUE	FALSE	MM/GG	Ltv1, Phactr2	Ltv1, Plagl1, Stx11, Phactr2
CAR90	MM	TRUE	FALSE	MM/GG		Prrx1, Dnm3
CAR91	MM	TRUE	FALSE	MM/GG		Prrx1, Dnm3
CAR92	MM	TRUE	FALSE	MM/GG		Prrx1, Dnm3
CAR93	MM	TRUE	FALSE	MM/GG		Prrx1, Dnm3
CAR94	MM	TRUE	FALSE	MM/GG		Prrx1, Dnm3
CAR95	MM	TRUE	FALSE	MM/GG		Prrx1, Dnm3
CAR96	MM/GG	TRUE	TRUE	MM	1700001O22Rik	Crat, D330023K18Rik, 1700001O22Rik
CAR97	GG	FALSE	TRUE	MM		Crat, D330023K18Rik, 1700001O22Rik
CAR98	MM/GG	TRUE	TRUE	MM	1700001O22Rik	Crat, 1700001O22Rik, D330023K18Rik
CAR99	MM	TRUE	FALSE	MM/GG		Cdk20, Ptch1
CAR100	MM/GG	TRUE	TRUE	GG	Ptch1	Ptch1
CAR101	MM/GG	TRUE	TRUE	GG	Ptch1	Ptch1
CAR102	NONE	FALSE	FALSE	MM/GG	Zfp532	Zfp532, Ccbe1, Alpk2, Nedd4l, Rax
CAR103	MM	TRUE	FALSE	MM/GG	Myl9	Myl9, Epb41l1
CAR104	MM	TRUE	FALSE	MM/GG	Myl9	Myl9, Epb41l1
CAR105	MM	TRUE	FALSE	MM/GG		Myl9, Epb41l1
CAR106	GG	FALSE	TRUE	MM		Gal3st3, Gm37376, Efemp2, Neat1, Gm42067, Snx32, Cdc42ep2, Capn1, Ltbp3, Map3k11
CAR107	GG	FALSE	TRUE	MM		Gm37376, Gal3st3, Efemp2, Neat1, Gm42067, Snx32, Cdc42ep2, Ltbp3, Capn1, Map3k11
CAR108	GG	FALSE	TRUE	MM	Rbl2, Gm6658	Gm6658, Rbl2
CAR109	GG	FALSE	TRUE	MM/GG	Sall3	Nfatc1, Sall3
CAR110	NONE	FALSE	FALSE	MM/GG	Shox2, Veph1	Shox2, Lxn
CAR111	GG	FALSE	TRUE	MM/GG	Shox2, Veph1	Shox2, Lxn
CAR112	NONE	FALSE	FALSE	NONE
CAR113	NONE	FALSE	FALSE	MM/GG	Shox2, Veph1	Shox2, Lxn
CAR114	NONE	FALSE	FALSE	MM/GG	Shox2, Veph1	Shox2, Lxn
CAR115	NONE	FALSE	FALSE	MM		Zfp827, Gm4890, Abce1, Otud4
CAR116	MM	TRUE	FALSE	MM		Ctif, Gm20544, Myo5b
CAR117	MM/GG	TRUE	TRUE	MM		Ctif, Gm20544, Myo5b
CAR118	NONE	FALSE	FALSE	MM	Ctif	Zbtb7c, Ctif, Gm20544
CAR119	NONE	FALSE	FALSE	MM		Gm16754, Slc44a2, Elavl3, Plppr2, Epor, Rab3d, Rgl3, Raver1, Raver1
CAR120	NONE	FALSE	FALSE	MM		Gm16754, Slc44a2, Elavl3, Plppr2, Epor, Rab3d, Rgl3, Raver1, Raver1
CAR121	NONE	FALSE	FALSE	MM		Gm16754, Slc44a2, Elavl3, Plppr2, Epor, Rab3d, Raver1, Raver1, Rgl3
CAR122	MM	TRUE	FALSE	MM		Slc44a2, Elavl3, Cnn1, Zfp810, Plppr2, Acp5, Epor, Rab3d, Rgl3
CAR123	MM	TRUE	FALSE	MM		Slc44a2, Elavl3, Cnn1, Zfp810, Plppr2, Epor, Acp5, Rab3d, Rgl3
CAR124	MM	TRUE	FALSE	MM		Slc44a2, Elavl3, Cnn1, Zfp810, Plppr2, Epor, Acp5, Rab3d, Rgl3
CAR125	NONE	FALSE	FALSE	MM		Gm16754, Elavl3, Slc44a2, Plppr2, Epor, Rab3d, Raver1, Raver1, Rgl3
CAR126	MM	TRUE	FALSE	NONE
CAR127	GG	FALSE	TRUE	MM	Sox4	Sox4, 2610307P16Rik
CAR128	MM/GG	TRUE	TRUE	MM	Sox6	Gm4353, Sox6
CAR129	NONE	FALSE	FALSE	MM		Rapgef4
CAR130	NONE	FALSE	FALSE	MM/GG	Sp7	Rpl39-ps, Rarg, Calcoco1, Gm9918, Sp7, Krt8, Krt18
CAR131	NONE	FALSE	FALSE	MM/GG	Jazf1	Evx1, Evx1os, Creb5, Jazf1
CAR132	NONE	FALSE	FALSE	NONE
CAR133	GG	FALSE	TRUE	MM/GG	Tbx2, Bcas3	Bcas3, Tbx2, Tbx4
CAR134	GG	FALSE	TRUE	MM/GG	Tbx2, Bcas3	Tbx4, Bcas3, Tbx2
CAR135	MM	TRUE	FALSE	MM/GG	Tbx2	Bcas3, Tbx2, Tbx4
CAR136	MM	TRUE	FALSE	MM		Gm43050, Tbx5, Tbx3os1, 1700021F13Rik
CAR137	GG	FALSE	TRUE	MM/GG	Tnnt3	Brsk2, Tnnt3, Dusp8, Gm45889, AC013548.1, Igf2, Tnni2
CAR138	GG	FALSE	TRUE	MM/GG	Tpm2	Tmem8b, Gm12473, Rusc2, Unc13b, Npr2, Glipr2, Tpm2, Atp8b5, Car9, Arhgef39
CAR139	MM	TRUE	FALSE	MM/GG	Msrb3	Msrb3, Gm15910, Wif1, Tbc1d30
CAR140	MM	TRUE	FALSE	MM/GG	Msrb3	Gm15910, Msrb3, Wif1, Tbc1d30
CAR141	NONE	FALSE	FALSE	MM/GG	Wnt4	Epha8, C1qa, C1qc, C1qb, Wnt4
CAR142	NONE	FALSE	FALSE	MM/GG	Wnt7b	Wnt7b, Cerk, Ttc38, Celsr1
CAR143	NONE	FALSE	FALSE	MM/GG	Wnt7b	Wnt7b, Cerk, Ttc38, Celsr1
CAR144	NONE	FALSE	FALSE	MM/GG	Wnt7b	Cerk, Wnt7b, Ttc38, Celsr1
CAR145	NONE	FALSE	FALSE	MM/GG	Wnt7b	Cerk, Wnt7b, Ttc38, Celsr1
CAR146	NONE	FALSE	FALSE	MM/GG	Wnt7b	Cerk, Wnt7b, Ttc38, Celsr1
CAR147	MM	TRUE	FALSE	NONE
CAR148	GG	FALSE	TRUE	MM		Kif26b, Gm38300
CAR149	MM/GG	TRUE	TRUE	MM	Psd2	Snhg4, Prob1, Psd2
CAR150	NONE	FALSE	FALSE	MM/GG	Cmpk2	Cmpk2, Rsad2
CAR151	NONE	FALSE	FALSE	MM		C430049B03Rik, Hprt
CAR152	NONE	FALSE	FALSE	MM	Rrs1	Rrs1
CAR153	GG	FALSE	TRUE	GG		Rab20
CAR154	GG	FALSE	TRUE	GG		Rab20
CAR155	NONE	FALSE	FALSE	MM/GG	Slc7a1, Mtus2	Slc7a1, Mtus2, Flt1
CAR156	MM/GG	TRUE	TRUE	MM	Mpp7	Mpp7
CAR157	GG	FALSE	TRUE	NONE
CAR158	GG	FALSE	TRUE	MM/GG	Tnrc18	Radil, Gm42501, Tnrc18, BC030343, Slc29a4, Zfp316, Zfp853, Mmd2
CAR159	NONE	FALSE	FALSE	MM		2600014E21Rik, Ttc30b
CAR160	NONE	FALSE	FALSE	MM/GG	Slc7a1, Mtus2	Slc7a1, Mtus2, Flt1
CAR161	NONE	FALSE	FALSE	MM		Rps24-ps3
CAR162	GG	FALSE	TRUE	MM	Ccdc171, Bnc2	Cntln, Bnc2
CAR163	NONE	FALSE	FALSE	MM/GG	Ccdc74a	Prodh, Ccdc74a, Scarf2, Rtn4r, Slc7a4, Snap29
CAR164	MM	TRUE	FALSE	MM		Mdn1
CAR165	NONE	FALSE	FALSE	MM		Tlx2, Mogs, Htra2, Wbp1, Rtkn, Loxl3, Vax2, 1700003E16Rik, Nagk, Slc4a5, Mthfd2, Dqx1
CAR166	GG	FALSE	TRUE	MM		Glrx
CAR167	GG	FALSE	TRUE	MM/GG		Nebl
CAR168	MM	TRUE	FALSE	MM	Vamp2	Ccdc42, Dnah2, Efnb3, Chd3os, Kcnab3, Vamp2, Chd3, Hes7
CAR169	MM	TRUE	FALSE	MM/GG		F13a1
CAR170	GG	FALSE	TRUE	MM/GG	Zfp608	Redrum, Zfp608
CAR171	NONE	FALSE	FALSE	MM	Psd2	Snhg4, Prob1, Psd2
CAR172	NONE	FALSE	FALSE	MM/GG		Fam214a, Gnb5, Onecut1, Myo5c
CAR173	NONE	FALSE	FALSE	MM		2600014E21Rik, Ttc30b
CAR174	GG	FALSE	TRUE	MM/GG		Nebl
CAR175	MM/GG	TRUE	TRUE	MM	Ebf3	Gm45278, Ebf3
CAR176	GG	FALSE	TRUE	MM		Myl6b, Stat2, Smarcc2, Erbb3, Baz2a, Nabp2, Pa2g4
CAR177	MM	TRUE	FALSE	MM		Tmem170b
CAR178	GG	FALSE	TRUE	MM		Rps24-ps3
CAR179	NONE	FALSE	FALSE	MM		1700052K11Rik
CAR180	GG	FALSE	TRUE	MM/GG	Rfx2, Prr22	Nrtn, Vav1, Rfx2, Tubb4a, Vmac, Gm11110, Slc25a23, Trip10, Prr22, C3, Acsbg2
CAR181	MM	TRUE	FALSE	MM/GG		Nebl
CAR182	NONE	FALSE	FALSE	MM/GG	Ppargc1a	Lgi2, Ccdc149, Sod3
CAR183	NONE	FALSE	FALSE	MM		Kif26b, Gm38300
CAR184	NONE	FALSE	FALSE	NONE
CAR185	NONE	FALSE	FALSE	MM/GG		F13a1
CAR186	NONE	FALSE	FALSE	MM		Acsl4, Kcne1l
CAR187	MM	TRUE	FALSE	MM	Setbp1	Setbp1
CAR188	NONE	FALSE	FALSE	MM	Zfhx3	Zfhx3
CAR189	NONE	FALSE	FALSE	MM/GG	Ppargc1a	Lgi2, Ccdc149, Sod3
CAR190	MM	TRUE	FALSE	MM	Emb, Parp8	Emb, Parp8
CAR191	MM/GG	TRUE	TRUE	MM	Ebf3	Gm45278, Ebf3
CAR192	MM	TRUE	FALSE	MM		Ttc30b
CAR193	GG	FALSE	TRUE	MM		Rps24-ps3
CAR194	MM	TRUE	FALSE	MM/GG		Gm13534, Upp2, Galnt5, Ermn
CAR195	GG	FALSE	TRUE	MM		Snhg4, Prob1, Psd2
CAR196	NONE	FALSE	FALSE	MM		Tlx2, Mogs, Htra2, Wbp1, Rtkn, Loxl3, Vax2, Nagk, Slc4a5, 1700003E16Rik, Mthfd2, Dqx1
CAR197	GG	FALSE	TRUE	MM/GG		Vwf, Vamp1, Grcc10, Ptms, Atn1, P3h3, Gpr162, Eno2, Cd9, Pianp, Phb2, Nop2, Ptpn6
CAR198	NONE	FALSE	FALSE	MM		Tlx2, Mogs, Htra2, Wbp1, Rtkn, Loxl3, Vax2, 1700003E16Rik, Nagk, Slc4a5, Dqx1, Mthfd2
CAR199	MM	TRUE	FALSE	MM	Sesn3, Endod1	Fut4, Sesn3, Endod1
CAR200	NONE	FALSE	FALSE	MM	Smarcd3	Gm26648, Smarcd3, Atg9b
CAR201	MM	TRUE	FALSE	MM/GG	Nfib	Frem1, Nfib
CAR202	MM	TRUE	FALSE	MM/GG		Jun
CAR203	NONE	FALSE	FALSE	MM		A930033H14Rik, Rhobtb1
CAR204	GG	FALSE	TRUE	MM		Mzf1, Gm18194, Rnf225, Pla2g4c
CAR205	GG	FALSE	TRUE	NONE
CAR206	MM	TRUE	FALSE	MM	Sox4	2610307P16Rik
CAR207	MM/GG	TRUE	TRUE	MM	Nfe2l3	Nfe2l3
CAR208	NONE	FALSE	FALSE	MM	Cacng7	Cacng8, Cacng7, Tmc4
CAR209	GG	FALSE	TRUE	MM	Sulf1	Sulf1
CAR210	MM/GG	TRUE	TRUE	MM		Nexmif
CAR211	GG	FALSE	TRUE	MM		Dll3, Dyrk1b, Ech1, Lgals7, Zfp974, Zfp780b, Fbxo27, Fbxo17, Fbl
CAR212	MM/GG	TRUE	TRUE	MM		Rag1
CAR213	MM	TRUE	FALSE	MM/GG		Nebl
CAR214	GG	FALSE	TRUE	MM		Cacng8, Cacng7, Cdc42ep5, Ttyh1, Leng9, Tmc4
CAR215	NONE	FALSE	FALSE	MM	Ntm	Ntm
CAR216	NONE	FALSE	FALSE	MM		Nrg1, Tex15
CAR217	NONE	FALSE	FALSE	MM	Smarcd3	Gm26648, Smarcd3, Atg9b
CAR218	NONE	FALSE	FALSE	MM/GG	Zranb3	Lct, Gm28800, Tmem163, Dars, Gm38248, Zranb3
CAR219	NONE	FALSE	FALSE	MM/GG	Mab21l2	Mab21l2, Cd1d1, Lrba, Sh3d19
CAR220	MM/GG	TRUE	TRUE	MM/GG	Lfng	Amz1, Card11, Lfng, Eif3b
CAR221	NONE	FALSE	FALSE	MM/GG		Lima1, Bin2, Pou6f1, Larp4, Smagp, Galnt6
CAR222	GG	FALSE	TRUE	MM	Tspan5	Trmt10a, Tspan5, Adh1, 1110002E22Rik
CAR223	NONE	FALSE	FALSE	MM/GG		Lima1, Bin2, Pou6f1, Smagp, Larp4, Galnt6
CAR224	NONE	FALSE	FALSE	MM/GG		Cbwd1, Dock8, Tmem252, Pgm5, Kank1, Pip5k1b
CAR225	MM	TRUE	FALSE	NONE
CAR226	GG	FALSE	TRUE	MM/GG	Erap1	Gm46430, Ahrr, Erap1
CAR227	NONE	FALSE	FALSE	MM		Pmepa1
CAR228	MM	TRUE	FALSE	MM	Setbp1	Setbp1
CAR229	MM/GG	TRUE	TRUE	MM	Ebf3	Ebf3, Gm45278
CAR230	NONE	FALSE	FALSE	MM		Kif26b, Gm38300
CAR231	NONE	FALSE	FALSE	MM/GG	Syt13, Prdm11	Chst1, Tspan18, Trp53i11, Syt13, Prdm11, Cd82
CAR232	MM	TRUE	FALSE	MM	Ephb3	Ephb3, Ehhadh, 2510009E07Rik
CAR233	GG	FALSE	TRUE	MM/GG		Irf1, Shroom1, Sept8, Sowaha, Gdf9
CAR234	MM	TRUE	FALSE	MM/GG		Gm13534, Upp2, Galnt5, Ermn
CAR235	GG	FALSE	TRUE	MM	Tshz1	Tshz1
CAR236	GG	FALSE	TRUE	MM/GG		Nsg2, Hba-a2, Hba-a1, Hba-x, Gm12112, Stk10
CAR237	MM	TRUE	FALSE	MM	Tha1	Timp2, Cyth1, Afmid, Gm8624, Tha1
CAR238	MM	TRUE	FALSE	NONE
CAR239	NONE	FALSE	FALSE	GG		Rab20
CAR240	MM/GG	TRUE	TRUE	MM	Ebf3	Ebf3, Gm45278
CAR241	NONE	FALSE	FALSE	MM	Cul9	Rsph9, Cul9, Bicral, Ttbk1, Dlk2, Dnph1
CAR242	NONE	FALSE	FALSE	MM		Tlx2, Mogs, Htra2, Wbp1, Loxl3, Rtkn, Vax2, 1700003E16Rik, Nagk, Slc4a5, Dqx1, Mthfd2
CAR243	MM	TRUE	FALSE	NONE
CAR244	NONE	FALSE	FALSE	MM		Tlx2, Mogs, Htra2, Rtkn, Wbp1, Loxl3, Vax2, 1700003E16Rik, Nagk, Slc4a5, Dqx1, Mthfd2
CAR245	MM	TRUE	FALSE	MM/GG	Col12a1	Tmem30a, Col12a1, Gm17477
CAR246	GG	FALSE	TRUE	NONE
CAR247	NONE	FALSE	FALSE	MM/GG		Mafb
CAR248	GG	FALSE	TRUE	MM/GG		Nebl
CAR249	MM/GG	TRUE	TRUE	MM	Pde7b	Myb, 4933406P04Rik, Pde7b
CAR250	GG	FALSE	TRUE	MM/GG	Abcg1	Pde9a, Abcg1, Glo1
CAR251	GG	FALSE	TRUE	MM	Eif5a	Slc2a4, 2810408A11Rik, Alox12, Atp1b2, Ybx2, Plscr3, Dnah2, Efnb3, Fgf11, Slc16a13, Slc16a11, Zbtb4, Nlgn2, Chrnb1, Acap1, Cldn7, Eif5a
CAR252	MM	TRUE	FALSE	MM/GG		Gm5182, Nt5c1b
CAR253	MM	TRUE	FALSE	MM/GG		Rogdi, 4930451G09Rik, Ppl, Srl
CAR254	GG	FALSE	TRUE	MM		Cacng8, Cacng7, Cdc42ep5, Ttyh1, Leng9, Tmc4
CAR255	GG	FALSE	TRUE	MM/GG	2003-03-01	March3, Megf10
CAR256	GG	FALSE	TRUE	MM	Eif5a	Alox12, Slc2a4, 2810408A11Rik, Plscr3, Ybx2, Atp1b2, Dnah2, Efnb3, Fgf11, Slc16a13, Slc16a11, Zbtb4, Nlgn2, Chrnb1, Acap1, Cldn7, Eif5a
CAR257	NONE	FALSE	FALSE	MM/GG	Ppargc1a	Lgi2, Ccdc149, Sod3
CAR258	NONE	FALSE	FALSE	MM/GG	Prdm11, Syt13	Chst1, Tspan18, Trp53i11, Syt13, Prdm11, Cd82
CAR259	NONE	FALSE	FALSE	MM/GG	Zranb3	Lct, Gm28800, Tmem163, Dars, Gm38248, Zranb3
CAR260	NONE	FALSE	FALSE	MM	Calcrl	Tfpi, Fam171b, Calcrl
CAR261	NONE	FALSE	FALSE	GG		Rab20
CAR262	MM	TRUE	FALSE	MM		Mdn1
CAR263	NONE	FALSE	FALSE	MM		Dll3, Zfp974, Dyrk1b, Ech1, Lgals7, Zfp780b, Fbxo27, Fbxo17, Fbl
CAR264	GG	FALSE	TRUE	MM/GG		Nebl
CAR265	GG	FALSE	TRUE	MM/GG	Ssbp2	4833422C13Rik, Ssbp2, Rasgrf2
CAR266	MM	TRUE	FALSE	MM/GG	Tomm20, Irf2bp2	Tomm20, Tarbp1, Slc35f3, Irf2bp2
CAR267	NONE	FALSE	FALSE	MM/GG	Zfp36l1	Gm26669, Galnt16, Zfp36l1
CAR268	NONE	FALSE	FALSE	MM		Larp1b
CAR269	GG	FALSE	TRUE	MM		Eif3s6-ps2
CAR270	MM/GG	TRUE	TRUE	MM	Ttc30b	Ttc30b
CAR271	GG	FALSE	TRUE	MM/GG	Bambi	Bambi
CAR272	NONE	FALSE	FALSE	NONE
CAR273	MM	TRUE	FALSE	MM		Snhg4, Prob1, Psd2
CAR274	NONE	FALSE	FALSE	MM		Kcna6, Gm43126, Cracr2a
CAR275	NONE	FALSE	FALSE	MM		2610037D02Rik, Slc38a4
CAR276	MM/GG	TRUE	TRUE	NONE
CAR277	MM/GG	TRUE	TRUE	MM		Trim56, Gm36266, Serpine1, Lrch4, Nyap1, Sap25, Zcwpw1
CAR278	GG	FALSE	TRUE	GG		Foxo1
CAR279	MM	TRUE	FALSE	NONE
CAR280	GG	FALSE	TRUE	MM		Prrg2, Myh14, Syt3, Fam71e1, Shank1, Cpt1c, Lrrc4b
CAR281	NONE	FALSE	FALSE	MM/GG		Adam12, Fam196a
CAR282	NONE	FALSE	FALSE	NONE
CAR283	NONE	FALSE	FALSE	GG	Tmem100	Tmem100
CAR284	MM	TRUE	FALSE	MM	Mtx2	Gm13652, 2600014E21Rik
CAR285	NONE	FALSE	FALSE	GG		Rab20
CAR286	NONE	FALSE	FALSE	MM		Taf1d, Slc36a4
CAR287	MM	TRUE	FALSE	MM	Vamp2	Ccdc42, Dnah2, Efnb3, Chd3os, Kcnab3, Vamp2, Chd3, Hes7
CAR288	GG	FALSE	TRUE	MM/GG	Irx1	Irx1
CAR289	NONE	FALSE	FALSE	MM	Lhx1	Car4, Lhx1, Dhrs11, Dusp14, Pigw, Znhit3
CAR290	GG	FALSE	TRUE	GG		Rab20
CAR291	MM	TRUE	FALSE	MM	Tha1	Timp2, Cyth1, Afmid, Gm8624, Tha1
CAR292	NONE	FALSE	FALSE	MM/GG		Nebl
CAR293	NONE	FALSE	FALSE	MM		Cycs, Osbpl3
CAR294	NONE	FALSE	FALSE	MM		Dll3, Dyrk1b, Ech1, Lgals7, Zfp974, Zfp780b, Fbxo27, Fbxo17, Fbl
CAR295	NONE	FALSE	FALSE	MM		Kif26b, Gm38300
CAR296	NONE	FALSE	FALSE	MM	Cux1	Upk3b, Cux1, Upk3bl, Ssc4d, Rasa4, Orai2
CAR297	MM/GG	TRUE	TRUE	MM	Zfp988, Zfp991	Zfp988, Zfp991
CAR298	GG	FALSE	TRUE	NONE
CAR299	NONE	FALSE	FALSE	MM		2610037D02Rik, Slc38a4
CAR300	GG	FALSE	TRUE	MM/GG		Chrna7
CAR301	NONE	FALSE	FALSE	MM	Sall3	Gm17383
CAR302	MM	TRUE	FALSE	MM		Ldlrad4, Rnmt
CAR303	GG	FALSE	TRUE	MM/GG	Scarf2	Prodh, Ccdc74a, Scarf2, Rtn4r, Slc7a4, Snap29
CAR304	NONE	FALSE	FALSE	MM	Mrln	Phyhipl, Fam13c, Mrln
CAR305	GG	FALSE	TRUE	GG	Fut9	Fut9
CAR306	NONE	FALSE	FALSE	MM/GG		Nebl
CAR307	MM	TRUE	FALSE	NONE
CAR308	GG	FALSE	TRUE	MM/GG		Irf1, Shroom1, Sept8, Sowaha, Gdf9
CAR309	NONE	FALSE	FALSE	MM		Ispd, Sostdc1
CAR310	MM/GG	TRUE	TRUE	MM		Rag1
CAR311	NONE	FALSE	FALSE	MM/GG	Sparc, Fat2	Sparc, Gm2a, Anxa6, Fat2
CAR312	NONE	FALSE	FALSE	MM	Gata3	Gata3, Itih5
CAR313	GG	FALSE	TRUE	NONE
CAR314	MM	TRUE	FALSE	MM	Nfe2l3	Nfe2l3
