# Supplementary material for: Conserved and species-specific chromatin remodeling and regulatory dynamics during mouse and chicken limb bud development
Source: Nat Commun. 2021 Sep 28;12:5685. doi: 10.1038/s41467-021-25935-3 (PMC8479071; doi:10.1038/s41467-021-25935-3)
Supplement: Supplementary file 15 — Source Data [file 41467_2021_25935_MOESM15_ESM.xlsx]

## Sheet: 1b
#pca for RNA-seq samples of mouse limb development stages
Components	E105A	E105B	E105C	E115A	E115B	E115C	E975A	E975B	E975C
PC1	-0.266027	15.6782	-1.88215	33.3935	33.7029	35.6492	-40.9033	-35.4242	-39.9481
PC2	29.7046	20.9843	29.0589	-13.4451	-14.9222	-17.7354	-17.0441	-9.41388	-7.18708
PC3	-6.08055	23.4439	-8.89389	-8.29814	6.5494	-8.03448	18.8985	6.05966	-23.6444
PC4	4.94573	-20.6286	13.0424	-14.7012	28.0156	-7.21609	1.74549	3.71045	-8.91371
PC5	-12.5742	13.572	-3.22547	-7.94887	11.7434	-6.45259	-20.0677	11.8239	13.1296
PC6	-18.4845	4.93264	15.6774	2.49839	4.06741	-6.86	9.74912	-20.4579	8.87747
PC7	15.486	3.71654	-18.8364	-5.04371	10.5706	-5.72934	4.13856	-16.7502	12.448
PC8	-2.17874	2.9917	2.13895	-21.6779	-2.90112	22.0106	1.74965	-4.44067	2.30753
PC9	6.16451e-14	4.72816e-14	2.54519e-14	1.52378e-14	-2.82135e-14	6.71685e-15	-6.06737e-14	-2.78735e-14	-6.56419e-15

## Sheet: 1c
#overlap of DEGs across different pairwise comparisons of mouse developmental stages
E9.75vsE10.5	198
E10.5vsE11.5	167
E9.75vsE11.5	1212
E9.75vsE10.5 and E10.5vsE11.5	226
E10.5vsE11.5 and E9.75vsE11.5	793
E9.75vsE10.5 and E9.75vsE11.5	1070
E9.75vsE10.5 and E10.5vsE11.5 and E9.75vsE11.5	663

## Sheet: 1d
#Scaled module profiles using k-means clustering of mouse DEGs
DEG modules	percentile	E975	E105	E115			DEG modules legend
1	10	1	0	0			1 - E9.75hi 2 - E9.75lo 3 - E10.5hi 4 - E10.5lo 5 - E11.5hi 6 - E11.5lo
1	20	1	0	0
1	40	1	0	0
1	50	1	0.0469206	0
1	60	1	0.102826	0.00524206
1	80	1	0.220507	0.186493
1	90	1	0.257632	0.3496
2	10	0	0.47028	0.988139
2	20	0	0.503941	1
2	40	0	0.588796	1
2	50	0	0.629988	1
2	60	0	0.68865	1
2	80	0	0.854915	1
2	90	0	1	1
3	10	0	1	0
3	20	0	1	0
3	40	0	1	0.028694
3	50	0	1	0.156342
3	60	0	1	0.298256
3	80	0.322453	1	0.530521
3	90	0.457584	1	0.615746
4	10	0.477005	0	0.61837
4	20	0.539819	0	0.70191
4	40	0.718157	0	0.981377
4	50	0.831989	0	1
4	60	1	0	1
4	80	1	0	1
4	90	1	0	1
5	10	0	0	1
5	20	0	0	1
5	40	0	0.129231	1
5	50	0	0.192438	1
5	60	0	0.250116	1
5	80	0.0340891	0.349349	1
5	90	0.154275	0.389163	1
6	10	1	0.333085	0
6	20	1	0.365712	0
6	40	1	0.433981	0
6	50	1	0.471248	0
6	60	1	0.514645	0
6	80	1	0.673219	0
6	90	1	0.838917	0

## Sheet: 1e
#normalised expression for DEGs in mouse developmental stages
geneId	DEG modules	E975A	E975B	E975C	E105A	E105B	E105C	E115A	E115B	E115C		DEG modules legend
ENSMUSG00000115783	1	42.9334	78.9025	22.7474	16.1863	13.2819	10.7856	14.6595	12.8287	14.7457		1 - E9.75hi 2 - E9.75lo 3 - E10.5hi 4 - E10.5lo 5 - E11.5hi 6 - E11.5lo
ENSMUSG00000022803	1	3.57991	4.69805	6.08778	1.0426	0.57373	0.693163	0.673732	0.704405	0.959643
ENSMUSG00000022844	1	21.1982	19.8802	18.1324	13.7623	13.6117	12.6156	16.7039	15.9665	14.4649
ENSMUSG00000044646	1	1.81553	2.20067	1.50558	0.338844	0.272522	0.194086	0.418179	0.512295	0.772396
ENSMUSG00000044645	1	9.87033	10.1874	9.72082	3.12779	2.48138	3.77081	6.11005	6.36099	5.78126
ENSMUSG00000022893	1	65.9727	64.3139	68.9294	32.6594	32.8174	37.2645	32.3159	33.0217	36.5835
ENSMUSG00000044629	1	9.56348	8.65431	10.0154	4.56137	3.78662	5.04623	3.1828	3.69279	3.74495
ENSMUSG00000022912	1	34.9297	35.9772	34.9884	23.6409	23.0639	23.1239	19.3291	19.5739	19.0056
ENSMUSG00000022941	1	2.76165	3.98098	3.53484	2.24159	2.05108	2.35676	2.06766	2.04918	1.47457
ENSMUSG00000044349	1	2.99179	2.59629	3.40392	1.53783	1.17615	1.24769	0.97575	0.512295	0.842613
ENSMUSG00000044254	1	4.57718	4.42606	4.64766	2.13733	1.87897	2.02404	2.27675	1.75034	1.9895
ENSMUSG00000044220	1	2.40366	1.68141	3.43665	0.026065	0.172119	0.110906	0.0232321	0.0426912	0
ENSMUSG00000023064	1	2.35251	2.07703	2.02926	1.45964	1.04706	0.831796	1.62625	1.40881	0.912831
ENSMUSG00000022792	1	46.5133	47.3761	46.673	32.2423	34.9258	35.7395	30.7594	30.5029	26.8466
ENSMUSG00000044147	1	133.659	139.186	146.86	100.168	106.011	101.451	92.673	97.827	82.8102
ENSMUSG00000023224	1	6.46942	6.92344	8.64072	3.93581	4.38904	3.6599	5.18077	5.72063	6.24938
ENSMUSG00000023236	1	3.93791	2.42321	3.01116	1.19899	1.31958	1.13679	1.32423	1.40881	1.42776
ENSMUSG00000043753	1	4.96074	6.08274	5.13861	3.23205	3.75793	2.41221	1.92827	2.13456	2.50443
ENSMUSG00000023473	1	4.32147	1.65668	1.83288	0.860144	0.631103	0.665437	0.418179	0.597677	0.51493
ENSMUSG00000043424	1	144.245	131.175	123.916	98.3952	98.7963	91.2758	86.8417	88.8618	83.1379
ENSMUSG00000043207	1	46.948	49.3295	48.5713	36.0218	36.7474	33.9096	30.8755	30.2681	32.3236
ENSMUSG00000043153	1	6.137	5.88493	5.30226	3.02353	3.1842	4.0758	5.15754	4.48258	3.90879
ENSMUSG00000043110	1	5.31873	5.43985	5.33499	0.625559	0.688476	0.554531	0.302018	0.512295	0.163842
ENSMUSG00000043091	1	185.082	128.479	168.298	79.1853	75.6893	81.1001	92.5336	88.2001	81.6165
ENSMUSG00000043068	1	7.23654	7.14598	6.67692	4.04007	4.46075	3.88171	3.69391	3.94894	3.9322
ENSMUSG00000043008	1	8.92421	7.7147	7.06968	4.48317	4.37469	4.6026	4.50704	4.33316	4.25988
ENSMUSG00000042985	1	11.1233	12.7342	12.6992	0.234585	0.186462	0.138633	0	0.106728	0.0702178
ENSMUSG00000043943	1	1.20183	1.18688	1.08009	0.234585	0.215149	0.360445	0.371714	0.512295	0.421307
ENSMUSG00000042942	1	35.748	34.7903	28.3769	17.3593	16.1505	16.6914	12.3363	11.7187	12.1009
ENSMUSG00000022790	1	2.50594	2.22539	1.66923	0.599494	0.61676	0.332718	0.929286	0.981898	1.31073
ENSMUSG00000022752	1	306.952	301.219	285.995	203.828	205.912	195.389	180.212	177.617	173.602
ENSMUSG00000022332	1	60.3471	53.1374	53.0226	36.126	37.1634	35.9336	32.6179	34.6439	32.1597
ENSMUSG00000022346	1	65.4101	50.7637	57.2775	30.0008	30.0348	33.6323	31.5492	31.8263	34.6174
ENSMUSG00000047676	1	834.094	618.634	804.733	398.82	378.748	385.648	225.607	361.467	330.211
ENSMUSG00000022371	1	12.632	10.9539	8.96803	4.17039	2.56744	2.32903	6.45853	5.52852	9.01128
ENSMUSG00000047632	1	10.7909	3.95625	3.01116	2.007	2.19452	3.10537	3.27573	3.6501	3.58111
ENSMUSG00000047497	1	17.9251	14.0694	11.1609	3.33631	3.6145	3.82626	7.78277	8.23941	10.4156
ENSMUSG00000022454	1	15.2913	7.22016	9.06622	5.21299	4.37469	4.13125	6.29591	7.04405	6.81113
ENSMUSG00000047180	1	1.96895	2.05231	1.83288	0.130325	0.329895	0.388171	0.255554	0.0426912	0.304277
ENSMUSG00000022474	1	16.9535	15.1574	14.794	9.6701	9.38049	8.67841	10.5009	9.98975	8.94107
ENSMUSG00000022476	1	35.4667	34.3205	30.4716	21.9728	21.3284	22.5971	21.5594	21.2175	18.6779
ENSMUSG00000022485	1	67.149	54.7941	53.8082	24.6574	22.3898	26.3679	28.5058	27.6853	29.0936
ENSMUSG00000046999	1	10.4073	7.31907	11.5537	1.77242	1.63513	2.32903	1.8818	1.30208	0.936237
ENSMUSG00000045314	1	6.95526	6.57727	5.13861	2.0852	2.09411	2.38448	1.57979	1.49419	1.21711
ENSMUSG00000046721	1	27.8978	23.243	20.5545	2.78895	2.19452	10.6747	2.97371	2.15591	1.77885
ENSMUSG00000046714	1	31.8612	24.5782	28.0169	3.31025	3.97308	5.29577	8.47973	8.64498	8.89425
ENSMUSG00000022514	1	17.1836	17.4075	15.8413	7.89768	10.0546	9.62111	8.99084	9.69091	10.439
ENSMUSG00000046699	1	1.96895	2.29957	3.14208	1.43357	1.82159	1.80222	1.55655	1.79303	1.21711
ENSMUSG00000046480	1	12.1461	12.6353	10.2445	4.50924	3.90136	3.77081	2.85755	2.24129	2.34059
ENSMUSG00000022554	1	30.2758	27.4218	29.2606	18.6104	18.4311	18.1886	17.7261	19.083	13.5988
ENSMUSG00000046410	1	4.75617	3.9068	4.12398	2.0852	3.21289	2.99447	2.92725	3.24453	3.20661
ENSMUSG00000022577	1	4.06576	3.01664	3.20754	1.35538	1.24786	1.08133	2.04443	2.1986	2.10653
ENSMUSG00000045991	1	7.51782	3.21446	3.53484	2.21552	1.85028	2.1904	1.11514	1.10997	1.38095
ENSMUSG00000045915	1	2.09681	1.65668	1.9638	0.182455	0.372925	0.304992	0.139393	0.192111	0.280871
ENSMUSG00000045680	1	2.12238	1.73086	3.37119	0.026065	0.0143433	0	0.0232321	0.0213456	0
ENSMUSG00000045555	1	1.58539	1.60723	1.66923	1.0426	0.846252	0.63771	0.604036	0.896516	0.374495
ENSMUSG00000045515	1	13.8594	8.97575	1.86561	1.53783	1.47735	1.85768	2.41614	2.58282	2.29378
ENSMUSG00000046718	1	1.17626	1.43414	1.60377	1.19899	0.731506	0.72089	1.11514	1.28074	1.00646
ENSMUSG00000042873	1	5.57444	3.73371	3.56757	2.39798	1.89331	2.27358	1.90504	1.92111	1.87247
ENSMUSG00000023964	1	1.17626	1.03852	1.57104	0.599494	0.387268	0.526804	0.97575	0.939207	0.74899
ENSMUSG00000042812	1	8.54065	5.58821	19.2125	0.286715	0.315552	0.249539	0.394946	0.384221	0.187247
ENSMUSG00000040631	1	53.801	64.6106	67.6202	32.112	33.5919	28.5861	26.1362	25.7855	24.1315
ENSMUSG00000040612	1	19.4594	12.4375	10.2118	6.30772	6.41143	6.40483	3.76361	3.99163	3.1598
ENSMUSG00000024878	1	20.5078	17.5559	19.8344	13.658	11.4316	13.3365	13.2191	13.3197	12.9669
ENSMUSG00000024883	1	6.59727	5.58821	7.8552	5.0566	4.10217	3.85399	3.67068	3.75683	3.11299
ENSMUSG00000040511	1	5.75343	5.81075	6.93876	2.9714	3.70056	3.63218	3.67068	4.18374	3.46408
ENSMUSG00000040364	1	3.65663	2.20067	2.42202	0.182455	0.215149	0.138633	0.348482	0.277493	0.187247
ENSMUSG00000024924	1	10.0749	7.26962	7.29879	4.82202	5.13488	4.87987	5.62218	5.29371	6.78772
ENSMUSG00000040280	1	3.24749	2.02758	3.17481	0.781949	0.645446	0.693163	0.162625	0.0853825	0.257465
ENSMUSG00000024955	1	20.7891	20.7951	22.1255	11.234	12.7655	13.8355	10.8029	12.7433	10.7901
ENSMUSG00000040263	1	43.0868	39.4389	38.916	26.3256	22.4328	22.0426	24.9281	30.759	30.2171
ENSMUSG00000040258	1	1.8411	1.23633	1.80015	0.469169	1.01837	0.942702	0.557571	0.68306	0.51493
ENSMUSG00000024986	1	4.27033	3.88207	4.9095	2.55437	2.79693	2.77265	2.57877	3.20184	2.55125
ENSMUSG00000040653	1	2.30137	1.68141	1.9638	1.17292	1.54907	1.3586	1.62625	1.04594	1.28733
ENSMUSG00000024997	1	59.1197	60.8521	55.9683	50.4618	40.6775	39.5935	34.3371	40.0657	39.4858
ENSMUSG00000039988	1	51.4996	51.9753	53.1535	36.3345	33.6062	30.4715	31.6422	31.5702	30.4277
ENSMUSG00000039982	1	42.3197	19.262	14.4994	5.6561	5.80902	5.32349	9.107	8.49556	10.7199
ENSMUSG00000025092	1	11.5324	9.3961	6.74238	4.5353	4.70459	4.79669	6.85348	6.76656	6.55366
ENSMUSG00000039782	1	7.49225	6.20637	5.2368	3.4927	4.58984	4.43625	5.08784	4.632	5.03228
ENSMUSG00000025161	1	150.229	129.394	114.49	62.7123	63.9422	68.3182	43.9552	47.7075	41.9434
ENSMUSG00000025189	1	2.30137	2.62102	2.65113	1.22505	1.24786	0.887249	1.11514	1.30208	1.35754
ENSMUSG00000039716	1	2.55708	1.97813	2.19291	1.0426	0.917968	1.24769	0.813125	0.576332	0.795802
ENSMUSG00000039640	1	161.122	157.36	159.788	103.452	105.538	99.7601	87.4458	94.6038	79.9547
ENSMUSG00000039470	1	15.0612	15.4541	13.6811	8.86208	7.94616	8.26251	10.7565	9.88302	11.5391
ENSMUSG00000025314	1	13.1434	14.02	12.6011	8.13227	9.36614	9.70429	8.29387	6.01946	7.98142
ENSMUSG00000025318	1	1.38082	1.2116	1.14555	0.808014	0.61676	0.609984	0.906053	1.04594	0.842613
ENSMUSG00000039385	1	54.0311	45.6206	40.5852	28.5411	29.0164	27.6434	34.9179	29.9479	39.6262
ENSMUSG00000040136	1	1.43197	1.40942	2.74932	0.886208	0.5307	0.693163	0.998982	0.917862	1.10008
ENSMUSG00000024743	1	10.8676	10.9044	10.5063	3.88368	4.23126	4.51943	4.57673	3.71414	4.56416
ENSMUSG00000040666	1	2.63379	2.05231	1.24374	0.20852	0.215149	0.221812	0.720196	0.576332	0.912831
ENSMUSG00000040710	1	14.0895	12.1902	11.2591	7.53277	8.00353	7.09799	8.29387	7.70577	7.95802
ENSMUSG00000042751	1	6.41827	3.56063	4.02579	1.82455	1.43433	1.63587	1.09191	0.789788	1.10008
ENSMUSG00000042729	1	52.7526	48.7114	49.4223	37.4814	37.608	34.88	30.9684	33.7474	30.1
ENSMUSG00000042622	1	7.69682	8.70376	8.67345	5.96887	5.14923	5.46213	4.36764	4.61065	4.28329
ENSMUSG00000042498	1	3.57991	2.71992	2.6184	1.35538	1.36261	1.27542	1.25454	1.28074	1.45117
ENSMUSG00000042448	1	6.80184	5.58821	4.41855	0.495234	0.415954	0.665437	0.394946	0.469604	0.421307
ENSMUSG00000042354	1	207.328	188.244	184.957	119.742	110.156	103.281	82.5438	79.1709	80.0717
ENSMUSG00000024232	1	50.6302	54.2749	68.0784	30.7306	33.4628	35.185	34.43	36.2022	33.1662
ENSMUSG00000042286	1	38.4074	28.7076	38.556	23.3803	24.7851	28.0038	23.4877	20.7052	22.0718
ENSMUSG00000042258	1	14.4219	6.55255	12.0774	1.12079	1.31958	1.10906	2.32321	2.96704	3.23002
ENSMUSG00000042087	1	3.47763	2.76938	2.91297	1.69422	1.5921	1.74677	1.76564	1.4515	1.5682
ENSMUSG00000041992	1	29.9434	33.7765	29.1297	19.8876	18.5745	17.0241	22.0705	23.2454	24.0613
ENSMUSG00000041957	1	5.3443	4.82168	4.77858	1.51177	1.24786	1.30315	1.06868	1.23805	1.61501
ENSMUSG00000041797	1	2.65936	1.45887	1.14555	0.755884	1.07574	1.05361	1.32423	1.25939	1.1703
ENSMUSG00000041774	1	5.19088	4.87114	5.8914	3.07566	3.04077	3.1331	3.62421	3.90625	3.97901
ENSMUSG00000041757	1	13.3224	10.1132	12.4701	3.64909	2.63916	2.91129	3.29896	3.11646	3.81517
ENSMUSG00000024486	1	7.36439	6.50309	6.2187	3.88368	3.38501	3.02219	3.39189	3.39395	4.07263
ENSMUSG00000024500	1	6.26485	7.36852	7.98612	1.77242	1.74988	1.8854	2.41614	3.15915	2.87893
ENSMUSG00000041592	1	31.8357	28.1141	27.7878	12.5372	13.6117	12.1442	12.3827	8.45286	12.0541
ENSMUSG00000041506	1	79.8577	76.4052	78.192	53.4071	52.6684	49.6582	44.2572	46.1706	38.8538
ENSMUSG00000041468	1	1.81553	1.92867	2.35656	0.390974	0.229492	0.0831796	0.139393	0.0640369	0.11703
ENSMUSG00000041420	1	33.7023	29.7955	30.5698	5.78642	5.06317	5.82257	4.29795	4.20509	3.88538
ENSMUSG00000041378	1	26.0567	24.8749	24.9075	15.9778	17.0398	18.854	15.2171	15.1127	11.8668
ENSMUSG00000041313	1	74.6412	66.8854	64.9364	40.4007	41.5094	37.9022	40.5865	36.501	38.9241
ENSMUSG00000040896	1	2.37809	2.27485	1.99653	1.30325	1.26221	1.52496	1.18484	0.68306	1.14689
ENSMUSG00000040856	1	501.802	509.986	522.698	151.255	171.215	170.213	174.288	172.985	178.026
ENSMUSG00000024619	1	20.3799	19.1878	17.4451	1.98094	1.83594	2.05176	0.302018	0.298839	0.421307
ENSMUSG00000024640	1	222.722	195.958	184.761	115.051	114.717	108.66	100.642	105.746	96.3154
ENSMUSG00000047842	1	2.68494	4.10461	3.46938	1.45964	1.46301	1.99631	2.13736	2.09187	2.78531
ENSMUSG00000047989	1	34.1626	34.9881	33.7774	24.892	24.2114	24.2884	22.1402	23.3521	21.5335
ENSMUSG00000029319	1	56.0257	49.5026	56.7539	36.5431	33.3624	36.5436	43.7229	45.5302	38.2687
ENSMUSG00000022306	1	2.37809	2.00285	3.04389	1.51177	1.31958	1.71905	1.76564	2.02783	1.52139
ENSMUSG00000056501	1	6.137	5.88493	7.10241	4.27465	4.2456	4.13125	3.85654	5.22968	3.48748
ENSMUSG00000056445	1	10.0493	7.86305	10.31	3.54483	3.67187	3.6599	3.48482	2.60417	2.62146
ENSMUSG00000056209	1	81.4942	86.0485	84.8035	54.6582	59.2663	56.9226	54.8975	58.8712	49.3397
ENSMUSG00000056043	1	2.73608	3.11555	3.79668	2.05913	2.07977	2.21812	1.97473	1.75034	1.35754
ENSMUSG00000055762	1	319.073	283.985	270.939	229.658	223.841	209.224	194.709	199.688	176.949
ENSMUSG00000020692	1	39.6603	40.2054	42.9745	26.8469	27.5104	25.9243	23.9988	25.7855	22.4463
ENSMUSG00000020701	1	10.8932	5.24204	5.43318	2.37191	2.38098	3.18855	4.85552	3.75683	5.38336
ENSMUSG00000055210	1	12.8877	11.4237	10.4081	3.23205	4.6759	4.96305	2.602	2.17725	2.73849
ENSMUSG00000055093	1	2.73608	3.09082	2.68386	1.69422	1.90765	2.80038	2.0212	2.15591	1.49798
ENSMUSG00000020732	1	1.96895	1.50832	1.73469	0.964403	1.0614	1.33087	1.301	1.25939	1.26392
ENSMUSG00000020733	1	45.7206	37.0157	45.2002	18.4019	17.1832	15.5546	16.4251	15.9238	16.7118
ENSMUSG00000020734	1	2.71051	1.78031	3.9276	1.22505	1.31958	1.24769	1.2313	1.28074	1.1937
ENSMUSG00000056648	1	57.9946	56.5003	39.5379	6.04707	7.25769	6.09984	4.76259	4.37585	4.96206
ENSMUSG00000054978	1	1.78996	1.63195	2.19291	0.912273	0.975341	1.38633	1.46362	1.40881	1.1703
ENSMUSG00000020810	1	7.26211	7.61579	6.97149	3.4927	3.48541	3.71536	3.78684	4.48258	4.09604
ENSMUSG00000020811	1	4.70503	3.36282	2.71659	1.69422	2.20886	1.66359	1.67271	2.15591	2.48103
ENSMUSG00000020812	1	16.3142	14.564	18.9507	12.2766	10.0833	11.4233	9.8272	9.71226	8.89425
ENSMUSG00000054555	1	22.0676	23.5397	24.2529	14.857	15.0891	15.1664	15.6352	13.1489	17.5779
ENSMUSG00000020871	1	1.27854	1.16215	1.11282	0.781949	0.774536	0.554531	0.766661	0.789788	1.00646
ENSMUSG00000020875	1	87.8613	62.6077	28.4424	2.5283	2.63916	2.05176	3.08987	2.15591	3.37045
ENSMUSG00000054423	1	3.42649	2.12649	2.91297	1.01653	0.57373	0.748616	1.06868	0.832479	1.40436
ENSMUSG00000054321	1	18.8201	19.1878	18.4925	11.7814	13.5831	11.7561	12.1969	12.4658	11.8668
ENSMUSG00000054079	1	92.2851	90.7218	83.4288	64.0677	65.3479	62.7729	57.546	59.1701	52.4995
ENSMUSG00000020990	1	2.09681	1.60723	2.09472	1.38144	1.1618	1.19224	0.929286	1.23805	1.33414
ENSMUSG00000053675	1	1.09955	1.08797	1.01463	0	0	0	0	0	0
ENSMUSG00000053472	1	1.48311	2.02758	1.04736	0.573429	1.00403	0.80407	1.09191	0.853825	1.1937
ENSMUSG00000054863	1	17.5671	15.7014	15.4813	11.0515	10.4849	11.1738	11.1282	11.3132	10.8369
ENSMUSG00000020598	1	5.29316	1.45887	0.981901	1.06866	1.07574	1.24769	0.720196	0.789788	1.00646
ENSMUSG00000056812	1	2.02009	1.08797	1.37466	0.312779	0.200806	0.332718	0.0929286	0.0853825	0.140436
ENSMUSG00000057113	1	3273.55	3070.55	2479.36	1867.71	2033.41	1805.11	1548.05	1547.86	1440.78
ENSMUSG00000020052	1	8.59179	6.05801	10.3427	0.0521299	0.129089	0.166359	0.302018	0.192111	0.187247
ENSMUSG00000020075	1	379.011	348.892	301.836	236.8	231.142	205.343	179.399	168.417	174.468
ENSMUSG00000060143	1	242.335	230.303	205.741	143.435	157.876	141.627	125.314	142.162	138.891
ENSMUSG00000060019	1	1.30411	1.87922	2.16018	0.860144	0.803222	0.831796	0.998982	1.34477	0.842613
ENSMUSG00000020092	1	64.0549	59.1707	58.2922	38.4979	41.5381	40.5362	34.8017	36.2662	34.5237
ENSMUSG00000059991	1	4.83288	3.73371	4.41855	1.27718	2.0224	1.38633	0.627268	0.661714	0.842613
ENSMUSG00000020101	1	6.3927	6.25583	6.08778	2.76289	3.72925	3.93717	3.22927	3.43664	3.25342
ENSMUSG00000059751	1	225.995	112.011	176.48	1.40751	1.10443	1.46951	63.5167	4.43989	62.5406
ENSMUSG00000059742	1	2.4548	1.9534	3.40392	0.182455	0.215149	0.194086	0.185857	0.170765	0.140436
ENSMUSG00000020142	1	30.0457	28.1883	33.9738	18.5061	17.7569	18.2441	18.0746	18.6988	17.5076
ENSMUSG00000059325	1	3.42649	3.58536	3.14208	0.886208	0.745849	0.360445	0.441411	0.661714	0.678772
ENSMUSG00000059182	1	38.6119	32.6885	32.8937	18.1151	18.0725	17.9668	18.3766	16.7136	17.2502
ENSMUSG00000059146	1	4.7306	4.32715	5.85867	0.20852	0.315552	0.249539	0.209089	0.234802	0.280871
ENSMUSG00000020205	1	48.738	35.8536	34.7593	22.5723	22.2034	20.1017	22.5816	24.6755	24.2485
ENSMUSG00000058806	1	7.49225	7.14598	6.61146	4.82202	4.79065	4.99078	4.94845	4.18374	4.54075
ENSMUSG00000058665	1	10.5096	9.34665	14.9576	6.51624	6.41143	5.71167	8.17771	8.83709	9.0581
ENSMUSG00000058625	1	3.65663	1.16215	3.40392	0.547364	0.315552	0.304992	0.371714	0.512295	0.210653
ENSMUSG00000057963	1	17.158	16.913	13.583	10.7127	11.4172	12.9483	10.6403	10.2032	10.6731
ENSMUSG00000057886	1	16.0073	12.8578	4.51674	6.56837	7.57324	4.0758	5.48278	4.37585	5.50039
ENSMUSG00000020262	1	20.5078	19.262	19.2125	11.5728	12.9089	13.5305	11.3605	10.3526	12.2881
ENSMUSG00000020297	1	12.5297	8.23395	9.32806	2.18946	1.83594	1.96858	5.34339	5.78466	5.31315
ENSMUSG00000020303	1	6.41827	4.92059	3.89487	1.64209	1.64947	1.94086	1.85857	2.13456	2.29378
ENSMUSG00000020312	1	47.2037	44.8788	49.5532	23.0936	25.0433	27.0334	24.7887	24.953	23.3591
ENSMUSG00000057580	1	1.91781	1.60723	1.34193	0.703754	0.989684	0.249539	0.789893	0.789788	0.678772
ENSMUSG00000020407	1	4.04019	3.21446	3.50211	1.61603	1.79291	1.55269	1.2313	1.40881	1.14689
ENSMUSG00000057359	1	9.28221	9.27247	7.72428	6.69869	7.25769	5.24032	4.34441	5.42179	6.81113
ENSMUSG00000057193	1	188.534	122.693	157.137	64.224	67.1981	66.4328	74.3428	76.2679	102.354
ENSMUSG00000021066	1	6.49499	3.78317	5.49864	3.4927	3.47107	3.35491	3.62421	3.60741	4.21307
ENSMUSG00000039377	1	13.4758	11.0033	12.4047	4.48317	4.56115	4.02035	5.57571	7.535	7.04519
ENSMUSG00000053399	1	19.7918	21.4874	26.0858	12.3548	11.2881	10.2311	9.78073	7.83384	8.47295
ENSMUSG00000053024	1	23.9343	11.8688	7.75701	4.74382	4.96277	3.16083	2.41614	2.34802	2.41081
ENSMUSG00000049950	1	10.6119	12.3633	10.31	8.1844	7.87445	7.98524	6.87671	7.25751	6.90475
ENSMUSG00000049939	1	3.98905	3.04137	2.12745	0.703754	0.5307	0.665437	1.301	1.00324	1.40436
ENSMUSG00000049891	1	2.04567	1.75559	1.76742	1.06866	1.0614	0.970429	1.18484	0.87517	1.10008
ENSMUSG00000049866	1	50.9626	56.1788	55.281	33.6238	31.7416	30.9428	35.5219	37.3762	34.7344
ENSMUSG00000049791	1	49.5562	60.0114	51.4516	23.7191	24.9716	26.8116	36.5906	40.2792	41.7796
ENSMUSG00000021944	1	6.23928	8.23395	12.4047	0.443104	0.559387	0.80407	0.557571	0.597677	0.725584
ENSMUSG00000049521	1	38.5864	35.1118	33.5155	17.1507	19.4351	21.4326	15.914	16.7777	16.9693
ENSMUSG00000049307	1	15.7772	15.4047	15.3176	10.7648	12.0196	11.4233	10.8262	9.54149	9.66665
ENSMUSG00000049303	1	1.35525	1.18688	1.14555	0.312779	0.5307	0.609984	0.604036	0.704405	0.608554
ENSMUSG00000049265	1	1.20183	1.35996	1.70196	0.547364	0.473327	0.499078	0.789893	0.917862	0.351089
ENSMUSG00000049235	1	12.9644	11.2011	12.1428	9.20093	7.07122	4.54715	6.45853	7.36424	8.63679
ENSMUSG00000022054	1	30.2758	16.4926	20.4235	2.26765	2.2232	1.69132	4.97168	4.14105	5.10249
ENSMUSG00000049971	1	3.32421	4.22825	2.38929	2.24159	1.82159	1.69132	1.41716	1.77169	2.364
ENSMUSG00000022055	1	19.9708	11.4237	14.303	1.51177	1.82159	1.69132	2.74139	2.1986	2.24697
ENSMUSG00000049230	1	18.6923	20.1769	14.6303	12.1202	13.1814	12.1442	9.0373	10.3526	11.3285
ENSMUSG00000048826	1	8.82193	9.96481	9.29533	2.39798	2.99774	2.88356	2.78786	3.45799	3.04277
ENSMUSG00000048807	1	4.75617	4.07989	3.69849	2.99747	2.61047	2.93901	3.36866	3.82087	3.25342
ENSMUSG00000048763	1	65.4357	59.8136	64.4454	32.1381	31.0531	35.2682	25.8806	24.2913	25.5359
ENSMUSG00000048721	1	1.32968	1.08797	0.981901	1.01653	0.559387	0.776343	0.720196	0.747097	0.702178
ENSMUSG00000048534	1	17.8484	20.9929	15.9722	5.94281	5.2066	3.96489	1.74241	1.23805	1.35754
ENSMUSG00000048490	1	105.735	91.7851	83.5925	57.6036	51.0763	50.3514	46.4643	39.8096	49.0354
ENSMUSG00000048142	1	5.958	4.17879	3.73122	2.007	2.83996	3.07765	2.43937	2.4334	1.94269
ENSMUSG00000022235	1	1.45754	1.28578	1.11282	0.651624	0.61676	0.332718	0.394946	0.277493	0.397901
ENSMUSG00000048138	1	20.0219	10.1132	9.55717	3.70122	3.98742	4.63033	8.61912	9.05054	8.21548
ENSMUSG00000022269	1	1.53425	1.1127	1.53831	0.130325	0.143433	0.194086	0.348482	0.298839	0.397901
ENSMUSG00000048007	1	64.2083	60.8274	58.4885	41.0002	40.3045	36.0999	29.8533	31.9971	28.7425
ENSMUSG00000022061	1	4.06576	2.20067	1.57104	0.390974	0.5307	0.304992	0.6505	0.704405	0.538336
ENSMUSG00000050010	1	40.453	39.1916	40.618	6.56837	6.7987	7.90206	12.7312	11.9962	12.0541
ENSMUSG00000050071	1	90.4951	80.213	71.5806	52.6773	54.6048	45.6656	49.4845	51.1868	44.3542
ENSMUSG00000021775	1	14.0128	14.4156	12.6011	10.1393	10.1837	9.45475	9.7575	8.53825	8.47295
ENSMUSG00000052912	1	1.63653	1.90395	1.73469	1.38144	1.27655	1.16451	1.301	0.981898	1.00646
ENSMUSG00000021221	1	4.06576	4.17879	4.84404	0.677689	0.387268	0.526804	1.34746	1.34477	2.50443
ENSMUSG00000021250	1	1.81553	1.1127	1.60377	0.677689	0.946655	0.609984	0.6505	0.896516	0.678772
ENSMUSG00000052852	1	26.9516	21.8088	21.4382	12.3548	11.8762	10.4806	11.1282	13.405	13.2946
ENSMUSG00000052821	1	5.44658	6.40419	6.28416	2.11126	1.96503	1.38633	0.906053	1.15266	0.936237
ENSMUSG00000021268	1	271.511	264.154	347.822	123.704	121.516	137.94	153.146	147.882	164.356
ENSMUSG00000052673	1	2.96621	3.41227	2.91297	1.79848	1.99371	1.55269	1.55655	1.49419	1.1703
ENSMUSG00000052446	1	58.8384	58.9729	49.3241	30.4178	33.3481	34.27	27.6927	23.4802	28.3446
ENSMUSG00000052415	1	1.86667	2.07703	1.6365	0.677689	0.358581	0.471351	0.789893	0.725751	0.983049
ENSMUSG00000021314	1	12.7343	10.2368	12.4701	0.729819	0.502014	0.360445	0.766661	1.36612	1.42776
ENSMUSG00000021381	1	13.4758	8.38231	38.1632	0.364909	0.444641	0.499078	1.04545	1.75034	0.936237
ENSMUSG00000052033	1	47.4083	48.6866	44.3164	32.2423	34.8828	32.44	29.8068	29.7985	28.5786
ENSMUSG00000021411	1	4.21918	3.48645	5.07315	2.47617	2.05108	2.60629	3.50805	3.20184	3.30024
ENSMUSG00000051703	1	2.2758	2.02758	2.2911	0.912273	1.21918	1.08133	0.534339	0.853825	0.608554
ENSMUSG00000051359	1	11.9671	11.9924	11.8155	5.89068	6.48315	5.87803	6.01712	6.5531	6.81113
ENSMUSG00000021595	1	308.947	289.029	268.223	191.447	195.298	175.398	159.953	154.841	149.798
ENSMUSG00000051166	1	7.56896	6.75036	7.10241	4.22252	4.30298	4.0758	4.50704	4.67469	4.89184
ENSMUSG00000050966	1	276.293	253.373	224.364	30.7045	24.2831	20.3236	2.6717	2.49744	1.80226
ENSMUSG00000021678	1	1.63653	2.49739	2.22564	1.17292	0.344238	0.249539	0.185857	0.298839	0.608554
ENSMUSG00000050914	1	4.65389	4.57442	4.68039	2.99747	3.34198	2.88356	3.55452	4.14105	3.60451
ENSMUSG00000050896	1	1.32968	1.38469	1.50558	0.547364	0.65979	0.72089	0.766661	0.896516	0.912831
ENSMUSG00000050840	1	1.8411	1.63195	1.40739	0.26065	0.258179	0.194086	0.0464643	0.192111	0.257465
ENSMUSG00000050777	1	2.68494	2.29957	2.52021	1.0426	1.10443	1.16451	1.301	1.55823	1.1937
ENSMUSG00000050640	1	1.68767	2.02758	1.34193	1.0426	0.645446	0.665437	1.20807	1.08863	1.14689
ENSMUSG00000050423	1	1.43197	1.08797	1.44012	0.808014	0.65979	0.887249	0.836357	0.917862	1.02986
ENSMUSG00000050357	1	2.73608	2.37375	3.10935	1.95487	2.03674	2.16267	1.55655	1.94245	1.84907
ENSMUSG00000050147	1	2.35251	2.76938	2.81478	1.61603	1.85028	2.24585	1.67271	1.89976	1.38095
ENSMUSG00000053046	1	5.19088	2.34903	1.47285	0.234585	0.301208	0.277265	0.255554	0.277493	0.397901
ENSMUSG00000039252	1	21.7608	18.2235	20.1944	6.28165	7.18597	6.76527	8.57266	8.60228	9.10491
ENSMUSG00000025427	1	40.274	33.4303	31.8136	25.2569	22.9922	23.6785	21.0948	18.1224	21.1824
ENSMUSG00000039221	1	182.397	188.318	191.798	123.157	125.446	124.991	113.048	120.56	94.0918
ENSMUSG00000028010	1	92.7709	99.1783	63.6926	62.9208	65.2331	57.2553	50.8319	53.9404	50.6972
ENSMUSG00000032232	1	59.6056	53.9534	53.5136	33.4674	35.3561	34.0482	46.0926	40.7274	47.5374
ENSMUSG00000032118	1	15.7772	7.02235	6.61146	4.0922	3.55713	3.49354	5.71511	5.22968	4.7514
ENSMUSG00000028033	1	4.93517	6.67618	6.12051	2.81502	2.62482	3.02219	3.22927	2.24129	2.7619
ENSMUSG00000032101	1	16.4932	14.4156	13.092	11.5207	10.5853	11.257	10.0595	9.45611	9.8539
ENSMUSG00000032085	1	30.5316	24.4051	29.6534	1.95487	2.20886	2.74493	3.85654	4.3972	3.60451
ENSMUSG00000032076	1	122.305	100.291	91.0549	52.9901	53.9019	51.0168	62.7965	59.4689	64.2727
ENSMUSG00000028069	1	55.6421	52.1236	42.1235	32.0599	33.4054	29.3347	27.2978	26.1697	27.2445
ENSMUSG00000031997	1	3.42649	2.42321	2.2911	1.27718	1.14746	1.02588	0.766661	0.960553	1.21711
ENSMUSG00000031965	1	1.40639	1.70613	2.35656	0.0521299	0.057373	0.0554531	0.0464643	0.0213456	0.11703
ENSMUSG00000031939	1	153.604	149.769	181.717	113.643	101.493	87.1722	81.8933	79.7899	86.087
ENSMUSG00000031917	1	85.8668	86.8892	78.5848	57.4472	59.1229	55.9521	55.1996	58.4016	51.376
ENSMUSG00000028005	1	1.63653	1.65668	2.78205	1.35538	1.33392	1.24769	1.74241	1.79303	1.47457
ENSMUSG00000031897	1	8.13152	8.65431	7.42971	6.46411	5.79467	5.48985	5.38986	5.48582	4.77481
ENSMUSG00000028152	1	40.0439	34.9634	30.8971	23.3021	23.9532	24.0666	25.2301	27.5785	27.8531
ENSMUSG00000031883	1	1.27854	2.3243	1.83288	0.234585	0.215149	0.360445	0.441411	0.426912	0.421307
ENSMUSG00000031843	1	45.2348	45.7195	38.6214	31.8253	32.9895	29.6119	28.2967	28.3897	26.7998
ENSMUSG00000031837	1	16.6466	15.2316	15.6122	9.30519	9.29443	8.67841	7.1555	8.23941	8.44954
ENSMUSG00000031825	1	12.1206	14.7123	15.2849	5.81248	5.1062	6.6821	6.99287	6.21157	7.60693
ENSMUSG00000028214	1	3.63106	3.04137	3.63303	1.64209	1.80725	1.7745	2.09089	1.66496	1.87247
ENSMUSG00000028251	1	15.7772	16.6904	14.8594	12.459	10.155	10.4529	9.96659	8.7517	8.16867
ENSMUSG00000028318	1	40.2229	37.8317	32.6973	26.6644	28.3279	24.9262	22.721	23.5442	21.7675
ENSMUSG00000031578	1	84.3581	81.3752	71.2205	59.6366	55.867	52.5141	48.2532	49.8634	49.5035
ENSMUSG00000031557	1	18.948	17.6053	15.514	3.72729	3.67187	3.63218	3.02018	2.58282	2.59806
ENSMUSG00000031538	1	21.3772	21.1907	24.6784	5.29119	5.90942	6.48801	8.80498	8.94381	10.1348
ENSMUSG00000031490	1	73.6439	75.3666	69.5513	42.6944	45.0091	45.4992	34.4068	36.6718	33.1194
ENSMUSG00000028137	1	5.39544	2.10176	3.14208	0.469169	0.817565	0.914976	0.720196	0.384221	0.842613
ENSMUSG00000032303	1	2.99179	1.2116	1.93107	0.15639	0.114746	0.194086	0.278786	0.213456	0.187247
ENSMUSG00000032318	1	6.29042	2.74465	3.07662	2.03307	1.79291	1.71905	1.3707	1.04594	1.49798
ENSMUSG00000032328	1	99.8029	101.552	110.202	80.4104	77.5253	77.3848	69.4641	68.306	65.6068
ENSMUSG00000027577	1	8.56622	5.78602	4.74585	1.66816	1.80725	2.63402	4.59996	3.92759	3.86198
ENSMUSG00000027579	1	1.73882	2.10176	1.89834	0.755884	0.975341	0.831796	0.952518	0.811133	0.608554
ENSMUSG00000033910	1	2.32694	2.59629	3.40392	0.573429	0.817565	0.914976	1.55655	1.75034	1.84907
ENSMUSG00000033768	1	5.88129	5.09368	4.48401	1.06866	1.57776	1.13679	3.3222	2.79628	3.1598
ENSMUSG00000033717	1	1.6621	2.17594	1.86561	0.860144	0.415954	0.582257	0.882821	0.832479	0.63196
ENSMUSG00000027716	1	5.3443	4.82168	4.41855	2.71076	2.46704	2.93901	3.48482	3.94894	3.9556
ENSMUSG00000033350	1	52.1645	48.8597	52.6626	26.5341	28.3566	29.4733	34.9411	36.7572	33.096
ENSMUSG00000027792	1	9.43563	9.19829	9.39352	3.67516	3.19855	3.35491	6.29591	5.59255	6.43663
ENSMUSG00000027796	1	4.83288	5.71184	5.79321	2.007	2.32361	2.60629	3.2525	3.56472	3.79176
ENSMUSG00000027827	1	4.60275	3.80789	3.99306	1.0426	1.63513	1.49723	1.69595	1.81438	1.75544
ENSMUSG00000033007	1	2.65936	3.11555	2.78205	0.26065	0.229492	0.194086	0.394946	0.34153	0.304277
ENSMUSG00000032997	1	62.5974	61.2478	69.1913	34.1972	38.4686	38.5399	29.3887	31.0365	28.3212
ENSMUSG00000032902	1	131.025	126.748	127.582	87.2915	91.8685	86.6454	74.5984	77.5273	73.3776
ENSMUSG00000032890	1	4.70503	4.45079	4.22217	2.99747	2.19452	2.7172	1.9515	2.45475	2.20016
ENSMUSG00000027840	1	4.83288	4.84641	5.59683	2.05913	2.42401	2.35676	2.92725	2.45475	2.78531
ENSMUSG00000032803	1	538.445	549.944	471.181	399.915	404.121	390.611	350.736	343.899	344.98
ENSMUSG00000032796	1	51.1161	36.5706	43.8255	25.7	25.6744	24.3162	19.515	14.1521	20.527
ENSMUSG00000032667	1	25.085	23.6386	22.7146	17.9327	16.0358	14.6673	12.9635	14.451	14.7223
ENSMUSG00000027858	1	15.7005	15.9239	15.5468	10.7909	10.657	9.9261	9.8272	9.07189	9.8773
ENSMUSG00000032641	1	3.93791	4.05516	4.22217	2.68469	2.5531	2.24585	2.27675	2.51878	2.90234
ENSMUSG00000032532	1	1.30411	1.31051	2.09472	0.364909	0.272522	0.221812	0.441411	0.53364	0.210653
ENSMUSG00000032515	1	8.87307	10.0884	9.72082	6.17739	6.09588	6.43256	5.64541	5.31506	5.10249
ENSMUSG00000032507	1	5.98357	5.51403	5.2368	3.85761	3.74359	3.244	3.55452	3.50068	3.1598
ENSMUSG00000027931	1	21.6841	17.0861	23.3038	5.49971	6.32537	8.90022	4.71612	4.46123	4.3301
ENSMUSG00000032369	1	32.5772	32.2187	28.2787	16.8119	19.3634	19.8799	16.5413	16.7777	15.167
ENSMUSG00000032368	1	31.9379	6.9729	3.24027	0.20852	0.0430298	0.221812	1.90504	2.32667	2.24697
ENSMUSG00000032338	1	8.10595	9.51974	10.1463	4.0922	5.2066	4.74124	6.01712	5.63524	7.79417
ENSMUSG00000031467	1	52.9572	49.107	47.9167	36.9862	39.2001	38.124	33.431	34.1957	32.347
ENSMUSG00000027560	1	2.37809	2.00285	2.91297	0.808014	0.5307	0.693163	0.813125	0.981898	0.866019
ENSMUSG00000031465	1	2.48037	2.22539	2.38929	0.860144	0.688476	1.41405	1.62625	1.2167	0.678772
ENSMUSG00000031387	1	5.958	6.03329	5.62956	3.67516	3.45672	3.6599	4.22825	4.3972	4.68119
ENSMUSG00000028889	1	41.5526	41.6643	43.2691	25.1527	27.3813	27.6711	23.8826	25.0384	21.5335
ENSMUSG00000030096	1	123.43	120.567	112.722	75.458	78.7014	79.0206	72.159	70.035	74.3606
ENSMUSG00000030093	1	15.1124	13.9458	13.583	11.234	9.65301	8.73386	10.0827	9.77629	8.54316
ENSMUSG00000030087	1	5.90686	6.45364	7.78974	2.89321	3.45672	4.46397	4.04239	2.75358	2.90234
ENSMUSG00000030064	1	44.8001	42.8264	44.7419	30.2093	29.4754	28.6138	30.7594	30.4175	29.5851
ENSMUSG00000030057	1	853.324	784.847	785.52	565.349	581.275	558.468	493.149	512.53	451.969
ENSMUSG00000028943	1	5.85572	5.76129	6.28416	2.94534	3.14117	2.52311	2.76462	2.28398	2.71509
ENSMUSG00000030036	1	113.995	107.585	114.686	76.7613	79.6337	76.1093	62.6803	65.7232	62.6577
ENSMUSG00000029014	1	139.438	139.211	123.065	101.445	104.677	91.1094	90.0942	83.6748	79.2057
ENSMUSG00000029844	1	12.5041	10.1874	9.62263	2.03307	1.72119	1.74677	1.48686	1.77169	1.9895
ENSMUSG00000029778	1	9.43563	3.70899	2.84751	1.45964	1.6925	1.33087	1.8818	1.85707	2.45762
ENSMUSG00000029112	1	3.22192	2.62102	4.18944	1.30325	1.67816	1.21997	1.27777	0.768442	0.444713
ENSMUSG00000028883	1	137.622	139.854	129.676	79.3157	77.5396	71.9781	76.9448	69.3946	82.108
ENSMUSG00000029120	1	4.98631	5.41512	4.18944	1.58996	2.03674	1.58041	0.511107	0.469604	0.280871
ENSMUSG00000029576	1	2.2758	2.12649	3.33846	1.19899	1.10443	1.3586	1.60302	1.64361	1.94269
ENSMUSG00000029546	1	18.2576	13.4018	11.7173	0.338844	0.344238	0.415898	0	0.0213456	0.0234059
ENSMUSG00000029544	1	10.0749	10.1874	10.3427	4.50924	4.50378	4.26989	3.22927	3.60741	2.69168
ENSMUSG00000029484	1	12.5553	11.8935	11.6846	8.08014	8.01788	8.67841	7.94539	7.7698	6.97497
ENSMUSG00000029436	1	9.05207	9.89063	10.7354	7.6631	6.268	7.34753	6.29591	6.91598	5.85148
ENSMUSG00000029168	1	34.137	17.2592	12.3392	10.6866	11.9479	10.5638	16.1928	15.07	17.4608
ENSMUSG00000029381	1	85.8412	79.6691	80.6468	30.913	35.1266	35.9613	35.8007	33.7047	37.0984
ENSMUSG00000029189	1	4.21918	6.84926	4.94223	3.90974	3.6145	2.52311	3.55452	3.69279	4.65778
ENSMUSG00000029211	1	1.68767	1.97813	2.09472	1.43357	1.04706	1.08133	1.44039	1.55823	1.5916
ENSMUSG00000029337	1	2.22466	2.3243	2.81478	1.01653	1.54907	2.21812	1.55655	1.85707	1.47457
ENSMUSG00000029334	1	4.75617	4.42606	3.82941	1.98094	1.73553	1.60814	2.55554	1.92111	2.20016
ENSMUSG00000029322	1	2.91507	2.76938	1.57104	1.01653	0.874938	0.748616	0.673732	0.768442	0.678772
ENSMUSG00000029669	1	22.5535	21.2154	24.0566	13.6059	14.6588	14.6119	17.6332	18.5067	17.0629
ENSMUSG00000030098	1	1.30411	1.33524	1.17828	0.286715	0.286865	0.499078	0.394946	0.277493	0.491525
ENSMUSG00000030103	1	4.1169	3.33809	3.46938	2.05913	2.0224	1.99631	1.71918	1.85707	1.9895
ENSMUSG00000030110	1	9.43563	4.32715	11.0627	0.677689	0.5307	0.471351	0.394946	0.34153	0.234059
ENSMUSG00000031304	1	2.37809	2.89301	2.74932	2.007	2.09411	1.7745	1.57979	1.94245	1.75544
ENSMUSG00000031303	1	2.68494	2.17594	3.07662	1.09473	1.1618	1.71905	1.74241	1.2167	1.38095
ENSMUSG00000031278	1	51.9855	52.4698	48.7023	37.1165	35.7147	33.2996	32.6179	28.3256	30.1234
ENSMUSG00000031273	1	7.82467	7.64052	7.29879	3.46664	2.58179	2.88356	2.55554	2.09187	2.92574
ENSMUSG00000031231	1	174.751	250.381	144.241	94.7461	95.1388	88.1427	108.285	96.2047	88.0531
ENSMUSG00000028527	1	84.0513	72.8693	62.6125	35.4223	37.4933	36.9872	22.1402	25.0171	21.8845
ENSMUSG00000028546	1	15.0356	7.09653	5.07315	2.73682	2.69653	2.66175	2.50907	2.54013	3.08958
ENSMUSG00000030905	1	7.59453	11.4731	7.5279	0.573429	2.03674	2.16267	4.11209	6.29696	4.93865
ENSMUSG00000030790	1	1.45754	1.85449	1.3092	0.729819	0.344238	0.415898	0.32525	0.576332	0.327683
ENSMUSG00000030788	1	32.9864	34.5678	30.5698	25.5176	23.8959	22.8744	22.0473	21.8579	20.2461
ENSMUSG00000030747	1	13.9617	13.5996	12.5029	9.43551	9.93987	9.75974	8.87468	8.85843	8.77722
ENSMUSG00000030674	1	2.22466	1.63195	1.44012	0.964403	1.11877	1.24769	1.13837	1.06728	0.959643
ENSMUSG00000030630	1	3.22192	2.94246	2.84751	2.31978	1.47735	1.46951	2.16059	1.57958	1.91929
ENSMUSG00000030609	1	84.0257	82.933	77.7665	54.4758	54.6765	53.2904	45.0704	43.6304	39.0411
ENSMUSG00000030606	1	3.93791	2.84356	4.61493	2.0852	1.76422	1.55269	1.90504	2.02783	1.5682
ENSMUSG00000028680	1	9.61463	5.41512	5.36772	2.55437	2.6535	2.63402	3.41512	3.11646	3.08958
ENSMUSG00000030554	1	8.74522	5.51403	7.00422	3.75335	2.69653	3.6599	4.43734	3.09511	3.18321
ENSMUSG00000030505	1	68.7599	64.9815	60.976	45.2748	45.755	44.5565	40.4239	38.8917	38.4559
ENSMUSG00000030494	1	5.67672	5.29149	6.28416	3.0496	3.05511	3.16083	2.62523	3.15915	3.39386
ENSMUSG00000030421	1	89.3189	88.5459	89.7784	67.0391	69.3353	64.9078	60.148	60.8564	58.5148
ENSMUSG00000028729	1	130.411	124.325	116.944	86.8224	85.2419	81.3497	68.0702	71.3584	66.0281
ENSMUSG00000030353	1	6.34156	7.0718	7.36425	3.46664	4.27429	5.0185	5.55248	5.54986	5.59402
ENSMUSG00000030268	1	143.657	130.606	118.712	65.9965	69.45	64.1037	54.5491	56.0109	54.9337
ENSMUSG00000030264	1	54.4914	50.467	49.9133	34.3536	36.4749	32.6619	28.1109	28.2189	25.9338
ENSMUSG00000028811	1	124.786	103.555	106.536	84.4765	83.2769	78.4384	71.6712	78.4878	72.1371
ENSMUSG00000030222	1	3.32421	3.68426	4.18944	0.651624	0.831909	0.72089	0.580803	0.811133	0.819208
ENSMUSG00000030189	1	396.45	366.052	390.24	249.259	237.008	219.622	190.202	208.824	190.758
ENSMUSG00000031425	1	10.4329	6.67618	7.82247	4.014	3.67187	3.38264	6.20298	4.8668	6.90475
ENSMUSG00000060402	1	3.81005	3.437	3.46938	1.77242	1.46301	1.8854	1.55655	1.51554	1.75544
ENSMUSG00000027559	1	5.70229	3.93153	3.82941	0.286715	0.315552	0.526804	1.78887	2.39071	2.48103
ENSMUSG00000027533	1	145.242	161.885	145.485	106.163	106.9	110.518	97.575	108.521	90.8384
ENSMUSG00000038402	1	2.14795	1.75559	5.00769	0.182455	0.631103	0.776343	0.534339	0.53364	0.538336
ENSMUSG00000026100	1	3.73334	2.15121	2.68386	0.469169	1.10443	1.02588	1.2313	1.40881	2.10653
ENSMUSG00000026107	1	7.28768	6.62673	8.05158	5.08267	4.66156	4.43625	4.18179	4.67469	4.30669
ENSMUSG00000038388	1	115.273	112.16	97.3063	77.9603	79.5333	75.943	68.8136	68.5621	67.5495
ENSMUSG00000026163	1	6.06028	5.88493	4.35309	0.26065	0.157776	0.249539	0.859589	0.426912	0.327683
ENSMUSG00000038352	1	2.30137	2.15121	1.17828	0.964403	0.788879	0.63771	0.534339	0.490949	0.608554
ENSMUSG00000038253	1	68.8622	55.2392	67.522	33.311	38.6981	40.8689	33.1755	30.5029	29.4447
ENSMUSG00000038235	1	33.5745	34.9139	33.8756	20.7477	20.9842	19.464	18.7716	17.9517	16.1969
ENSMUSG00000026204	1	1.76439	1.35996	1.9638	0.547364	0.272522	0.415898	0.255554	0.384221	0.327683
ENSMUSG00000026207	1	45.0302	43.2221	50.8624	29.4534	31.3113	32.3014	29.9695	31.6556	28.9297
ENSMUSG00000026208	1	24.0366	19.4846	21.7982	2.0852	2.15149	2.16267	3.62421	5.78466	5.78126
ENSMUSG00000026234	1	2182.85	1938.81	1565.48	1305.65	1314.92	1133.54	1051.28	975.324	1014.25
ENSMUSG00000038412	1	49.7097	52.4451	41.8617	29.6619	29.3033	29.6674	32.223	33.8328	26.4253
ENSMUSG00000038156	1	25.7242	14.9349	18.5252	2.9714	3.48541	3.10537	9.15346	7.62039	11.0476
ENSMUSG00000026377	1	113.432	113.075	102.576	77.0741	80.2362	76.747	70.8116	73.1941	67.4559
ENSMUSG00000037887	1	2.76165	1.80504	1.70196	1.45964	0.688476	1.13679	0.882821	0.68306	1.02986
ENSMUSG00000026418	1	7.44111	7.51688	8.5098	0.808014	0.846252	0.914976	2.50907	3.97028	2.97255
ENSMUSG00000026435	1	3.52877	3.36282	4.38582	2.03307	2.18017	2.1904	2.39291	2.60417	2.71509
ENSMUSG00000026442	1	8.61736	2.96719	4.09125	0.651624	0.717163	0.748616	1.67271	1.34477	1.73204
ENSMUSG00000037747	1	3.45206	2.22539	2.6184	1.19899	1.64947	1.19224	1.55655	1.94245	2.45762
ENSMUSG00000037681	1	1.09955	1.08797	1.47285	0.703754	0.803222	0.609984	0.627268	0.960553	0.702178
ENSMUSG00000026483	1	3.37535	3.63481	3.07662	2.03307	1.77856	1.55269	1.8818	1.70765	2.15335
ENSMUSG00000037440	1	1.09955	1.26106	1.9638	0.26065	0.358581	0.63771	0.302018	0.576332	0.51493
ENSMUSG00000026576	1	5.54887	7.02235	5.49864	2.34585	2.51007	2.38448	2.50907	3.26588	4.00241
ENSMUSG00000037386	1	2.42923	1.80504	1.40739	0.573429	0.61676	0.609984	0.766661	0.939207	1.68523
ENSMUSG00000037335	1	2.96621	8.20923	8.60799	0.651624	1.04706	1.99631	2.23029	2.1986	1.87247
ENSMUSG00000038151	1	19.3315	18.8664	15.5795	13.1628	11.7615	10.952	10.5939	8.92247	11.7264
ENSMUSG00000038418	1	9.84476	8.77794	7.00422	2.99747	2.86865	3.60445	2.36968	2.58282	3.5343
ENSMUSG00000038510	1	59.8613	60.5801	47.3603	43.5285	44.0912	38.6231	35.824	39.1479	36.6069
ENSMUSG00000026020	1	319.328	306.264	270.579	228.746	221.345	200.075	193.059	194.352	191.016
ENSMUSG00000039126	1	1.76439	1.87922	1.76742	0.703754	0.946655	0.80407	0.929286	0.960553	1.1703
ENSMUSG00000039115	1	106.298	90.8949	81.4977	49.5234	49.097	47.3292	57.2672	52.9158	57.0637
ENSMUSG00000025510	1	51.7298	53.5331	56.9502	33.7541	34.7394	34.575	30.3644	30.8444	30.2639
ENSMUSG00000025511	1	19.127	19.534	23.4347	8.67963	9.93987	9.98155	8.82821	9.52015	8.19208
ENSMUSG00000039070	1	3.98905	3.85735	3.99306	2.81502	2.81128	2.60629	2.23029	2.34802	2.71509
ENSMUSG00000039037	1	5.3443	3.01664	2.58567	1.43357	1.40564	1.74677	2.5323	2.15591	2.71509
ENSMUSG00000025592	1	9.30778	8.33286	9.19714	6.04707	4.93408	4.76896	3.67068	4.03432	3.65133
ENSMUSG00000025608	1	75.9197	79.5949	79.6649	40.6092	37.3355	38.8726	30.6897	30.0119	34.0088
ENSMUSG00000038975	1	73.8741	68.2701	77.5374	55.5184	49.3121	41.5066	44.4663	45.701	40.2582
ENSMUSG00000038932	1	4.5516	5.68712	5.20407	2.11126	1.66382	1.58041	1.3707	1.34477	1.54479
ENSMUSG00000038916	1	9.15435	5.78602	4.9095	2.5283	1.64947	1.96858	1.90504	1.34477	1.5916
ENSMUSG00000025732	1	6.59727	6.13219	6.18597	3.4927	3.11249	3.1331	2.18382	2.15591	1.94269
ENSMUSG00000025738	1	8.97536	6.9729	6.67692	4.48317	5.22094	5.51758	5.06461	4.67469	4.56416
ENSMUSG00000025742	1	38.4074	36.3234	38.1632	24.0319	27.4673	27.0334	22.3726	21.4523	20.5036
ENSMUSG00000038845	1	231.109	239.502	242.824	112.966	135.458	136.22	143.644	159.174	137.603
ENSMUSG00000038807	1	4.27033	4.6486	5.98959	1.40751	1.87897	1.82995	2.90402	2.34802	2.97255
ENSMUSG00000038763	1	5.11416	4.30243	4.9095	0.677689	0.860595	0.831796	1.27777	1.70765	1.77885
ENSMUSG00000025876	1	8.20823	4.42606	2.91297	0.938338	1.41998	1.33087	0.696964	0.789788	0.866019
ENSMUSG00000025921	1	38.6631	42.1588	37.5741	18.6104	19.0622	17.3291	20.7695	21.3883	19.1461
ENSMUSG00000038721	1	17.5671	16.8883	13.1575	3.90974	4.64721	4.02035	2.23029	2.41205	2.71509
ENSMUSG00000038700	1	30.2503	24.8255	27.2641	10.1653	9.49523	9.64883	5.99389	4.76007	5.26633
ENSMUSG00000038692	1	51.7042	36.9415	43.7928	13.1628	11.9479	11.867	13.7302	11.2705	11.6796
ENSMUSG00000038587	1	59.9636	45.8678	53.579	21.9728	23.1357	24.6766	28.0644	23.3735	29.2106
ENSMUSG00000038580	1	1.96895	2.39848	1.9638	0.886208	1.11877	1.05361	1.02221	1.10997	0.959643
ENSMUSG00000038578	1	5.958	8.67903	7.00422	4.50924	4.11651	3.549	4.27471	3.67145	3.86198
ENSMUSG00000038560	1	26.9772	31.1308	29.1624	13.8405	14.917	12.8651	15.7746	15.0914	12.8967
ENSMUSG00000038543	1	2.4548	2.64574	2.68386	1.40751	1.64947	1.55269	1.27777	1.94245	1.52139
ENSMUSG00000037278	1	46.4622	51.9753	47.524	37.4553	35.6573	34.7136	28.5058	32.8296	30.2873
ENSMUSG00000034205	1	122.484	106.423	94.5898	57.369	63.9135	61.747	74.9004	69.6721	84.9635
ENSMUSG00000026626	1	89.549	88.719	95.2116	60.4707	58.2193	59.418	49.5542	50.3757	46.8353
ENSMUSG00000037166	1	13.706	8.65431	7.56063	3.15386	2.78259	3.18855	2.43937	3.54337	2.15335
ENSMUSG00000035513	1	5.36987	4.07989	5.04042	0.808014	0.946655	0.80407	1.81211	1.4515	1.24051
ENSMUSG00000035403	1	35.8503	31.4522	36.4612	6.69869	4.54681	4.85214	5.41309	5.01622	4.91525
ENSMUSG00000035314	1	22.042	16.9624	18.3288	10.7648	11.159	12.976	15.4494	12.7647	14.816
ENSMUSG00000035279	1	10.4073	7.09653	8.08431	3.33631	3.52844	4.35307	5.04137	5.93408	5.47699
ENSMUSG00000035200	1	2.50594	2.15121	2.32383	0.443104	0.401611	0.554531	0.185857	0.213456	0.210653
ENSMUSG00000035189	1	3.24749	3.21446	3.6003	0.599494	0.588073	0.72089	0.487875	0.469604	0.468119
ENSMUSG00000035187	1	15.4959	4.00571	5.76048	0.0521299	0.0286865	0	0.0929286	0.0426912	0.0936237
ENSMUSG00000027210	1	221.009	220.734	200.995	150.682	141.396	136.442	123.084	104.956	127.656
ENSMUSG00000035183	1	1.99452	1.9534	2.19291	1.5639	1.13312	1.33087	1.39393	1.64361	1.82566
ENSMUSG00000027221	1	8.51508	6.75036	6.70965	2.45011	3.35632	3.35491	5.1343	5.01622	4.3535
ENSMUSG00000035109	1	3.40092	3.68426	3.33846	1.74635	1.80725	1.74677	1.92827	2.45475	2.34059
ENSMUSG00000027236	1	91.6202	85.8507	70.2386	65.397	54.4183	53.4568	53.7592	52.9371	45.5245
ENSMUSG00000035551	1	6.82741	3.0661	2.88024	1.69422	2.10846	1.96858	2.6717	2.39071	2.57465
ENSMUSG00000035095	1	5.03745	3.48645	2.9457	2.007	2.05108	1.99631	2.13736	2.1986	2.62146
ENSMUSG00000034881	1	3.96348	3.33809	3.40392	1.58996	1.99371	2.21812	1.64948	1.83572	1.40436
ENSMUSG00000034875	1	30.2503	26.5316	26.7732	16.5252	14.2285	12.8097	14.4504	15.2408	15.4947
ENSMUSG00000034813	1	21.2493	20.4983	18.3615	11.4686	11.3599	12.1719	15.6585	14.7712	17.1097
ENSMUSG00000027368	1	6.18814	5.21731	6.546	3.96187	3.77228	4.6026	3.8333	4.52527	2.92574
ENSMUSG00000034765	1	24.4201	21.4627	20.5872	6.41198	6.91345	7.2089	3.92623	3.37261	3.41727
ENSMUSG00000034730	1	3.55434	1.55777	1.01463	0.390974	0.444641	0.582257	0.952518	0.87517	1.1703
ENSMUSG00000034640	1	65.18	65.5749	66.1474	37.716	43.6322	40.9798	37.6361	38.4435	36.326
ENSMUSG00000034579	1	1.35525	1.43414	1.76742	0.573429	0.975341	1.05361	1.11514	0.853825	1.00646
ENSMUSG00000027423	1	384.432	383.485	370.504	250.823	257.777	245.463	206.232	215.142	214.937
ENSMUSG00000027457	1	1.40639	1.23633	0.981901	0.443104	0.372925	0.443625	0.487875	0.362876	0.842613
ENSMUSG00000034573	1	104.815	106.399	106.274	69.0461	69.1201	74.6398	65.2126	55.7974	66.4494
ENSMUSG00000027508	1	52.2923	52	42.1235	33.311	31.6699	33.4105	33.431	30.204	35.6472
ENSMUSG00000034998	1	40.2229	42.1094	42.8109	32.6594	33.4628	26.4234	28.5755	25.5721	28.6723
ENSMUSG00000027099	1	99.3682	100.711	90.564	71.444	68.5607	69.2886	60.3106	66.2355	54.4656
ENSMUSG00000027082	1	18.2831	13.1793	17.3796	9.93075	8.41949	8.62295	9.43225	9.98975	8.84744
ENSMUSG00000035561	1	1.63653	1.23633	1.9638	1.35538	1.07574	0.970429	1.04545	1.04594	0.772396
ENSMUSG00000037161	1	3.29864	2.15121	2.88024	1.25112	1.29089	1.30315	1.41716	1.23805	1.28733
ENSMUSG00000026640	1	98.8312	89.0404	90.6622	45.5355	45.5398	50.185	39.4017	32.0825	40.5157
ENSMUSG00000036964	1	1.30411	1.06324	1.50558	0.599494	0.846252	0.998155	0.534339	0.747097	0.678772
ENSMUSG00000036834	1	33.4211	23.4408	18.8525	7.63703	8.03222	7.87434	4.64643	4.1624	4.49394
ENSMUSG00000036832	1	1.91781	2.81883	1.53831	0.286715	0.315552	0.277265	0.696964	0.554986	0.795802
ENSMUSG00000036602	1	22.8092	26.136	26.675	9.04454	8.77807	8.29023	5.8545	5.18699	4.93865
ENSMUSG00000026730	1	12.0694	12.8331	13.0265	8.1062	7.9605	7.2089	8.71205	8.06864	9.17512
ENSMUSG00000036560	1	2.94064	1.03852	1.04736	0.182455	0.258179	0.332718	1.13837	0.811133	0.63196
ENSMUSG00000036402	1	93.1289	102.665	89.353	62.6862	70.2102	75.8875	57.848	63.3965	67.1516
ENSMUSG00000026784	1	18.8457	18.001	19.5071	11.8856	10.8005	10.1756	10.6868	10.8222	8.75382
ENSMUSG00000036305	1	33.3443	53.1622	41.4689	19.2359	28.0841	33.965	24.9281	29.2435	21.0887
ENSMUSG00000036273	1	9.99819	8.40704	8.24796	5.42151	5.80902	6.65437	6.31914	6.91598	7.13881
ENSMUSG00000036103	1	45.1581	42.8512	43.3345	17.0725	18.4741	21.7099	19.7241	18.9976	18.7716
ENSMUSG00000036098	1	79.0138	85.826	104.998	28.8278	31.885	32.5232	24.3241	20.7693	23.5698
ENSMUSG00000036061	1	24.8548	24.2321	24.1548	17.672	16.6812	18.2163	14.7756	17.0978	14.9096
ENSMUSG00000026890	1	3.52877	3.04137	3.79668	1.4857	1.20483	1.27542	1.74241	1.36612	1.75544
ENSMUSG00000026893	1	1.78996	1.65668	1.47285	0.625559	0.702819	0.80407	0.627268	0.576332	0.444713
ENSMUSG00000026921	1	44.3909	42.1588	49.1278	28.5151	27.0801	28.3088	28.2038	29.1154	24.9273
ENSMUSG00000036030	1	220.727	180.331	159.755	48.5329	43.8043	39.5103	9.85043	8.98651	8.16867
ENSMUSG00000035873	1	16.6722	13.3029	15.6122	6.69869	6.95648	6.57119	6.29591	6.65983	5.43018
ENSMUSG00000035778	1	18.3087	18.99	19.0816	11.5468	11.4459	10.9797	11.6393	11.1211	12.5222
ENSMUSG00000035699	1	1.55982	1.65668	1.70196	0.026065	0.057373	0.0831796	0.0696964	0	0
ENSMUSG00000035595	1	3.24749	3.36282	3.17481	2.16339	2.0224	2.38448	1.74241	1.98514	1.80226
ENSMUSG00000035594	1	1.99452	2.15121	1.37466	0.390974	0.286865	0.360445	0.371714	0.576332	0.63196
ENSMUSG00000027070	1	5.67672	5.83547	5.5641	0.286715	0.358581	0.249539	0.278786	0.448258	0.327683
ENSMUSG00000027071	1	1.48311	2.05231	1.66923	1.17292	0.846252	0.776343	1.04545	0.811133	0.959643
ENSMUSG00000027076	1	22.4512	22.6496	20.0635	14.049	14.96	14.9723	13.4514	14.1521	11.9136
ENSMUSG00000026628	1	4.32147	4.15407	3.14208	1.40751	1.47735	1.63587	1.2313	1.85707	1.52139
ENSMUSG00000060470	1	4.44932	3.75844	4.28763	2.34585	1.89331	2.85583	1.83534	1.729	1.94269
ENSMUSG00000022309	1	17.8484	17.8279	20.6199	10.8691	9.69604	9.75974	10.408	11.8895	11.3753
ENSMUSG00000087333	1	6.18814	7.22016	6.28416	1.45964	0.688476	0.63771	0.302018	0.426912	0.280871
ENSMUSG00000100303	1	2.71051	2.05231	1.60377	0.443104	0.702819	0.277265	0.232321	0.234802	0.0936237
ENSMUSG00000079654	1	15.2913	16.3937	18.2634	6.0992	6.81304	7.07027	4.64643	4.31181	4.42372
ENSMUSG00000079679	1	3.63106	4.05516	3.82941	2.34585	3.21289	2.38448	2.36968	1.89976	2.12994
ENSMUSG00000009378	1	2.14795	2.3243	2.97843	1.0426	1.00403	1.21997	1.2313	1.51554	0.936237
ENSMUSG00000071042	1	31.7845	29.8203	29.0315	17.0204	18.6319	18.854	16.6342	16.3721	16.7586
ENSMUSG00000070867	1	9.33335	10.9292	10.4409	3.38844	2.68219	2.27358	2.97371	2.81762	3.60451
ENSMUSG00000101588	1	1.91781	1.33524	1.80015	1.25112	0.688476	0.693163	0.743428	0.640369	1.00646
ENSMUSG00000004864	1	5.31873	5.14313	4.77858	3.88368	3.01208	2.80038	2.46261	2.96704	2.87893
ENSMUSG00000070643	1	84.6394	85.2573	80.1231	40.3486	40.5484	38.5953	24.7655	22.3489	23.4996
ENSMUSG00000001986	1	7.74796	6.55255	9.5899	4.11826	3.2846	3.41036	5.22723	4.88815	5.03228
ENSMUSG00000001985	1	3.65663	2.17594	2.71659	0.26065	0.286865	0.304992	0.813125	1.25939	1.40436
ENSMUSG00000001930	1	13.0923	11.9677	14.8267	7.84555	9.28008	9.0943	7.75953	5.78466	7.65374
ENSMUSG00000001918	1	53.3407	57.3162	56.492	33.8844	36.5036	39.0667	30.9452	36.6291	36.3728
ENSMUSG00000070605	1	15.5471	23.6139	27.2314	14.44	12.7225	9.89837	17.0292	16.7136	13.1073
ENSMUSG00000082491	1	2.4548	2.81883	2.2911	1.43357	1.46301	0.526804	1.34746	1.32343	1.33414
ENSMUSG00000079499	1	10.9187	8.23395	8.44434	1.45964	1.37695	1.74677	1.81211	1.70765	1.91929
ENSMUSG00000069682	1	7.49225	8.82739	8.08431	4.22252	4.90539	4.46397	4.59996	5.3364	3.06618
ENSMUSG00000071192	1	15.3169	12.8331	11.5537	1.58996	1.36261	1.24769	0.836357	0.768442	0.655366
ENSMUSG00000099397	1	14.2685	9.04993	7.59336	5.44758	3.67187	5.79485	4.66966	8.53825	3.9322
ENSMUSG00000079391	1	2.40366	1.73086	1.76742	0.781949	0.65979	0.914976	0.487875	0.725751	0.187247
ENSMUSG00000097906	1	2.81279	2.20067	3.01116	1.79848	1.67816	1.8854	1.60302	1.53688	1.47457
ENSMUSG00000097961	1	2.2758	1.9534	2.32383	1.06866	0.831909	1.38633	1.09191	1.13132	0.74899
ENSMUSG00000002343	1	25.3407	21.9819	24.613	17.5417	17.8	18.3272	15.4958	17.4607	15.2607
ENSMUSG00000073197	1	3.83562	3.98098	4.18944	2.11126	1.97937	3.43809	2.99695	2.28398	1.33414
ENSMUSG00000004698	1	25.264	25.6662	22.5837	18.2194	18.1872	16.9686	14.9847	15.0487	17.2034
ENSMUSG00000002274	1	205.538	188.12	200.242	80.7753	81.9	83.4569	46.0229	47.9636	42.1073
ENSMUSG00000079396	1	14.9078	9.56919	19.278	5.94281	7.37243	8.12387	4.41411	6.44638	2.17675
ENSMUSG00000002266	1	105.147	103.679	125.847	53.4592	58.0328	60.6934	57.1743	48.668	55.2848
ENSMUSG00000072694	1	14.9334	15.009	14.1721	11.4165	10.5566	9.75974	8.54943	10.4167	8.61338
ENSMUSG00000098234	1	14.3964	14.9843	17.2487	11.8335	10.5853	11.7006	9.64134	9.58418	9.59643
ENSMUSG00000079402	1	1.38082	1.55777	1.70196	0.808014	0.502014	0.526804	0.278786	0.426912	0.0702178
ENSMUSG00000091957	1	1208.91	1091.09	867.869	409.871	278.818	250.842	641.323	559.298	620.842
ENSMUSG00000091900	1	31.0685	29.2268	25.5621	19.5227	12.5073	10.4529	18.5857	27.0236	17.6013
ENSMUSG00000091697	1	3.73334	4.15407	2.84751	1.19899	1.21918	1.7745	2.41614	2.21994	2.17675
ENSMUSG00000016458	1	20.3288	22.6496	22.8783	0.390974	0.372925	0.63771	0.882821	0.576332	0.983049
ENSMUSG00000091475	1	4.37261	4.40133	3.66576	2.63256	1.76422	1.3586	2.36968	2.75358	2.55125
ENSMUSG00000069378	1	9.74248	11.3495	10.8664	4.30072	5.23529	5.98893	4.01916	4.22643	4.54075
ENSMUSG00000017491	1	31.9124	29.1526	24.973	14.3879	11.1877	11.1183	6.94641	4.76007	6.81113
ENSMUSG00000091021	1	13.885	14.2178	19.3434	8.52324	7.81707	8.12387	5.87773	6.14754	5.89829
ENSMUSG00000068329	1	56.2302	56.6733	56.1647	36.934	38.7698	40.4253	33.9886	37.3335	30.2873
ENSMUSG00000018339	1	38.2795	39.5873	37.1813	18.7928	18.4741	19.464	11.1282	11.7828	14.4649
ENSMUSG00000068327	1	2.04567	1.16215	4.05852	0.0781949	0.0143433	0	0.0232321	0.0213456	0.140436
ENSMUSG00000084883	1	114.276	105.187	98.2228	72.4866	77.2097	77.967	67.8611	68.4341	64.1322
ENSMUSG00000001707	1	51.2695	50.0713	52.6626	36.8298	39.4296	36.8763	32.7573	34.9855	29.3978
ENSMUSG00000090958	1	6.23928	5.09368	4.94223	2.007	1.64947	1.69132	2.29998	3.07377	3.5343
ENSMUSG00000084897	1	79.6019	102.294	101.07	9.12273	25.0433	24.1221	17.4009	22.9892	19.661
ENSMUSG00000018411	1	4.70503	3.01664	3.07662	1.30325	0.903625	1.30315	2.11412	1.25939	1.52139
ENSMUSG00000007946	1	1.76439	1.33524	2.2911	0.338844	0.387268	0.471351	0.302018	0.256147	0.11703
ENSMUSG00000085015	1	1.38082	1.03852	1.04736	0.729819	0.473327	0.693163	0.487875	0.448258	0.444713
ENSMUSG00000018428	1	56.9206	55.7337	53.6118	36.6734	36.2454	35.9613	31.828	32.6375	31.0129
ENSMUSG00000005087	1	9.61463	9.54446	9.00076	7.24606	6.09588	5.40667	5.29693	5.3364	5.05568
ENSMUSG00000007892	1	1248.16	1407.41	1162.28	813.748	769.774	819.208	784.689	859.161	723.477
ENSMUSG00000001657	1	12.453	17.0613	9.65536	7.01147	5.7373	4.68578	2.602	2.98839	3.65133
ENSMUSG00000018126	1	2.91507	2.27485	2.19291	1.25112	1.31958	1.44178	1.02221	1.64361	1.63842
ENSMUSG00000084844	1	22.4767	21.1412	22.1582	9.33125	11.0586	8.29023	10.4777	8.23941	9.0815
ENSMUSG00000068699	1	87.0431	73.5863	74.4935	31.4343	30.6946	31.9132	53.643	45.9358	63.7578
ENSMUSG00000008489	1	15.0612	10.5335	9.55717	7.68916	8.08959	7.34753	6.73732	5.8487	6.24938
ENSMUSG00000082809	1	57.6366	30.7599	55.772	1.53783	1.53473	1.52496	1.99796	2.02783	1.05327
ENSMUSG00000102297	1	1.25297	1.18688	1.11282	0.364909	0.516357	0.554531	0.511107	0.34153	0.351089
ENSMUSG00000091472	1	5.44658	4.54969	6.90603	2.63256	3.48541	3.04992	2.13736	2.96704	0.912831
ENSMUSG00000069171	1	180.658	148.112	187.838	80.5668	94.1921	90.4717	57.5692	49.0309	50.0185
ENSMUSG00000083396	1	7.74796	8.90157	10.9318	4.92628	6.28234	6.65437	6.29591	5.46448	5.5238
ENSMUSG00000017692	1	16.1863	4.62387	1.60377	0.964403	0.717163	0.72089	2.57877	2.45475	2.59806
ENSMUSG00000069170	1	7.54339	3.14028	2.12745	1.19899	1.33392	1.60814	2.29998	1.77169	1.68523
ENSMUSG00000097819	1	1.71324	1.65668	2.42202	1.51177	1.04706	0.80407	0.836357	0.981898	0.912831
ENSMUSG00000004891	1	202.879	137.752	117.664	96.0233	91.9976	83.9005	108.657	99.9188	114.268
ENSMUSG00000017737	1	1.15069	1.03852	1.01463	0.312779	0.243835	0.415898	0.464643	0.576332	0.678772
ENSMUSG00000091400	1	4.37261	2.22539	3.14208	0.703754	0.788879	0.998155	0.116161	1.32343	0.0468119
ENSMUSG00000091269	1	2.78722	1.23633	3.04389	0.417039	0.358581	0.665437	0.580803	0.619023	0.538336
ENSMUSG00000069011	1	2.22466	2.34903	1.73469	1.17292	1.77856	1.7745	1.18484	1.10997	1.87247
ENSMUSG00000017817	1	5.36987	5.24204	6.15324	3.62303	3.27026	3.63218	3.08987	4.37585	3.30024
ENSMUSG00000069008	1	7.33882	5.81075	7.06968	3.38844	1.4917	3.71536	2.27675	2.49744	1.28733
ENSMUSG00000017943	1	1.91781	1.23633	1.57104	0.417039	0.372925	0.110906	0.32525	0.170765	0.11703
ENSMUSG00000069083	1	58.1992	38.9691	55.641	28.6193	42.8863	28.3642	26.4382	26.2338	31.6214
ENSMUSG00000097811	1	1.78996	1.82977	1.37466	0.938338	1.04706	0.887249	0.859589	1.34477	0.421307
ENSMUSG00000073433	1	2.99179	2.42321	2.88024	1.19899	0.803222	0.914976	1.20807	1.70765	1.68523
ENSMUSG00000092203	1	71.4193	73.6852	74.9845	58.4376	51.5783	49.4919	44.2108	45.0606	45.5011
ENSMUSG00000003436	1	8.79636	3.58536	5.69502	0.521299	0.774536	0.831796	3.27573	3.52203	2.87893
ENSMUSG00000095687	1	71.2403	76.331	45.1347	45.6919	46.4578	39.6767	33.1987	49.6286	33.3769
ENSMUSG00000078498	1	2.25023	1.4836	1.27647	1.19899	1.47735	0.499078	0.743428	0.576332	1.26392
ENSMUSG00000003410	1	11.5069	3.01664	1.9638	0.26065	0.215149	0.221812	0.255554	0.106728	0.257465
ENSMUSG00000004127	1	34.0603	34.7903	33.5155	25.0224	24.6847	24.0112	21.6524	21.431	20.7611
ENSMUSG00000095139	1	14.1918	3.78317	1.01463	0.677689	0.545044	0.415898	0.464643	0.426912	0.397901
ENSMUSG00000078680	1	1.15069	1.92867	2.2911	0.781949	0.114746	0.0831796	0	0.234802	0.280871
ENSMUSG00000097258	1	1.96895	1.73086	2.68386	1.32931	1.41998	1.46951	1.78887	0.960553	1.07667
ENSMUSG00000004231	1	2.4548	8.01141	1.50558	0.15639	0.258179	0.277265	0.116161	0.149419	0.187247
ENSMUSG00000078686	1	1.96895	2.74465	1.6365	0.469169	0.258179	0.360445	0.0464643	0.384221	0.0936237
ENSMUSG00000014603	1	49.6074	54.5963	61.1397	26.2995	25.6027	30.416	21.1645	23.3094	19.0056
ENSMUSG00000074637	1	20.1754	6.18165	2.45475	0.20852	0.315552	0.415898	0.952518	0.87517	1.07667
ENSMUSG00000097367	1	2.60822	2.54684	6.57873	1.90274	1.36261	0	0	0	0
ENSMUSG00000014704	1	14.8055	12.4869	14.1066	6.51624	6.74133	8.09615	6.87671	7.34289	7.06859
ENSMUSG00000074578	1	76.7892	69.5806	79.0103	54.7885	45.6976	43.1425	36.73	37.3975	35.8111
ENSMUSG00000078308	1	13.7827	15.0585	12.0119	7.71523	8.17565	6.65437	5.48278	6.70252	6.24938
ENSMUSG00000078302	1	60.9864	31.922	50.9934	0.677689	0.645446	0.859523	0.557571	1.19535	0.795802
ENSMUSG00000078249	1	265.297	269.322	272.674	92.5306	182.059	198.272	213.294	144.446	241.947
ENSMUSG00000013701	1	188.022	198.406	174.68	130.403	131.083	131.452	114.581	124.317	111.295
ENSMUSG00000011752	1	902.778	815.755	783.066	534.853	572.167	582.146	440.83	482.326	427.603
ENSMUSG00000097039	1	4.21918	3.33809	3.273	2.45011	1.87897	1.94086	1.44039	2.02783	2.12994
ENSMUSG00000075588	1	46.4622	41.5407	49.4551	13.7362	15.462	15.2219	14.7292	12.8928	12.2179
ENSMUSG00000012520	1	6.44385	4.05516	8.31342	0	0.0286865	0	0	0	0.11703
ENSMUSG00000075394	1	52.2667	46.0656	40.5852	21.9206	19.8654	20.1572	21.3503	19.8514	22.3293
ENSMUSG00000097042	1	6.31599	6.50309	8.60799	5.91674	5.52215	4.74124	4.73936	4.33316	4.98546
ENSMUSG00000097084	1	2.19909	1.68141	2.45475	0.0781949	0.0717163	0.110906	0.580803	0.170765	0.468119
ENSMUSG00000074577	1	2.8895	2.74465	5.53137	2.99747	1.79291	1.82995	2.55554	2.68955	2.03632
ENSMUSG00000078139	1	4.42375	4.15407	1.83288	0.0521299	0.200806	0.110906	0.97575	0.256147	1.68523
ENSMUSG00000096488	1	1.38082	1.55777	1.70196	0.808014	0.502014	0.526804	0.278786	0.426912	0.0702178
ENSMUSG00000075391	1	19.8941	24.331	31.4208	8.91421	12.3352	7.84661	10.5706	13.4264	0.51493
ENSMUSG00000004098	1	3.40092	4.15407	3.30573	0.20852	0.415954	0.443625	0.464643	0.362876	0.351089
ENSMUSG00000003526	1	18.1808	15.4294	16.856	11.9899	13.5257	11.867	11.3837	11.2064	10.7901
ENSMUSG00000013584	1	83.3097	52.0989	48.3422	1.40751	1.64947	2.7172	20.3514	27.0662	28.602
ENSMUSG00000075277	1	8.69408	6.602	7.03695	1.92881	1.43433	1.63587	1.20807	1.28074	1.12348
ENSMUSG00000097195	1	61.3188	57.7119	76.6864	48.3244	42.3987	39.5103	38.2633	38.5715	34.8982
ENSMUSG00000096775	1	1.89224	1.45887	1.40739	0.573429	1.11877	1.38633	0.673732	1.19535	0.538336
ENSMUSG00000104605	1	1.99452	1.43414	1.17828	1.14686	0.975341	0.887249	1.13837	1.17401	0.74899
ENSMUSG00000074575	1	6.64841	6.08274	5.00769	2.6065	2.26623	2.05176	1.78887	1.70765	2.364
ENSMUSG00000097391	1	16.6466	15.6767	17.3142	7.89768	6.98516	7.84661	9.85043	9.62687	11.1646
ENSMUSG00000004530	1	190.707	177.413	153.635	125.346	130.05	122.052	110.167	104.081	111.482
ENSMUSG00000078875	1	4.27033	2.39848	1.76742	1.53783	0.846252	2.02404	2.48584	1.70765	1.61501
ENSMUSG00000002881	1	29.9946	31.2544	24.9075	15.7693	17.2549	15.5823	20.3978	21.5804	19.8014
ENSMUSG00000078886	1	24.3434	23.3666	45.5275	21.4515	17.8287	20.6008	19.8402	15.9025	23.5464
ENSMUSG00000078898	1	5.06302	4.62387	4.71312	3.02353	2.88299	3.82626	3.55452	3.35126	2.87893
ENSMUSG00000002808	1	11.4302	10.6324	10.0481	7.29819	7.1286	7.6248	6.505	7.74846	6.46004
ENSMUSG00000010154	1	4.14247	3.5359	3.63303	2.39798	2.15149	2.57857	1.97473	3.03108	2.12994
ENSMUSG00000073771	1	5.39544	4.79696	5.36772	2.55437	2.81128	2.91129	2.83432	2.75358	2.27038
ENSMUSG00000015619	1	6.16257	6.75036	7.16787	3.59696	2.9834	3.49354	3.11311	3.09511	3.44067
ENSMUSG00000015627	1	5.54887	7.7147	8.11704	0.729819	0.960998	1.63587	0.255554	0.0853825	0.163842
ENSMUSG00000015652	1	1.38082	1.45887	1.93107	0.834079	0.946655	0.63771	0.766661	1.00324	0.772396
ENSMUSG00000097769	1	22.6302	21.6605	24.4821	14.3097	11.3455	11.1183	10.0595	8.85843	9.52621
ENSMUSG00000079277	1	26.6448	17.902	25.3985	3.4927	2.72522	3.18855	2.18382	1.23805	1.91929
ENSMUSG00000079388	1	1.89224	1.35996	1.40739	0.599494	0.817565	0.776343	0.627268	1.00324	0.327683
ENSMUSG00000009772	1	4.32147	1.78031	1.66923	0.495234	0.430298	0.443625	0.511107	0.426912	0.491525
ENSMUSG00000093593	1	4.47489	5.1184	6.97149	3.17992	4.28863	3.99262	3.60098	4.632	2.29378
ENSMUSG00000004360	1	2.58265	1.45887	1.53831	0.443104	0.674133	0.748616	0.929286	1.34477	1.28733
ENSMUSG00000074207	1	3.65663	5.09368	2.78205	1.12079	0.917968	1.58041	2.09089	2.73224	2.03632
ENSMUSG00000093904	1	269.44	284.306	269.172	195.67	201.092	198.577	177.215	192.644	172.783
ENSMUSG00000097410	1	1.43197	1.38469	2.38929	1.45964	0.903625	1.10906	1.09191	0.704405	1.14689
ENSMUSG00000097417	1	3.86119	4.6486	7.03695	0.703754	2.16583	1.24769	1.32423	0.811133	0.842613
ENSMUSG00000097439	1	1.6621	1.43414	1.37466	0.703754	0.645446	0.80407	0.673732	0.917862	0.936237
ENSMUSG00000010797	1	8.59179	11.0281	14.4667	0.547364	0.258179	1.02588	1.64948	2.07052	2.43422
ENSMUSG00000097451	1	469.634	461.225	516.545	178.336	180.983	184.187	211.11	223.361	233.989
ENSMUSG00000078695	1	3.32421	2.7941	2.2911	1.27718	1.47735	1.66359	1.06868	1.28074	1.73204
ENSMUSG00000078700	1	3.27306	3.01664	4.48401	2.007	2.43835	2.24585	1.83534	1.87841	2.10653
ENSMUSG00000094786	1	7.7991	6.99762	7.8552	7.45458	2.69653	4.43625	4.66966	3.86356	5.28974
ENSMUSG00000014873	1	32.0658	29.7708	31.0935	22.7026	21.8304	20.6285	18.5625	19.1897	18.5843
ENSMUSG00000014907	1	56.1791	51.8022	56.3284	36.5431	36.5466	34.7136	31.7583	31.3567	29.7021
ENSMUSG00000002984	1	183.701	175.188	171.898	117.162	123.997	122.939	105.195	108.671	96.3154
ENSMUSG00000078713	1	66.8933	71.7071	63.4308	36.8298	38.6407	35.2959	36.3583	40.4926	33.8918
ENSMUSG00000097518	1	27.2841	21.339	28.3442	9.72223	8.34777	10.3143	5.06461	4.37585	4.23647
ENSMUSG00000002944	1	7.36439	5.19258	6.64419	0.781949	1.00403	0.887249	1.25454	1.49419	1.1703
ENSMUSG00000093979	1	6.3927	6.00856	8.31342	4.92628	2.52441	1.74677	1.27777	2.30533	0.702178
ENSMUSG00000074210	1	10.0238	9.69282	11.2919	5.60397	7.45849	6.2662	6.89995	7.44962	4.02582
ENSMUSG00000097487	1	2.8895	2.22539	2.48748	1.4857	1.96503	1.44178	1.81211	2.58282	1.89588
ENSMUSG00000068154	1	9.71691	4.69805	9.88447	0.547364	0.788879	0.693163	0.487875	0.704405	0.702178
ENSMUSG00000068522	1	5.31873	5.98383	4.5822	3.72729	3.44238	4.18671	3.22927	3.94894	3.48748
ENSMUSG00000063229	1	1844.14	1566.38	1584.46	815.025	912.632	896.038	595.672	663.016	557.412
ENSMUSG00000019894	1	3.32421	2.64574	2.45475	1.27718	1.4917	1.8854	1.41716	1.38747	1.87247
ENSMUSG00000063694	1	192.855	204.885	172.291	131.237	136.404	128.152	120.737	125.427	104.999
ENSMUSG00000019312	1	7.6201	8.70376	8.70618	6.12526	5.76599	5.46213	5.41309	4.82411	4.28329
ENSMUSG00000113128	1	1.96895	2.37375	2.32383	1.30325	1.93634	1.46951	1.3707	1.4515	1.35754
ENSMUSG00000108443	1	2.09681	1.9534	1.37466	0.808014	0.917968	0.831796	0.720196	0.789788	1.10008
ENSMUSG00000085696	1	6.41827	5.83547	5.72775	2.18946	2.9834	3.07765	3.08987	2.17725	2.94915
ENSMUSG00000006345	1	1.12512	1.43414	1.21101	0.521299	0.57373	0.665437	0.464643	0.298839	0.374495
ENSMUSG00000061723	1	2.65936	2.47266	1.83288	0.677689	0.65979	0.748616	1.02221	1.4515	1.75544
ENSMUSG00000063919	1	7.82467	2.25012	2.09472	0.130325	0.0286865	0.0554531	0.0929286	0.0853825	0.0936237
ENSMUSG00000019235	1	1.63653	1.70613	1.57104	1.12079	0.846252	0.72089	0.604036	0.640369	0.585148
ENSMUSG00000063972	1	82.4659	67.8003	53.0226	10.3217	10.9296	9.20521	4.13532	3.99163	4.65778
ENSMUSG00000085667	1	3.04293	3.46172	4.02579	2.45011	2.56744	2.02404	2.69493	1.4515	1.77885
ENSMUSG00000062070	1	1041.7	868.249	778.058	536.938	575.136	559.216	438.948	468.835	392.4
ENSMUSG00000113204	1	43.9818	39.8593	40.5525	27.2118	30.6372	27.3938	24.9281	22.5623	25.7231
ENSMUSG00000006777	1	1.99452	1.43414	1.53831	0.26065	0.5307	0.63771	0.185857	0.170765	0.187247
ENSMUSG00000019913	1	11.9671	13.5254	8.47707	0.755884	1.4917	1.3586	3.27573	2.58282	3.60451
ENSMUSG00000001131	1	6.98083	8.62958	6.90603	4.30072	4.31732	3.82626	4.41411	4.48258	4.86843
ENSMUSG00000064023	1	5.57444	6.50309	6.15324	3.54483	3.57147	3.18855	3.2525	3.84221	3.30024
ENSMUSG00000108042	1	1.40639	1.28578	2.2911	0.834079	0.917968	0.859523	0.97575	0.405567	0.819208
ENSMUSG00000086629	1	3.17078	3.73371	2.81478	2.29372	2.15149	1.85768	2.25352	1.85707	2.29378
ENSMUSG00000086740	1	1.68767	2.00285	1.60377	1.45964	0.803222	1.19224	1.13837	0.576332	1.02986
ENSMUSG00000111394	1	36.3361	30.1417	45.8548	24.7617	20.4104	19.6304	16.5181	16.5429	17.7417
ENSMUSG00000085645	1	10.484	8.80266	4.45128	0.755884	0.745849	0.665437	0.6505	0.661714	0.795802
ENSMUSG00000061654	1	4.96074	4.20352	5.79321	3.41451	3.70056	4.02035	3.74037	2.54013	3.32364
ENSMUSG00000061451	1	1.53425	1.92867	1.86561	0.390974	0.329895	0.249539	0.371714	0.448258	0.51493
ENSMUSG00000085627	1	10.7397	12.8578	7.78974	5.23906	7.6593	6.95936	6.22621	6.68118	6.97497
ENSMUSG00000005836	1	21.7608	23.6881	31.8463	3.98794	3.29895	5.18486	3.02018	2.45475	2.57465
ENSMUSG00000018973	1	9.92148	6.92344	10.2118	0.886208	0.473327	0.80407	0.278786	0.192111	0.304277
ENSMUSG00000085882	1	1.68767	1.5825	1.83288	0.286715	0.301208	0.194086	0.209089	0.192111	0.397901
ENSMUSG00000063275	1	15.8283	15.9981	15.154	9.95681	10.0976	10.6193	7.43428	9.92571	7.8878
ENSMUSG00000019814	1	75.2549	73.6605	61.3361	47.9335	48.0786	43.9743	43.1189	44.4202	40.5391
ENSMUSG00000086290	1	21.5818	21.2649	20.5872	16.0039	11.7184	11.6451	13.8928	14.4296	14.6053
ENSMUSG00000110631	1	157.465	85.9991	119.235	35.4483	3.09814	1.19224	42.3057	27.8774	65.3025
ENSMUSG00000019796	1	10.1772	8.5554	8.41161	3.77942	3.34198	4.13125	2.90402	2.88166	2.34059
ENSMUSG00000019789	1	4.88403	6.45364	6.61146	1.4857	1.83594	2.24585	1.60302	2.11322	1.80226
ENSMUSG00000110558	1	2.07124	1.26106	1.9638	0.729819	0.588073	0.748616	1.02221	0.747097	1.05327
ENSMUSG00000111877	1	11.4302	13.2782	8.5098	5.08267	5.8377	5.29577	3.48482	5.27237	2.24697
ENSMUSG00000111967	1	2.12238	2.02758	1.76742	0.625559	1.19049	0.582257	0.394946	0.704405	0
ENSMUSG00000112073	1	1.61096	2.07703	1.60377	0.703754	0.61676	0.72089	1.04545	1.13132	0.889425
ENSMUSG00000086308	1	1.0484	1.2116	1.27647	0.964403	0.702819	0.859523	0.720196	0.853825	0.74899
ENSMUSG00000062611	1	189.122	89.0899	169.018	2.9714	3.37066	2.80038	45.5582	5.12295	41.4285
ENSMUSG00000000805	1	1.55982	1.55777	1.47285	0	0	0.0277265	0.0232321	0.0640369	0.0234059
ENSMUSG00000087658	1	6.77627	5.1184	5.07315	1.58996	1.44867	1.21997	1.27777	1.2167	1.21711
ENSMUSG00000006442	1	157.797	152.118	153.798	88.2559	96.6879	99.5383	77.2701	85.169	75.2735
ENSMUSG00000062257	1	1.15069	1.50832	1.73469	0.234585	0.588073	0.693163	0.348482	0.554986	0.51493
ENSMUSG00000062760	1	4.42375	4.17879	4.61493	1.90274	1.74988	1.7745	2.85755	3.00973	3.01937
ENSMUSG00000109936	1	8.20823	9.86591	7.39698	0.286715	0.430298	0.388171	0.348482	0.469604	0.561742
ENSMUSG00000006494	1	75.7919	71.0889	69.1258	42.4077	48.8388	41.6453	43.0956	39.0411	45.3841
ENSMUSG00000086328	1	4.39818	4.40133	4.15671	2.13733	2.88299	2.63402	2.39291	2.34802	2.45762
ENSMUSG00000062184	1	53.1873	52.1978	54.9537	32.8158	35.729	32.6341	42.5845	40.4713	41.686
ENSMUSG00000085925	1	4.14247	4.15407	3.76395	2.29372	2.66784	2.52311	3.46159	2.34802	3.37045
ENSMUSG00000109523	1	6.21371	5.04422	6.8733	4.22252	3.80096	3.549	3.71714	4.632	2.29378
ENSMUSG00000112478	1	12.632	7.86305	10.1136	3.07566	0.688476	0.63771	3.67068	3.52203	6.6941
ENSMUSG00000063239	1	2.2758	2.39848	1.99653	1.0426	1.64947	1.44178	1.67271	1.17401	1.33414
ENSMUSG00000000942	1	24.6247	17.8773	24.6784	5.49971	5.39306	6.29392	4.20502	4.1624	4.14285
ENSMUSG00000006575	1	3.40092	2.6952	2.45475	1.95487	1.73553	1.91313	2.11412	1.87841	1.38095
ENSMUSG00000110195	1	10.6119	4.99477	10.8991	4.90021	3.74359	2.41221	3.99593	0.981898	1.91929
ENSMUSG00000061353	1	148.745	149.052	134.749	68.629	80.4943	84.9818	105.358	102.929	116.187
ENSMUSG00000001249	1	2.96621	3.65953	4.02579	2.89321	2.26623	2.35676	2.0212	2.21994	2.364
ENSMUSG00000090061	1	1.8411	1.97813	1.86561	0	0	0	0.0929286	0.0426912	0.0936237
ENSMUSG00000001493	1	70.0129	48.1427	32.5664	8.49718	8.33343	9.5102	14.7292	14.451	13.5052
ENSMUSG00000114547	1	12.453	4.2777	21.0781	1.30325	1.64947	1.60814	1.11514	1.87841	0.585148
ENSMUSG00000060923	1	1.94338	1.70613	2.52021	1.17292	1.04706	0.998155	1.25454	1.49419	1.38095
ENSMUSG00000087006	1	3.73334	2.71992	2.84751	1.4857	1.17615	1.60814	1.39393	1.32343	1.02986
ENSMUSG00000087026	1	1.81553	2.00285	3.07662	1.72029	1.44867	1.63587	1.62625	1.2167	1.24051
ENSMUSG00000085156	1	12.4274	10.8797	11.2919	7.16786	6.54052	6.46028	5.08784	6.0835	4.93865
ENSMUSG00000000202	1	9.12878	2.3243	1.3092	0.0781949	0.0430298	0.0277265	0.836357	0.917862	0.936237
ENSMUSG00000085042	1	7.41554	6.35473	5.36772	1.45964	1.34827	0.998155	0.487875	0.597677	0.63196
ENSMUSG00000090691	1	1.99452	1.9534	2.12745	1.0426	0.516357	0.415898	0.209089	0.87517	0.0468119
ENSMUSG00000067215	1	3.22192	3.18973	2.97843	1.51177	2.18017	1.71905	1.83534	1.87841	1.52139
ENSMUSG00000115302	1	27.6676	21.7841	31.9772	10.843	15.0604	16.3032	9.29286	15.5183	6.01532
ENSMUSG00000067274	1	2413.96	2539.96	2479.86	1842.64	1860.98	1830.01	1615.14	1747.48	1584.63
ENSMUSG00000060735	1	2.81279	2.07703	1.44012	0.130325	0.143433	0.0554531	0.580803	0.87517	0.912831
ENSMUSG00000019987	1	45.5928	24.776	34.432	5.08267	5.06317	4.54715	2.69493	3.03108	2.55125
ENSMUSG00000060716	1	22.8347	18.6438	19.8344	11.1819	14.1855	11.7838	9.50195	10.2246	10.4156
ENSMUSG00000087067	1	1.20183	1.13742	1.9638	0.547364	0.415954	0.665437	0.394946	0.298839	0.210653
ENSMUSG00000000120	1	64.285	45.1507	41.1416	10.9212	9.19402	8.87249	24.8119	27.2157	31.0363
ENSMUSG00000115354	1	12.8621	14.564	11.6519	4.71776	5.93811	6.09984	9.19993	6.14754	4.7514
ENSMUSG00000020020	1	3.5032	1.92867	1.50558	0.547364	0.946655	0.887249	0.97575	1.10997	0.983049
ENSMUSG00000106086	1	7.67124	7.91251	4.48401	3.98794	3.80096	3.38264	4.06562	2.86031	3.46408
ENSMUSG00000060487	1	11.4557	14.4898	14.7612	7.40245	6.66961	7.37526	10.6868	9.75495	10.8838
ENSMUSG00000001507	1	51.1672	54.1018	59.6996	36.2303	37.4502	33.2164	30.922	27.5572	28.6957
ENSMUSG00000087143	1	19.9197	15.9239	18.2306	8.1844	9.3518	9.37157	6.04036	5.3791	5.1493
ENSMUSG00000105609	1	1.50868	1.35996	2.09472	0.886208	1.14746	1.21997	0.998982	0.832479	0.702178
ENSMUSG00000115684	1	2.12238	2.00285	1.24374	0.599494	0.946655	0.388171	0.394946	1.25939	1.9895
ENSMUSG00000005089	1	4.37261	2.57157	1.14555	0.677689	0.932311	0.63771	1.13837	0.640369	1.02986
ENSMUSG00000060568	1	9.66577	7.66524	6.44781	4.32678	4.18823	4.57488	3.57775	3.75683	3.48748
ENSMUSG00000086841	1	28.8694	33.3809	26.8059	20.6695	18.8183	19.7136	22.2332	23.2667	21.3462
ENSMUSG00000001473	1	61.5234	60.6543	58.9795	27.707	31.5552	32.0796	23.5806	27.9841	25.8401
ENSMUSG00000000690	1	33.3955	33.554	28.606	8.02801	8.01788	7.95752	4.90198	3.71414	3.97901
ENSMUSG00000018659	1	17.695	15.4541	23.6311	12.824	13.081	12.2274	10.1524	13.5758	12.0775
ENSMUSG00000019966	1	52.0366	46.4613	47.5567	19.4445	19.2917	18.6045	17.4009	17.1619	18.2098
ENSMUSG00000113959	1	6.18814	6.9729	6.61146	3.83155	4.03045	3.74308	2.88079	2.58282	2.78531
ENSMUSG00000060950	1	27.2841	26.5811	27.886	17.1768	18.9331	18.1886	16.0302	14.7285	12.7796
ENSMUSG00000006311	1	1.71324	1.4836	1.73469	0.573429	0.415954	0.360445	0.139393	0.256147	0.11703
ENSMUSG00000064357	1	1064.21	1657.74	1164.83	490.569	572.023	497.691	400.917	527.13	569.419
ENSMUSG00000005338	1	6.46942	6.2311	6.2187	1.95487	1.79291	2.1904	2.29998	2.30533	2.05972
ENSMUSG00000018822	1	1.81553	1.31051	2.58567	0.026065	0.0717163	0	0.302018	0.128074	0.234059
ENSMUSG00000114196	1	44.1864	48.4394	40.3561	29.8444	24.5126	27.8929	50.6925	26.4686	21.6037
ENSMUSG00000085399	1	6.64841	6.62673	5.36772	2.18946	2.1228	2.1904	1.16161	1.15266	1.12348
ENSMUSG00000064360	1	179.2	187.254	174.746	79.7327	126.005	121.498	104.754	124.445	96.3622
ENSMUSG00000001349	1	2.60822	1.9534	2.45475	0.15639	0.258179	0.415898	0.627268	0.576332	0.538336
ENSMUSG00000090223	1	1.89224	1.68141	1.01463	0.026065	0.0286865	0.0277265	0.302018	0.619023	0.491525
ENSMUSG00000085327	1	1.20183	1.26106	1.14555	0.781949	0.846252	0.582257	0.673732	0.512295	0.819208
ENSMUSG00000087590	1	17.2859	16.0723	13.6811	10.1132	8.27606	7.79116	7.52721	8.73036	8.94107
ENSMUSG00000107385	1	2.19909	1.9534	2.12745	0.755884	0.65979	0.859523	0.836357	0.68306	0.772396
ENSMUSG00000085241	1	22.579	26.7294	23.2056	11.8856	11.0156	11.8392	9.61811	12.4231	10.0177
ENSMUSG00000090602	1	2.50594	4.89586	5.76048	2.47617	1.26221	0.554531	1.71918	1.43016	2.31719
ENSMUSG00000087626	1	1.99452	2.47266	1.93107	0.703754	1.0614	1.02588	0.906053	1.04594	1.14689
ENSMUSG00000090625	1	15.9818	70.1988	60.3869	7.40245	3.84399	9.73201	3.903	3.67145	2.87893
ENSMUSG00000018698	1	2.86393	6.25583	1.99653	0.0781949	0.143433	0.304992	1.34746	0.939207	0.819208
ENSMUSG00000113570	1	2.30137	2.7941	2.2911	1.06866	1.89331	1.30315	1.46362	1.02459	0.889425
ENSMUSG00000035473	2	6.72512	6.77508	6.41508	9.80042	9.66735	10.8133	10.71	10.7155	10.2752
ENSMUSG00000089804	2	1.50868	1.90395	2.19291	3.46664	3.14117	2.41221	3.9727	4.73873	4.07263
ENSMUSG00000038393	2	21.7096	21.9078	23.8929	43.3721	49.1256	50.5455	69.9752	81.2201	74.7819
ENSMUSG00000095123	2	5.5233	5.76129	8.9353	9.77436	8.26171	12.9483	12.7544	11.6547	11.7498
ENSMUSG00000036040	2	2.2758	1.80504	1.93107	6.59443	7.67364	8.81704	11.8252	12.5085	11.0476
ENSMUSG00000038400	2	6.90412	6.67618	8.1825	11.4686	12.8802	12.6988	19.2827	18.6134	18.7716
ENSMUSG00000035694	2	0.460275	0.445079	0.55641	1.30325	1.19049	0.776343	1.09191	1.40881	1.42776
ENSMUSG00000038248	2	9.61463	9.19829	8.14977	19.8354	20.726	20.9335	27.925	26.5113	28.9297
ENSMUSG00000096054	2	6.34156	6.25583	7.10241	21.8424	20.7977	24.3716	21.1877	16.9484	21.51
ENSMUSG00000087480	2	0.94612	0.741798	1.11282	1.85061	1.6925	1.7745	1.78887	1.49419	1.75544
ENSMUSG00000089739	2	2.14795	7.88778	5.69502	13.6059	15.1895	11.3679	17.4938	16.5215	16.665
ENSMUSG00000035919	2	15.2658	15.6519	14.4012	21.0344	19.9371	18.5768	22.8604	22.3702	23.4527
ENSMUSG00000038256	2	130.692	134.834	125.651	196.243	193.404	190.731	196.428	186.369	215.615
ENSMUSG00000035891	2	29.2786	29.6472	27.3296	34.6143	36.0589	36.7377	43.2118	44.9752	44.0968
ENSMUSG00000094910	2	26.1845	30.1417	25.3003	58.203	61.9772	68.3459	95.2285	92.4265	93.928
ENSMUSG00000096401	2	4.24476	5.31622	5.59683	7.71523	6.7987	8.73386	8.5262	8.2821	8.00483
ENSMUSG00000035566	2	6.82741	7.54161	7.75701	19.8615	22.1316	24.6212	23.9523	18.8695	26.9168
ENSMUSG00000094626	2	1.53425	1.31051	1.44012	2.55437	2.96905	2.85583	2.64846	3.13781	3.01937
ENSMUSG00000087651	2	8.79636	8.11032	7.65882	12.0681	12.0914	11.3956	14.2878	15.3475	13.8563
ENSMUSG00000035835	2	67.9672	67.1327	79.9267	83.3818	94.7515	99.4828	107.263	119.984	107.878
ENSMUSG00000038375	2	25.5708	25.8887	25.0712	33.0504	35.4565	36.9317	46.9522	45.1887	49.2929
ENSMUSG00000036002	2	8.4128	7.46743	8.37888	10.7127	11.7615	13.3919	15.4494	15.9665	15.3075
ENSMUSG00000038366	2	125.987	126.625	124.996	172.915	178.444	189.788	190.573	191.982	194.948
ENSMUSG00000037465	2	9.41006	10.855	10.1136	17.7502	19.6359	20.9335	21.3039	23.6296	21.7909
ENSMUSG00000093445	2	17.4137	20.5231	12.5356	25.1266	28.4857	28.0593	25.5321	30.5456	31.9725
ENSMUSG00000037188	2	3.0685	4.00571	5.13861	8.1062	9.02191	8.34569	8.73528	9.13592	8.84744
ENSMUSG00000037826	2	5.57444	5.83547	5.43318	8.67963	8.80676	8.76159	9.8272	9.4988	10.0646
ENSMUSG00000037846	2	7.87581	6.45364	7.03695	10.7127	9.71038	9.12203	11.2676	11.3559	13.3882
ENSMUSG00000037847	2	1.89224	2.25012	1.70196	2.9714	2.94037	3.29946	2.27675	3.22319	2.94915
ENSMUSG00000037892	2	110.108	115.968	115.635	170.308	173.826	168.91	199.216	196.7	217.207
ENSMUSG00000037940	2	3.14521	3.04137	3.46938	8.47111	9.40917	9.20521	15.1474	13.896	15.0968
ENSMUSG00000090639	2	0	0.519258	0.22911	0.938338	0.760192	0.80407	1.51009	1.34477	1.10008
ENSMUSG00000037960	2	3.52877	4.50024	3.56757	5.91674	6.41143	6.70982	8.22418	9.81898	8.30911
ENSMUSG00000037151	2	12.2228	13.6243	14.1721	21.7121	19.2486	19.0204	24.1382	24.9957	24.5528
ENSMUSG00000037138	2	88.4494	87.2849	75.7373	158.214	160.386	158.984	153.681	132.279	162.975
ENSMUSG00000038025	2	85.7134	86.1474	79.8612	108.534	113.211	115.98	134.398	132.492	141.934
ENSMUSG00000037034	2	22.6557	10.2615	14.7285	28.7236	37.6654	43.8079	60.9379	57.1636	58.3042
ENSMUSG00000037031	2	7.21097	8.1845	8.73891	11.4946	11.3599	13.1978	15.9605	16.6496	14.7457
ENSMUSG00000038042	2	11.1233	11.1764	12.9938	18.2455	17.1976	18.8818	26.1594	25.7855	26.4955
ENSMUSG00000037979	2	5.11416	5.06895	6.02232	6.64656	6.87042	6.90391	8.08478	8.19672	8.33251
ENSMUSG00000037012	2	38.8165	35.4332	35.7412	59.2196	56.6558	57.2553	56.1521	57.5691	61.9789
ENSMUSG00000037735	2	1.63653	1.9534	1.50558	2.55437	2.59613	2.7172	3.39189	3.54337	3.44067
ENSMUSG00000037259	2	1.81553	1.45887	1.47285	2.37191	2.25189	2.1904	2.85755	2.60417	2.64487
ENSMUSG00000037490	2	1.53425	1.45887	1.34193	2.55437	2.63916	2.80038	3.02018	2.86031	2.7619
ENSMUSG00000037455	2	6.7507	8.35759	6.8733	13.7623	14.0134	14.806	16.7271	19.4032	19.3801
ENSMUSG00000037573	2	10.6886	11.3495	11.9137	17.4375	19.6216	18.6322	24.9281	25.508	24.2954
ENSMUSG00000037419	2	5.60001	5.26676	7.13514	11.651	8.9215	7.68025	9.15346	10.929	10.7433
ENSMUSG00000037411	2	1.45754	1.73086	2.16018	2.31978	1.922	3.21628	3.1828	3.11646	3.44067
ENSMUSG00000090919	2	16.2375	17.4075	17.3142	24.3447	26.7358	25.2866	27.0887	25.3799	27.4552
ENSMUSG00000035441	2	6.41827	5.56348	5.82594	9.51371	7.28637	6.87618	10.5474	9.19996	10.4156
ENSMUSG00000037625	2	2.04567	1.97813	1.73469	2.39798	3.65753	3.38264	2.62523	3.73548	3.25342
ENSMUSG00000037646	2	32.1169	32.9605	32.5009	53.9545	49.7711	49.6028	51.1804	43.8012	56.2679
ENSMUSG00000037363	2	2.63379	2.91774	2.68386	4.22252	3.68622	4.21443	4.04239	4.82411	4.77481
ENSMUSG00000037653	2	0.178996	0.247266	0.22911	1.5639	1.90765	1.7745	1.57979	1.9638	1.47457
ENSMUSG00000037325	2	5.80457	7.98669	8.31342	11.2861	8.16131	8.26251	9.92012	11.2705	12.4754
ENSMUSG00000115737	2	0.0767124	0.0741798	0.03273	1.43357	1.99371	1.66359	2.0212	1.70765	1.9895
ENSMUSG00000037709	2	2.4548	2.67047	2.97843	4.48317	4.33166	4.6026	5.90096	6.01946	5.59402
ENSMUSG00000090952	2	3.37535	3.75844	3.37119	4.27465	4.70459	4.4917	5.11107	5.3791	5.64083
ENSMUSG00000036053	2	74.3088	74.3034	68.5367	98.6037	110.414	109.575	110.12	105.704	120.26
ENSMUSG00000038060	2	0.6137	0.692344	0.6546	1.06866	0.975341	1.44178	1.27777	1.60092	1.02986
ENSMUSG00000036985	2	13.9617	15.8745	14.0412	18.8971	19.765	20.9335	25.1604	27.3651	24.4826
ENSMUSG00000037463	2	2.48037	2.15121	2.06199	2.29372	3.38501	2.96674	3.39189	3.94894	3.67473
ENSMUSG00000089857	2	8.71965	8.90157	8.64072	11.2079	11.3599	10.7856	13.1262	12.9568	13.8329
ENSMUSG00000036306	2	4.85845	4.10461	4.5822	6.35985	6.33972	6.32165	7.64337	7.38558	8.47295
ENSMUSG00000089810	2	10.5607	11.0528	10.31	15.1177	15.2182	15.0555	16.5413	16.8203	16.8055
ENSMUSG00000036292	2	3.24749	3.33809	3.17481	4.43104	4.60418	4.35307	4.85552	5.16564	4.91525
ENSMUSG00000089809	2	6.69955	6.15692	5.92413	21.1387	21.8735	22.7358	28.5058	31.6342	32.6981
ENSMUSG00000036334	2	17.2092	17.6795	16.1032	27.8113	27.912	28.3642	36.1957	30.14	40.3518
ENSMUSG00000036278	2	1.89224	1.4836	1.50558	2.39798	2.58179	2.7172	3.53129	3.86356	3.51089
ENSMUSG00000036242	2	6.44385	6.25583	5.5641	8.52324	8.20434	8.1516	9.43225	11.4413	11.9838
ENSMUSG00000036225	2	18.6411	19.9049	18.8525	28.7236	32.5305	32.246	31.0614	34.5799	33.1428
ENSMUSG00000038210	2	50.3489	60.1598	53.7427	113.383	122.965	121.331	98.4113	109.332	88.4042
ENSMUSG00000036138	2	23.3206	26.6305	24.1875	32.7115	34.3664	40.7857	41.1209	38.9771	32.9087
ENSMUSG00000036109	2	19.0247	24.1331	23.0747	43.4763	44.2489	40.5916	48.8804	39.6175	46.2969
ENSMUSG00000092274	2	0.920549	1.4836	1.40739	2.29372	3.95874	3.71536	4.01916	4.14105	3.44067
ENSMUSG00000092260	2	5.5233	5.1184	5.79321	6.69869	7.80273	7.26435	8.85145	8.73036	9.64324
ENSMUSG00000037001	2	8.13152	8.45649	7.42971	9.33125	11.5176	10.8411	11.9413	11.1211	13.8329
ENSMUSG00000036339	2	20.1242	21.438	22.4528	25.1787	25.9039	29.7228	30.6897	34.153	32.9321
ENSMUSG00000089998	2	1.91781	2.10176	3.99306	2.76289	3.80096	5.40667	4.22825	4.84546	4.40031
ENSMUSG00000038077	2	7.23654	7.59106	7.72428	13.1628	15.0748	13.6692	19.7706	17.6955	19.5908
ENSMUSG00000036908	2	2.09681	1.85449	1.73469	3.59696	3.65753	3.68763	4.39087	5.52852	4.44713
ENSMUSG00000038146	2	169.535	158.201	173.796	250.25	264.977	281.48	254.531	232.432	249.46
ENSMUSG00000036862	2	177.896	179.416	187.281	285.776	274.845	295.232	299.137	242.017	306.079
ENSMUSG00000091549	2	2.86393	3.26391	3.10935	4.82202	3.84399	3.71536	4.87875	5.16564	5.82808
ENSMUSG00000090053	2	1.2274	1.1127	0.949171	2.34585	2.72522	2.1904	4.34441	3.00973	3.9556
ENSMUSG00000092009	2	0.230137	0.197813	0.22911	1.17292	0.831909	0.887249	1.13837	2.15591	2.3874
ENSMUSG00000091764	2	3.24749	2.59629	2.71659	3.96187	4.27429	3.88171	4.76259	4.20509	5.66424
ENSMUSG00000036564	2	4.09133	4.10461	5.26953	7.48064	7.17163	7.15345	10.6868	10.6515	10.1348
ENSMUSG00000090031	2	0.715983	0.815977	0.981901	1.64209	1.73553	2.1904	2.69493	2.24129	2.01291
ENSMUSG00000038175	2	15.3681	18.2729	18.1652	23.7712	29.8913	31.1646	34.4765	40.7488	38.7836
ENSMUSG00000036473	2	42.0896	45.3733	46.3457	78.7683	83.5064	86.895	103.732	106.28	105.21
ENSMUSG00000038193	2	59.0174	85.8013	73.0534	153.132	162.208	143.374	200.888	213.904	200.776
ENSMUSG00000036461	2	11.8393	12.932	12.1101	19.2099	17.8717	16.525	20.4443	18.9122	21.0419
ENSMUSG00000036568	2	11.021	11.9924	11.7828	20.5913	18.3307	18.7431	18.911	19.083	20.4334
ENSMUSG00000096847	2	16.2119	19.2373	18.5252	28.3326	30.4794	32.2182	40.8421	42.862	42.6456
ENSMUSG00000060519	2	3.19635	3.73371	2.78205	4.04007	4.6759	4.65806	5.59895	5.80601	5.66424
ENSMUSG00000097002	2	1.91781	2.22539	2.55294	4.43104	4.20257	4.32534	6.69086	6.42503	6.7175
ENSMUSG00000031360	2	24.7781	24.8502	22.06	36.6473	40.9787	40.2035	46.7431	49.2443	44.3308
ENSMUSG00000031340	2	1.58539	1.55777	1.73469	2.86715	3.44238	3.93717	3.9727	4.07701	4.28329
ENSMUSG00000031310	2	47.4594	45.2991	45.0038	68.7594	71.9027	71.2295	86.7488	83.2052	90.8852
ENSMUSG00000106617	2	0.63927	0.642891	0.85098	1.30325	0.860595	0.887249	1.06868	1.53688	1.63842
ENSMUSG00000106702	2	1.38082	0.667618	0.42549	1.51177	1.26221	1.8854	2.39291	3.60741	1.47457
ENSMUSG00000031283	2	5.62558	4.94532	6.57873	16.9162	17.0254	19.4918	29.3887	31.5702	36.3728
ENSMUSG00000106734	2	0.792695	0.593438	1.14555	1.38144	1.14746	2.05176	1.8818	1.53688	1.1937
ENSMUSG00000031227	2	11.5836	11.399	10.7682	17.0725	18.388	17.8836	25.7412	24.5048	26.7296
ENSMUSG00000106795	2	1.78996	2.67047	2.68386	5.26512	4.91974	5.65621	6.85348	7.96192	6.74091
ENSMUSG00000031224	2	2.50594	2.17594	1.99653	3.5709	4.30298	4.21443	4.83229	5.08026	4.70459
ENSMUSG00000031217	2	58.2503	65.3524	62.4816	125.164	132.962	137.551	140.554	145.449	137.323
ENSMUSG00000031214	2	8.79636	7.51688	7.00422	9.80042	10.9869	11.9501	12.9403	13.96	15.8224
ENSMUSG00000031209	2	36.4128	36.4717	36.6904	50.7745	51.4062	50.7673	61.1238	59.1701	59.6617
ENSMUSG00000031189	2	22.6557	24.9739	20.2926	49.4452	52.0373	53.5122	52.1097	40.5994	59.1702
ENSMUSG00000031112	2	32.0402	37.3619	42.8763	58.8286	73.1936	74.8894	95.9487	100.986	97.3921
ENSMUSG00000031099	2	31.7334	29.6966	31.5517	45.7179	48.4372	47.6619	61.2167	64.7626	66.3558
ENSMUSG00000107008	2	0.792695	0.815977	0.68733	1.98094	2.06543	1.8854	1.51009	1.77169	1.63842
ENSMUSG00000030806	2	8.28494	8.70376	9.9172	14.8831	16.1648	16.22	16.1928	15.6036	15.9628
ENSMUSG00000107201	2	3.37535	2.96719	3.273	4.63956	4.46075	3.43809	5.2737	4.76007	5.64083
ENSMUSG00000107278	2	1.55982	1.53305	1.9638	2.63256	2.83996	2.24585	2.46261	2.28398	2.29378
ENSMUSG00000030737	2	0.562558	0.519258	0.39276	1.09473	1.36261	1.10906	1.60302	1.75034	2.08313
ENSMUSG00000031375	2	12.9388	13.5502	13.7793	21.0084	23.2361	27.0611	31.5492	33.2565	37.0516
ENSMUSG00000030707	2	5.44658	5.26676	5.30226	14.44	14.2572	15.61	18.1675	19.638	15.9628
ENSMUSG00000031378	2	11.4046	11.9924	10.8991	16.1081	16.9107	17.4677	19.515	19.4672	17.9289
ENSMUSG00000031389	2	2.19909	2.07703	2.65113	3.36238	3.38501	3.07765	3.13634	3.84221	4.09604
ENSMUSG00000031860	2	0.997262	0.741798	0.85098	1.69422	1.56341	1.02588	1.71918	1.729	1.70863
ENSMUSG00000103881	2	0.230137	0.296719	0.3273	1.0426	0.889282	1.19224	1.90504	1.47285	2.03632
ENSMUSG00000103906	2	5.60001	5.36567	4.81131	6.15133	7.11425	7.2089	8.66559	8.60228	8.19208
ENSMUSG00000031808	2	10.4585	12.1902	14.8267	16.3167	19.306	19.0481	23.5342	25.508	22.4463
ENSMUSG00000031785	2	12.453	7.24489	6.05505	14.5964	11.4889	12.2551	13.4746	12.6793	13.2946
ENSMUSG00000031755	2	5.85572	6.13219	5.36772	14.1011	12.0053	12.1719	12.0575	11.4199	11.937
ENSMUSG00000104063	2	7.82467	6.87399	7.56063	13.2671	14.8596	15.7209	19.3059	17.0978	22.9846
ENSMUSG00000031714	2	45.7718	42.3814	43.04	58.568	60.3277	58.1425	66.8389	65.2749	71.5285
ENSMUSG00000104222	2	16.8767	17.6301	15.4813	42.1731	24.1684	20.2681	44.2572	39.9803	43.1137
ENSMUSG00000031673	2	184.698	187.848	185.023	304.96	330.899	331.72	384.12	403.859	416.157
ENSMUSG00000031666	2	6.23928	6.47837	6.90603	8.91421	8.13262	9.23294	11.8252	11.3772	11.188
ENSMUSG00000104453	2	0.843837	0.890157	1.60377	2.24159	1.89331	2.46766	1.90504	1.83572	2.03632
ENSMUSG00000031665	2	39.6603	38.9691	30.7335	94.7722	93.7188	103.947	97.3427	94.1555	99.2411
ENSMUSG00000031654	2	2.78722	3.36282	2.88024	18.2455	21.3714	21.5712	22.1402	25.4226	22.4463
ENSMUSG00000031627	2	7.44111	7.17071	7.10241	8.80995	9.9829	9.89837	10.6171	10.9503	11.5391
ENSMUSG00000031616	2	43.4704	50.7637	51.3534	103.895	112.967	113.374	103.244	97.3147	106.122
ENSMUSG00000031539	2	2.8895	2.44793	2.35656	4.82202	4.07348	4.29761	6.94641	7.0654	6.41322
ENSMUSG00000105048	2	0.178996	0.271992	0.42549	0.808014	0.702819	0.693163	1.13837	1.28074	1.31073
ENSMUSG00000105263	2	8.69408	7.54161	6.15324	10.3739	11.3168	10.952	10.8494	11.2705	13.4584
ENSMUSG00000105345	2	0.485845	0.543985	0.85098	0.625559	0.831909	1.16451	1.02221	1.06728	1.07667
ENSMUSG00000031428	2	5.44658	5.24204	4.74585	15.5868	14.0851	15.7487	24.9746	26.7888	24.6464
ENSMUSG00000031384	2	0.0511416	0.247266	0.42549	0.703754	1.07574	0.914976	1.53332	1.40881	1.75544
ENSMUSG00000103857	2	0.664841	0.717071	1.40739	1.53783	1.46301	1.33087	1.34746	1.6863	1.38095
ENSMUSG00000107468	2	0.562558	0.815977	1.08009	1.90274	1.77856	2.41221	2.5323	1.4515	2.92574
ENSMUSG00000107705	2	14.2685	18.0504	6.90603	20.2003	19.5929	15.6655	25.9735	18.9122	18.1396
ENSMUSG00000029864	2	3.70777	3.78317	4.32036	5.52577	4.83368	5.73939	6.94641	7.40693	7.02178
ENSMUSG00000029861	2	5.779	5.63766	4.41855	7.55884	8.03222	8.12387	9.59487	10.374	9.64324
ENSMUSG00000029851	2	6.41827	6.30528	6.61146	9.82649	10.3128	8.65068	10.5242	11.0997	10.1114
ENSMUSG00000112627	2	1.32968	1.73086	1.70196	3.36238	3.35632	3.244	3.53129	3.92759	3.9556
ENSMUSG00000029790	2	28.0768	29.6966	29.7189	49.8101	47.9495	47.7728	46.8825	49.6286	47.5374
ENSMUSG00000029769	2	21.0192	21.6852	21.4054	31.9556	31.5121	29.002	36.8694	38.1233	38.5262
ENSMUSG00000029705	2	85.8412	81.573	79.8285	104.807	103.831	105.25	128.056	119.621	135.614
ENSMUSG00000113440	2	0.664841	0.494532	0.78552	0.755884	0.975341	0.80407	1.09191	1.00324	1.02986
ENSMUSG00000029695	2	3.5032	3.38754	3.82941	7.68916	9.75341	10.1479	11.2211	11.1424	11.5157
ENSMUSG00000029673	2	73.4138	72.4242	71.5151	131.706	138.886	133.226	165.436	138.426	168.546
ENSMUSG00000029661	2	229.217	191.705	230.91	507.354	536.179	573.329	780.786	737.512	765.116
ENSMUSG00000029638	2	30.506	30.8341	37.9668	65.6837	67.1121	73.5585	73.855	71.7213	83.3953
ENSMUSG00000113621	2	0.971691	1.03852	1.27647	1.90274	1.79291	2.07949	3.04341	2.92435	2.66828
ENSMUSG00000113831	2	3.19635	3.28864	4.18944	5.76036	5.36438	5.18486	7.48075	6.68118	6.64728
ENSMUSG00000029461	2	75.7919	76.9739	76.6864	126.884	126.192	128.485	148.616	140.817	154.151
ENSMUSG00000029455	2	98.8056	96.7551	92.2332	123.939	137.91	141.96	150.08	158.619	147.925
ENSMUSG00000029385	2	36.7708	39.4389	42.8436	63.7288	67.8149	70.1204	82.6367	88.1574	81.8739
ENSMUSG00000115049	2	3.04293	2.44793	2.68386	3.23205	3.80096	3.77081	4.43734	4.95218	4.42372
ENSMUSG00000029372	2	0.690412	1.73086	0.981901	3.5709	2.35229	2.7172	4.25148	5.80601	4.82162
ENSMUSG00000115317	2	0.204567	0.296719	0.29457	0.599494	0.874938	0.831796	1.2313	1.23805	0.983049
ENSMUSG00000029330	2	1.12512	1.31051	0.916441	2.26765	2.28058	2.24585	2.11412	2.1986	2.48103
ENSMUSG00000029869	2	12.4786	13.1051	13.9103	16.6816	18.2876	19.2977	21.2574	21.4097	20.6206
ENSMUSG00000030643	2	10.6119	10.9292	11.0955	15.248	15.6055	16.1368	18.7251	18.1651	17.6013
ENSMUSG00000030035	2	55.5398	64.4128	66.311	83.1211	83.1478	92.3571	110.306	121.649	109.563
ENSMUSG00000111548	2	0.0255708	1.03852	0.949171	3.46664	1.77856	1.7745	2.83432	2.30533	1.70863
ENSMUSG00000107724	2	5.779	7.04708	5.82594	8.88815	10.9009	11.7838	11.1514	16.3934	16.9459
ENSMUSG00000030579	2	0.153425	0.222539	0.06546	0.495234	0.731506	0.914976	1.18484	2.00649	1.12348
ENSMUSG00000107881	2	4.24476	4.47551	3.96033	6.43804	6.75567	6.76527	7.36459	7.15078	7.34946
ENSMUSG00000108158	2	0.204567	0.593438	1.01463	0.703754	1.62079	0.942702	1.48686	2.09187	1.31073
ENSMUSG00000030486	2	1.27854	1.4836	1.57104	2.55437	2.0224	2.74493	3.29896	3.32992	3.11299
ENSMUSG00000030431	2	1.68767	1.87922	2.74932	3.46664	3.09814	2.43994	3.13634	3.50068	2.85552
ENSMUSG00000108176	2	1.73882	1.90395	1.70196	3.02353	3.19855	2.96674	2.74139	2.56147	2.69168
ENSMUSG00000030380	2	2.14795	2.25012	2.2911	3.80548	3.60016	3.18855	3.48482	3.50068	3.25342
ENSMUSG00000108852	2	0.690412	1.26106	0.6546	1.19899	1.41998	1.38633	1.74241	2.17725	1.38095
ENSMUSG00000030337	2	2.78722	3.04137	3.56757	4.37891	4.43206	4.63033	5.8545	5.65659	6.03873
ENSMUSG00000030281	2	0.818266	0.791251	1.04736	1.38144	1.67816	2.02404	1.34746	1.729	1.80226
ENSMUSG00000030276	2	1.6621	1.63195	2.2911	3.12779	2.7539	2.96674	2.97371	2.903	3.11299
ENSMUSG00000030272	2	18.2831	18.5202	17.0851	19.9658	28.9734	23.8171	25.4857	29.9266	27.4318
ENSMUSG00000030246	2	95.4559	88.7437	90.6622	181.725	191.898	197.441	210.971	213.456	197.359
ENSMUSG00000030226	2	1.48311	1.87922	2.09472	2.24159	3.77228	3.52127	5.2737	4.1624	4.09604
ENSMUSG00000109697	2	1.09955	1.80504	2.06199	3.46664	5.19226	4.43625	7.20196	6.5531	6.95156
ENSMUSG00000030213	2	96.76	96.3595	89.3202	137.727	135.056	135.527	147.385	128.885	154.362
ENSMUSG00000030207	2	14.1662	13.3771	15.6449	19.2881	19.6216	18.2995	22.3493	23.4375	24.5294
ENSMUSG00000030122	2	242.948	228.943	246.424	313.457	330.425	323.347	371.412	417.819	378.357
ENSMUSG00000110537	2	3.40092	4.77223	3.9276	9.43551	8.8211	8.62295	8.64236	8.00461	12.0306
ENSMUSG00000110656	2	2.04567	1.78031	1.76742	2.76289	2.83996	3.52127	4.06562	4.35451	4.51734
ENSMUSG00000112237	2	1.12512	1.31051	1.66923	2.99747	3.21289	5.62849	6.36561	7.17213	5.87489
ENSMUSG00000096983	2	0.741554	1.03852	0.81825	1.01653	1.0614	1.30315	1.27777	1.6863	1.21711
ENSMUSG00000031891	2	36.6174	41.0709	44.3164	89.2464	100.747	103.281	82.6367	82.5222	80.0015
ENSMUSG00000103183	2	0.920549	1.5825	1.66923	2.58043	2.20886	1.80222	1.90504	2.47609	1.52139
ENSMUSG00000034460	2	41.1179	43.7166	43.2036	74.4415	72.8063	67.8191	68.6277	60.3441	67.0112
ENSMUSG00000034450	2	0.562558	0.593438	1.14555	0.860144	1.922	1.71905	1.57979	2.51878	2.08313
ENSMUSG00000034435	2	1.8411	2.57157	2.45475	9.46158	12.4499	12.5324	20.5837	24.3554	23.0782
ENSMUSG00000034377	2	114.174	115.424	119.988	167.754	168.763	170.102	194.546	171.235	194.527
ENSMUSG00000034324	2	101.874	109.613	93.8042	153.21	159.21	155.352	178.702	174.031	176.949
ENSMUSG00000034226	2	0.255708	0.247266	0.58914	2.29372	2.19452	2.02404	3.43836	3.71414	2.80871
ENSMUSG00000034168	2	23.2183	26.6058	29.0643	53.4071	60.6289	64.3256	91.5114	98.2112	88.7553
ENSMUSG00000034161	2	4.78174	6.94817	6.84057	35.4223	46.5008	52.4863	68.6742	77.6767	65.5366
ENSMUSG00000034116	2	0.0767124	0.395625	0.55641	1.40751	0.989684	1.05361	1.13837	1.32343	1.1703
ENSMUSG00000034110	2	3.86119	4.03043	4.2549	6.04707	5.37872	5.57303	7.52721	7.04405	7.06859
ENSMUSG00000034059	2	2.07124	2.25012	3.53484	5.86461	3.70056	4.71351	6.06359	6.33965	6.97497
ENSMUSG00000097542	2	67.2257	65.7233	72.8243	91.6183	102.31	104.363	100.851	107.368	104.788
ENSMUSG00000097571	2	2.09681	1.55777	1.34193	2.34585	2.40967	2.05176	3.55452	2.21994	2.83212
ENSMUSG00000033985	2	7.90138	6.9729	7.62609	11.1037	13.4396	12.3383	12.9635	13.8106	13.5988
ENSMUSG00000033981	2	1.6621	1.45887	2.9457	25.1006	20.6256	22.9298	19.2594	14.8139	16.1735
ENSMUSG00000033965	2	6.69955	5.21731	6.48054	22.7808	23.3365	24.9262	33.7098	32.8296	39.5794
ENSMUSG00000033902	2	22.8092	22.2045	24.4493	28.3847	30.7232	30.416	36.126	34.708	38.2687
ENSMUSG00000033788	2	17.2347	15.009	14.8594	34.6403	36.6183	38.6508	30.5967	31.7196	32.9555
ENSMUSG00000087408	2	3.37535	3.75844	4.51674	5.18693	5.72296	6.73755	7.64337	7.74846	8.73041
ENSMUSG00000097582	2	0.843837	1.16215	1.01463	1.69422	1.67816	1.05361	1.39393	2.00649	2.41081
ENSMUSG00000097589	2	11.737	11.0775	15.514	20.7216	18.1729	19.0481	22.2332	19.0616	23.1251
ENSMUSG00000034538	2	2.60822	3.23918	3.37119	5.23906	4.99145	4.32534	4.27471	4.632	4.82162
ENSMUSG00000033685	2	28.6393	32.9853	45.9857	118.987	75.2447	72.2831	79.1519	93.75	87.1637
ENSMUSG00000034584	2	0.511416	0.741798	1.01463	1.64209	1.47735	1.80222	2.18382	1.81438	2.29378
ENSMUSG00000034708	2	36.3106	34.1227	37.8032	48.9761	51.1767	51.4604	53.9683	55.093	54.2315
ENSMUSG00000035273	2	0.869408	0.840704	0.981901	1.58996	1.90765	1.63587	2.602	2.73224	2.87893
ENSMUSG00000097004	2	0.767124	0.93961	1.11282	1.14686	1.64947	2.16267	2.18382	1.77169	2.3874
ENSMUSG00000097040	2	0.357991	0.469805	0.19638	1.95487	1.63513	1.60814	1.9515	3.03108	3.18321
ENSMUSG00000035168	2	73.107	79.0262	74.919	145.521	154.692	152.579	139.3	126.302	136.059
ENSMUSG00000035112	2	4.5516	4.79696	7.10241	12.1463	6.72699	6.73755	8.82821	9.13592	10.0646
ENSMUSG00000097141	2	5.5233	5.04422	3.33846	6.28165	5.86639	5.48985	7.806	7.21482	7.23243
ENSMUSG00000097174	2	0.869408	0.865431	1.40739	1.79848	2.19452	2.24585	2.39291	1.98514	1.80226
ENSMUSG00000097224	2	2.02009	2.17594	1.17828	2.55437	2.71087	2.93901	3.74037	3.54337	4.30669
ENSMUSG00000034957	2	1.89224	2.02758	2.55294	2.65863	4.54681	4.46397	3.60098	4.09836	3.44067
ENSMUSG00000034930	2	30.1224	26.3585	30.2425	40.5571	43.1732	43.7525	48.8804	49.2016	48.5439
ENSMUSG00000034910	2	44.7745	47.2278	43.4982	70.7142	71.2573	67.32	87.9336	83.3119	91.4236
ENSMUSG00000097248	2	0.230137	0.370899	0.22911	0.703754	1.14746	1.02588	1.02221	1.57958	1.35754
ENSMUSG00000034858	2	4.88403	4.45079	4.94223	7.24606	7.64495	7.34753	11.0817	10.6088	10.6029
ENSMUSG00000034853	2	6.77627	6.20637	6.93876	23.3021	28.1988	24.6212	20.0726	19.5099	20.0355
ENSMUSG00000034780	2	4.42375	3.41227	2.91297	6.04707	4.80499	4.79669	5.7848	6.38234	6.92816
ENSMUSG00000034771	2	9.0265	9.98954	13.452	15.7432	16.4804	19.2977	19.0504	18.2292	17.3204
ENSMUSG00000034768	2	1.40639	1.50832	0.981901	2.24159	1.54907	1.80222	2.0212	2.07052	2.08313
ENSMUSG00000097275	2	0.894979	1.13742	1.89834	1.74635	1.60644	1.96858	1.92827	2.47609	2.29378
ENSMUSG00000034762	2	1.99452	2.15121	2.38929	3.59696	4.25995	4.18671	4.6232	6.63849	6.10895
ENSMUSG00000097277	2	4.70503	5.21731	6.90603	7.81949	7.67364	8.48432	8.43327	9.19996	8.33251
ENSMUSG00000034723	2	27.4886	28.6087	29.3261	49.9926	52.568	53.7895	64.446	61.6461	56.5487
ENSMUSG00000034613	2	3.27306	3.9068	3.01116	8.73176	9.48089	8.51205	8.43327	7.72711	9.61984
ENSMUSG00000103749	2	3.34978	3.01664	3.63303	4.40498	4.60418	4.65806	6.20298	5.6139	5.24293
ENSMUSG00000033597	2	5.21645	4.00571	3.9276	5.03054	5.55084	7.26435	6.22621	6.95867	6.95156
ENSMUSG00000097618	2	3.19635	3.11555	3.82941	6.67263	5.93811	6.43256	6.22621	4.76007	5.24293
ENSMUSG00000032298	2	3.11964	2.59629	3.46938	3.41451	4.05914	4.96305	5.01814	5.18699	4.728
ENSMUSG00000100510	2	4.96074	7.98669	7.00422	21.3472	16.7959	16.3032	21.118	26.6393	21.3228
ENSMUSG00000100980	2	2.71051	4.03043	3.6003	4.6135	4.23126	5.37895	5.69187	5.48582	5.35996
ENSMUSG00000032246	2	0.511416	0.692344	0.68733	1.17292	1.74988	1.58041	1.32423	1.43016	1.31073
ENSMUSG00000032245	2	15.0868	17.0119	15.8086	23.7191	24.1827	25.0371	22.3493	23.2881	25.3954
ENSMUSG00000032220	2	20.8146	18.8169	19.0489	30.7566	30.2499	29.3347	34.3836	33.7474	36.3026
ENSMUSG00000032131	2	2.63379	2.44793	3.66576	8.57537	4.70459	4.71351	6.06359	7.3002	6.2962
ENSMUSG00000101599	2	2.35251	2.49739	3.73122	3.83155	3.78662	4.63033	5.18077	3.43664	5.68764
ENSMUSG00000032092	2	11.5324	14.9596	12.8302	18.1151	18.5315	17.7727	21.9544	22.4769	21.9782
ENSMUSG00000032062	2	1.55982	1.5825	1.44012	2.31978	2.03674	1.96858	2.88079	2.39071	2.55125
ENSMUSG00000032051	2	10.8676	13.1051	13.2229	14.4661	15.7919	16.3864	19.7473	22.1568	17.1565
ENSMUSG00000102143	2	1.2274	0.989063	1.73469	1.92881	1.87897	3.32718	2.57877	1.81438	2.364
ENSMUSG00000032033	2	1.0484	1.40942	1.17828	4.14433	3.38501	3.10537	4.80905	5.12295	4.51734
ENSMUSG00000032024	2	65.0777	70.4708	68.4385	116.875	124.743	118.725	130.797	133.026	134.186
ENSMUSG00000032013	2	3.11964	4.20352	3.66576	9.40945	8.14697	7.15345	8.13125	8.49556	8.82404
ENSMUSG00000032009	2	114.839	114.707	99.6629	186.99	195.255	197.857	241.707	216.359	247.401
ENSMUSG00000102349	2	0.434704	1.68141	0	4.56137	1.41998	2.68947	2.34645	3.11646	3.86198
ENSMUSG00000031951	2	12.274	14.292	13.5175	20.4089	20.0949	21.9594	20.7928	23.2881	24.3188
ENSMUSG00000102627	2	2.14795	1.87922	1.50558	3.96187	3.64319	3.90944	3.34543	3.1805	4.3535
ENSMUSG00000103032	2	0.664841	0.618165	1.08009	1.90274	1.33392	1.21997	1.64948	1.38747	1.80226
ENSMUSG00000103115	2	0.204567	0.519258	0.78552	1.01653	1.04706	1.41405	1.8818	1.77169	1.28733
ENSMUSG00000100213	2	0.434704	0.543985	0.58914	0.755884	0.846252	1.16451	1.09191	0.981898	1.26392
ENSMUSG00000033540	2	3.17078	3.61008	3.10935	5.00447	6.11023	6.09984	6.94641	7.19347	7.72396
ENSMUSG00000099521	2	3.6822	5.16786	5.17134	29.1927	23.3078	25.2589	32.0139	33.8115	32.7683
ENSMUSG00000098702	2	3.32421	3.48645	4.22217	10.035	16.2079	11.3402	10.1989	11.2705	9.97093
ENSMUSG00000097649	2	1.63653	1.70613	2.12745	3.64909	2.81128	3.35491	3.02018	4.50393	4.49394
ENSMUSG00000033326	2	120.899	119.108	106.896	163.271	171.287	169.021	192.199	183.893	197.733
ENSMUSG00000033308	2	1.12512	0.791251	0.68733	3.25812	4.23126	4.9076	5.71511	5.44313	5.57061
ENSMUSG00000033276	2	10.842	11.9182	13.5502	18.1933	19.1339	19.3531	15.6585	18.6347	18.9822
ENSMUSG00000033220	2	0.332421	0.271992	0.52368	1.51177	1.44867	1.41405	1.74241	2.51878	2.34059
ENSMUSG00000033209	2	80.6248	71.3362	68.6021	98.3691	99.7573	100.231	116.625	105.191	129.013
ENSMUSG00000033029	2	3.91233	3.26391	3.76395	4.43104	5.07751	5.73939	7.10903	5.87004	5.21952
ENSMUSG00000033016	2	10.8932	9.44556	9.2626	19.0535	23.4082	26.0075	37.334	35.7112	40.6093
ENSMUSG00000097842	2	2.60822	2.67047	3.10935	4.74382	4.11651	4.43625	5.69187	5.63524	6.60047
ENSMUSG00000097993	2	1.43197	1.90395	1.34193	2.007	2.25189	2.16267	2.18382	2.903	2.34059
ENSMUSG00000098112	2	1.20183	1.73086	0.981901	2.0852	2.10846	2.21812	2.25352	2.83897	2.43422
ENSMUSG00000098183	2	0.690412	0.865431	1.27647	1.25112	1.37695	1.21997	1.41716	1.53688	1.28733
ENSMUSG00000098206	2	0.383562	0.321446	0.26184	0.729819	1.03271	1.66359	2.0212	1.4515	1.94269
ENSMUSG00000032656	2	0.767124	1.06324	0.949171	2.65863	1.31958	1.46951	1.81211	2.903	2.364
ENSMUSG00000032595	2	1.81553	1.5825	2.74932	3.23205	4.23126	4.68578	4.66966	5.91274	5.03228
ENSMUSG00000032558	2	11.3279	12.1902	12.8629	17.1247	17.2406	16.0537	21.8614	20.6626	21.4632
ENSMUSG00000098318	2	2.4548	3.11555	2.2911	5.23906	3.87268	4.21443	5.34339	4.95218	4.91525
ENSMUSG00000032425	2	6.80184	7.54161	7.49517	8.36685	11.8762	11.4788	10.2686	13.0849	15.1202
ENSMUSG00000098404	2	0.383562	0.593438	0.916441	1.79848	1.03271	2.1904	1.25454	1.32343	3.06618
ENSMUSG00000032419	2	30.1224	34.1227	34.2356	94.3291	106.57	107.607	162.718	167.99	176.387
ENSMUSG00000098424	2	0.127854	0.197813	0	1.5639	1.77856	1.38633	2.39291	2.64686	2.15335
ENSMUSG00000032348	2	34.4183	24.8997	24.5148	49.0282	49.5703	45.6656	62.3551	68.4767	60.3171
ENSMUSG00000033763	2	74.3088	85.1831	76.5228	104.234	115.764	118.475	132.261	129.888	134.795
ENSMUSG00000039629	2	0.920549	0.840704	0.88371	1.17292	1.54907	1.99631	2.0212	2.28398	2.57465
ENSMUSG00000087221	2	0.357991	0.519258	0.49095	1.66816	1.30524	1.05361	1.74241	1.38747	1.63842
ENSMUSG00000050953	2	202.086	213.094	192.813	271.467	277.814	273.023	330.733	329.107	356.589
ENSMUSG00000068303	2	0.588129	0.593438	0.6546	1.32931	1.36261	1.38633	2.57877	2.04918	2.10653
ENSMUSG00000050931	2	0.588129	0.741798	1.11282	2.65863	2.32361	2.07949	3.08987	2.79628	2.94915
ENSMUSG00000050926	2	0.843837	0.914884	1.14555	2.42404	2.35229	2.60629	3.3222	3.15915	2.90234
ENSMUSG00000050822	2	11.0466	10.9539	13.6811	18.063	20.5969	20.7117	19.0504	19.6166	19.8248
ENSMUSG00000068373	2	4.2959	3.88207	3.07662	5.94281	6.7987	6.43256	7.92216	7.32155	9.36237
ENSMUSG00000068551	2	13.706	14.1189	17.3142	27.1597	28.0411	30.4992	37.9381	38.7423	40.2114
ENSMUSG00000068854	2	2.8895	1.9534	2.52021	4.79595	5.89508	6.3771	5.97066	8.06864	8.2857
ENSMUSG00000068923	2	22.6046	16.5668	14.9576	35.2398	36.9052	43.087	52.342	48.3265	47.9119
ENSMUSG00000049929	2	23.9087	25.2458	25.9222	41.2608	44.9804	46.8024	50.739	51.0374	48.5907
ENSMUSG00000049907	2	15.3681	13.6491	15.2522	32.112	37.9522	41.4512	58.9632	63.3324	56.8998
ENSMUSG00000049807	2	28.8183	27.941	37.3777	51.5565	43.7039	46.6083	55.0137	54.0258	57.0403
ENSMUSG00000049687	2	3.52877	4.2777	5.36772	7.81949	5.69427	5.71167	8.47973	9.60553	8.91766
ENSMUSG00000049502	2	2.35251	3.38754	2.38929	5.39545	5.13488	5.87803	6.64439	7.34289	6.81113
ENSMUSG00000049493	2	1.48311	2.00285	1.17828	3.93581	3.38501	4.21443	3.43836	3.71414	3.5343
ENSMUSG00000049422	2	1.61096	2.10176	1.89834	3.54483	2.52441	2.52311	2.06766	3.24453	2.71509
ENSMUSG00000069516	2	0.0511416	0.370899	0.3273	1.22505	1.46301	1.52496	1.53332	2.17725	1.77885
ENSMUSG00000069713	2	0.281279	0.741798	0.68733	0.912273	0.960998	0.970429	1.09191	1.23805	1.10008
ENSMUSG00000070047	2	181.093	172.468	188.492	331.572	291.799	308.68	344.672	247.524	374.94
ENSMUSG00000070576	2	36.106	28.5098	33.4828	37.3771	45.2673	48.466	52.1794	47.3019	51.3526
ENSMUSG00000049191	2	10.7142	10.5335	10.5391	16.6034	18.1012	20.2126	22.6049	23.8857	23.2889
ENSMUSG00000068299	2	1.07397	1.2116	1.11282	2.50224	2.10846	2.16267	2.602	2.56147	3.20661
ENSMUSG00000051041	2	2.53151	2.62102	3.56757	11.9638	16.1648	19.2977	16.1231	17.354	16.1501
ENSMUSG00000051111	2	0.894979	1.31051	0.916441	2.50224	1.37695	1.52496	1.83534	2.1986	2.34059
ENSMUSG00000051159	2	7.38997	7.0718	6.93876	8.36685	10.6714	10.8965	11.7787	11.4413	9.71346
ENSMUSG00000067336	2	94.3819	94.0105	93.0187	139.395	143.992	141.045	169.455	138.533	172.431
ENSMUSG00000052336	2	0.434704	0.890157	0.39276	2.39798	3.48541	2.96674	4.22825	6.98002	5.21952
ENSMUSG00000052331	2	33.4466	34.7903	33.5483	54.9971	54.8486	55.2313	51.0178	45.4875	49.0588
ENSMUSG00000052291	2	2.99179	2.57157	3.04389	3.80548	3.2846	5.0185	5.08784	5.50717	4.79822
ENSMUSG00000052221	2	0.460275	0.543985	0.55641	1.38144	1.36261	1.74677	2.43937	2.28398	2.24697
ENSMUSG00000052160	2	0.894979	0.766524	0.78552	1.32931	1.50604	1.16451	1.13837	1.75034	1.33414
ENSMUSG00000067567	2	12.0694	11.6462	11.3246	17.2029	18.9331	17.8282	18.9807	20.4064	20.8313
ENSMUSG00000052125	2	0.843837	0.741798	1.01463	0.912273	1.20483	1.27542	1.67271	1.49419	1.14689
ENSMUSG00000052085	2	2.94064	3.85735	2.35656	3.75335	5.04882	4.0758	4.59996	5.35775	5.50039
ENSMUSG00000067586	2	82.4659	84.5649	88.371	132.514	138.642	155.075	183.232	184.042	202.368
ENSMUSG00000049115	2	1.17626	0.964337	0.981901	1.90274	1.79291	2.24585	2.34645	1.94245	2.12994
ENSMUSG00000067860	2	7.51782	6.75036	5.98959	21.8685	24.2401	27.9483	26.4149	26.5753	26.9636
ENSMUSG00000051617	2	0.0767124	0.0494532	0.16365	1.77242	1.62079	1.66359	2.64846	2.73224	2.52784
ENSMUSG00000051537	2	1.43197	0.93961	1.11282	1.25112	2.26623	1.66359	1.9515	1.77169	2.66828
ENSMUSG00000051515	2	19.5872	14.1436	14.6303	20.9823	23.2361	24.6489	26.6937	27.4505	23.3123
ENSMUSG00000051397	2	1.25297	1.82977	2.25837	6.021	6.81304	5.8503	7.66661	9.0292	8.47295
ENSMUSG00000051367	2	27.5398	22.4765	19.3434	41.1826	50.56	52.7359	72.0661	80.3236	80.9845
ENSMUSG00000051331	2	19.9452	20.7209	22.911	48.1159	48.2507	49.575	72.6701	70.3765	83.1379
ENSMUSG00000051236	2	17.0557	17.6301	15.6122	23.1196	24.3405	26.7561	34.9644	35.3057	30.5916
ENSMUSG00000051224	2	6.54613	6.45364	8.1825	9.51371	10.4275	10.3697	10.9888	12.8928	11.7498
ENSMUSG00000051177	2	5.36987	6.92344	5.82594	11.8596	13.3392	10.9243	11.1282	10.6088	11.5157
ENSMUSG00000068270	2	43.3425	44.9529	37.2468	59.8191	65.6634	68.3459	63.5864	55.3705	64.1557
ENSMUSG00000051811	2	4.98631	5.29149	4.84404	10.0611	7.83142	7.48616	7.36459	8.21806	7.79417
ENSMUSG00000052516	2	17.6183	14.5887	16.3977	106.397	119.393	120.888	158.35	149.206	166.159
ENSMUSG00000049107	2	3.93791	3.9068	4.84404	8.1844	9.63867	8.87249	12.4989	13.8747	12.4051
ENSMUSG00000048911	2	32.7051	33.3067	31.6499	46.0828	51.0333	50.9336	56.7097	51.6991	60.1766
ENSMUSG00000072915	2	8.38723	9.49501	10.8991	12.9282	13.7408	14.5842	14.7989	17.354	18.2098
ENSMUSG00000047793	2	9.92148	10.4099	15.4813	45.4573	55.8957	61.3311	73.2509	64.4638	80.7271
ENSMUSG00000072940	2	2.02009	3.83262	1.80015	5.83855	3.01208	3.27173	6.76055	3.8849	3.27683
ENSMUSG00000072962	2	1.58539	2.17594	1.66923	2.9714	3.05511	3.1331	3.57775	3.30857	3.74495
ENSMUSG00000047658	2	5.44658	4.97004	5.26953	8.70569	7.40112	8.48432	9.47871	10.438	9.99433
ENSMUSG00000072966	2	25.0338	25.8146	26.1186	30.7045	30.7663	33.7432	40.3775	38.9984	39.1347
ENSMUSG00000047407	2	41.2969	45.8184	47.0003	59.0371	62.3358	64.3533	67.5358	68.2206	68.9305
ENSMUSG00000047342	2	12.4786	13.204	13.1575	17.0725	16.337	17.0795	19.7009	18.4213	20.8079
ENSMUSG00000047281	2	7.72239	9.767	13.2229	21.2169	22.8488	19.4363	24.8584	28.5818	22.6569
ENSMUSG00000047259	2	0.664841	0.667618	0.62187	1.51177	1.11877	1.3586	1.53332	2.02783	1.80226
ENSMUSG00000047248	2	58.9919	62.311	59.2741	92.7391	95.8129	94.1316	94.8104	87.1542	101.535
ENSMUSG00000047181	2	69.2458	69.7537	77.4392	100.324	99.786	108.466	117.694	122.652	114.174
ENSMUSG00000073481	2	17.5671	17.1108	17.8379	22.6244	23.2791	21.2385	29.621	28.8593	25.7699
ENSMUSG00000073557	2	11.6347	11.7204	13.2229	17.4114	16.4517	18.3272	17.4938	17.9944	19.7546
ENSMUSG00000073565	2	0.30685	0.519258	0.6546	1.69422	1.46301	1.38633	2.23029	2.47609	2.34059
ENSMUSG00000047143	2	2.99179	3.78317	4.2549	4.74382	6.1676	6.23847	4.5535	5.25102	5.43018
ENSMUSG00000047139	2	561.893	603.972	564.887	884.671	911.973	879.375	802.717	830.75	819.933
ENSMUSG00000073607	2	0.869408	0.964337	0.72006	1.0426	1.07574	1.3586	1.69595	1.23805	1.28733
ENSMUSG00000047115	2	3.17078	3.38754	2.78205	4.11826	4.15954	4.24216	4.92521	4.61065	4.65778
ENSMUSG00000047013	2	1.07397	1.18688	0.88371	12.4069	14.8022	15.6378	15.7282	16.6069	15.9628
ENSMUSG00000073758	2	1.71324	2.54684	2.81478	3.70122	3.80096	3.79854	5.87773	5.12295	5.03228
ENSMUSG00000072825	2	23.7297	26.5564	26.5113	48.1159	48.6093	46.8856	67.2803	66.3635	70.4519
ENSMUSG00000072772	2	60.7051	67.1821	55.4119	86.2489	93.0447	95.1297	97.3891	108.841	88.1233
ENSMUSG00000047921	2	20.4567	20.4983	18.1324	25.5697	28.8156	29.8615	33.1987	32.979	35.9749
ENSMUSG00000072437	2	2.04567	2.27485	1.99653	1.98094	2.85431	3.16083	3.06664	3.56472	3.18321
ENSMUSG00000048899	2	0.818266	0.914884	0.981901	1.19899	1.17615	1.33087	1.09191	1.60092	1.5916
ENSMUSG00000048865	2	0.409133	0.642891	0.42549	1.43357	1.99371	0.970429	1.53332	1.92111	1.70863
ENSMUSG00000070709	2	4.75617	4.32715	4.09125	10.1653	5.07751	5.29577	9.7575	10.3099	9.64324
ENSMUSG00000048772	2	1.20183	1.01379	0.88371	1.27718	1.66382	1.85768	1.90504	2.13456	1.61501
ENSMUSG00000070866	2	0.63927	0.989063	1.01463	2.05913	1.99371	1.69132	3.06664	2.98839	3.46408
ENSMUSG00000048747	2	0.434704	0.494532	0.6546	0.860144	0.917968	1.38633	1.11514	1.32343	1.1703
ENSMUSG00000048583	2	2544.83	3013.95	2593.46	3937.63	4101.31	4093.3	4336.95	4355	4830.98
ENSMUSG00000071064	2	29.3042	31.0071	35.643	54.8407	53.0557	53.0409	63.7025	57.5691	66.1452
ENSMUSG00000048482	2	3.24749	2.96719	4.12398	6.35985	5.57952	5.90575	8.57266	8.21806	8.73041
ENSMUSG00000048481	2	7.49225	7.98669	8.90257	11.7032	10.7861	13.6137	12.8706	15.3048	13.0839
ENSMUSG00000048965	2	2.73608	2.96719	2.32383	2.78895	3.95874	3.85399	4.4838	4.46123	4.89184
ENSMUSG00000048478	2	1.68767	2.29957	1.93107	3.41451	2.9834	3.46582	3.39189	3.20184	3.46408
ENSMUSG00000048332	2	28.3836	31.8231	27.886	49.0282	51.148	54.2608	51.8309	49.1376	49.9717
ENSMUSG00000048251	2	4.5516	4.82168	6.67692	30.7827	33.4341	31.9132	50.6693	42.0936	46.1799
ENSMUSG00000071669	2	6.23928	6.03329	5.43318	8.75782	9.06494	9.62111	9.66457	8.87978	9.66665
ENSMUSG00000048126	2	7.77353	7.88778	7.13514	22.6765	30.0491	23.013	52.737	38.9131	43.9329
ENSMUSG00000071715	2	0.536987	0.618165	0.62187	2.73682	1.01837	1.10906	1.25454	1.87841	1.66182
ENSMUSG00000048120	2	2.32694	2.67047	3.07662	3.90974	5.22094	5.65621	5.7848	5.99812	6.3196
ENSMUSG00000048078	2	73.8997	67.7261	60.4196	143.879	135.544	140.324	207.719	163.998	225.118
ENSMUSG00000071855	2	12.5297	12.6106	11.9137	18.2455	19.0622	18.0777	24.7422	25.5507	25.4657
ENSMUSG00000047992	2	0.588129	0.445079	0.45822	2.45011	2.13714	3.07765	3.71714	4.33316	3.5577
ENSMUSG00000072214	2	20.5078	20.5231	23.4347	33.9366	39.2145	38.5122	53.7359	53.6842	57.9297
ENSMUSG00000048388	2	23.0137	23.1935	20.2272	33.6238	29.7479	31.2755	38.5886	38.8277	42.5988
ENSMUSG00000067085	2	0.741554	0.865431	0.52368	1.66816	1.62079	1.24769	2.04443	1.36612	1.5682
ENSMUSG00000067071	2	27.2585	24.3804	26.1186	41.73	45.339	46.9688	55.6642	65.1255	56.4083
ENSMUSG00000052676	2	2.71051	3.18973	3.63303	5.34332	4.69024	4.85214	7.1555	6.85194	7.44309
ENSMUSG00000057751	2	95.2513	92.8236	99.8593	120.081	131.628	138.3	156.143	151.02	144.181
ENSMUSG00000057729	2	1.0484	1.06324	1.27647	2.18946	2.58179	3.35491	4.08886	4.33316	3.20661
ENSMUSG00000057722	2	2.40366	2.05231	2.45475	4.14433	5.40741	6.34938	7.48075	5.91274	6.48344
ENSMUSG00000062157	2	0.894979	1.01379	1.01463	1.27718	1.64947	1.38633	1.48686	1.75034	1.45117
ENSMUSG00000057604	2	0.818266	0.93961	1.04736	2.03307	3.04077	3.85399	3.43836	3.90625	3.44067
ENSMUSG00000062210	2	30.0201	31.2791	30.5044	44.6753	49.8141	55.2867	64.5389	69.8856	63.4301
ENSMUSG00000057454	2	0	0.0741798	0.16365	1.5639	1.07574	1.16451	1.3707	1.34477	1.31073
ENSMUSG00000057315	2	4.83288	6.94817	5.53137	14.9092	16.1648	16.4973	18.6554	20.0435	22.025
ENSMUSG00000062393	2	4.67946	5.8602	6.546	8.60144	7.7597	9.48248	11.7322	11.0997	12.9669
ENSMUSG00000057182	2	1.8411	1.5825	2.52021	2.9714	2.40967	2.27358	3.02018	3.13781	3.11299
ENSMUSG00000057176	2	2.04567	2.64574	2.71659	4.04007	3.37066	3.60445	4.06562	3.8849	4.3535
ENSMUSG00000062604	2	50.1188	53.36	49.946	71.6004	77.0806	74.6676	88.2821	84.7421	87.7722
ENSMUSG00000057103	2	0.94612	0.667618	0.58914	1.09473	0.946655	0.998155	1.25454	1.17401	1.12348
ENSMUSG00000057036	2	89.2933	69.2344	54.2336	103.165	106.14	75.6934	103.127	98.7235	119.323
ENSMUSG00000056947	2	4.96074	7.17071	7.03695	44.0237	52.7258	50.2128	60.6127	67.9644	62.2364
ENSMUSG00000056870	2	21.8119	23.7128	24.5475	37.6639	40.7492	41.673	48.6016	47.8782	49.1525
ENSMUSG00000056753	2	0.869408	1.03852	1.17828	1.35538	1.73553	1.66359	2.602	2.00649	1.84907
ENSMUSG00000056708	2	27.5909	24.2073	33.2864	36.6995	46.6299	42.8098	52.2491	57.868	46.8119
ENSMUSG00000056602	2	3.29864	3.56063	4.61493	7.48064	7.64495	6.04438	12.4524	8.70901	11.3519
ENSMUSG00000056598	2	0.63927	0.618165	0.81825	1.22505	1.10443	0.859523	1.16161	1.23805	1.1703
ENSMUSG00000062713	2	10.2795	11.3495	14.3685	21.1908	26.2482	31.636	31.2472	28.2616	29.9128
ENSMUSG00000057777	2	10.4329	14.0942	19.5726	173.723	200.361	219.927	237.386	258.965	252.854
ENSMUSG00000057880	2	19.2293	21.8336	19.8017	30.105	30.7663	33.1055	40.0987	43.3956	45.8522
ENSMUSG00000061666	2	9.71691	10.6572	9.5899	12.6936	13.7121	13.9464	18.5625	15.9238	15.3309
ENSMUSG00000057914	2	2.55708	2.15121	3.01116	5.03054	5.86639	5.35122	4.6232	4.76007	5.87489
ENSMUSG00000060314	2	2.17352	1.90395	2.48748	3.17992	2.7539	2.93901	2.92725	3.28723	3.9556
ENSMUSG00000060240	2	1.8411	2.20067	1.27647	4.27465	4.08783	4.24216	6.505	6.80925	6.43663
ENSMUSG00000060176	2	2.63379	2.22539	2.55294	4.5353	4.70459	5.37895	5.62218	4.76007	4.09604
ENSMUSG00000060572	2	83.3097	86.8892	85.1962	113.643	123.323	131.091	137.139	157.509	147.106
ENSMUSG00000060063	2	0.588129	0.543985	0.52368	1.40751	1.5921	1.24769	1.83534	2.30533	2.05972
ENSMUSG00000060675	2	1.61096	1.45887	1.40739	2.71076	3.0838	3.43809	3.903	4.50393	3.65133
ENSMUSG00000059970	2	2.60822	2.67047	2.97843	4.95234	4.66156	4.54715	4.85552	5.27237	4.58756
ENSMUSG00000059824	2	5.88129	4.05516	3.53484	6.0992	6.1676	6.82073	7.94539	9.4988	8.16867
ENSMUSG00000059810	2	24.1644	25.1717	22.3873	30.2353	33.0182	31.9132	40.2381	41.3465	41.0072
ENSMUSG00000060882	2	0.0511416	0.0494532	0.13092	2.16339	1.54907	1.46951	3.36866	2.79628	3.62792
ENSMUSG00000056427	2	32.0402	29.2516	32.6646	56.6913	60.7724	60.832	70.1843	54.1111	69.5858
ENSMUSG00000059713	2	10.842	9.74228	8.86983	14.5182	13.7265	13.1978	17.0292	19.4885	18.4439
ENSMUSG00000059439	2	13.348	13.5749	13.3538	17.7242	17.7426	16.5527	21.1412	20.2997	22.8208
ENSMUSG00000059422	2	4.42375	3.98098	7.56063	10.7648	7.71667	9.62111	11.6393	9.09323	9.0815
ENSMUSG00000059361	2	0.0255708	0.123633	0.22911	2.13733	1.20483	1.41405	2.29998	2.30533	3.97901
ENSMUSG00000061013	2	3.42649	3.26391	3.273	11.234	12.536	12.3106	16.8433	18.9763	18.8886
ENSMUSG00000061048	2	38.7142	42.6534	45.8875	74.0245	82.3303	85.5086	99.2942	104.594	113.214
ENSMUSG00000059049	2	38.8676	45.4722	44.6765	75.8751	72.5482	71.6176	70.6489	62.2865	71.1306
ENSMUSG00000058897	2	24.4713	27.5207	29.5879	43.0072	52.6971	55.3422	63.6793	65.531	66.5197
ENSMUSG00000061311	2	0.230137	0.321446	0.19638	2.78895	2.36664	2.49539	3.67068	3.15915	2.85552
ENSMUSG00000058441	2	0.664841	0.346172	0.55641	0.912273	1.24786	1.30315	1.76564	1.9638	2.22356
ENSMUSG00000058135	2	7.03197	7.17071	7.46244	9.22699	9.49523	8.31796	11.012	10.5234	11.937
ENSMUSG00000059602	2	0.971691	1.40942	1.99653	2.0852	2.23755	2.52311	3.46159	3.03108	3.20661
ENSMUSG00000056267	2	16.0585	15.6025	16.8232	22.885	22.5763	21.3494	25.0442	24.7182	23.9911
ENSMUSG00000056204	2	28.8694	27.1745	25.7913	40.0879	41.3659	43.9466	39.7967	41.2397	38.6432
ENSMUSG00000062980	2	51.3462	60.951	55.0846	117.918	125.36	124.88	113.93	118.361	118.645
ENSMUSG00000053898	2	20.1498	21.0176	20.2272	23.3021	26.3629	27.8652	31.1311	32.9576	33.7514
ENSMUSG00000053877	2	86.3015	89.8564	81.2032	140.542	121.014	125.712	140.787	92.64	162.554
ENSMUSG00000053835	2	0.792695	0.890157	0.55641	2.03307	1.09009	1.21997	1.67271	2.56147	1.82566
ENSMUSG00000053574	2	0.894979	0.741798	1.3092	1.45964	1.27655	1.49723	1.92827	1.47285	1.75544
ENSMUSG00000053522	2	0.178996	0.296719	0.26184	0.990468	1.13312	0.499078	1.13837	2.17725	1.02986
ENSMUSG00000053477	2	204.848	210.102	187.543	336.473	341.011	321.822	447.521	398.074	471.325
ENSMUSG00000064373	2	19.3571	16.5174	15.9722	21.686	24.7134	28.392	28.4361	35.7326	32.979
ENSMUSG00000066357	2	219.525	210.72	204.072	318.305	333.079	334.299	369.437	369.258	349.404
ENSMUSG00000053395	2	0.920549	0.865431	0.981901	2.13733	3.35632	3.63218	4.04239	4.46123	3.90879
ENSMUSG00000053216	2	0.485845	0.568712	0.68733	1.12079	1.14746	1.41405	1.71918	1.70765	1.42776
ENSMUSG00000054021	2	6.72512	7.17071	7.16787	12.824	12.3495	12.5324	14.2645	14.7285	14.4649
ENSMUSG00000053158	2	5.42101	6.28055	6.08778	8.1844	8.74938	8.34569	11.2444	11.6761	11.3051
ENSMUSG00000052949	2	22.1699	24.059	22.6492	39.1496	37.7371	38.8171	54.7349	56.5232	63.7343
ENSMUSG00000052942	2	2.30137	3.33809	2.78205	10.2957	10.1981	11.5897	9.80396	8.00461	11.3519
ENSMUSG00000052928	2	21.5562	20.2263	20.0308	28.88	30.2643	31.0537	37.032	33.9395	37.824
ENSMUSG00000052914	2	4.7306	5.29149	6.05505	6.51624	7.15728	7.48616	9.0373	9.69091	9.0815
ENSMUSG00000066456	2	22.2722	21.7347	20.2599	33.2068	34.266	32.7728	38.4957	42.4991	40.9838
ENSMUSG00000052854	2	19.8685	18.6933	19.1798	58.6201	72.5912	73.8358	110.004	95.7564	136.503
ENSMUSG00000066829	2	17.0813	16.9872	18.6888	22.3637	22.8488	23.4012	25.9968	26.127	28.2978
ENSMUSG00000066842	2	44.1608	43.2468	43.9564	77.1783	71.4724	73.4753	80.8711	58.9779	87.9595
ENSMUSG00000066894	2	3.65663	3.98098	4.74585	7.42851	7.80273	7.12572	10.106	10.2459	9.57303
ENSMUSG00000052783	2	1.45754	1.45887	1.47285	2.18946	1.80725	1.96858	2.78786	2.47609	2.59806
ENSMUSG00000066406	2	52.5736	51.7527	50.5679	76.2139	70.7266	70.7304	82.9852	66.1928	84.7295
ENSMUSG00000073787	2	0.869408	1.01379	0.75279	1.22505	1.03271	1.33087	1.67271	1.53688	1.1703
ENSMUSG00000054150	2	0.281279	0.469805	0.49095	2.21552	1.10443	1.05361	2.29998	2.64686	2.83212
ENSMUSG00000064294	2	0.230137	0.197813	0.39276	1.14686	1.26221	1.19224	1.64948	0.832479	1.14689
ENSMUSG00000055976	2	0.562558	0.593438	0.68733	1.09473	1.27655	1.13679	1.60302	2.15591	1.66182
ENSMUSG00000055809	2	2.58265	3.78317	3.37119	7.53277	7.04254	7.79116	7.75953	6.72387	6.55366
ENSMUSG00000055805	2	0.460275	0.543985	0.42549	1.38144	1.41998	1.05361	1.83534	2.00649	1.45117
ENSMUSG00000063047	2	6.95526	6.45364	6.97149	21.0084	10.7288	8.76159	19.5847	16.3507	19.0056
ENSMUSG00000055745	2	32.6539	34.271	32.5336	41.2348	43.4027	45.3606	51.9471	51.6351	56.2913
ENSMUSG00000055733	2	3.32421	3.23918	3.82941	4.63956	4.91974	4.40852	5.69187	6.04081	5.50039
ENSMUSG00000055676	2	0.63927	0.93961	0.81825	1.22505	1.27655	1.08133	1.301	1.55823	1.61501
ENSMUSG00000063382	2	64.822	68.9625	67.0965	96.8574	101.063	104.196	110.492	103.633	115.157
ENSMUSG00000063415	2	46.5389	44.5573	46.8694	209.171	227.283	243.273	251.813	245.261	247.424
ENSMUSG00000063564	2	61.1398	59.6405	55.5101	91.6965	104.361	99.0946	103.313	93.4511	103.314
ENSMUSG00000054277	2	15.5471	15.5777	14.9903	22.6244	21.6727	21.3772	26.5311	29.5423	27.7828
ENSMUSG00000054945	2	1.20183	1.01379	1.34193	1.72029	1.3913	2.21812	1.51009	2.26264	2.45762
ENSMUSG00000063704	2	0.63927	0.618165	0.981901	1.17292	1.73553	1.85768	1.69595	1.83572	1.42776
ENSMUSG00000054793	2	13.2968	9.19829	10.8009	21.6078	22.8775	23.5398	35.2199	36.7145	34.5237
ENSMUSG00000054720	2	15.7261	16.641	18.0342	25.1266	24.2258	25.1202	26.717	25.9136	29.8426
ENSMUSG00000054702	2	3.42649	4.6486	4.09125	5.89068	6.45446	6.73755	6.99287	7.44962	7.04519
ENSMUSG00000054679	2	2.25023	2.47266	2.22564	4.45711	6.00982	6.65437	9.31609	7.94057	8.63679
ENSMUSG00000054675	2	52.2923	64.1902	66.4092	108.978	116.668	125.74	124.664	136.74	123.888
ENSMUSG00000064043	2	21.3772	20.2511	21.9291	34.119	34.5816	33.3273	40.0522	37.3762	42.6222
ENSMUSG00000064080	2	27.5653	29.8203	32.0754	60.4446	70.6835	74.2517	85.0064	88.4989	85.1976
ENSMUSG00000054452	2	73.465	91.34	93.4442	171.403	186.936	204.206	223.749	239.797	230.385
ENSMUSG00000064254	2	7.49225	7.93723	8.21523	9.98288	12.8372	11.9224	11.5928	12.5299	11.7966
ENSMUSG00000054893	2	5.98357	5.34094	5.5641	6.90721	8.00353	7.18117	9.22316	8.73036	9.64324
ENSMUSG00000046658	2	19.8941	20.622	21.9618	29.1927	30.6515	29.9447	39.1462	40.0657	40.071
ENSMUSG00000046561	2	0.153425	0.271992	0.19638	0.755884	1.60644	1.49723	1.74241	2.45475	1.87247
ENSMUSG00000073876	2	6.31599	7.36852	8.8371	11.8074	12.1487	12.976	18.1675	18.528	14.1138
ENSMUSG00000040327	2	4.98631	4.84641	4.9095	7.68916	7.81707	8.23478	10.2454	12.0603	9.31556
ENSMUSG00000082791	2	2.19909	2.20067	2.38929	3.4927	3.12683	4.10353	3.39189	3.26588	4.02582
ENSMUSG00000040289	2	30.0457	29.2268	24.4821	40.114	49.599	48.8264	48.1602	53.5988	51.4696
ENSMUSG00000040276	2	2.60822	2.76938	2.9457	4.32678	4.80499	4.71351	5.50602	4.67469	6.22598
ENSMUSG00000083718	2	2.48037	2.84356	2.97843	4.24859	4.1452	3.68763	5.25046	4.56796	4.11944
ENSMUSG00000084128	2	3.63106	3.93153	5.76048	8.1844	7.51586	5.98893	7.8757	8.92247	8.33251
ENSMUSG00000040253	2	0.690412	0.717071	0.88371	1.79848	1.83594	1.55269	3.41512	2.88166	2.50443
ENSMUSG00000040212	2	1.53425	1.87922	1.57104	2.81502	3.12683	2.82811	4.66966	3.90625	3.72154
ENSMUSG00000040158	2	42.4731	46.6591	44.0873	54.9449	60.6433	63.3274	70.6489	77.6554	72.6286
ENSMUSG00000040147	2	2.50594	2.10176	2.22564	4.30072	4.56115	3.90944	5.15754	4.97353	4.49394
ENSMUSG00000040093	2	27.3608	32.8122	28.0169	43.6067	47.3471	56.2849	59.7531	61.7742	57.9765
ENSMUSG00000040033	2	10.8165	10.4099	12.7974	15.4305	15.0748	15.0555	18.1211	18.1865	17.9992
ENSMUSG00000039989	2	5.958	6.42891	6.51327	11.9377	11.073	12.1997	17.7726	19.5526	17.9758
ENSMUSG00000084885	2	0.715983	1.01379	0.75279	1.35538	1.0614	1.33087	1.69595	1.83572	1.73204
ENSMUSG00000084910	2	5.5233	4.92059	6.15324	10.7388	9.95422	10.2311	11.0353	12.2951	12.1243
ENSMUSG00000039942	2	0.511416	0.914884	0.68733	1.95487	1.79291	1.80222	2.27675	2.30533	2.48103
ENSMUSG00000039936	2	3.37535	3.165	3.30573	4.04007	4.15954	4.15898	5.06461	5.91274	4.65778
ENSMUSG00000039824	2	3.11964	2.62102	3.17481	4.48317	4.48944	3.41036	4.69289	5.27237	4.63437
ENSMUSG00000039770	2	11.4046	9.59392	10.1463	15.639	16.0071	15.0001	19.0968	21.3029	22.1654
ENSMUSG00000039763	2	3.81005	3.9068	2.74932	6.20346	6.00982	5.21259	6.41207	5.65659	5.71105
ENSMUSG00000085016	2	0.818266	0.420352	0.75279	1.90274	1.44867	1.7745	1.92827	1.83572	2.05972
ENSMUSG00000040387	2	1.02283	1.31051	1.80015	2.13733	2.40967	2.05176	2.34645	1.81438	2.08313
ENSMUSG00000082286	2	1.73882	1.18688	1.89834	1.77242	2.19452	2.63402	2.46261	3.00973	2.52784
ENSMUSG00000040537	2	4.47489	4.59915	4.2549	8.6275	8.70635	8.5675	12.1736	10.2246	12.1243
ENSMUSG00000081534	2	9.89591	12.0913	10.67	18.1412	15.6628	17.135	19.9332	21.7725	20.7845
ENSMUSG00000079057	2	0.460275	0.593438	0.22911	1.09473	0.932311	0.942702	1.57979	1.40881	1.35754
ENSMUSG00000041540	2	13.9872	12.8331	11.7828	34.093	35.5569	35.0186	42.6774	38.2087	45.1969
ENSMUSG00000079323	2	1.02283	1.13742	1.73469	3.12779	2.89734	3.43809	2.92725	2.62551	3.01937
ENSMUSG00000041351	2	3.86119	4.2777	5.17134	6.49017	6.00982	7.31981	9.40902	8.47421	9.71346
ENSMUSG00000041329	2	2.30137	2.27485	3.33846	5.68216	2.9834	3.16083	3.64745	4.41854	5.07909
ENSMUSG00000041141	2	0.818266	0.593438	0.52368	1.40751	2.28058	1.82995	2.39291	2.96704	2.48103
ENSMUSG00000041132	2	1.32968	1.60723	1.9638	2.86715	2.52441	2.35676	2.41614	2.21994	3.11299
ENSMUSG00000041126	2	143.606	148.978	136.517	185.556	191.497	198.938	223.005	235.464	215.545
ENSMUSG00000041115	2	4.14247	5.14313	5.07315	7.35032	7.53021	8.59523	10.408	10.0751	10.3688
ENSMUSG00000041037	2	31.2475	28.757	28.3442	45.9265	45.0952	47.3846	51.9006	48.1984	51.7505
ENSMUSG00000039715	2	15.5726	16.5668	18.4925	24.3186	24.7134	28.2256	26.0897	27.8133	24.9975
ENSMUSG00000040867	2	6.08585	5.36567	8.21523	7.68916	9.17968	9.56565	9.31609	10.8436	10.4859
ENSMUSG00000040722	2	4.09133	3.75844	4.64766	6.021	5.82336	5.32349	4.39087	6.57445	8.44954
ENSMUSG00000079450	2	2.68494	4.12934	5.62956	5.31725	6.21063	8.06842	7.29489	8.11133	6.22598
ENSMUSG00000040721	2	19.664	20.0533	20.1944	31.5647	30.9958	32.8559	41.8411	31.5915	44.1904
ENSMUSG00000079481	2	38.2795	36.0019	33.8101	48.2984	50.3878	50.5732	66.4672	54.0044	71.6221
ENSMUSG00000040690	2	8.33609	9.37138	9.62263	12.9282	13.8126	14.0296	18.4463	17.909	17.9758
ENSMUSG00000079559	2	0.664841	0.914884	0.72006	0.938338	1.27655	1.13679	1.25454	0.981898	1.47457
ENSMUSG00000040663	2	1.68767	2.02758	3.69849	6.46411	7.4298	8.92794	8.78175	9.60553	9.0815
ENSMUSG00000040570	2	1.27854	2.29957	1.9638	3.4927	3.16986	2.7172	4.71612	4.22643	3.41727
ENSMUSG00000040563	2	7.03197	7.0718	8.70618	10.1393	10.571	12.0888	13.4979	14.4723	13.4116
ENSMUSG00000079685	2	2.55708	3.21446	2.65113	4.6135	5.29266	5.40667	6.66762	5.91274	5.57061
ENSMUSG00000079419	2	0.0255708	0	0.06546	0.547364	0.430298	0.63771	1.16161	1.17401	0.983049
ENSMUSG00000039713	2	15.9562	14.8854	18.3615	18.7146	21.1133	24.0112	25.2069	25.8709	26.1912
ENSMUSG00000039706	2	17.8229	22.1797	19.2125	35.8654	38.2821	39.4826	39.1229	41.9655	39.1581
ENSMUSG00000085037	2	1.71324	1.53305	1.60377	2.45011	3.05511	2.91129	2.6717	3.43664	2.90234
ENSMUSG00000039004	2	1.09955	1.01379	0.78552	1.95487	2.20886	1.94086	2.18382	3.05242	3.23002
ENSMUSG00000038984	2	4.57718	4.82168	5.00769	5.49971	6.66961	6.90391	7.43428	8.70901	8.82404
ENSMUSG00000038967	2	5.06302	5.53876	6.12051	13.5277	12.1631	11.257	14.9383	17.3113	18.163
ENSMUSG00000038894	2	38.9444	36.0266	39.7342	70.2451	67.2268	69.3163	100.99	91.0818	101.114
ENSMUSG00000038884	2	0.460275	0.93961	0.916441	1.09473	0.874938	1.10906	1.51009	1.17401	1.21711
ENSMUSG00000086040	2	1.68767	1.82977	1.76742	2.18946	2.39532	2.68947	2.97371	3.07377	3.60451
ENSMUSG00000038855	2	37.3078	38.9196	34.4974	69.4631	72.7346	73.0594	84.6811	82.885	87.2339
ENSMUSG00000038831	2	3.42649	3.85735	4.32036	6.33378	5.90942	5.90575	8.10802	8.60228	8.26229
ENSMUSG00000038797	2	18.5644	20.2016	17.2487	25.7	26.8219	26.0629	28.1806	28.9233	28.4382
ENSMUSG00000038777	2	32.4494	30.5126	37.7377	64.8235	68.0157	73.4199	82.1256	82.9491	76.4438
ENSMUSG00000085787	2	6.06028	8.25868	3.86214	11.3904	10.6714	10.037	9.98982	13.7466	9.78368
ENSMUSG00000038775	2	4.06576	4.57442	6.41508	10.2696	10.3415	10.5361	14.3575	15.07	14.301
ENSMUSG00000038729	2	83.4887	84.466	66.4747	162.202	165.406	156.544	158.815	132.087	151.787
ENSMUSG00000038725	2	1.81553	1.78031	3.76395	14.857	4.00177	3.77081	4.43734	6.10485	7.74736
ENSMUSG00000086451	2	0.230137	0.346172	0.49095	0.912273	0.731506	0.970429	1.16161	1.10997	1.14689
ENSMUSG00000038702	2	14.6776	16.4926	17.5106	23.9276	22.146	21.4881	26.1129	24.9317	25.4422
ENSMUSG00000038679	2	57.2275	64.1655	54.9864	131.498	125.561	125.546	146.479	135.032	156.96
ENSMUSG00000038668	2	102.948	111.739	103.591	204.532	209.225	206.064	213.48	219.561	221.982
ENSMUSG00000038637	2	8.82193	10.2863	11.3246	15.5868	15.6628	17.3014	16.4716	20.4064	19.5205
ENSMUSG00000038605	2	5.70229	5.34094	5.98959	7.63703	7.51586	9.06658	9.06053	9.86168	9.19853
ENSMUSG00000038540	2	0.536987	0.667618	0.68733	1.30325	1.23352	1.38633	1.2313	1.47285	1.9895
ENSMUSG00000038524	2	5.26759	5.63766	6.15324	9.5919	9.86816	9.75974	11.9878	12.5726	11.7498
ENSMUSG00000086427	2	13.8082	17.5559	15.7759	60.6271	61.8624	66.5437	95.7629	121.841	107.176
ENSMUSG00000041617	2	1.61096	1.13742	1.70196	2.50224	2.51007	2.82811	2.36968	2.6682	2.08313
ENSMUSG00000039062	2	12.0694	11.7699	10.4409	21.2169	20.6686	19.6858	23.2321	21.8793	23.9911
ENSMUSG00000039109	2	0.255708	0.815977	0.39276	2.31978	2.58179	2.63402	4.34441	4.61065	3.39386
ENSMUSG00000039628	2	0.460275	0.815977	0.75279	1.45964	1.73553	1.41405	1.99796	3.1805	1.9895
ENSMUSG00000039578	2	6.11142	8.11032	7.56063	10.452	11.2595	10.2034	11.5464	11.4626	10.9774
ENSMUSG00000039481	2	5.36987	5.29149	8.73891	10.0871	11.3168	11.7283	13.7534	15.4115	13.1307
ENSMUSG00000039477	2	181.067	185.796	191.798	334.153	329.766	359.724	415.832	374.146	417.468
ENSMUSG00000085069	2	1.2274	3.11555	2.52021	25.9086	29.9917	35.3791	34.128	35.9674	36.1856
ENSMUSG00000039458	2	30.9407	30.4384	30.8317	39.8794	40.5627	42.0057	50.6228	48.3905	50.1823
ENSMUSG00000039457	2	4.75617	5.51403	6.15324	9.20093	9.50958	9.06658	10.3615	9.34938	10.5327
ENSMUSG00000039452	2	1.78996	1.03852	1.70196	2.6065	2.51007	3.10537	3.41512	3.37261	2.62146
ENSMUSG00000039431	2	4.24476	3.83262	5.13861	5.52577	5.85205	6.2662	8.15448	7.68442	6.90475
ENSMUSG00000039410	2	26.2868	35.6557	30.3407	140.62	144.838	144.843	155.981	142.824	159.909
ENSMUSG00000039089	2	54.9261	54.176	51.2552	94.2248	102.353	95.8784	121.063	117.145	130.956
ENSMUSG00000039384	2	2.50594	3.01664	2.52021	4.45711	3.27026	3.41036	4.25148	4.80276	4.77481
ENSMUSG00000039238	2	0.255708	0.271992	0.62187	2.34585	2.20886	2.05176	2.27675	3.52203	2.85552
ENSMUSG00000085438	2	164.855	171.331	161.686	218.581	217.315	222.866	251.651	244.685	255.476
ENSMUSG00000085555	2	1.78996	2.05231	1.73469	3.51877	3.49975	4.0758	3.92623	4.01298	3.67473
ENSMUSG00000039199	2	10.0493	10.3357	11.8483	14.1793	14.8883	16.7746	17.2847	18.8909	17.9523
ENSMUSG00000039158	2	18.0019	19.3856	18.067	28.4629	32.5448	34.2977	35.3593	31.9971	36.3728
ENSMUSG00000039153	2	3.24749	3.01664	5.07315	16.3427	17.2693	18.4381	35.1967	28.4751	32.1832
ENSMUSG00000039137	2	29.432	28.1636	37.9341	40.8177	44.7796	49.8246	50.2744	51.7204	45.2203
ENSMUSG00000085566	2	4.2959	5.34094	5.13861	6.33378	5.96679	7.23663	7.52721	6.85194	8.37932
ENSMUSG00000085584	2	0.434704	0.519258	0.85098	1.25112	0.846252	0.80407	1.44039	1.34477	1.45117
ENSMUSG00000039110	2	0.997262	1.08797	1.70196	2.76289	3.41369	2.80038	3.34543	3.35126	3.67473
ENSMUSG00000039323	2	54.6193	46.4613	57.9649	90.0284	117.428	116.202	148.314	157.552	140.272
ENSMUSG00000038481	2	25.8521	27.1745	28.4097	47.6467	48.6093	47.4678	70.0914	68.6902	72.8627
ENSMUSG00000079038	2	2.19909	2.17594	1.9638	3.28418	2.99774	2.74493	3.06664	3.09511	3.79176
ENSMUSG00000041642	2	77.7353	75.3419	68.0457	116.015	109.941	116.784	116.045	108.414	118.364
ENSMUSG00000045211	2	1.91781	1.82977	1.53831	2.34585	2.95471	3.41036	4.50704	4.56796	3.81517
ENSMUSG00000045114	2	1.17626	1.97813	1.83288	2.21552	2.16583	2.66175	2.81109	2.36936	2.55125
ENSMUSG00000045095	2	40.0439	38.6229	37.8686	49.9144	52.0947	51.4604	61.6116	58.3803	65.4196
ENSMUSG00000045064	2	1.32968	1.65668	1.04736	1.98094	2.20886	1.7745	2.43937	2.00649	2.52784
ENSMUSG00000074500	2	5.72786	5.66239	5.2368	7.37638	7.31506	7.54162	7.71307	8.5169	9.78368
ENSMUSG00000044952	2	2.83836	3.36282	2.9457	4.06613	4.64721	4.57488	4.11209	5.25102	5.28974
ENSMUSG00000044948	2	20.8914	23.4655	21.6345	31.3301	31.6269	34.1868	39.1462	37.5256	39.1347
ENSMUSG00000044927	2	153.885	142.944	153.111	216.73	238.873	246.933	241.986	277.45	254.703
ENSMUSG00000044647	2	13.1945	12.6353	10.5718	24.0319	22.9492	23.8725	26.6937	24.1205	27.6424
ENSMUSG00000044551	2	4.83288	4.69805	5.46591	7.16786	7.84576	7.81888	7.78277	7.51366	6.83453
ENSMUSG00000044468	2	2.8895	3.5359	5.46591	18.4019	8.07525	7.34753	12.4989	15.1767	16.5012
ENSMUSG00000044433	2	8.89864	8.80266	8.44434	13.4756	14.6731	13.8078	14.1251	12.7006	13.9499
ENSMUSG00000044365	2	17.3114	14.02	17.0196	19.2099	21.5436	22.8467	24.417	25.2732	26.0508
ENSMUSG00000074736	2	0.434704	0.717071	0.62187	1.09473	1.44867	1.24769	1.41716	1.92111	1.80226
ENSMUSG00000044345	2	42.1918	42.9995	48.9641	51.348	57.9611	60.3052	66.7227	75.841	70.9434
ENSMUSG00000044337	2	16.6466	16.6657	20.6199	23.4585	24.7278	23.6507	29.9462	32.8723	30.8724
ENSMUSG00000044317	2	4.75617	6.20637	5.46591	11.5207	15.5768	16.5527	11.1747	11.7401	12.686
ENSMUSG00000044313	2	1.32968	1.75559	1.21101	2.5283	2.69653	2.49539	2.29998	3.35126	3.74495
ENSMUSG00000044296	2	0.715983	0.989063	1.14555	0.990468	1.17615	1.71905	1.3707	1.60092	1.5682
ENSMUSG00000074782	2	1.50868	1.26106	1.70196	3.38844	3.09814	2.57857	3.15957	3.99163	4.11944
ENSMUSG00000074793	2	27.2073	30.3148	31.0281	52.8597	52.0947	53.1795	60.4268	63.4819	60.6214
ENSMUSG00000074479	2	5.72786	8.20923	7.49517	27.1597	28.0267	27.0334	14.6827	26.9382	24.389
ENSMUSG00000045215	2	43.3937	42.9501	38.0977	68.8636	68.6181	65.8228	66.8853	58.5724	72.4179
ENSMUSG00000074415	2	7.69682	7.93723	17.0196	76.657	87.25	100.093	145.758	140.07	162.414
ENSMUSG00000045257	2	0.792695	1.01379	0.58914	1.77242	1.87897	1.38633	1.60302	1.729	2.50443
ENSMUSG00000046413	2	1.25297	1.16215	1.37466	1.77242	1.86462	2.1904	2.32321	1.85707	1.84907
ENSMUSG00000074170	2	2.53151	3.26391	3.10935	3.93581	4.17389	5.07396	5.1343	5.59255	4.93865
ENSMUSG00000074171	2	1.32968	1.5825	1.21101	1.66816	1.64947	2.41221	2.16059	2.62551	2.71509
ENSMUSG00000046404	2	7.95252	7.8136	8.8371	13.658	10.4132	9.75974	12.1504	11.8041	13.5754
ENSMUSG00000046341	2	4.57718	2.76938	2.22564	5.00447	6.58355	3.71536	5.7848	6.87329	6.3196
ENSMUSG00000046312	2	5.90686	4.94532	5.30226	8.08014	8.95019	9.03885	9.40902	10.2032	10.5093
ENSMUSG00000046169	2	6.06028	5.4893	6.8733	12.5112	11.4889	12.9483	18.1211	15.9665	16.8757
ENSMUSG00000046167	2	0.434704	0.964337	0.55641	0.912273	1.26221	1.08133	1.04545	1.00324	1.07667
ENSMUSG00000074194	2	2.30137	2.07703	1.89834	3.12779	3.22723	3.18855	3.8333	3.20184	3.44067
ENSMUSG00000046027	2	9.05207	9.00048	11.5537	12.1463	13.6117	12.7542	14.915	16.18	14.5117
ENSMUSG00000044197	2	1.25297	1.33524	1.50558	4.50924	2.6535	2.46766	2.85755	3.13781	2.7619
ENSMUSG00000074203	2	0.204567	0.296719	0.3273	1.27718	1.29089	1.33087	2.04443	1.92111	1.75544
ENSMUSG00000045871	2	8.54065	12.0418	11.2919	37.299	37.0486	37.7081	45.2097	41.5813	48.6843
ENSMUSG00000045795	2	4.67946	4.2777	4.87677	8.60144	6.8991	7.04254	7.62014	7.85519	7.70055
ENSMUSG00000074211	2	12.6576	13.0062	12.9284	15.665	14.5871	17.6341	18.3534	20.2143	21.0887
ENSMUSG00000074227	2	21.7352	25.32	25.3003	33.1546	36.7618	36.1277	47.9511	53.1933	44.6819
ENSMUSG00000045466	2	7.41554	6.70091	6.8733	9.04454	8.74938	9.67656	11.0817	12.9781	11.6796
ENSMUSG00000045382	2	6.80184	5.1184	3.6003	8.13227	11.1017	11.9779	13.8464	12.8501	13.7861
ENSMUSG00000045349	2	1.25297	1.31051	1.86561	3.59696	2.13714	3.16083	3.62421	3.26588	2.55125
ENSMUSG00000045348	2	6.36713	6.77508	6.8733	10.5563	11.6754	12.4769	15.4958	15.7104	16.5948
ENSMUSG00000074277	2	0.741554	0.964337	0.6546	1.38144	1.19049	0.748616	1.32423	1.51554	1.38095
ENSMUSG00000045312	2	57.3553	64.1655	62.6125	70.7664	85.3567	91.4144	94.7871	95.7991	100.575
ENSMUSG00000045932	2	9.28221	11.5473	7.72428	11.9899	12.12	12.2829	14.6595	14.2802	14.6755
ENSMUSG00000074794	2	64.4129	64.5858	61.827	76.3703	89.717	89.7231	106.496	112.897	118.668
ENSMUSG00000044164	2	3.17078	3.63481	3.79668	6.43804	6.88476	6.29392	9.47871	8.08999	9.03469
ENSMUSG00000074852	2	1.6621	2.6952	2.52021	4.17039	4.66156	5.60076	5.18077	6.38234	6.6941
ENSMUSG00000042473	2	4.50046	4.25297	4.18944	6.64656	6.38275	5.71167	8.08478	8.26075	8.23889
ENSMUSG00000042460	2	47.1014	49.2059	52.6953	71.809	83.822	81.9319	71.9964	71.9774	76.1863
ENSMUSG00000042439	2	76.5079	81.1527	72.6606	115.833	121.903	121.026	132.818	130.23	146.896
ENSMUSG00000042436	2	45.0813	53.1869	54.8228	115.155	123.481	135.86	137.418	152.088	149.658
ENSMUSG00000042428	2	26.5169	27.1498	26.0531	33.9626	38.7698	41.6453	49.3451	50.3116	51.9144
ENSMUSG00000042348	2	24.3434	24.1084	19.7035	33.4413	31.842	29.7506	34.7088	34.6866	38.1751
ENSMUSG00000042340	2	4.37261	4.57442	5.8914	6.51624	7.11425	7.90206	9.8272	10.2246	9.92411
ENSMUSG00000042333	2	0.894979	0.865431	0.72006	2.5283	1.40564	0.970429	1.46362	1.55823	1.47457
ENSMUSG00000042331	2	37.2567	37.9306	36.3303	59.4542	60.4998	55.5363	63.3308	57.6118	61.464
ENSMUSG00000042320	2	1.27854	1.18688	1.53831	1.53783	1.3913	2.41221	2.25352	2.24129	2.50443
ENSMUSG00000042499	2	22.2466	36.4717	31.2244	149.222	116.941	132.671	155.864	158.79	138.797
ENSMUSG00000042249	2	6.31599	6.65145	7.56063	8.80995	10.6427	10.037	11.5231	11.3559	12.3115
ENSMUSG00000042073	2	1.89224	1.55777	2.81478	2.29372	2.46704	3.60445	3.15957	3.62876	3.81517
ENSMUSG00000042046	2	20.7635	21.6358	22.7474	32.6073	33.3194	35.6009	38.4724	34.9214	33.6109
ENSMUSG00000042035	2	86.0202	92.1065	91.1531	174.948	198.597	199.465	203.537	190.125	210.677
ENSMUSG00000042010	2	3.37535	3.33809	3.07662	5.73429	5.66558	5.79485	6.83025	6.8306	6.48344
ENSMUSG00000041995	2	58.7106	57.4151	56.132	70.4536	73.4948	78.7156	91.8831	93.5578	92.6407
ENSMUSG00000078716	2	9.43563	9.37138	9.16441	15.5347	16.2939	17.8559	23.3948	22.8398	23.1719
ENSMUSG00000078747	2	1.2274	1.26106	1.6365	1.77242	1.97937	2.55084	2.92725	3.24453	2.83212
ENSMUSG00000041923	2	0.30685	0.543985	0.22911	1.58996	1.41998	1.21997	2.27675	1.81438	2.17675
ENSMUSG00000041695	2	4.65389	5.31622	4.87677	9.51371	9.73907	10.9243	14.8918	15.7744	18.28
ENSMUSG00000041688	2	170.199	183.62	176.448	309.886	347.307	360.251	378.475	321.166	394.132
ENSMUSG00000042109	2	1.76439	1.75559	2.06199	2.21552	2.6535	3.41036	3.08987	3.1805	3.11299
ENSMUSG00000041633	2	4.85845	4.79696	4.22217	5.94281	6.6983	7.43071	9.0373	9.47745	8.98788
ENSMUSG00000042500	2	3.0685	3.437	3.33846	6.20346	5.7373	6.43256	7.78277	8.7517	9.52621
ENSMUSG00000042766	2	3.24749	3.48645	2.97843	4.90021	6.28234	7.31981	6.89995	9.4988	7.67715
ENSMUSG00000044081	2	0.511416	0.519258	0.49095	0.964403	0.846252	0.80407	1.18484	1.04594	1.40436
ENSMUSG00000074971	2	10.8932	13.3524	12.8629	33.2068	34.639	40.1757	64.748	64.7413	60.3171
ENSMUSG00000043885	2	30.1736	31.3039	30.8644	42.8508	46.6299	48.5214	58.243	59.5756	57.2275
ENSMUSG00000043789	2	1.38082	1.26106	2.16018	2.81502	2.76825	2.7172	3.22927	4.48258	3.9322
ENSMUSG00000043557	2	3.34978	4.25297	4.84404	9.1488	8.26171	8.31796	13.5908	14.0668	13.0137
ENSMUSG00000075296	2	0.511416	0.593438	0.68733	1.87668	1.4917	1.02588	1.32423	1.92111	1.40436
ENSMUSG00000043419	2	9.07764	9.12411	8.90257	14.2575	14.8883	15.1387	19.1665	18.8695	18.0928
ENSMUSG00000043336	2	17.7717	19.0642	17.8051	21.1908	24.9286	25.2866	27.7856	28.2829	33.6109
ENSMUSG00000043290	2	2.48037	2.6952	2.74932	3.80548	2.85431	4.24216	4.25148	5.40044	4.30669
ENSMUSG00000043279	2	20.0219	23.243	18.4597	34.1451	31.0531	30.3883	30.3412	26.9382	31.8321
ENSMUSG00000042675	2	13.4502	13.3771	16.3323	23.2499	22.0312	24.0389	28.018	30.204	28.2276
ENSMUSG00000043259	2	4.60275	6.08274	5.53137	8.34079	9.52392	9.81519	14.009	12.1457	12.9669
ENSMUSG00000043088	2	0.6137	0.642891	1.14555	1.06866	0.946655	0.914976	1.2313	1.23805	1.10008
ENSMUSG00000043079	2	35.1854	36.9415	41.1416	144.869	158.966	180.056	193.64	180.008	191.226
ENSMUSG00000075592	2	122.356	116.635	112.853	174.661	178.028	182.607	187.414	159.494	186.826
ENSMUSG00000076431	2	329.633	303.148	319.707	433.017	475.608	460.843	542.424	482.005	507.347
ENSMUSG00000076435	2	24.8548	26.4574	23.5329	39.5405	41.452	41.2848	41.0047	41.197	46.7416
ENSMUSG00000042978	2	237.757	249.541	255.229	339.965	367.818	395.824	392.159	405.78	405.063
ENSMUSG00000042961	2	11.4557	11.0528	11.39	21.5036	22.189	25.0925	31.526	29.2008	32.0661
ENSMUSG00000042903	2	74.3599	82.0923	78.2247	107.753	113.168	113.901	135.35	139.024	130.137
ENSMUSG00000078190	2	25.7242	21.9819	35.5448	47.2297	101.421	136.525	144.318	151.49	148.628
ENSMUSG00000078202	2	29.432	20.6714	17.4778	30.6524	28.2992	30.2774	34.6624	40.8555	36.1622
ENSMUSG00000075408	2	0.230137	0.0989063	0.19638	1.14686	1.76422	1.60814	3.2525	3.56472	2.90234
ENSMUSG00000029298	2	1.32968	1.50832	1.21101	1.90274	1.99371	2.16267	2.23029	2.34802	2.20016
ENSMUSG00000000056	2	50.5535	52.1484	47.1967	82.5998	77.4966	75.7489	84.5882	91.9996	84.7763
ENSMUSG00000029249	2	79.1417	73.4132	72.7916	108.508	108.994	104.945	128.729	112.406	125.596
ENSMUSG00000023411	2	110.722	117.797	129.382	198.328	229.277	243.217	246.632	251.473	237.289
ENSMUSG00000023367	2	7.59453	7.12126	7.82247	12.1984	14.3576	13.6415	18.1211	20.1289	19.895
ENSMUSG00000023094	2	1.63653	2.20067	2.09472	6.22952	6.58355	5.37895	6.41207	6.70252	5.21952
ENSMUSG00000023055	2	23.8064	26.7542	25.1039	34.3797	34.4095	36.0445	38.0542	42.6912	43.1371
ENSMUSG00000023032	2	10.9699	11.1517	12.5356	17.2811	18.2016	19.4918	18.0514	15.5823	20.6908
ENSMUSG00000023022	2	114.557	125.487	111.413	170.256	173.668	179.862	180.281	177.958	184.977
ENSMUSG00000022996	2	0.894979	1.4836	1.60377	4.58743	3.84399	3.79854	4.4838	4.3972	4.51734
ENSMUSG00000023885	2	2.07124	2.89301	2.48748	4.97841	4.63287	4.96305	7.0858	5.80601	7.20903
ENSMUSG00000022964	2	14.6009	15.5036	15.1867	18.6625	21.5005	20.6563	24.8119	24.9744	23.3123
ENSMUSG00000022906	2	1.71324	1.38469	0.981901	2.68469	2.9834	2.49539	4.01916	4.3972	3.9556
ENSMUSG00000022883	2	92.0549	92.3785	87.8474	137.31	140.779	138.466	198.356	182.505	220.086
ENSMUSG00000022853	2	2.32694	2.07703	2.19291	2.89321	3.22723	2.63402	3.55452	4.03432	3.20661
ENSMUSG00000022842	2	2.2758	2.00285	2.68386	3.51877	2.9834	2.82811	4.36764	3.56472	3.13639
ENSMUSG00000022836	2	9.79362	11.6215	11.2264	20.3307	19.7363	21.1831	17.6332	15.3048	19.3333
ENSMUSG00000022831	2	0.94612	1.13742	0.78552	1.92881	1.82159	2.10722	1.78887	2.71089	2.59806
ENSMUSG00000022788	2	9.81919	10.7561	10.9318	15.7432	15.2756	15.5269	19.7241	17.1832	20.5504
ENSMUSG00000022946	2	5.88129	4.87114	5.20407	9.40945	9.23705	8.92794	12.8706	11.5053	14.5585
ENSMUSG00000023904	2	7.54339	8.23395	7.33152	11.5207	10.1263	10.3143	12.4989	15.8171	14.6053
ENSMUSG00000023911	2	6.03471	5.71184	6.02232	10.3217	10.8865	10.5915	15.4958	17.1619	16.0565
ENSMUSG00000023961	2	3.98905	5.0195	5.5641	8.08014	8.74938	9.42702	7.82923	7.64173	7.98142
ENSMUSG00000024524	2	8.02924	7.98669	9.13168	10.5302	10.1981	11.7838	12.5918	13.0849	12.569
ENSMUSG00000024521	2	3.75891	3.51118	4.32036	62.3474	63.7127	73.808	88.8165	86.3217	75.765
ENSMUSG00000024502	2	5.70229	5.34094	4.77858	9.5919	9.89684	11.0629	13.4514	13.405	14.3478
ENSMUSG00000024481	2	0.434704	0.469805	0.36003	1.27718	1.60644	1.44178	1.39393	1.13132	1.47457
ENSMUSG00000024459	2	0.869408	0.717071	1.21101	1.25112	1.52038	1.44178	1.34746	1.79303	1.77885
ENSMUSG00000024431	2	3.6822	4.7475	5.59683	7.48064	8.11828	7.68025	9.89689	10.3526	9.64324
ENSMUSG00000024426	2	32.4494	33.3067	37.0177	43.7631	46.9311	47.3292	51.2501	54.1752	53.8336
ENSMUSG00000024420	2	91.9782	92.428	86.8655	129.048	126.909	125.712	139.974	142.226	155.486
ENSMUSG00000024376	2	9.79362	9.59392	7.5279	11.625	11.1734	12.1997	14.1716	12.9354	14.3712
ENSMUSG00000024308	2	7.7991	8.43177	7.33152	11.2601	9.53826	10.8411	12.7777	14.3656	14.3478
ENSMUSG00000024300	2	0.30685	0.296719	0.16365	0.834079	1.31958	0.831796	1.301	1.89976	1.47457
ENSMUSG00000024299	2	44.7489	49.923	63.2344	73.6335	84.2953	92.6066	87.6549	95.7138	87.3509
ENSMUSG00000024206	2	5.13973	4.82168	5.07315	8.49718	8.46252	8.95567	8.73528	8.58094	7.79417
ENSMUSG00000024180	2	1.43197	1.60723	1.3092	1.22505	3.1842	3.244	2.81109	3.13781	3.41727
ENSMUSG00000024172	2	10.8932	12.5364	13.3866	17.9588	19.4351	19.0481	26.7402	23.16	26.753
ENSMUSG00000024079	2	17.4649	19.6576	16.2995	26.7426	25.8752	23.928	33.3846	32.3386	33.4003
ENSMUSG00000023966	2	0.869408	1.01379	1.21101	1.61603	1.66382	1.74677	1.90504	2.15591	1.28733
ENSMUSG00000022687	2	40.5042	37.3866	39.276	59.793	70.4827	78.7156	85.1458	85.3398	88.7553
ENSMUSG00000024548	2	53.1873	54.2254	48.1459	104.938	90.7784	93.993	128.451	109.823	139.242
ENSMUSG00000022574	2	1.12512	1.33524	1.27647	1.51177	1.922	1.44178	1.64948	2.13456	1.9661
ENSMUSG00000022564	2	11.5324	10.2615	12.2083	23.5888	19.7363	20.379	28.5058	32.4667	31.3639
ENSMUSG00000021994	2	84.665	94.2083	98.0591	183.993	188.298	192.034	273.396	283.022	289.063
ENSMUSG00000021983	2	1.2274	0.914884	0.916441	3.77942	3.85833	4.82442	6.96964	7.68442	8.19208
ENSMUSG00000021884	2	4.50046	3.437	5.00769	4.97841	6.35406	5.96121	6.66762	7.62039	5.75786
ENSMUSG00000021867	2	4.14247	3.26391	4.61493	7.48064	8.83544	6.82073	7.20196	5.8487	6.74091
ENSMUSG00000021782	2	129.925	144.379	136.517	248.686	271.288	279.705	263.22	252.006	272.539
ENSMUSG00000021767	2	46.0275	51.2582	45.9529	71.6526	71.3433	69.2886	91.9528	82.1166	106.286
ENSMUSG00000021763	2	16.1096	18.4213	16.3323	32.92	31.297	31.941	47.5097	42.5418	51.493
ENSMUSG00000022091	2	21.0448	21.0918	22.2564	28.5672	30.5081	31.1092	40.5865	38.5075	42.6222
ENSMUSG00000021750	2	0.536987	0.593438	0.29457	1.43357	1.29089	1.63587	2.32321	0.811133	1.82566
ENSMUSG00000021662	2	5.98357	5.71184	4.5822	11.651	10.614	10.8133	17.7958	17.5034	19.661
ENSMUSG00000021643	2	18.5388	22.5259	16.725	31.7992	31.1679	30.7765	38.0078	41.9868	40.4923
ENSMUSG00000021614	2	304.727	245.906	290.741	467.762	439.879	438.523	663.51	477.694	680.247
ENSMUSG00000021594	2	11.6091	12.5611	12.0119	15.7954	14.5871	15.4991	17.8655	18.9549	19.3099
ENSMUSG00000021567	2	30.6083	30.0675	24.9403	59.8712	66.9256	72.4772	74.9004	78.4451	73.8457
ENSMUSG00000021485	2	6.62284	7.54161	8.70618	11.1558	12.2922	11.2292	15.7049	16.6923	14.4181
ENSMUSG00000021483	2	4.96074	4.45079	5.13861	6.5423	7.34374	6.32165	7.45752	8.11133	8.58998
ENSMUSG00000021676	2	21.0192	16.7646	18.1979	36.1521	42.456	40.9798	47.6724	42.4778	53.3889
ENSMUSG00000022096	2	2.35251	1.87922	2.02926	2.89321	3.67187	3.63218	4.29795	4.52527	4.28329
ENSMUSG00000022098	2	79.5508	82.3395	99.4338	137.18	156.6	160.814	174.009	185.664	172.993
ENSMUSG00000022102	2	1.17626	1.78031	2.25837	2.18946	2.35229	2.3013	3.20604	2.41205	2.64487
ENSMUSG00000022543	2	0.562558	0.593438	0.68733	0.781949	0.860595	1.44178	1.301	1.06728	1.05327
ENSMUSG00000022540	2	15.6493	14.0694	15.3831	19.7051	20.8264	22.403	22.5584	24.0779	23.5464
ENSMUSG00000022508	2	0.383562	0.618165	0.72006	0.886208	0.702819	1.10906	1.13837	1.2167	1.1703
ENSMUSG00000022488	2	0.536987	0.519258	0.42549	1.79848	1.76422	1.44178	2.18382	2.64686	1.87247
ENSMUSG00000022440	2	14.3452	15.4294	15.8741	19.2099	20.0375	22.9576	25.416	28.6885	23.8272
ENSMUSG00000022425	2	3.45206	3.31336	2.74932	13.1889	16.1648	18.2441	23.9988	22.7971	23.9911
ENSMUSG00000022382	2	6.46942	7.76415	9.13168	18.2976	16.5234	16.1368	28.1574	28.6672	28.2744
ENSMUSG00000022372	2	0.843837	0.890157	0.68733	1.38144	1.19049	1.16451	1.04545	1.66496	1.49798
ENSMUSG00000022330	2	0.869408	2.57157	1.01463	28.8018	28.873	32.8005	37.1714	37.7604	37.6601
ENSMUSG00000022272	2	98.9846	94.4308	91.1531	143.852	149.987	144.455	142.343	123.719	141.629
ENSMUSG00000022270	2	2.02009	2.22539	2.42202	3.90974	3.94439	3.63218	5.34339	5.12295	5.19612
ENSMUSG00000022261	2	25.5964	24.059	26.6095	38.0027	41.452	43.6138	49.2754	56.9501	56.9466
ENSMUSG00000022220	2	11.9416	12.1902	13.9103	15.9518	18.388	21.2108	24.2776	23.8004	23.5698
ENSMUSG00000022199	2	33.4211	33.2325	45.4293	48.6111	54.4183	61.1093	70.3702	81.4976	70.0774
ENSMUSG00000022186	2	64.3617	63.4484	66.0819	132.775	136.175	135.333	158.792	161.202	159.488
ENSMUSG00000022148	2	0.6137	0.741798	0.19638	4.14433	2.51007	1.71905	4.59996	4.58931	2.29378
ENSMUSG00000022144	2	2.50594	2.54684	3.10935	8.47111	9.03625	9.53793	7.82923	5.89139	8.35592
ENSMUSG00000022565	2	56.9206	54.1512	60.7142	78.3252	81.3406	82.3201	100.735	77.634	95.3558
ENSMUSG00000021373	2	4.9096	5.34094	3.99306	9.38338	8.77807	8.65068	10.71	12.2524	12.686
ENSMUSG00000024598	2	245.096	213.86	220.829	364.805	337.353	339.706	429.702	307.035	428.82
ENSMUSG00000024691	2	26.3635	23.9106	19.1471	30.5742	31.0388	32.0796	32.8735	34.9214	38.4793
ENSMUSG00000026883	2	116.961	120.641	125.945	153.627	162.782	175.259	186.833	183.978	189.143
ENSMUSG00000026853	2	28.9973	29.8944	27.4932	45.4833	42.5134	44.5843	47.3006	49.9061	51.376
ENSMUSG00000026839	2	1.12512	1.31051	1.47285	2.31978	2.26623	1.82995	3.27573	3.07377	2.55125
ENSMUSG00000026828	2	4.5516	4.84641	3.40392	11.4425	12.4356	12.7542	9.98982	11.6334	11.8434
ENSMUSG00000026826	2	5.39544	6.25583	7.33152	9.09667	11.0443	11.3956	10.1524	10.4167	10.4156
ENSMUSG00000026825	2	46.6923	50.0466	54.2991	103.765	113.785	114.954	117.95	125.213	123.537
ENSMUSG00000026768	2	10.0238	10.9786	14.0084	15.665	15.8063	18.1886	18.7251	19.1257	22.3761
ENSMUSG00000026979	2	0.971691	0.642891	0.88371	1.35538	1.26221	1.46951	1.04545	1.23805	1.40436
ENSMUSG00000026748	2	16.3142	15.0832	13.943	25.5697	24.8138	23.623	33.5937	31.2927	37.2622
ENSMUSG00000026712	2	0.588129	1.23633	1.21101	2.16339	4.61853	4.26989	6.01712	6.63849	6.48344
ENSMUSG00000026698	2	16.3909	19.6576	18.2306	25.9607	27.1518	26.4788	30.1089	32.2532	32.347
ENSMUSG00000026664	2	9.99819	10.7808	10.9646	17.1768	17.0111	16.0259	20.3281	22.2208	20.2929
ENSMUSG00000026657	2	96.9901	98.5354	95.7026	182.794	184.397	192.644	205.651	197.554	218.19
ENSMUSG00000026638	2	6.77627	8.53067	9.78628	12.7197	13.913	12.2274	16.4716	16.1373	16.2671
ENSMUSG00000026586	2	341.166	388.405	348.346	720.644	755.588	719.809	637.025	614.284	655.483
ENSMUSG00000026568	2	14.8566	16.6657	16.0377	21.2429	19.9658	19.2145	25.5554	27.856	21.5335
ENSMUSG00000026721	2	12.095	13.7974	13.583	19.5748	20.4678	19.464	23.4412	21.495	24.2954
ENSMUSG00000026988	2	7.59453	7.39325	9.16441	12.5894	12.8802	14.0296	15.4494	16.2654	15.8692
ENSMUSG00000027004	2	35.9526	43.5188	38.0323	80.3583	70.8987	71.3681	91.3255	97.6135	86.2743
ENSMUSG00000027130	2	21.7352	23.515	24.9403	28.6454	32.0285	36.904	38.4724	34.7293	36.3026
ENSMUSG00000027896	2	2.30137	1.97813	3.53484	4.17039	3.42804	3.60445	5.2737	4.97353	5.17271
ENSMUSG00000027869	2	0.255708	0.642891	1.17828	3.64909	2.86865	2.21812	5.64541	1.729	6.43663
ENSMUSG00000027868	2	55.412	68.369	67.4566	225.019	244.093	237.644	270.887	250	266.453
ENSMUSG00000027864	2	121.871	131.001	122.738	167.102	171.431	168.411	213.41	205.665	214.211
ENSMUSG00000027834	2	2.19909	2.22539	2.25837	4.24859	3.84399	4.99078	6.34237	6.48907	6.10895
ENSMUSG00000027833	2	54.7471	73.0918	65.6564	285.62	314.16	280.038	294.096	300.781	318.133
ENSMUSG00000027820	2	8.64294	11.2259	12.1756	36.8819	44.8657	48.2996	51.5521	55.8188	57.2041
ENSMUSG00000027799	2	59.4777	60.0609	51.648	83.6424	86.3751	85.0927	98.9225	89.9077	103.314
ENSMUSG00000027797	2	18.5644	16.5174	14.7285	35.4223	39.7738	40.8412	52.4117	50.7812	56.5487
ENSMUSG00000027661	2	2.12238	2.42321	2.55294	3.67516	4.30298	4.54715	5.34339	6.44638	5.59402
ENSMUSG00000027544	2	0.971691	0.741798	1.24374	7.27212	8.07525	9.89837	13.9393	14.1521	14.3478
ENSMUSG00000027338	2	4.80731	6.28055	5.5641	7.81949	10.1837	10.5361	12.1969	12.5939	11.937
ENSMUSG00000027333	2	16.5443	15.4541	16.8887	36.0218	39.3292	39.5103	53.039	58.2949	50.6504
ENSMUSG00000027330	2	39.6603	31.8478	38.065	60.2882	48.0786	46.9965	53.1784	56.694	56.6189
ENSMUSG00000027309	2	22.9114	22.0561	21.7327	34.8749	35.2557	35.1572	42.7936	43.0968	46.0863
ENSMUSG00000027298	2	39.7115	41.1698	42.6472	55.6226	65.9359	68.0964	70.1611	73.0447	65.56
ENSMUSG00000027257	2	12.2996	11.8935	12.3065	17.8024	17.9004	17.4123	20.9554	22.6264	20.2695
ENSMUSG00000026564	2	2.17352	2.37375	2.06199	3.07566	3.04077	2.96674	3.48482	4.54662	3.83857
ENSMUSG00000024621	2	0.920549	1.68141	1.17828	3.38844	5.13488	4.6026	6.31914	8.94381	7.06859
ENSMUSG00000026494	2	61.7279	74.5507	59.6668	216.626	215.249	213.134	264.893	226.797	278.975
ENSMUSG00000026479	2	4.04019	6.99762	5.36772	9.80042	7.78839	7.18117	11.1979	10.8863	10.5327
ENSMUSG00000025504	2	2.07124	1.06324	1.83288	2.76289	2.61047	2.27358	3.02018	2.98839	3.32364
ENSMUSG00000025453	2	62.5974	60.6296	62.7107	91.905	96.7452	96.3774	96.1346	98.2112	101.16
ENSMUSG00000025429	2	0.997262	0.741798	0.78552	1.4857	1.41998	0.970429	1.67271	1.40881	1.5916
ENSMUSG00000025407	2	28.179	29.2268	36.854	50.175	55.7952	50.6009	47.0915	48.5826	49.878
ENSMUSG00000025402	2	34.8786	38.9938	35.4139	49.1585	50.2588	56.1185	56.5703	58.2949	51.8675
ENSMUSG00000025369	2	126.806	124.845	129.513	185.556	196.302	195.833	212.876	205.516	229.191
ENSMUSG00000025323	2	25.801	24.9244	27.5587	40.7656	39.573	38.6231	44.5592	43.7372	47.9822
ENSMUSG00000025509	2	6.82741	5.66239	6.2187	7.94981	8.10394	8.09615	9.26962	9.43476	9.76027
ENSMUSG00000025278	2	99.8285	89.7328	86.6036	149.039	161.161	173.956	236.317	200.542	260.625
ENSMUSG00000025255	2	117.523	125.586	118.548	334.909	303.245	320.38	468.035	353.227	502.174
ENSMUSG00000025207	2	19.6128	20.7209	24.5802	28.7236	29.3319	33.1609	38.2401	38.166	39.8369
ENSMUSG00000024990	2	1.38082	1.31051	2.48748	2.18946	2.26623	2.43994	2.71816	2.86031	3.18321
ENSMUSG00000024985	2	27.5909	27.4465	29.3588	56.4306	59.4241	58.9743	77.7812	71.3584	81.476
ENSMUSG00000024975	2	49.3517	48.4888	39.6033	63.4421	61.3461	57.6989	78.06	77.2925	79.0184
ENSMUSG00000024909	2	32.4238	34.8398	39.3742	42.5641	44.5071	48.5214	52.8764	58.6578	56.104
ENSMUSG00000024900	2	2.40366	3.61008	3.63303	14.7788	16.6812	15.9982	26.9261	27.2157	29.0936
ENSMUSG00000025268	2	120.106	121.185	120.086	171.898	193.49	188.513	212.713	220.735	207.072
ENSMUSG00000025578	2	6.49499	7.24489	7.10241	16.2645	17.4844	19.3531	19.0504	20.1716	18.1396
ENSMUSG00000025644	2	1.25297	1.06324	1.73469	1.85061	1.79291	1.82995	2.602	2.28398	2.43422
ENSMUSG00000025650	2	4.7306	4.59915	6.90603	10.035	10.3702	10.7856	17.4241	15.2621	14.5351
ENSMUSG00000026463	2	10.6119	12.1655	14.8267	31.5386	27.0801	28.4474	46.3946	47.2805	55.5423
ENSMUSG00000026433	2	2.04567	1.87922	1.70196	3.51877	3.24157	2.60629	3.92623	4.05567	3.41727
ENSMUSG00000026413	2	0.30685	0.395625	0.58914	2.63256	2.96905	2.46766	3.76361	4.61065	4.63437
ENSMUSG00000026395	2	0.204567	0.420352	0.3273	0.729819	1.14746	1.05361	1.3707	2.07052	1.28733
ENSMUSG00000026249	2	48.5078	57.5882	50.437	83.1472	91.051	84.7046	99.573	98.3606	95.7537
ENSMUSG00000026235	2	66.8933	67.7756	65.8528	145.781	133.866	143.485	205.395	180.989	209.553
ENSMUSG00000026193	2	347.942	354.332	392.531	521.612	525.522	563.486	605.499	453.253	636.922
ENSMUSG00000026110	2	11.7881	11.6957	10.4736	21.7121	18.1012	18.2995	18.8645	18.8909	20.1057
ENSMUSG00000026042	2	82.9262	70.1493	64.3145	122.792	119.293	115.925	145.387	142.098	143.455
ENSMUSG00000026004	2	14.2941	14.7123	15.0231	21.1126	21.3571	21.8762	26.3685	28.1762	30.7788
ENSMUSG00000026003	2	24.2667	26.136	23.8275	39.0974	37.2781	39.1221	41.7946	44.3775	41.7796
ENSMUSG00000025993	2	2.68494	3.70899	3.79668	6.0992	5.03448	4.65806	4.87875	5.89139	5.07909
ENSMUSG00000025978	2	10.663	11.6462	9.62263	32.3205	32.8604	34.7413	48.741	46.7256	49.8312
ENSMUSG00000025969	2	140.997	120.641	116.519	241.909	236.291	230.38	303.04	277.941	320.357
ENSMUSG00000025813	2	18.411	19.0642	17.4778	35.1877	36.2454	36.8763	50.739	53.236	55.2146
ENSMUSG00000025743	2	80.9316	84.3177	77.4392	106.475	117.772	127.792	144.086	147.605	149.236
ENSMUSG00000025656	2	12.1717	10.6324	12.4701	14.5964	16.4947	16.525	20.212	20.257	22.3995
ENSMUSG00000026480	2	0.434704	0.593438	0.39276	1.77242	1.1618	1.41405	0.627268	1.4515	1.35754
ENSMUSG00000021359	2	16.442	18.0257	19.7035	31.5125	27.6394	25.5916	25.2069	22.7758	27.9233
ENSMUSG00000021340	2	0.562558	0.346172	0.58914	1.38144	0.645446	0.914976	1.57979	1.06728	1.47457
ENSMUSG00000021265	2	4.78174	5.51403	4.81131	5.99494	7.70233	8.70613	8.82821	9.4988	7.56012
ENSMUSG00000005949	2	10.2539	13.8963	13.4193	15.3783	17.6422	18.7154	20.0261	20.8333	22.9378
ENSMUSG00000005803	2	1.09955	1.08797	1.3092	2.29372	1.87897	2.3013	2.34645	2.47609	2.12994
ENSMUSG00000005774	2	16.3142	17.8031	18.067	25.8304	26.7502	29.6951	28.1341	28.8806	29.5383
ENSMUSG00000005686	2	0.997262	0.914884	1.01463	1.85061	1.29089	1.49723	1.67271	2.00649	1.5682
ENSMUSG00000005533	2	137.673	135.724	137.106	240.736	224.716	229.437	265.892	217.277	274.645
ENSMUSG00000005503	2	0.588129	0.494532	0.78552	5.99494	7.02819	8.29023	13.01	12.722	12.9201
ENSMUSG00000005373	2	1.32968	1.23633	1.80015	2.50224	2.92602	3.29946	2.34645	2.79628	2.27038
ENSMUSG00000005958	2	58.506	60.3576	65.2637	99.933	101.392	108.355	128.311	126.451	128.335
ENSMUSG00000005237	2	1.15069	1.13742	1.11282	2.0852	2.62482	1.7745	2.85755	2.41205	2.87893
ENSMUSG00000004951	2	7.77353	8.13505	10.1136	15.9778	17.0111	13.9464	14.4969	17.3326	13.0371
ENSMUSG00000004562	2	134.63	140.67	151.835	224.002	230.482	242.385	232.205	222.357	213.649
ENSMUSG00000004328	2	12.6064	10.8055	13.8775	26.5863	23.6951	25.3421	25.2533	25.3159	40.2582
ENSMUSG00000004263	2	119.902	124.77	128.596	161.081	177.67	186.71	180.676	181.502	203.21
ENSMUSG00000004105	2	32.9352	39.1422	35.9048	54.5018	57.5738	64.3256	70.3934	74.5176	78.1758
ENSMUSG00000004040	2	22.4767	23.1194	23.5329	34.6403	32.7026	34.4641	41.4694	41.2184	39.7667
ENSMUSG00000004035	2	2.76165	3.165	3.30573	9.33125	10.4849	10.7579	17.5635	18.1651	16.8055
ENSMUSG00000005148	2	1.40639	1.5825	2.22564	3.46664	2.72522	3.16083	3.67068	4.69604	4.09604
ENSMUSG00000006143	2	0.63927	0.543985	0.75279	1.45964	1.85028	1.27542	2.27675	2.71089	2.57465
ENSMUSG00000006219	2	53.8777	55.6843	58.6522	71.6786	79.4473	84.5937	101.943	105.106	102.775
ENSMUSG00000006362	2	10.484	9.54446	10.8664	15.0655	12.8229	12.4769	16.6342	15.7744	18.3737
ENSMUSG00000010051	2	4.37261	4.54969	5.59683	8.02801	7.78839	6.98709	8.15448	9.56284	9.19853
ENSMUSG00000009585	2	5.39544	4.57442	4.5822	8.44505	8.70635	7.7357	9.33932	9.94706	10.2986
ENSMUSG00000009350	2	0.332421	0.197813	0.42549	2.42404	2.13714	2.32903	1.78887	2.28398	1.54479
ENSMUSG00000009216	2	0.409133	0.519258	0.45822	1.38144	1.79291	1.66359	1.90504	2.21994	1.75544
ENSMUSG00000008398	2	65.7937	67.9734	63.6926	98.0564	95.8273	100.426	109.121	113.9	112.98
ENSMUSG00000008035	2	10.484	9.07466	10.0808	15.4044	17.6422	17.6341	19.5615	21.7085	20.41
ENSMUSG00000007888	2	11.558	14.2425	15.8741	53.8241	58.3053	64.1037	58.6147	64.9334	60.5277
ENSMUSG00000007837	2	5.26759	6.55255	6.25143	9.56584	9.12231	10.5361	10.8726	11.9109	10.5093
ENSMUSG00000007817	2	236.709	228.053	209.701	291.093	297.536	293.846	346.995	304.303	374.869
ENSMUSG00000007805	2	34.2905	36.8179	34.792	45.3009	50.8038	50.6841	60.7288	65.9793	59.8958
ENSMUSG00000007659	2	47.0503	44.8788	44.0546	62.3213	59.3811	58.0316	67.257	74.9231	69.7965
ENSMUSG00000007655	2	5.42101	8.53067	4.05852	12.3548	12.995	15.1664	16.8433	18.9336	20.0355
ENSMUSG00000007379	2	2.14795	2.34903	2.71659	5.94281	4.37469	4.24216	7.1555	8.58094	8.37932
ENSMUSG00000007021	2	1.15069	0.989063	1.04736	2.16339	2.9834	3.52127	4.53027	4.41854	4.40031
ENSMUSG00000006586	2	15.6493	15.2069	15.1213	31.3561	34.4381	32.8005	54.7814	44.7618	58.1169
ENSMUSG00000006411	2	1.02283	1.45887	1.80015	5.83855	6.02417	5.82257	7.31812	8.11133	7.32606
ENSMUSG00000006403	2	3.91233	4.20352	4.45128	7.81949	6.46881	6.21074	6.45853	6.51041	7.56012
ENSMUSG00000003992	2	34.316	38.1284	33.5483	62.217	61.2744	61.6361	73.9479	82.3087	75.9991
ENSMUSG00000010461	2	15.0356	17.1355	17.0851	40.2182	40.4336	39.5103	57.8248	53.1292	55.87
ENSMUSG00000003934	2	65.8448	74.4765	68.6348	104.182	114.029	112.209	103.244	107.987	103.946
ENSMUSG00000003849	2	2.63379	3.28864	2.74932	7.29819	7.55889	8.67841	7.89893	8.77305	7.58352
ENSMUSG00000001741	2	1.02283	1.26106	1.21101	2.84108	2.95471	3.07765	4.13532	4.31181	4.21307
ENSMUSG00000001288	2	83.77	98.8074	87.5528	197.52	214.46	218.735	204.489	212.069	205.808
ENSMUSG00000001156	2	13.7827	15.3799	15.2849	22.2073	21.2854	22.2367	25.416	26.0843	26.9168
ENSMUSG00000000957	2	79.3974	86.2463	84.4434	116.927	105.954	111.849	139.904	142.952	145.983
ENSMUSG00000000938	2	56.0257	70.718	70.9259	191.056	220.413	212.884	169.362	185.237	162.671
ENSMUSG00000000876	2	7.87581	9.84118	9.19714	12.1723	11.7615	11.7006	13.6837	16.3294	15.2139
ENSMUSG00000000861	2	12.1461	18.1988	18.427	88.1777	87.709	90.0003	136.303	133.88	148.909
ENSMUSG00000001750	2	11.3534	11.9429	16.8232	18.2715	23.15	26.5066	23.5109	24.0779	23.3825
ENSMUSG00000000693	2	6.90412	5.34094	6.84057	9.90468	11.7184	11.4233	16.9362	17.6742	15.4011
ENSMUSG00000000531	2	11.021	12.1902	11.1609	18.063	17.9864	20.1295	26.6008	26.9595	26.6359
ENSMUSG00000000486	2	5.19088	6.03329	4.9095	7.08967	6.02417	6.90391	8.68882	8.13268	8.30911
ENSMUSG00000000435	2	2.60822	2.57157	1.14555	5.36938	7.68798	9.01112	7.96862	8.02595	8.44954
ENSMUSG00000000320	2	1.53425	2.3243	1.47285	2.42404	2.36664	2.24585	2.85755	2.73224	2.52784
ENSMUSG00000000125	2	5.80457	6.20637	7.95339	10.0089	8.73504	7.90206	11.1979	11.9535	10.6497
ENSMUSG00000000094	2	1.09955	2.00285	1.50558	11.7032	13.8843	14.0296	12.406	12.4658	11.0476
ENSMUSG00000000093	2	40.0439	45.9915	60.5505	75.4059	84.4387	90.444	117.392	115.928	118.294
ENSMUSG00000000567	2	44.7489	39.3153	39.0142	124.669	133.736	136.858	194.569	190.211	195.767
ENSMUSG00000001786	2	10.2283	9.0252	11.0627	16.7598	13.1671	13.9742	15.1938	15.5823	15.0266
ENSMUSG00000002032	2	0.818266	0.914884	1.01463	1.61603	1.44867	1.8854	1.8818	1.66496	1.61501
ENSMUSG00000002105	2	9.00093	10.6324	10.9646	14.44	13.6835	14.6673	16.3787	17.7809	16.0097
ENSMUSG00000003812	2	1.6621	2.25012	2.2911	4.69169	4.20257	5.35122	6.76055	7.17213	6.81113
ENSMUSG00000003469	2	0.741554	0.346172	0.55641	1.61603	1.99371	1.85768	2.23029	2.64686	2.22356
ENSMUSG00000003378	2	51.4229	44.9282	58.554	66.7263	71.329	79.3533	94.0902	97.4427	96.5963
ENSMUSG00000003363	2	14.6521	16.2454	15.5795	21.7642	22.2751	23.7062	27.8786	29.4783	30.3107
ENSMUSG00000003279	2	0.511416	0.445079	0.36003	1.19899	1.82159	1.46951	1.41716	1.70765	1.82566
ENSMUSG00000003153	2	63.9526	63.0281	71.5478	103.608	103.845	97.8192	115.138	121.136	114.151
ENSMUSG00000003134	2	4.67946	4.72278	6.08778	6.95934	7.229	7.40298	7.41105	8.64498	8.82404
ENSMUSG00000002996	2	59.3499	61.8659	57.6048	73.3728	76.9659	77.3016	97.4356	97.6775	95.6366
ENSMUSG00000002885	2	10.9699	12.3138	11.6192	25.1787	25.1437	26.8947	27.7624	28.347	30.849
ENSMUSG00000002699	2	0.664841	0.618165	0.42549	1.25112	1.27655	1.10906	0.998982	1.28074	1.33414
ENSMUSG00000002489	2	77.5819	74.8968	69.7149	100.194	101.292	95.5179	134.189	120.304	140.248
ENSMUSG00000002409	2	21.4795	21.3143	23.2056	30.9912	34.1513	36.7099	36.1492	34.1743	37.0516
ENSMUSG00000002289	2	10.842	11.3742	9.55717	13.2931	16.5808	18.4659	20.4443	22.2208	18.2566
ENSMUSG00000002257	2	3.32421	4.05516	3.273	6.69869	6.99951	6.48801	8.92114	9.09323	6.55366
ENSMUSG00000002249	2	25.4941	27.7432	31.8136	37.8463	39.9746	42.3384	51.9471	55.9469	52.7102
ENSMUSG00000002227	2	32.2448	38.3757	35.7412	56.8998	60.6863	59.6952	61.6581	62.009	67.4559
ENSMUSG00000002111	2	0.357991	0.445079	0.45822	1.35538	1.37695	1.49723	1.11514	2.30533	1.5682
ENSMUSG00000003863	2	3.83562	2.49739	3.79668	5.6561	4.99145	5.12941	6.5747	7.00136	6.57707
ENSMUSG00000010660	2	8.77079	7.4427	7.29879	13.8666	14.8309	15.8873	17.3544	20.1503	17.18
ENSMUSG00000012017	2	95.3791	95.0985	146.696	136.424	165.636	184.991	173.683	185.323	163.35
ENSMUSG00000012123	2	0.792695	0.93961	1.14555	1.06866	1.34827	1.71905	1.78887	1.79303	1.49798
ENSMUSG00000020422	2	122.638	130.804	111.642	228.564	269.768	258.079	272.095	240.672	274.645
ENSMUSG00000020354	2	2.35251	2.27485	2.45475	3.77942	4.33166	4.13125	4.41411	4.1624	4.44713
ENSMUSG00000020310	2	0.894979	1.08797	1.04736	2.29372	2.25189	2.43994	2.83432	2.79628	2.27038
ENSMUSG00000020231	2	26.6448	26.3091	29.5552	34.093	38.4543	39.233	43.537	43.7372	45.3373
ENSMUSG00000020183	2	9.87033	10.7066	8.8371	28.6454	29.4037	32.8282	33.1755	33.1924	35.3195
ENSMUSG00000020121	2	29.6877	26.9273	26.675	36.8298	37.2494	35.7672	48.5784	39.4467	55.1912
ENSMUSG00000020108	2	36.3873	34.7409	29.3916	60.8095	68.905	67.93	92.0225	103.825	90.066
ENSMUSG00000020573	2	0.843837	1.31051	0.916441	1.58996	1.83594	1.94086	2.39291	2.21994	2.73849
ENSMUSG00000020105	2	60.0914	59.4427	60.3869	108.17	116.324	119.751	133.515	127.732	134.444
ENSMUSG00000020083	2	2.60822	2.27485	2.16018	3.25812	3.41369	3.38264	3.9727	5.25102	4.07263
ENSMUSG00000020077	2	0.255708	0.494532	0.26184	1.4857	0.57373	0.360445	1.02221	1.10997	1.00646
ENSMUSG00000020061	2	1.45754	2.00285	1.53831	7.24606	9.10796	10.2034	10.1757	10.7582	12.0541
ENSMUSG00000020053	2	13.706	12.932	16.2014	38.5501	32.6883	37.4308	60.6591	45.701	55.8231
ENSMUSG00000020044	2	33.6001	28.7817	26.3149	48.4026	53.0844	57.6989	72.8792	78.4238	84.4252
ENSMUSG00000020027	2	21.2749	21.6605	20.8163	26.091	29.2029	28.1147	31.4563	35.1776	32.8853
ENSMUSG00000019989	2	3.78448	3.93153	3.53484	8.21046	9.8825	9.5102	9.15346	9.71226	9.50281
ENSMUSG00000020102	2	2.04567	3.31336	2.38929	7.55884	7.20031	6.65437	5.87773	5.42179	5.78126
ENSMUSG00000020593	2	4.98631	5.68712	4.87677	8.05407	6.92779	7.01481	9.8272	7.91922	7.34946
ENSMUSG00000020599	2	4.2959	3.85735	4.2549	5.68216	4.70459	5.29577	6.505	6.72387	6.08554
ENSMUSG00000020604	2	1.76439	1.75559	2.09472	2.76289	2.19452	2.10722	2.64846	3.00973	2.85552
ENSMUSG00000021260	2	0.792695	0.667618	0.58914	0.729819	1.33392	1.30315	1.69595	1.32343	0.983049
ENSMUSG00000021238	2	10.9443	13.3276	13.583	18.2455	20.7117	21.9594	23.3483	24.3127	26.121
ENSMUSG00000021215	2	116.628	117.699	102.347	140.256	138.054	141.128	167.922	174.287	185.281
ENSMUSG00000021186	2	2.73608	3.38754	4.12398	7.16786	9.95422	10.1202	12.6615	14.4937	13.9499
ENSMUSG00000021123	2	0.971691	0.791251	1.3092	1.45964	1.31958	1.60814	1.44039	1.83572	1.31073
ENSMUSG00000020941	2	3.60548	3.04137	3.56757	4.27465	4.28863	4.96305	5.01814	5.99812	5.61742
ENSMUSG00000020926	2	13.6292	14.7618	13.5175	27.3161	26.3629	29.5565	33.4775	34.0676	31.1767
ENSMUSG00000020866	2	46.0786	52.7913	53.5136	149.847	171.918	196.304	212.272	205.985	222.263
ENSMUSG00000020826	2	0.767124	0.766524	0.981901	1.61603	1.64947	1.91313	1.39393	1.66496	1.5682
ENSMUSG00000020773	2	1.91781	2.25012	1.50558	2.68469	3.24157	3.43809	3.76361	3.24453	2.80871
ENSMUSG00000020728	2	6.11142	7.12126	7.03695	9.17486	11.2164	10.8133	9.40902	8.43152	11.7264
ENSMUSG00000020668	2	38.1261	39.1916	36.854	46.1871	48.179	51.0446	58.545	57.7186	59.334
ENSMUSG00000020661	2	224.154	221.105	203.155	351.382	371.261	373.282	417.528	401.682	411.991
ENSMUSG00000020658	2	16.2886	15.0832	15.5468	27.707	29.4037	30.1387	35.5684	34.8787	36.8643
ENSMUSG00000020641	2	0.255708	0.222539	0.16365	2.58043	0.975341	0.471351	1.11514	1.02459	1.10008
ENSMUSG00000020638	2	1.86667	2.44793	2.25837	5.89068	4.43206	4.43625	6.17975	7.47097	6.17917
ENSMUSG00000020635	2	1.55982	1.87922	1.11282	2.03307	2.62482	3.04992	3.34543	3.56472	3.18321
ENSMUSG00000019982	2	4.70503	6.20637	6.12051	9.20093	11.6037	11.5897	13.707	12.8501	14.4883
ENSMUSG00000019978	2	103.357	110.454	96.2917	145.886	153.186	149.002	181.977	185.344	196.774
ENSMUSG00000019947	2	26.7982	30.1912	28.246	63.1033	63.8562	62.7729	82.4741	76.6735	94.8876
ENSMUSG00000019899	2	3.5032	3.63481	3.89487	10.5824	11.9192	12.366	13.7767	11.5907	15.2607
ENSMUSG00000017144	2	66.5864	64.7095	66.6056	108.404	119.838	111.738	140.438	149.419	149.189
ENSMUSG00000017132	2	25.1617	26.408	23.7293	35.3441	37.9236	40.148	37.729	39.8309	38.0814
ENSMUSG00000017009	2	7.03197	8.11032	6.93876	10.035	10.9009	9.3993	10.9656	11.7187	12.4988
ENSMUSG00000016262	2	71.7261	84.0209	74.3299	138.535	144.107	142.487	128.427	129.29	129.973
ENSMUSG00000016252	2	59.938	58.5278	35.9703	70.5578	75.4598	77.5511	94.671	92.2985	55.3082
ENSMUSG00000016087	2	30.1991	34.2216	30.7662	55.3098	58.3627	60.527	59.1723	59.1487	61.9087
ENSMUSG00000015950	2	0.383562	0.815977	0.6546	1.25112	1.33392	1.41405	1.34746	1.92111	1.54479
ENSMUSG00000015944	2	17.695	20.3005	18.1979	42.5901	40.4623	40.3144	51.4824	51.2081	53.9975
ENSMUSG00000015942	2	11.4302	10.7561	12.9938	14.8831	15.3186	15.8041	17.1686	18.1438	18.8886
ENSMUSG00000015709	2	69.0668	71.5835	68.013	93.1561	96.5588	94.5752	111.05	108.969	115.602
ENSMUSG00000015243	2	14.8055	15.6272	15.1867	23.693	23.8959	25.647	29.2725	25.4013	29.7489
ENSMUSG00000014837	2	19.9452	20.3005	21.1763	25.7522	27.3096	28.4197	34.128	34.6866	33.0726
ENSMUSG00000014361	2	16.3398	16.8883	16.365	41.5736	41.8249	40.2035	37.8916	36.1595	34.9451
ENSMUSG00000014164	2	4.50046	3.65953	2.97843	6.85508	8.06091	8.01297	8.59589	7.96192	9.29215
ENSMUSG00000013921	2	70.3709	65.1793	70.7623	114.165	113.556	113.956	133.236	132.386	149.494
ENSMUSG00000013033	2	119.39	120.146	135.6	159.413	163.341	172.404	220.427	209.272	218.167
ENSMUSG00000012126	2	1.99452	2.02758	1.99653	2.45011	2.59613	2.7172	2.85755	3.24453	3.5577
ENSMUSG00000017466	2	55.591	56.9453	57.7685	84.8675	91.051	97.2924	122.41	134.285	137.838
ENSMUSG00000027962	2	18.8713	21.6605	25.9222	68.8897	71.6589	73.808	72.5772	76.6521	71.2242
ENSMUSG00000017718	2	1.55982	0.964337	1.40739	2.29372	2.19452	2.10722	2.76462	2.71089	2.55125
ENSMUSG00000018001	2	58.8384	62.0637	63.3326	89.064	96.358	95.7675	91.4185	91.9996	91.1895
ENSMUSG00000019880	2	6.52056	4.42606	5.5641	21.8164	23.3652	23.2626	26.5776	26.0843	27.502
ENSMUSG00000019779	2	2.55708	3.88207	4.35309	4.48317	5.14923	5.93348	6.45853	8.15403	5.71105
ENSMUSG00000019737	2	6.72512	6.40419	8.8371	12.3027	14.4006	13.6137	14.4272	16.3081	14.6755
ENSMUSG00000019558	2	30.9663	30.2159	31.6827	37.2468	41.1651	42.2275	48.439	50.8666	45.8288
ENSMUSG00000019461	2	63.5946	60.2834	64.0854	85.4149	82.6888	84.8432	91.1629	99.1931	94.2557
ENSMUSG00000019320	2	1.32968	1.53305	1.83288	1.72029	2.61047	2.55084	2.88079	2.36936	2.83212
ENSMUSG00000019088	2	1.17626	1.38469	1.40739	2.13733	1.47735	2.32903	1.64948	2.71089	1.82566
ENSMUSG00000019027	2	3.57991	3.98098	3.66576	6.72476	7.80273	6.18302	8.96761	9.77629	10.1582
ENSMUSG00000018846	2	86.0969	87.9772	97.1427	114.634	111.963	116.867	139.044	139.259	142.542
ENSMUSG00000018570	2	8.74522	7.76415	7.82247	13.1628	12.2061	12.4769	14.8686	18.6774	17.8821
ENSMUSG00000018566	2	12.8621	15.2316	16.1032	20.4871	21.7731	26.2016	23.8362	24.9103	22.5165
ENSMUSG00000018554	2	2.60822	3.58536	3.73122	7.97588	7.21466	6.76527	10.4312	12.7647	12.3115
ENSMUSG00000018486	2	1.78996	3.437	1.37466	7.11573	6.7987	5.32349	9.38578	8.45286	9.83049
ENSMUSG00000018470	2	0.562558	0.445079	0.52368	1.43357	1.26221	1.38633	2.36968	2.54013	2.17675
ENSMUSG00000018451	2	31.0174	38.2026	35.7085	88.7772	99.1549	107.302	160.371	166.603	147.34
ENSMUSG00000018263	2	52.3946	67.108	60.0923	136.659	145.756	148.032	184.649	186.86	212.198
ENSMUSG00000018008	2	0.843837	1.06324	0.6546	1.87668	2.35229	2.16267	3.02018	3.00973	2.55125
ENSMUSG00000017897	2	8.33609	7.66524	5.40045	12.5372	15.0174	16.7468	15.3564	15.7531	16.665
ENSMUSG00000027994	2	1.35525	1.43414	1.93107	7.97588	7.60192	7.40298	6.17975	6.51041	6.10895
ENSMUSG00000037321	2	0.920549	1.13742	1.08009	1.64209	1.95068	1.60814	2.46261	2.6682	2.24697
ENSMUSG00000029026	2	0.281279	0.395625	0.49095	1.35538	1.77856	1.96858	3.15957	3.4153	3.58111
ENSMUSG00000028977	2	2.09681	2.22539	2.6184	8.49718	4.17389	3.88171	5.41309	4.99487	6.95156
ENSMUSG00000029061	2	2.19909	1.4836	1.70196	2.39798	2.0224	2.46766	2.62523	3.00973	2.90234
ENSMUSG00000028104	2	9.30778	10.7066	9.2626	14.3618	14.6731	14.196	14.1251	17.973	17.8821
ENSMUSG00000029167	2	1.25297	1.40942	1.08009	6.41198	6.31103	6.29392	6.04036	6.5531	8.30911
ENSMUSG00000028637	2	1.40639	2.05231	1.73469	2.94534	3.12683	2.13494	3.57775	2.6682	2.7619
ENSMUSG00000028101	2	21.2238	23.3914	25.5949	29.7922	32.7456	33.4382	39.936	45.2954	43.9563
ENSMUSG00000028080	2	25.8521	23.0452	23.762	53.355	46.5582	52.3754	75.6903	72.8312	80.2823
ENSMUSG00000028517	2	60.9608	62.4841	68.8967	89.7677	96.7883	103.309	100.014	106.387	103.758
ENSMUSG00000028076	2	4.27033	4.62387	5.30226	5.96887	6.81304	7.01481	8.08478	8.49556	8.00483
ENSMUSG00000028159	2	0.971691	1.53305	1.3092	2.24159	1.67816	1.8854	2.29998	2.36936	2.41081
ENSMUSG00000029166	2	6.00914	4.97004	6.80784	8.47111	10.3128	10.7579	11.8949	14.7071	13.7393
ENSMUSG00000028597	2	12.7598	14.0694	13.8448	17.255	19.306	20.9335	21.3503	26.0417	22.3293
ENSMUSG00000028931	2	3.27306	3.437	3.69849	4.37891	5.79467	5.96121	6.52823	8.30345	7.86439
ENSMUSG00000028698	2	61.3444	58.9976	60.256	96.31	100.46	100.204	112.025	106.899	109.001
ENSMUSG00000028164	2	2.12238	1.78031	1.99653	2.39798	2.7539	2.55084	3.1828	3.15915	3.37045
ENSMUSG00000028803	2	5.80457	7.39325	5.98959	9.09667	8.96453	9.73201	10.6636	11.6761	11.4455
ENSMUSG00000028807	2	3.6822	4.15407	3.07662	5.31725	5.69427	6.62664	7.96862	7.7698	7.53671
ENSMUSG00000029149	2	2.17352	2.49739	3.79668	5.47364	5.37872	6.04438	5.99389	6.06216	5.38336
ENSMUSG00000028551	2	1.07397	1.28578	1.73469	4.97841	3.06946	3.27173	4.41411	5.03757	3.90879
ENSMUSG00000028032	2	77.633	76.0095	72.1697	92.296	101.134	103.503	126.313	125.213	115.134
ENSMUSG00000028211	2	16.621	17.8279	19.0816	37.5857	38.6551	41.2571	57.3602	56.5232	60.0128
ENSMUSG00000028542	2	8.15709	9.6681	12.3392	22.5723	13.3679	14.0019	15.3797	17.7596	17.8821
ENSMUSG00000029155	2	0.0511416	0.197813	0.16365	1.85061	1.57776	1.63587	2.34645	1.75034	2.22356
ENSMUSG00000028358	2	72.1864	74.5754	73.2825	101.288	104.347	107.135	133.515	118.788	140.74
ENSMUSG00000028399	2	62.5462	61.0747	60.0923	95.9451	103.788	88.919	117.206	100.388	130.465
ENSMUSG00000028047	2	9.92148	7.86305	12.1101	13.9708	18.3163	19.5195	22.7907	26.618	23.5698
ENSMUSG00000028926	2	36.5407	36.8179	32.6646	48.8718	54.0741	56.368	58.6147	58.2735	63.4301
ENSMUSG00000029165	2	26.9261	27.2982	26.5768	43.5285	45.296	50.3514	57.7319	56.0322	57.5318
ENSMUSG00000029122	2	27.3608	26.952	30.4062	41.339	41.5381	43.3366	48.0441	49.0309	47.5374
ENSMUSG00000029098	2	10.0749	10.6324	10.8336	12.7197	13.6404	12.9483	16.5877	15.0487	16.1033
ENSMUSG00000028572	2	15.1379	15.2316	17.8051	20.3307	24.068	22.6249	28.8079	26.7034	26.2146
ENSMUSG00000028327	2	0.409133	0.370899	0.39276	1.85061	1.82159	1.55269	2.20705	2.73224	2.62146
ENSMUSG00000028020	2	8.69408	9.3961	9.19714	17.7763	20.2527	19.7136	18.9574	20.5558	20.4568
ENSMUSG00000028339	2	23.7553	26.7789	26.0531	48.7675	51.7935	54.4272	49.4612	44.8685	51.259
ENSMUSG00000028019	2	68.9389	66.2178	74.4608	135.694	135.874	134.751	148.407	144.702	146.591
ENSMUSG00000029003	2	18.948	17.5806	20.4235	24.2143	25.574	26.1184	29.5977	34.7934	28.6723
ENSMUSG00000028681	2	7.56896	8.08559	9.85174	18.3237	19.5212	17.5232	17.3079	16.4575	16.3139
ENSMUSG00000029004	2	89.5746	92.8731	86.9309	148.596	134.052	138.605	153.983	135.118	170.629
ENSMUSG00000028573	2	0.894979	1.13742	1.08009	4.82202	5.14923	6.3771	6.22621	6.14754	5.1259
ENSMUSG00000029231	2	238.473	248.898	268.321	369.054	375.449	404.003	504.323	462.837	526.493
ENSMUSG00000028111	2	0.869408	2.05231	1.21101	2.84108	2.26623	2.07949	3.3222	1.81438	1.94269
ENSMUSG00000029245	2	1.35525	1.1127	1.21101	6.77689	7.11425	6.23847	6.27268	6.23292	6.62388
ENSMUSG00000028661	2	1.50868	0.741798	1.04736	1.87668	1.5921	1.27542	1.92827	1.75034	1.75544
ENSMUSG00000028581	2	2.55708	3.165	2.22564	6.38591	6.55487	5.87803	7.94539	9.24265	8.94107
ENSMUSG00000058126	3	103.664	49.0823	46.2148	100.272	192.802	194.058	27.6695	84.4219	114.993
ENSMUSG00000074818	3	0.792695	0.667618	0.981901	1.64209	1.21918	1.33087	1.11514	1.23805	1.1703
ENSMUSG00000026532	3	12.1973	11.0528	20.8818	71.3658	25.1724	23.2348	16.1696	17.418	22.7038
ENSMUSG00000010529	3	7.97809	6.79981	7.29879	5.39545	13.4253	12.9206	6.34237	6.40369	5.94511
ENSMUSG00000025584	3	6.23928	5.78602	5.72775	11.234	11.9766	10.952	10.1757	9.09323	9.64324
ENSMUSG00000035245	3	27.0284	33.2325	28.4097	46.7866	43.6035	49.381	34.6856	31.2927	33.2832
ENSMUSG00000026999	3	11.7626	21.0176	20.9145	23.8755	31.9855	33.2441	16.1463	10.4167	14.8862
ENSMUSG00000074934	3	26.9516	28.485	24.0566	70.5839	69.7799	63.2442	57.848	52.3181	52.3591
ENSMUSG00000074978	3	0.818266	1.13742	1.34193	1.45964	1.40564	1.19224	0.766661	0.917862	0.678772
ENSMUSG00000058794	3	2.81279	3.48645	5.07315	11.3643	5.47912	4.68578	4.39087	5.59255	5.21952
ENSMUSG00000035407	3	19.7151	21.5616	18.2961	41.6257	45.6833	46.137	35.0805	32.7015	34.4067
ENSMUSG00000058620	3	1.55982	1.45887	3.10935	9.30519	3.37066	2.93901	2.36968	2.88166	3.88538
ENSMUSG00000096982	3	1.61096	1.60723	2.45475	7.24606	2.18017	1.85768	1.46362	1.38747	1.75544
ENSMUSG00000053141	3	0.894979	1.5825	1.24374	3.72729	4.11651	4.04807	2.83432	3.07377	3.25342
ENSMUSG00000053368	3	1.43197	1.31051	2.2911	2.78895	2.35229	3.88171	2.06766	1.81438	1.89588
ENSMUSG00000053166	3	0.0767124	0.173086	0.13092	1.77242	2.33795	2.66175	1.46362	1.25939	1.1937
ENSMUSG00000022416	3	0.6137	0.964337	0.88371	1.5639	1.21918	0.998155	0.487875	0.256147	0.280871
ENSMUSG00000025889	3	2.07124	2.49739	2.71659	10.6345	3.90136	3.02219	4.01916	5.80601	4.3301
ENSMUSG00000053219	3	2.83836	2.54684	4.2549	6.35985	4.71893	4.87987	2.90402	4.37585	3.39386
ENSMUSG00000078684	3	44.1352	43.2715	56.1974	94.1987	74.212	86.6177	58.3359	38.166	33.6109
ENSMUSG00000097050	3	1.07397	0.93961	0.916441	1.92881	1.67816	1.74677	1.55655	1.47285	1.47457
ENSMUSG00000021095	3	5.24202	7.24489	7.46244	24.5793	30.3503	36.5158	23.2786	22.3275	21.2058
ENSMUSG00000078240	3	1.99452	1.03852	2.2911	2.0852	2.26623	2.16267	1.32423	0.917862	0.983049
ENSMUSG00000055609	3	668.37	645.018	1030.77	3832.15	1284.93	986.482	862.818	1191.77	1239.11
ENSMUSG00000027078	3	5.26759	4.47551	7.42971	21.0344	10.1263	8.9834	5.36662	8.15403	7.13881
ENSMUSG00000035458	3	0.63927	0.642891	0.85098	1.32931	1.43433	1.7745	1.32423	1.32343	0.936237
ENSMUSG00000021136	3	36.285	35.7299	36.6249	62.7644	60.6863	57.7821	41.0744	41.6666	43.3244
ENSMUSG00000026672	3	6.85298	7.66524	8.14977	13.3974	13.0954	12.3106	7.64337	7.42828	7.65374
ENSMUSG00000047702	3	0.997262	1.80504	1.17828	1.90274	3.09814	3.38264	1.53332	1.04594	1.1703
ENSMUSG00000031700	3	48.4567	51.3818	46.7057	90.2108	100.489	100.093	82.4044	80.7291	80.6334
ENSMUSG00000099760	3	0.409133	0.445079	1.21101	1.4857	1.53473	1.3586	0.97575	0.704405	1.07667
ENSMUSG00000031162	3	4.27033	3.73371	8.1825	13.9969	5.36438	4.02035	2.48584	3.73548	3.5577
ENSMUSG00000098912	3	8.31051	7.0718	9.62263	14.4661	12.0483	15.3882	11.5696	8.0473	7.30265
ENSMUSG00000025328	3	3.45206	4.32715	5.36772	4.6135	5.92376	5.46213	3.11311	3.56472	2.50443
ENSMUSG00000045636	3	6.08585	5.95911	5.46591	15.0916	16.8533	17.8004	13.614	11.5266	12.9903
ENSMUSG00000026482	3	57.8668	61.9648	55.6083	70.61	73.5522	76.8025	46.4643	44.4202	46.9523
ENSMUSG00000039419	3	1.68767	1.85449	1.27647	2.50224	3.06946	3.27173	1.99796	2.32667	2.29378
ENSMUSG00000073940	3	0.204567	0.494532	0.949171	154.643	52.5106	44.5011	7.55045	10.6515	8.94107
ENSMUSG00000073988	3	12.5808	13.9211	13.2229	15.9778	18.8757	18.2441	10.7332	11.3345	10.2284
ENSMUSG00000015342	3	5.11416	5.3904	6.18597	20.0179	7.83142	6.793	5.94743	7.8125	8.21548
ENSMUSG00000097855	3	0.741554	0.741798	1.17828	1.77242	1.36261	1.49723	1.48686	1.06728	1.26392
ENSMUSG00000034777	3	0.536987	0.890157	0.68733	1.95487	1.89331	1.66359	0.696964	0.747097	0.702178
ENSMUSG00000052560	3	1.25297	0.93961	1.40739	2.58043	2.99774	3.27173	2.04443	2.30533	2.3874
ENSMUSG00000003051	3	2.14795	2.52211	2.12745	3.98794	5.29266	5.10168	3.43836	3.92759	3.97901
ENSMUSG00000029866	3	4.09133	3.26391	7.23333	20.852	7.71667	7.40298	5.43632	9.64822	8.33251
ENSMUSG00000085581	3	0.843837	1.03852	0.88371	1.38144	1.21918	1.02588	0.998982	0.576332	0.795802
ENSMUSG00000039200	3	2.40366	2.81883	3.43665	4.69169	4.18823	5.15714	4.4838	3.56472	3.62792
ENSMUSG00000023216	3	5.24202	4.99477	8.8371	24.2143	9.42352	6.95936	5.57571	7.94057	7.93461
ENSMUSG00000043889	3	1.30411	1.40942	1.04736	31.0173	4.76196	1.85768	1.67271	1.81438	1.26392
ENSMUSG00000031765	3	9.87033	11.7699	13.1247	34.0148	11.4746	9.59338	6.92318	9.69091	7.06859
ENSMUSG00000097709	3	4.37261	3.41227	6.25143	8.13227	8.51989	6.90391	4.94845	4.03432	5.66424
ENSMUSG00000002633	3	12.1717	7.19544	4.15671	14.857	17.6422	14.3069	11.7322	9.24265	8.87085
ENSMUSG00000097633	3	0.94612	0.840704	0.78552	1.0426	1.47735	1.66359	1.13837	1.19535	0.936237
ENSMUSG00000047786	3	184.596	233.914	206.723	315.308	343.765	343.199	155.702	145.022	145.07
ENSMUSG00000097615	3	0.460275	0.642891	0.78552	4.19646	1.34827	1.52496	1.32423	1.02459	0.795802
ENSMUSG00000047767	3	7.05754	7.46743	7.8552	11.1037	12.7081	13.1147	10.0363	9.64822	8.82404
ENSMUSG00000039145	3	0.869408	1.45887	1.21101	4.87415	5.26397	5.07396	2.46261	2.30533	2.62146
ENSMUSG00000021259	3	1.27854	1.08797	1.47285	2.16339	3.6145	2.99447	1.27777	0.917862	0.842613
ENSMUSG00000052889	3	3.98905	4.59915	4.15671	5.70823	6.54052	5.29577	3.8333	2.56147	4.04923
ENSMUSG00000031762	3	9.74248	10.2121	10.6373	27.2118	9.50958	6.65437	5.59895	6.53176	6.24938
ENSMUSG00000057948	3	2.07124	2.74465	2.81478	4.87415	2.4527	2.68947	1.69595	1.98514	1.94269
ENSMUSG00000095990	3	2.02009	1.97813	3.33846	4.63956	5.307	3.74308	3.71714	3.09511	2.83212
ENSMUSG00000095930	3	1.73882	2.00285	1.40739	3.77942	4.25995	4.76896	2.43937	2.58282	2.12994
ENSMUSG00000004885	3	322.167	307.994	255.752	360.426	392.159	356.785	249.281	254.653	228.442
ENSMUSG00000091421	3	2.09681	1.38469	1.57104	2.71076	2.18017	1.58041	1.51009	1.30208	0.795802
ENSMUSG00000044921	3	3.75891	3.88207	5.04042	9.51371	10.9582	12.5324	7.92216	8.02595	8.02823
ENSMUSG00000036523	3	54.5681	50.9862	48.9968	72.9297	74.2263	73.309	45.6744	36.6718	39.2517
ENSMUSG00000022512	3	2.63379	2.34903	2.16018	5.96887	6.5979	6.54346	5.2737	4.56796	5.26633
ENSMUSG00000036528	3	32.8074	38.1531	35.8721	54.2151	57.4447	58.503	35.9866	35.9247	35.4834
ENSMUSG00000028435	3	2.53151	2.22539	4.41855	8.02801	2.91168	2.3013	1.83534	1.77169	1.54479
ENSMUSG00000038349	3	2.37809	2.47266	2.25837	3.77942	6.97082	6.34938	4.50704	3.35126	4.14285
ENSMUSG00000055150	3	1.09955	1.28578	0.78552	3.10173	1.56341	2.16267	1.3707	1.55823	1.54479
ENSMUSG00000046688	3	0.767124	0.840704	0.981901	2.21552	2.35229	2.27358	1.81211	2.07052	1.54479
ENSMUSG00000028644	3	8.4128	7.51688	14.7612	41.8343	15.7202	13.8633	10.8959	14.0454	15.3075
ENSMUSG00000080316	3	17.7973	20.9434	30.6026	38.2373	39.9316	47.5787	34.9179	28.2829	33.1896
ENSMUSG00000026354	3	0.818266	1.13742	1.01463	1.12079	1.23352	1.41405	0.998982	0.576332	0.74899
ENSMUSG00000080950	3	1.25297	0.865431	0.81825	1.17292	1.20483	1.52496	0.720196	0.725751	0.397901
ENSMUSG00000081214	3	21.6585	21.1907	14.9903	32.8679	32.3297	30.8042	18.0281	19.2537	18.2566
ENSMUSG00000029830	3	2.65936	3.38754	2.6184	5.91674	7.17163	5.65621	3.903	4.50393	4.09604
ENSMUSG00000038264	3	4.09133	5.21731	4.2549	6.72476	8.20434	8.81704	6.69086	6.80925	6.60047
ENSMUSG00000083424	3	21.6585	21.1907	14.9903	32.8679	32.3297	30.8042	18.0281	19.2537	18.2566
ENSMUSG00000008843	3	0.30685	0.370899	0.3273	4.35285	1.07574	1.19224	0.6505	1.19535	0.795802
ENSMUSG00000031285	3	32.9608	30.2653	30.1771	78.3513	79.8489	75.7766	47.2542	44.2922	48.7546
ENSMUSG00000083116	3	2.94064	2.64574	2.19291	5.0566	4.71893	4.71351	4.59996	3.69279	3.83857
ENSMUSG00000026686	3	1.40639	1.4836	1.60377	5.52577	2.26623	1.49723	2.20705	2.45475	2.20016
ENSMUSG00000005514	3	78.0933	79.4218	80.9741	132.462	131.026	133.198	99.0386	106.963	98.9603
ENSMUSG00000054342	3	2.71051	2.27485	4.2549	10.7909	4.43206	3.49354	2.55554	3.07377	2.78531
ENSMUSG00000083899	3	3.01736	2.64574	2.52021	2.9714	12.6651	10.5638	1.57979	1.2167	1.1703
ENSMUSG00000038227	3	108.113	140.2	139.364	163.818	183.034	170.906	105.288	108.777	98.539
ENSMUSG00000082274	3	0.894979	0.667618	1.01463	1.25112	1.93634	1.52496	1.11514	1.10997	0.374495
ENSMUSG00000056919	3	27.3352	27.5949	26.3477	40.2964	44.1055	40.0371	34.732	30.8231	37.7538
ENSMUSG00000082160	3	7.6201	7.19544	5.79321	9.12273	11.1017	10.8133	4.97168	3.26588	3.5343
ENSMUSG00000046215	3	0.511416	0.618165	0.29457	1.01653	2.20886	2.13494	0.511107	0.256147	0.234059
ENSMUSG00000090093	3	3.75891	4.17879	2.35656	2.94534	5.23529	4.43625	2.25352	3.13781	2.52784
ENSMUSG00000026688	3	10.7142	10.6324	13.3866	27.1597	13.9416	12.976	12.708	13.96	14.0202
ENSMUSG00000029826	3	5.03745	4.57442	6.34962	12.0159	6.41143	5.96121	4.39087	4.52527	4.79822
ENSMUSG00000032020	3	9.61463	9.37138	10.0808	15.9518	15.878	18.2441	13.3585	12.786	14.067
ENSMUSG00000084950	3	3.04293	3.61008	4.64766	5.63003	5.26397	5.60076	3.2525	3.75683	3.79176
ENSMUSG00000053441	3	12.2484	13.7727	14.4012	24.0319	25.3015	23.6507	19.4221	17.1405	18.1396
ENSMUSG00000021061	3	30.5571	28.4603	49.9133	149.352	52.4533	45.6656	30.62	35.9887	40.1412
ENSMUSG00000078853	3	0.536987	0.791251	1.14555	2.78895	1.4917	1.10906	0.882821	1.57958	1.24051
ENSMUSG00000056215	3	3.91233	3.80789	3.89487	6.69869	6.1676	6.3771	3.87977	3.62876	4.11944
ENSMUSG00000006235	3	4.44932	3.68426	8.14977	16.7598	7.51586	6.3771	5.73834	6.51041	6.36641
ENSMUSG00000095526	3	21.6585	21.1907	14.9903	32.8679	32.3297	30.8042	18.0281	19.2537	18.2566
ENSMUSG00000053475	3	14.8822	15.7508	15.514	22.9111	23.5516	23.8171	18.6089	18.1224	17.1097
ENSMUSG00000028927	3	2.04567	1.78031	4.28763	6.93328	2.78259	2.49539	1.20807	1.10997	1.45117
ENSMUSG00000053550	3	1.2274	0.840704	2.09472	2.13733	2.19452	2.68947	1.11514	0.68306	0.912831
ENSMUSG00000037336	3	2.96621	3.38754	4.51674	9.72223	4.90539	4.79669	4.18179	5.18699	5.1259
ENSMUSG00000038608	3	14.7288	16.4185	16.3323	22.7026	22.0743	21.9317	10.6403	10.6301	11.7966
ENSMUSG00000094664	3	21.6585	21.1907	14.9903	32.8679	32.3297	30.8042	18.0281	19.2537	18.2566
ENSMUSG00000053897	3	24.0877	23.3914	34.6284	55.9875	23.8528	22.7358	15.8908	18.592	19.5908
ENSMUSG00000078901	3	6.90412	8.33286	5.49864	6.22952	8.79241	9.06658	3.69391	4.20509	7.04519
ENSMUSG00000036111	3	18.6923	23.3914	23.8602	28.6715	31.9137	32.1905	11.9646	13.9173	10.7667
ENSMUSG00000026610	3	2.4548	2.86828	2.42202	2.9714	3.91571	2.80038	1.53332	1.60092	2.34059
ENSMUSG00000093606	3	1.07397	1.70613	1.21101	1.79848	2.40967	2.35676	1.27777	1.32343	1.5916
ENSMUSG00000045287	3	0.843837	1.2116	1.14555	2.29372	2.78259	2.05176	1.53332	1.38747	2.08313
ENSMUSG00000054191	3	6.95526	4.89586	11.3573	21.9467	9.75341	8.45659	4.6232	6.38234	6.17917
ENSMUSG00000079165	3	1.63653	1.9534	2.45475	2.39798	3.94439	2.93901	2.41614	2.28398	2.50443
ENSMUSG00000091971	3	1.0484	1.55777	0.78552	1.87668	2.28058	2.82811	1.55655	0.768442	1.45117
ENSMUSG00000032028	3	1.25297	0.964337	2.55294	3.4927	1.47735	1.44178	0.464643	0.448258	0.795802
ENSMUSG00000026616	3	0.409133	0.395625	0.29457	1.72029	2.49573	2.02404	0.394946	0.34153	0.327683
ENSMUSG00000079330	3	1.15069	1.80504	1.86561	5.55184	5.04882	6.46028	2.90402	2.68955	2.55125
ENSMUSG00000026833	3	53.2384	66.1436	54.8882	78.0645	75.5459	69.0391	45.9532	47.9849	53.2719
ENSMUSG00000092178	3	0.460275	0.791251	0.45822	1.90274	4.93408	3.18855	1.11514	0.576332	0.608554
ENSMUSG00000028073	3	11.9671	12.2397	16.9214	27.29	30.1639	34.4918	24.7887	21.3243	22.9378
ENSMUSG00000026614	3	4.24476	4.35188	9.49171	17.1768	6.52618	6.32165	3.06664	4.37585	3.79176
ENSMUSG00000079055	3	2.42923	1.85449	1.57104	3.98794	3.04077	2.55084	2.25352	3.09511	2.90234
ENSMUSG00000092569	3	0.741554	0.914884	1.01463	1.77242	1.47735	1.58041	1.11514	1.10997	1.26392
ENSMUSG00000004552	3	0.690412	0.865431	1.93107	8.52324	3.55713	2.46766	2.78786	3.97028	3.60451
ENSMUSG00000026389	3	6.95526	6.92344	9.42625	20.044	9.92553	9.23294	6.62116	8.55959	7.86439
ENSMUSG00000025270	3	21.5051	20.5725	39.3088	133.009	45.3964	38.4567	26.1362	37.8671	37.4261
ENSMUSG00000006574	3	58.0969	58.2064	107.714	347.185	123.854	111.405	75.7832	107.283	112.77
ENSMUSG00000001348	3	6.26485	7.09653	12.6992	32.8418	14.2285	12.0333	8.64236	10.9076	11.5157
ENSMUSG00000024868	3	9.66577	12.3386	12.1756	14.6746	16.2652	15.3605	9.66457	10.1819	9.8773
ENSMUSG00000111371	3	1.27854	1.78031	1.24374	2.34585	1.97937	2.77265	2.36968	1.66496	1.89588
ENSMUSG00000042644	3	22.6557	24.9244	24.9075	39.3841	42.0688	42.8375	34.43	28.3043	32.6045
ENSMUSG00000028825	3	1.89224	1.90395	3.56757	15.9778	6.94213	5.82257	5.2737	6.89463	6.6941
ENSMUSG00000105710	3	0.94612	0.667618	1.08009	1.12079	1.27655	1.05361	0.813125	0.619023	0.842613
ENSMUSG00000018983	3	18.0786	16.8141	17.4451	34.6143	23.8672	22.2367	22.3958	25.2519	23.9209
ENSMUSG00000033618	3	4.80731	3.18973	3.40392	6.28165	6.46881	7.04254	5.204	5.42179	6.27279
ENSMUSG00000105402	3	2.22466	2.67047	2.65113	4.92628	5.67993	4.54715	3.78684	2.9457	1.5682
ENSMUSG00000028332	3	7.90138	6.75036	13.1247	60.575	21.0129	18.1054	15.2171	21.9006	21.7675
ENSMUSG00000033688	3	1.61096	2.05231	3.273	8.94028	2.99774	2.74493	2.06766	2.83897	3.20661
ENSMUSG00000042195	3	4.60275	4.97004	4.81131	6.17739	7.74536	8.0407	5.97066	6.80925	5.89829
ENSMUSG00000104443	3	0.843837	0.667618	0.85098	1.53783	1.04706	1.30315	0.766661	0.832479	0.538336
ENSMUSG00000042607	3	384.125	400.843	361.634	618.261	668.811	661.971	386.072	351.498	348.257
ENSMUSG00000040473	3	1.09955	1.2116	1.57104	2.007	2.07977	1.8854	1.301	1.77169	1.91929
ENSMUSG00000030279	3	60.5261	62.2368	59.9287	85.1281	79.5764	78.2166	52.3652	48.7961	49.9951
ENSMUSG00000033752	3	9.17992	9.37138	6.8733	10.1914	10.5279	9.56565	6.55146	7.27886	6.22598
ENSMUSG00000050917	3	0.409133	0.346172	0.62187	2.73682	3.91571	2.38448	0.882821	0.490949	0.351089
ENSMUSG00000040430	3	52.9316	51.8269	52.2698	93.7817	94.2065	96.1279	76.0388	71.0596	80.2823
ENSMUSG00000027684	3	189.633	217.198	193.336	395.64	448.6	431.342	336.378	325.862	342.476
ENSMUSG00000019763	3	15.1635	17.6795	15.4158	21.5557	21.6296	22.5139	11.9181	12.2097	14.1372
ENSMUSG00000069755	3	4.42375	4.42606	2.9457	7.55884	4.07348	10.0093	2.71816	3.11646	2.94915
ENSMUSG00000040345	3	1.96895	1.70613	1.86561	4.06613	3.24157	3.99262	3.22927	3.15915	2.48103
ENSMUSG00000001763	3	6.69955	5.8602	10.3754	25.7261	10.8865	10.8965	8.99084	10.7368	9.92411
ENSMUSG00000040310	3	73.4138	84.9606	78.2575	97.4047	97.9931	103.975	61.5884	62.5854	59.3808
ENSMUSG00000069814	3	1.43197	1.16215	2.38929	7.48064	3.22723	3.16083	1.97473	3.82087	3.23002
ENSMUSG00000069917	3	365.586	405.021	691.749	2912.32	1009.35	814.606	610.517	942.366	885.938
ENSMUSG00000022099	3	8.69408	7.91251	11.2919	30.2093	12.5217	12.4769	9.57164	12.658	12.0775
ENSMUSG00000064325	3	4.14247	3.36282	4.28763	5.73429	6.81304	7.12572	5.06461	5.31506	4.86843
ENSMUSG00000042251	3	4.14247	3.28864	4.12398	5.23906	4.90539	5.32349	2.74139	2.81762	3.01937
[truncated: 2,331 more rows]

## Sheet: 1f
#top enriched GO terms for DEG modules of mouse
DEG modules	name	p_value			DEG modules legend
1	system development	2.19813e-22			1 - E9.75hi 2 - E9.75lo 3 - E10.5hi 4 - E10.5lo 5 - E11.5hi 6 - E11.5lo
1	multicellular organism development	4.42966e-21
1	anatomical structure development	3.71027e-19
1	developmental process	9.12259e-19
1	anatomical structure morphogenesis	1.37415e-17
1	tissue development	1.47646e-16
1	regulation of multicellular organismal process	6.42754e-16
1	nervous system development	1.98091e-15
1	cellular developmental process	2.45057e-15
1	anterior/posterior pattern specification	7.66199e-15
1	cell differentiation	9.72751e-15
1	regionalization	1.86059e-14
1	pattern specification process	5.44685e-14
1	animal organ development	1.19207e-13
1	regulation of multicellular organismal development	4.8678e-13
1	tube development	1.58052e-12
1	epithelium development	3.69571e-12
1	regulation of developmental process	8.7601e-12
1	positive regulation of gene expression	5.6001e-11
1	embryo development	6.68232e-11
1	multicellular organismal process	6.68232e-11
1	neuron differentiation	6.68232e-11
1	generation of neurons	6.83312e-11
1	neurogenesis	6.83312e-11
1	positive regulation of transcription by RNA polymerase II	9.53989e-11
1	animal organ morphogenesis	1.20418e-10
1	regulation of transcription by RNA polymerase II	1.51751e-10
1	skeletal system development	1.78234e-10
1	tissue morphogenesis	2.10553e-10
1	transcription by RNA polymerase II	4.05464e-10
2	system development	4.49498e-21
2	anatomical structure morphogenesis	2.72002e-20
2	developmental process	1.79416e-18
2	anatomical structure development	1.79416e-18
2	multicellular organism development	3.71342e-18
2	animal organ development	9.44996e-18
2	nervous system development	3.09839e-15
2	cellular developmental process	3.26173e-15
2	positive regulation of biological process	5.97543e-15
2	biological adhesion	4.45094e-14
2	cell differentiation	1.09371e-13
2	cell adhesion	1.23872e-13
2	tissue development	2.02553e-13
2	positive regulation of cellular process	6.70008e-13
2	tube development	1.1383e-12
2	neurogenesis	1.84393e-11
2	negative regulation of biological process	3.94538e-11
2	tube morphogenesis	3.94538e-11
2	negative regulation of cellular process	4.75031e-11
2	generation of neurons	6.47694e-11
2	regulation of developmental process	6.47694e-11
2	regulation of multicellular organismal development	1.01937e-10
2	cell surface receptor signaling pathway	2.0363e-10
2	locomotion	2.99603e-10
2	cell migration	3.19672e-10
2	localization of cell	4.22484e-10
2	cell motility	4.22484e-10
2	movement of cell or subcellular component	7.76045e-10
2	neuron differentiation	1.00053e-09
2	animal organ morphogenesis	1.00053e-09
3	gas transport	1.06607e-12
3	erythrocyte development	6.50999e-10
3	oxygen transport	6.05029e-09
3	homeostatic process	2.52138e-07
3	erythrocyte differentiation	3.18103e-07
3	myeloid cell development	5.91678e-07
3	erythrocyte homeostasis	5.91678e-07
3	myeloid cell homeostasis	7.61917e-07
3	regulation of biological quality	1.54471e-06
3	cation homeostasis	1.18221e-05
3	homeostasis of number of cells	1.18221e-05
3	drug transport	1.20482e-05
3	inorganic ion homeostasis	1.36338e-05
3	cellular response to chemical stimulus	2.04045e-05
3	detoxification	2.68261e-05
3	ion homeostasis	5.90334e-05
3	response to toxic substance	9.45827e-05
3	cellular ion homeostasis	9.8279e-05
3	forelimb morphogenesis	0.000209557
3	cellular cation homeostasis	0.00026533
3	myeloid cell differentiation	0.000266609
3	hydrogen peroxide catabolic process	0.000266609
3	cellular oxidant detoxification	0.00032401
3	metal ion homeostasis	0.000330697
3	chemical homeostasis	0.000338886
3	cellular detoxification	0.000555798
3	appendage development	0.000602416
3	limb development	0.000602416
3	one-carbon compound transport	0.000602416
3	cellular chemical homeostasis	0.000668185
4	system development	4.78106e-12
4	anatomical structure morphogenesis	4.82136e-12
4	multicellular organism development	1.10436e-11
4	cell development	2.26271e-11
4	anatomical structure development	5.02063e-11
4	regulation of multicellular organismal process	6.73031e-11
4	generation of neurons	1.09657e-10
4	developmental process	1.29371e-10
4	tissue development	3.09158e-10
4	neuron differentiation	3.09158e-10
4	neurogenesis	3.09158e-10
4	movement of cell or subcellular component	3.34015e-10
4	cellular developmental process	3.95984e-10
4	muscle tissue development	4.13959e-10
4	regulation of multicellular organismal development	4.70611e-10
4	cell differentiation	5.45094e-10
4	neuron projection development	7.06958e-10
4	striated muscle tissue development	7.26248e-10
4	muscle structure development	7.26248e-10
4	animal organ development	7.26248e-10
4	positive regulation of biological process	9.2078e-10
4	neuron development	9.53554e-10
4	regulation of developmental process	1.01424e-09
4	tube development	2.19762e-09
4	regulation of cell differentiation	3.15994e-09
4	nervous system development	3.34795e-09
4	tissue morphogenesis	7.50473e-09
4	positive regulation of cellular process	1.02365e-08
4	positive regulation of developmental process	1.025e-08
4	locomotion	1.43645e-08
5	anatomical structure morphogenesis	7.81086e-30
5	multicellular organism development	7.81086e-30
5	anatomical structure development	7.81086e-30
5	system development	6.17829e-29
5	developmental process	8.77451e-27
5	cellular developmental process	1.19749e-23
5	tissue development	2.18066e-23
5	regulation of multicellular organismal process	1.89885e-22
5	biological adhesion	8.18593e-22
5	cell adhesion	8.24324e-22
5	cell differentiation	1.19493e-20
5	regulation of developmental process	3.18316e-20
5	regulation of multicellular organismal development	1.26247e-19
5	connective tissue development	1.38016e-19
5	animal organ development	1.46195e-19
5	cartilage development	6.68401e-18
5	chondrocyte differentiation	1.83971e-17
5	cell surface receptor signaling pathway	5.18934e-17
5	cell development	5.18934e-17
5	movement of cell or subcellular component	1.14821e-16
5	regulation of localization	1.31163e-16
5	regulation of cell differentiation	2.89787e-16
5	animal organ morphogenesis	7.0081e-16
5	neurogenesis	7.0081e-16
5	regulation of cellular component movement	1.01795e-15
5	enzyme linked receptor protein signaling pathway	1.40043e-15
5	cellular component morphogenesis	1.81363e-15
5	nervous system development	1.81363e-15
5	regulation of cell migration	7.98112e-15
5	cell migration	1.51233e-14
6	ribosome biogenesis	3.2424e-23
6	ncRNA metabolic process	5.18223e-21
6	ribonucleoprotein complex biogenesis	1.89482e-19
6	rRNA processing	1.14996e-18
6	rRNA metabolic process	5.82453e-18
6	ncRNA processing	3.85345e-17
6	cellular nitrogen compound metabolic process	1.54484e-16
6	cellular aromatic compound metabolic process	1.15779e-15
6	heterocycle metabolic process	4.16307e-15
6	organic cyclic compound metabolic process	4.16307e-15
6	nucleobase-containing compound metabolic process	1.61116e-14
6	cellular metabolic process	4.61105e-13
6	metabolic process	7.37574e-13
6	organic substance metabolic process	9.90317e-13
6	nitrogen compound metabolic process	4.1238e-12
6	primary metabolic process	9.13089e-12
6	nucleic acid metabolic process	2.32129e-10
6	biosynthetic process	1.20576e-09
6	cellular component biogenesis	2.76273e-09
6	organic substance biosynthetic process	3.00482e-09
6	RNA metabolic process	3.40228e-09
6	cellular biosynthetic process	3.79371e-09
6	RNA processing	3.80741e-09
6	cellular nitrogen compound biosynthetic process	4.86545e-09
6	gene expression	5.33697e-09
6	ribosomal large subunit biogenesis	2.50154e-08
6	cellular component organization or biogenesis	3.69145e-07
6	maturation of LSU-rRNA	3.89858e-07
6	macromolecule metabolic process	4.54814e-07
6	nucleobase biosynthetic process	7.61074e-07

## Sheet: 2a
# foorprint signal of CTCF in mouse developmental stages
e975_lower_error	0.407103	0.405762	0.407716	0.408254	0.410079	0.406453	0.408793	0.40695	0.40723	0.412985	0.415527	0.417574	0.422944	0.430107	0.431581	0.43647	0.443913	0.449868	0.454879	0.459109	0.463383	0.464719	0.469531	0.466968	0.4704	0.473217	0.477776	0.476879	0.483985	0.490164	0.494102	0.501628	0.509543	0.51478	0.516778	0.525362	0.52681	0.531355	0.537394	0.544788	0.546003	0.552778	0.559311	0.565364	0.567917	0.571995	0.57518	0.575432	0.579335
e975_mean	0.421119	0.419811	0.421986	0.422442	0.424446	0.420855	0.423148	0.421387	0.42174	0.427877	0.430355	0.432907	0.438601	0.446269	0.448003	0.452889	0.460659	0.466552	0.471622	0.476076	0.480552	0.481863	0.487142	0.484942	0.488323	0.492046	0.496768	0.496088	0.503204	0.510053	0.51357	0.521483	0.529563	0.534953	0.53687	0.54569	0.547304	0.551785	0.558264	0.565977	0.567945	0.575238	0.582214	0.58843	0.591201	0.594936	0.597708	0.598144	0.602035
e975_upper_error	0.435135	0.43386	0.436257	0.43663	0.438812	0.435257	0.437503	0.435824	0.436251	0.44277	0.445183	0.448239	0.454258	0.46243	0.464424	0.469308	0.477405	0.483236	0.488365	0.493044	0.497721	0.499007	0.504754	0.502916	0.506247	0.510874	0.51576	0.515298	0.522422	0.529942	0.533037	0.541339	0.549583	0.555125	0.556961	0.566017	0.567798	0.572215	0.579133	0.587166	0.589888	0.597697	0.605118	0.611495	0.614486	0.617878	0.620236	0.620855	0.624736
e105_lower_error	0.351602	0.351814	0.35381	0.356425	0.359169	0.358102	0.361711	0.362537	0.3628	0.367794	0.371383	0.373395	0.37879	0.386852	0.390793	0.393683	0.402612	0.409388	0.413928	0.41855	0.426391	0.427691	0.433561	0.434412	0.437983	0.441485	0.44871	0.450662	0.456756	0.466968	0.471167	0.479707	0.488264	0.496712	0.498642	0.508594	0.512164	0.518213	0.525312	0.535609	0.54159	0.551698	0.562357	0.572767	0.578854	0.583903	0.589764	0.591722	0.5952
e105_mean	0.361779	0.362005	0.364102	0.366536	0.369304	0.36837	0.372128	0.373186	0.37358	0.378883	0.382497	0.384836	0.390532	0.398919	0.403199	0.405923	0.415088	0.421924	0.426519	0.43141	0.439663	0.44084	0.446938	0.448031	0.451554	0.455522	0.463062	0.465192	0.471497	0.482161	0.486174	0.495007	0.503739	0.512335	0.514016	0.524312	0.528008	0.534224	0.541574	0.552338	0.558815	0.569353	0.580217	0.591044	0.597465	0.602628	0.608413	0.610617	0.614078
e105_upper_error	0.371957	0.372197	0.374395	0.376646	0.37944	0.378638	0.382544	0.383835	0.38436	0.389972	0.39361	0.396277	0.402273	0.410986	0.415605	0.418162	0.427565	0.434459	0.43911	0.444271	0.452936	0.453988	0.460315	0.46165	0.465124	0.469559	0.477414	0.479721	0.486239	0.497354	0.501181	0.510307	0.519215	0.527958	0.52939	0.54003	0.543853	0.550235	0.557836	0.569066	0.576039	0.587007	0.598076	0.609321	0.616076	0.621352	0.627061	0.629511	0.632957
e115_lower_error	0.372999	0.374024	0.376502	0.378614	0.382769	0.380727	0.384958	0.384441	0.384772	0.38809	0.393198	0.394808	0.401637	0.410919	0.416616	0.418238	0.427993	0.435674	0.441039	0.446482	0.455867	0.457591	0.463914	0.464219	0.468125	0.472255	0.479606	0.482269	0.488668	0.500909	0.504678	0.514073	0.523463	0.533561	0.534248	0.545797	0.550968	0.556877	0.56481	0.576827	0.584019	0.594108	0.605024	0.616227	0.622923	0.628962	0.637346	0.641535	0.645861
e115_mean	0.383275	0.384328	0.386725	0.388844	0.392912	0.391071	0.395295	0.395016	0.395226	0.398749	0.403753	0.405813	0.413064	0.422766	0.428907	0.430592	0.440534	0.448224	0.453624	0.459422	0.469086	0.470881	0.477509	0.478056	0.481813	0.486466	0.494152	0.496999	0.503567	0.516365	0.519934	0.529656	0.539538	0.549997	0.550683	0.562689	0.567979	0.573757	0.581813	0.594019	0.601827	0.61234	0.62367	0.635554	0.642685	0.648672	0.656884	0.66137	0.665571
e115_upper_error	0.393552	0.394632	0.396948	0.399073	0.403056	0.401416	0.405632	0.405591	0.40568	0.409408	0.414308	0.416817	0.424491	0.434613	0.441197	0.442947	0.453075	0.460774	0.466209	0.472361	0.482306	0.48417	0.491103	0.491894	0.495501	0.500676	0.508699	0.511729	0.518466	0.531822	0.53519	0.545239	0.555612	0.566433	0.567117	0.579581	0.584991	0.590636	0.598816	0.611212	0.619635	0.630572	0.642317	0.654881	0.662447	0.668381	0.676422	0.681205	0.685281
[truncated: 146 more columns]

## Sheet: 2b
#Percentage of ATAC-seq merged peaks in genomic regions
Annotation	Percentage
Promoter (<=3kb)	29.1947
5' UTR	0.0217993
3' UTR	0.888322
Exon	1.19896
Intron	30.7087
ownstream (<=300)	1.15427
Distal Intergenic	36.8332

## Sheet: 2c
#normalized counts of differentially accessible chromatin regions of mouse DAC modules
DAC modules	E975A	E975B	E105A	E105B	E115A	E115B			DAC modules legend
1	12.7015	21.3601	2.59922	3.00986	2.81978	2.90587			1 - E9.75hi 2 - E9.75lo 3 - E10.5hi 4 - E10.5lo 5 - E11.5hi 6 - E11.5lo
1	17.0004	22.1777	6.14639	7.76619	6.40542	6.40921
1	49.9852	49.7721	22.1086	26.3456	24.647	24.5777
1	11.5681	13.0307	5.29017	7.91483	6.78836	6.78942
1	8.98873	8.58492	5.22902	6.09405	4.73444	5.59448
1	2.3058	3.67925	2.17111	2.04373	1.18361	1.35788
1	11.6853	10.4245	7.36955	7.87767	6.85798	6.89805
1	8.44159	6.59199	3.76122	3.08418	2.36722	2.74293
1	13.6003	15.1769	8.62329	10.5159	6.16174	6.7351
1	4.57253	4.80347	2.6298	3.56725	3.51602	3.96502
1	2.57937	2.86164	0.94795	1.78362	1.00955	0.733257
1	8.98873	10.2201	3.11906	4.05031	2.19316	2.57998
1	3.7909	4.65017	2.84385	3.19566	2.50647	2.60714
1	3.32192	4.13916	1.86532	1.85794	1.11399	1.14062
1	4.10355	5.67218	3.42485	3.34429	2.12354	2.19977
1	13.4831	16.4544	5.90175	7.32029	8.00678	6.78942
1	4.14263	4.13916	1.37606	2.22953	0.83549	0.977676
1	3.63457	3.06604	1.74301	1.59783	0.974738	0.7061
1	10.3566	13.2351	4.3728	5.31371	5.77881	5.02417
1	14.7337	14.8192	9.23487	9.88424	12.9849	10.9174
1	21.612	25.5504	9.23487	9.36402	10.4088	8.20162
1	6.87833	5.46778	4.31164	3.1585	3.62046	4.26375
1	9.41863	9.19813	4.83149	6.7629	5.25663	6.40921
1	3.24376	4.95677	1.74301	2.89839	2.26279	1.73809
1	3.47825	3.62815	2.23227	1.85794	2.12354	2.06398
1	6.48752	6.38759	3.57775	3.86452	2.68053	2.63429
1	3.82998	5.16117	1.46779	2.26669	1.56654	1.14062
1	10.5911	10.1179	4.58686	5.09076	4.10783	4.45386
1	10.4347	7.81841	4.92323	6.68859	4.5952	4.64396
1	3.67366	3.62815	1.98764	3.08418	1.70579	1.30357
1	2.89203	3.27045	1.19258	1.30056	0.591806	0.81473
1	12.1152	11.2933	2.44632	3.90168	1.4273	1.81956
1	10.9037	14.6148	6.75797	7.09733	6.09212	6.43637
1	28.7249	31.1203	17.797	20.4745	22.1753	21.5089
1	29.3111	30.4049	17.4301	20.2516	21.5139	20.9386
1	5.66681	7.0008	2.20169	3.12134	2.61091	3.31324
1	7.89445	8.12501	2.17111	2.60112	1.07917	1.76525
1	3.90814	4.08806	2.93559	2.15521	2.2976	2.06398
1	4.57253	6.02988	2.32401	3.75304	2.54128	2.17261
1	9.2623	9.45363	4.18933	4.83065	4.87369	3.63913
1	7.54272	7.4607	2.10995	2.45248	0.800678	1.24925
1	16.2579	19.4694	7.85881	8.43505	9.26002	8.55467
1	21.8856	26.5724	10.4275	14.2318	11.8709	11.8951
1	8.94965	11.2422	2.50748	2.89839	3.13309	2.66145
1	8.98873	8.73822	5.6877	5.57382	4.45595	4.12797
1	3.90814	5.51888	1.8959	2.63828	2.54128	2.09114
1	7.34731	7.61401	2.99675	3.60441	2.99384	2.47135
1	14.3429	15.8923	5.65712	7.20881	5.60475	5.10564
1	14.1084	11.8554	8.25634	8.2121	9.64295	7.90288
1	4.96334	5.41668	2.41574	2.22953	1.94948	2.36272
1	3.24376	3.52595	1.43721	2.86123	1.49692	1.4122
1	3.90814	4.39466	0.94795	1.70931	1.32286	1.27641
1	8.40251	7.97171	3.70006	6.50279	2.99384	4.10081
1	10.7865	10.1179	7.95055	5.87109	5.36106	4.99701
1	5.39324	5.92768	1.86532	1.93226	1.04436	1.4122
1	2.89203	2.55504	1.22316	1.30056	0.800678	0.923361
1	3.04835	3.78145	1.83474	2.04373	2.8894	2.38988
1	11.8417	10.6289	7.40013	7.24597	5.39587	6.68079
1	4.29896	5.05897	2.26285	3.00986	3.30715	3.15029
1	5.27599	5.36558	3.27196	3.41861	2.81978	3.7206
1	15.9452	18.0386	7.06376	8.95527	9.12077	6.65363
1	3.90814	3.42375	2.50748	3.1585	2.50647	2.3084
1	5.39324	5.92768	3.51659	4.27326	2.40203	3.28608
1	15.0464	18.8562	8.7456	9.32686	7.31054	7.90288
1	48.93	62.4962	31.4658	34.632	31.9575	30.2536
1	6.99558	8.12501	2.99675	3.7902	3.93377	4.67112
1	8.48067	9.70914	3.51659	3.90168	3.1679	2.90587
1	5.4714	4.65017	2.78269	4.53338	3.41158	2.98734
1	9.41863	12.2642	3.24138	3.75304	3.69008	2.36272
1	5.23691	5.67218	2.20169	1.8951	1.32286	1.73809
1	3.90814	4.03696	3.2108	2.08089	3.27234	3.12313
1	8.59792	8.32942	3.30254	4.79349	1.94948	2.06398
1	9.45771	9.09593	4.03643	4.64485	4.28189	3.74776
1	6.9565	11.4977	4.98438	6.9487	4.07301	4.39954
1	4.25988	3.67925	3.02732	2.97271	1.77542	2.90587
1	5.43232	5.46778	2.23227	2.45248	1.21842	1.03199
1	17.0786	19.2139	8.53155	11.3334	7.7631	7.63131
1	8.67608	9.70914	2.59922	2.67543	3.37677	3.28608
1	11.0991	11.14	6.20754	6.7629	3.30715	3.80207
1	5.78405	6.13209	2.78269	3.04702	2.99384	2.71577
1	23.7224	21.0535	7.18607	7.91483	5.70918	5.78458
1	30.9525	28.412	21.4665	21.7379	18.6593	19.2548
1	8.48067	9.19813	5.6877	4.90496	3.51602	3.09597
1	8.16802	8.48272	2.38516	2.97271	1.91466	3.04166
1	12.5061	12.3153	4.12817	5.35087	3.1679	2.79724
1	4.37712	3.88365	2.07937	1.56067	1.04436	1.79241
1	13.7176	10.6289	7.55302	8.76948	3.37677	5.45869
1	9.14506	9.35143	4.89265	7.02302	4.49076	3.47618
1	14.5383	14.9725	4.28107	4.49622	4.87369	3.99218
1	7.46455	6.9497	3.39427	3.64156	2.95903	3.23176
1	6.13579	5.67218	1.71243	1.74646	1.35767	0.81473
1	9.02781	10.8845	5.74886	6.09405	5.11738	3.91071
1	8.28526	7.86951	1.62069	2.78691	1.1488	1.11346
1	4.25988	5.26337	1.22316	1.41203	1.53173	1.08631
1	17.5866	19.9804	6.05465	9.9214	7.13648	9.80392
1	6.64384	7.3074	1.80416	1.8951	1.04436	0.977676
1	7.73812	7.81841	3.57775	4.08747	3.75971	3.61197
1	3.86906	3.42375	2.53806	3.04702	2.2976	2.36272
1	4.88518	6.64309	1.22316	0.668859	1.32286	2.17261
1	5.31508	5.62108	3.60833	3.49293	2.2976	3.80207
1	5.54956	6.28539	1.13142	3.53009	0.731054	1.05915
1	4.18171	3.93476	1.55953	1.59783	1.7406	1.2221
1	8.01169	7.66511	2.56864	3.56725	1.35767	1.24925
1	14.6946	14.1549	5.01496	7.72903	2.22797	2.47135
1	5.43232	5.00787	4.43396	2.45248	2.50647	2.17261
1	14.5383	15.5857	6.45218	9.2897	4.45595	4.80691
1	8.32435	6.8475	2.81327	4.57053	3.58565	2.96019
1	5.58865	5.16117	2.69096	2.67543	1.81023	2.38988
1	2.57937	3.37265	1.92648	2.00658	1.7406	2.17261
1	2.42305	2.35063	1.86532	1.74646	1.35767	1.49367
1	7.07374	5.87658	3.57775	3.04702	3.13309	2.47135
1	6.60476	8.17611	3.02732	4.19895	1.77542	1.98251
1	7.19098	5.82548	3.02732	4.27326	2.2976	2.96019
1	6.87833	7.2563	1.77358	2.48964	1.25324	1.54799
1	15.5935	19.776	9.72413	13.1914	7.06685	8.71761
1	12.5842	13.6439	9.35719	9.84709	8.25047	8.03867
1	3.98631	4.49686	0.94795	1.07761	1.1488	1.05915
1	5.43232	4.75237	3.36369	3.41861	1.91466	1.76525
1	4.88518	4.95677	3.11906	3.1585	1.07917	2.06398
1	13.2486	11.3444	10.5192	8.50937	7.27573	6.65363
1	6.44844	6.38759	4.25049	5.01644	3.69008	3.82923
1	4.68977	5.72328	3.57775	4.64485	2.54128	3.61197
1	7.65996	6.43869	2.01822	2.56396	1.35767	1.71093
1	5.62773	5.82548	2.81327	2.45248	2.78497	2.71577
1	4.06447	4.08806	1.3149	1.85794	0.870302	1.57515
1	3.94723	5.41668	1.55953	2.78691	2.15835	2.1183
1	8.98873	11.4977	5.53481	4.2361	4.76926	3.58481
1	3.71274	3.21935	1.25374	2.48964	2.15835	1.54799
1	11.3336	15.5857	5.35133	6.20552	6.54467	5.1328
1	23.2925	27.3389	16.635	17.8734	16.7098	17.0822
1	9.84852	7.2563	3.48601	3.90168	3.58565	4.15512
1	5.08059	6.43869	3.33312	3.64156	0.83549	1.49367
1	10.1612	9.04483	5.35133	3.97599	5.187	8.01151
1	22.6672	17.6808	12.4762	13.8231	9.57332	9.77676
1	11.9198	13.3884	4.55628	4.90496	5.04775	4.04649
1	4.10355	5.36558	1.74301	1.30056	1.98429	0.896203
1	7.65996	8.99373	4.92323	6.46563	5.95287	5.86606
1	9.53587	9.86244	6.29928	7.84051	4.63001	5.40438
1	9.53587	11.14	4.12817	3.53009	2.71534	2.71577
1	5.74497	7.4607	2.20169	3.53009	2.0191	1.84672
1	16.1016	16.0967	8.43981	10.4416	10.0259	9.77676
1	5.08059	6.13209	2.87443	3.41861	2.08873	2.44419
1	18.72	23.6085	12.5068	14.752	11.8013	11.026
1	4.10355	4.85457	2.26285	1.63499	1.07917	1.6023
1	7.5818	9.60693	4.49512	5.35087	3.93377	3.50334
1	5.08059	4.65017	2.78269	3.19566	3.86414	3.12313
1	7.50364	6.8475	3.63891	3.23282	2.92422	2.77008
1	7.73812	6.18319	4.15875	3.93883	3.23752	4.20944
1	5.70589	4.29246	3.02732	3.82736	3.93377	4.34523
1	6.29211	5.97878	4.77033	4.4219	4.28189	4.10081
1	4.65069	4.85457	2.87443	2.71259	3.86414	3.55766
1	12.1934	13.3373	4.86207	5.12792	5.08256	3.66629
1	4.61161	4.80347	2.84385	3.41861	3.82933	4.01934
1	22.3937	18.1919	13.6383	13.7488	6.71873	8.12014
1	18.6028	18.2941	9.99935	12.2996	7.72828	6.24627
1	14.382	15.0236	6.8497	8.58369	4.5952	3.99218
1	15.8671	15.0747	5.93233	9.2897	5.50031	7.71278
1	2.65754	4.54796	1.98764	2.60112	1.67098	1.52083
1	12.0762	14.206	7.85881	5.79678	4.5952	4.37239
1	5.70589	6.64309	3.08848	3.26998	1.11399	1.79241
1	3.67366	3.57705	1.71243	1.74646	1.87985	1.35788
1	6.29211	7.3074	2.84385	3.86452	1.94948	1.62946
1	14.382	11.8554	7.91997	9.84709	11.488	9.3694
1	6.29211	6.69419	2.35459	3.12134	1.28805	1.73809
1	3.98631	5.21227	1.07027	1.2634	1.18361	1.00483
1	4.88518	5.97878	2.66038	3.71588	2.40203	1.73809
1	4.88518	4.65017	3.73064	3.67872	3.13309	2.3084
1	11.1382	10.0668	4.46454	4.4219	4.35151	2.52566
1	14.2647	12.9796	7.91997	8.95527	5.98768	5.26859
1	12.5061	10.8845	7.36955	8.24926	5.4655	6.27342
1	13.5222	13.3884	9.69356	8.24926	6.6143	6.62647
1	12.1934	10.5267	3.73064	7.06017	3.79452	4.83407
1	8.44159	7.0008	2.07937	3.71588	1.56654	2.1183
1	6.5266	6.9497	4.61743	4.38474	5.15219	5.18712
1	5.43232	3.88365	4.15875	3.1585	2.81978	3.34039
1	4.45528	4.44576	2.87443	3.38145	1.4273	2.09114
1	3.67366	3.47485	1.86532	2.15521	2.26279	2.38988
1	12.5061	9.19813	3.08848	3.53009	2.33241	2.09114
1	15.9843	12.2131	2.20169	4.68201	1.4273	2.28124
1	17.1177	16.5055	9.29603	9.9214	4.83888	5.70311
1	13.4831	15.228	7.03318	9.99572	5.81362	5.35006
1	16.5705	16.0967	6.60507	7.3946	6.02249	5.21427
1	5.43232	5.77438	3.0579	3.90168	3.34196	3.36755
1	8.637	8.22722	6.02407	5.61098	4.83888	4.69828
1	5.66681	4.95677	2.17111	2.11805	1.56654	1.16778
1	20.0097	18.2941	13.0572	15.2723	10.6873	10.6187
1	13.7567	12.3664	6.4216	9.21539	5.01294	5.97469
1	4.68977	5.16117	0.94795	2.26669	0.66143	1.08631
1	8.36343	7.4096	1.77358	2.19237	1.25324	1.14062
1	6.13579	6.02988	3.08848	3.75304	1.35767	1.81956
1	6.17487	5.51888	4.40338	3.90168	4.42114	3.47618
1	10.6692	10.2712	8.07287	6.98586	5.60475	7.16963
1	6.21395	7.2052	3.42485	3.1585	3.30715	3.44902
1	3.1656	3.06604	2.14053	1.74646	2.26279	2.74293
1	19.4626	18.3452	12.1705	14.4176	6.78836	8.25593
1	8.98873	6.54089	3.97527	5.83393	3.4464	3.88355
1	5.74497	5.62108	3.0579	2.86123	1.91466	1.81956
1	8.91057	8.78932	6.54391	6.7629	4.45595	4.83407
1	2.85294	4.13916	1.37606	1.59783	1.35767	0.923361
1	14.0302	9.65804	4.46454	4.68201	1.00955	0.923361
1	3.82998	3.83255	1.71243	1.85794	1.49692	0.923361
1	3.67366	3.67925	2.23227	2.26669	0.974738	0.923361
1	4.57253	4.90567	3.33312	3.49293	2.26279	2.60714
1	4.68977	6.28539	2.59922	1.33772	0.905114	0.543153
1	4.49437	4.59906	2.17111	2.56396	1.53173	1.14062
1	4.29896	3.73035	2.81327	2.60112	3.06346	2.52566
1	5.35416	5.51888	4.5257	3.93883	3.41158	3.31324
1	6.99558	7.2563	4.83149	5.01644	5.11738	4.15512
1	4.76794	4.49686	1.8959	2.67543	2.05391	2.09114
1	4.88518	5.56998	2.4769	3.12134	1.53173	1.35788
1	3.32192	4.90567	1.83474	1.33772	1.11399	0.733257
1	6.60476	8.53382	3.63891	3.53009	3.51602	3.06882
1	3.71274	3.37265	1.68185	2.11805	1.1488	1.57515
1	4.65069	4.29246	1.68185	2.11805	0.83549	1.08631
1	4.65069	5.00787	3.11906	2.56396	3.82933	2.44419
1	16.9613	21.3601	6.54391	5.53666	7.4846	5.67595
1	6.37027	7.2563	0.825634	1.70931	1.21842	1.05915
1	5.58865	6.33649	2.29343	2.08089	1.84504	1.11346
1	3.55641	4.08806	2.81327	2.37816	2.26279	2.41703
1	10.3957	12.5708	3.97527	6.72575	4.21226	4.39954
1	3.24376	3.78145	2.01822	2.30385	2.61091	2.1183
1	8.87149	9.50473	2.78269	2.30385	2.36722	2.00967
1	5.19783	4.65017	3.45543	4.4219	3.37677	2.74293
1	5.70589	5.51888	3.70006	3.71588	4.14264	3.80207
1	5.23691	4.44576	3.70006	2.45248	2.75016	1.79241
1	7.46455	9.35143	4.58686	6.20552	3.4464	4.26375
1	10.1221	8.73822	7.76708	7.61756	5.63956	7.00668
1	8.8324	6.74529	4.15875	5.20223	5.50031	5.81174
1	15.0073	12.4175	6.11581	8.58369	6.02249	5.97469
1	11.4509	9.81134	4.15875	5.4995	3.09828	4.10081
1	4.25988	5.82548	1.28432	1.07761	1.07917	0.678942
1	3.20468	3.32155	0.94795	1.11476	1.32286	1.38504
1	5.31508	5.31447	2.69096	1.85794	2.36722	1.68378
1	5.58865	6.02988	2.07937	2.34101	0.696242	1.54799
1	10.1221	9.14703	2.17111	2.93555	0.870302	1.14062
1	12.2716	12.6219	5.32075	7.50608	3.1679	4.31807
1	15.3981	12.5708	11.7424	11.5564	8.87708	10.1298
1	5.51048	5.82548	3.11906	3.93883	3.02865	2.38988
1	15.5544	16.25	7.76708	9.32686	9.99107	9.77676
1	9.22322	8.27832	4.92323	5.09076	5.01294	5.81174
1	10.0048	10.2712	7.18607	6.24268	6.47505	6.16479
1	7.69904	7.0008	1.03969	2.71259	1.25324	0.950519
1	7.11282	6.7964	3.60833	3.04702	1.81023	2.28124
1	13.4049	9.81134	6.11581	6.65143	4.56038	3.74776
1	6.37027	4.49686	3.73064	3.71588	4.21226	3.7206
1	18.5246	14.7681	7.06376	7.5804	9.01633	8.39172
1	12.3107	9.30033	4.3728	5.27655	4.56038	5.6488
1	63.351	52.1738	42.5966	36.2298	34.1855	32.209
1	10.7083	11.9065	3.97527	4.01315	3.13309	3.55766
1	5.51048	4.03696	1.10085	1.63499	0.83549	0.7061
1	7.46455	8.22722	5.04554	6.01973	4.3167	4.04649
1	4.65069	6.08099	3.45543	4.01315	3.02865	2.87871
1	4.25988	4.70127	1.55953	0.891812	1.28805	0.624627
1	7.69904	5.72328	5.04554	5.38803	4.97813	4.26375
1	10.3175	10.3223	5.65712	4.45906	5.63956	5.51301
1	19.189	18.243	9.26545	8.58369	3.72489	4.56249
1	22.9408	22.0755	20.0904	17.0559	14.7951	14.6923
1	8.40251	9.09593	5.19844	5.79678	5.56993	5.18712
1	4.18171	7.0008	3.02732	3.64156	4.28189	3.06882
1	9.37954	10.1179	5.01496	5.75962	5.25663	4.26375
1	3.20468	4.13916	1.92648	2.30385	3.20271	2.33556
1	8.05078	6.23429	5.32075	5.09076	4.52557	4.34523
1	25.2466	24.6305	14.6168	14.5663	16.9187	17.0279
1	5.74497	5.05897	3.73064	3.30713	2.92422	2.14546
1	4.68977	6.74529	4.28107	3.53009	3.69008	2.52566
1	7.54272	8.99373	6.54391	5.4995	5.67437	4.80691
1	4.18171	5.21227	2.4769	3.49293	2.92422	3.0145
1	2.14948	2.65724	1.8959	1.74646	1.21842	1.46651
1	21.4948	22.2799	11.7118	12.1881	5.25663	5.97469
1	4.61161	4.95677	1.68185	2.67543	1.56654	1.52083
1	11.8417	13.695	7.24723	6.39132	7.34535	8.01151
1	25.5983	22.9442	10.8556	11.5192	10.4784	9.45087
1	15.7498	16.0967	10.244	11.0362	9.29483	8.52751
1	21.1821	19.9804	12.9044	13.5258	10.1999	9.17929
1	25.8328	22.9953	10.1828	9.06675	6.3358	7.03384
1	7.73812	8.32942	4.34222	4.97928	3.62046	3.15029
1	21.8856	21.0024	6.02407	6.57711	3.82933	3.20461
1	20.166	21.5645	8.1646	8.0263	4.63001	4.6168
1	3.63457	4.08806	1.74301	2.15521	3.02865	2.77008
1	15.7889	14.4615	8.01171	7.3946	10.2696	9.26077
1	65.3051	57.5394	39.5693	34.0003	38.5718	35.6309
1	27.0444	21.8711	16.2375	15.681	14.7255	16.3489
1	12.3497	8.48272	5.59596	6.01973	5.53512	5.1328
1	5.19783	5.87658	2.35459	2.00658	1.49692	1.00483
1	3.361	3.32155	1.62069	2.08089	1.49692	1.6023
1	21.1821	18.6007	14.3416	15.2351	9.19039	11.6506
1	23.8788	24.0173	9.23487	12.1509	10.3392	9.72245
1	2.93111	3.52595	2.26285	2.5268	1.70579	1.57515
1	5.4714	7.2052	1.86532	2.48964	0.522181	0.923361
1	2.93111	3.16824	2.38516	1.70931	0.905114	1.95535
1	6.13579	5.77438	2.81327	3.56725	1.87985	2.03683
1	14.7337	13.9505	9.32661	8.54653	12.1842	9.47803
1	14.2647	13.2351	8.13402	12.0766	7.2061	8.06583
1	6.17487	6.59199	4.98438	3.60441	2.50647	3.0145
1	4.72885	4.49686	2.44632	3.41861	1.32286	1.08631
1	2.46213	2.70834	1.00911	1.41203	1.21842	0.977676
1	10.9037	8.43162	3.73064	5.72246	1.91466	1.73809
1	4.92426	5.31447	2.44632	3.30713	2.92422	3.31324
1	10.0439	7.86951	4.09759	3.64156	2.2976	2.14546
1	13.444	10.3734	8.56213	9.21539	7.38016	8.36456
1	12.0371	13.0307	9.14313	9.02959	8.38971	8.60898
1	3.28284	3.27045	1.86532	2.26669	1.25324	1.30357
1	8.51975	8.53382	6.8497	5.46235	5.4655	5.48585
1	4.25988	3.73035	2.90501	3.19566	2.33241	2.68861
1	5.15875	5.62108	1.92648	2.22953	1.46211	1.84672
1	3.86906	3.83255	2.20169	2.5268	1.84504	1.84672
1	5.9013	8.43162	2.84385	4.45906	3.82933	3.34039
1	3.24376	4.29246	1.65127	2.00658	1.11399	1.00483
1	5.31508	5.87658	2.44632	2.86123	2.26279	2.57998
1	8.05078	7.1541	1.80416	3.93883	1.28805	1.54799
1	10.2003	9.19813	4.89265	7.91483	3.69008	4.88838
1	14.7337	11.7021	7.43071	11.7422	7.13648	6.97952
1	3.32192	3.47485	2.0488	1.78362	1.1488	1.46651
1	7.07374	6.13209	3.51659	4.57053	2.47166	2.38988
1	4.29896	6.7964	2.56864	4.38474	3.34196	2.74293
1	8.59792	11.9576	5.62654	7.69187	8.66821	8.33741
1	5.15875	5.67218	2.35459	3.08418	1.77542	1.33073
1	4.65069	6.69419	3.51659	3.67872	2.85459	3.28608
1	5.15875	5.21227	2.10995	2.37816	1.28805	1.46651
1	4.29896	4.90567	2.41574	2.86123	2.12354	2.09114
1	13.9912	17.5275	5.81002	7.76619	6.85798	6.87089
1	17.7821	20.2359	6.97202	10.1072	6.89279	7.57699
1	21.104	29.7917	11.6812	14.1575	10.4088	9.85824
1	28.9593	37.7634	12.9044	15.4581	11.5924	11.6778
1	11.1773	13.4395	6.4216	7.43176	5.70918	7.35973
1	6.5266	7.0008	2.53806	3.38145	2.64572	2.22693
1	8.05078	9.40253	3.57775	4.64485	2.54128	3.58481
1	6.25303	6.9497	2.53806	2.08089	1.46211	2.52566
1	7.50364	8.78932	2.17111	3.41861	2.8894	2.57998
1	7.69904	11.7021	4.86207	5.83393	3.27234	3.42187
1	23.7224	26.1125	10.825	14.9007	11.8709	12.0037
1	9.2623	12.5708	3.82238	5.79678	2.99384	3.69344
1	35.6032	43.6911	16.4821	23.4472	16.9187	17.1637
1	17.6257	19.776	7.33897	8.73232	5.39587	7.03384
1	39.6677	52.4804	19.4177	22.5554	14.8996	16.6477
1	21.9247	27.39	13.0267	15.3837	9.67776	10.7816
1	15.2027	20.0315	7.06376	10.9619	6.09212	7.30541
1	19.9706	25.6015	8.34808	10.6646	7.7631	8.12014
1	14.5774	19.8271	5.62654	9.02959	5.22181	5.51301
1	33.3755	45.4796	15.5342	23.0013	16.1876	15.6428
1	13.5613	15.3813	7.15549	8.69516	5.60475	5.6488
1	15.3981	17.6297	7.70592	8.658	6.26618	7.08815
1	9.6922	11.0889	3.82238	7.61756	4.73444	5.10564
1	7.73812	8.48272	2.75211	3.12134	2.19316	2.00967
1	14.8119	17.7319	7.12492	8.88096	7.24091	7.63131
1	12.4279	15.7901	6.08523	6.20552	5.29144	4.4267
1	21.612	30.9159	11.9258	14.3061	10.6873	10.5372
1	9.14506	11.1911	4.28107	4.97928	4.35151	3.99218
1	11.2555	13.6439	4.80091	7.84051	4.45595	5.02417
1	10.4738	13.6439	5.32075	8.17494	4.69963	5.10564
1	12.8578	13.7972	5.32075	6.98586	5.11738	4.99701
1	11.529	16.8121	5.96291	8.95527	5.63956	6.27342
1	34.4698	40.8806	14.3721	18.245	13.0197	13.7689
1	17.1177	18.4985	7.70592	9.77277	6.75355	7.27826
1	14.8119	16.8121	5.07612	8.47221	5.50031	6.70795
1	15.7107	20.6958	7.43071	10.293	5.63956	6.68079
1	35.4078	41.3405	16.2069	19.9914	13.5071	17.0822
1	23.3316	26.1125	9.72413	12.7826	7.97197	9.5595
1	11.6853	15.1769	4.12817	5.6853	4.5952	5.05133
1	15.5544	19.0606	9.96877	10.6646	8.42453	8.6633
1	15.6717	17.9875	8.43981	11.6679	7.83272	9.58666
1	10.7474	14.5126	4.9538	5.64814	4.80407	5.05133
1	6.99558	10.2201	3.39427	4.19895	3.69008	3.06882
1	5.15875	5.05897	2.78269	3.19566	3.1679	2.90587
1	11.9589	15.5857	4.83149	6.83722	4.49076	5.21427
1	10.3175	10.8845	3.45543	4.94212	3.72489	5.29575
1	11.9198	14.206	4.09759	6.91154	3.51602	5.18712
1	9.96577	11.5488	4.43396	5.79678	3.86414	3.96502
1	9.22322	15.0747	5.59596	6.35416	5.25663	5.45869
1	8.55883	12.3153	5.01496	5.83393	4.49076	5.1328
1	9.45771	12.4686	6.57449	7.28313	6.6143	6.21911
1	108.099	131.278	48.8959	63.8388	44.6639	43.6152
1	19.8143	22.0244	9.4795	9.40118	8.42453	8.36456
1	57.4497	74.8626	25.6252	32.5883	28.4415	26.8046
1	22.0028	25.1416	8.10345	11.0362	7.17129	9.20645
1	34.3917	42.107	17.8582	24.339	16.5357	17.1908
1	14.89	18.1919	6.91086	8.95527	6.96242	7.33257
1	20.8695	27.2878	8.95966	10.999	9.46889	9.09782
1	37.7136	45.9906	18.0722	23.9674	14.8648	16.1045
1	12.8187	18.3963	5.47365	6.53995	5.67437	5.18712
1	6.37027	7.71621	3.9447	4.94212	4.42114	4.67112
1	3.71274	3.93476	2.35459	2.56396	1.46211	1.76525
1	21.6902	23.5574	14.8308	12.7083	17.5105	19.3634
1	5.04151	5.26337	3.27196	3.41861	2.71534	2.14546
1	5.39324	5.62108	4.15875	3.00986	4.49076	4.2366
1	5.39324	4.44576	2.35459	2.74975	0.974738	1.27641
1	34.2744	25.1927	23.7293	21.6264	23.0456	16.7291
1	3.86906	3.98586	3.2108	2.15521	1.67098	1.98251
1	7.50364	7.3585	3.54717	2.60112	1.84504	2.41703
1	18.7982	17.9364	13.9746	12.8941	12.4279	10.8088
1	3.361	4.13916	1.13142	1.22624	1.35767	0.733257
1	6.48752	7.56291	3.57775	3.71588	4.87369	4.2366
1	6.0967	5.67218	2.59922	3.41861	2.33241	2.22693
1	4.25988	4.44576	1.8959	2.41532	1.11399	1.54799
1	3.98631	5.92768	3.70006	3.45577	2.47166	3.17745
1	8.01169	7.3585	5.87118	6.91154	4.94332	5.3229
1	3.32192	3.93476	2.78269	2.67543	2.22797	2.60714
1	7.85537	9.60693	4.34222	4.34758	3.75971	3.36755
1	26.3409	26.5724	15.7482	18.5794	13.2286	13.1443
1	23.2925	18.0897	10.3663	12.3739	5.08256	5.26859
1	8.75424	10.3734	3.27196	4.34758	3.23752	3.63913
1	5.78405	5.92768	4.25049	3.93883	3.30715	3.06882
1	8.98873	7.56291	2.66038	2.63828	1.67098	2.22693
1	17.3522	16.761	7.43071	9.43834	5.63956	5.40438
1	6.21395	5.26337	3.42485	3.75304	3.30715	3.66629
1	3.90814	4.03696	1.34548	2.08089	0.452557	0.869046
1	4.49437	5.16117	3.36369	3.08418	3.82933	3.85639
1	12.7796	14.5637	9.11255	7.65472	9.05114	8.60898
1	9.57495	9.19813	5.41249	5.01644	4.21226	4.69828
1	10.8256	11.9576	6.17697	7.84051	3.82933	3.96502
1	14.8119	12.2642	6.91086	10.5531	6.09212	5.92037
1	6.5266	6.8986	4.9538	5.20223	3.72489	4.04649
1	5.39324	5.21227	3.57775	3.45577	2.08873	2.36272
1	4.2208	3.78145	2.69096	2.74975	2.33241	1.90104
1	8.51975	9.45363	2.14053	2.67543	1.46211	1.49367
1	7.03466	5.31447	1.83474	2.08089	1.18361	1.98251
1	6.44844	6.33649	4.00585	6.09405	3.96858	4.01934
1	7.1519	6.8986	3.82238	4.27326	2.64572	3.34039
1	2.61846	3.67925	1.74301	1.44919	1.46211	1.46651
1	9.49679	9.30033	5.29017	6.09405	4.9085	5.48585
1	8.44159	7.2052	2.32401	2.5268	1.18361	1.33073
1	8.59792	7.97171	4.5257	5.31371	4.00339	5.21427
1	2.57937	3.32155	1.25374	1.37488	0.556993	0.488838
1	13.8739	10.7312	5.35133	5.35087	4.24707	3.96502
1	34.7043	30.6604	28.4997	24.2275	23.3241	18.3857
1	10.7865	10.0668	5.93233	6.09405	5.95287	3.25892
1	5.4714	4.75237	3.70006	3.86452	3.1679	3.28608
1	9.77036	9.55583	5.81002	6.24268	7.58904	6.08332
1	15.9452	16.4544	9.57124	7.02302	4.52557	5.59448
1	12.3497	13.2862	4.5257	4.60769	4.24707	4.15512
1	10.5129	9.60693	4.09759	4.01315	2.57609	3.15029
1	9.45771	10.9356	2.14053	3.53009	1.98429	1.65662
1	7.23007	5.67218	2.53806	3.53009	1.70579	1.90104
1	3.43917	4.44576	2.14053	2.5268	2.61091	2.85156
1	3.82998	3.73035	2.81327	2.41532	1.94948	2.1183
1	7.30823	5.21227	4.15875	3.82736	3.55083	2.85156
1	38.9642	34.1864	22.812	22.4811	23.8811	22.6767
1	17.1958	17.8853	8.13402	11.4449	6.3358	5.8389
1	5.35416	5.72328	3.82238	4.94212	3.41158	3.63913
1	4.06447	3.57705	2.50748	2.71259	3.06346	3.25892
1	5.31508	5.56998	4.55628	2.63828	2.15835	2.57998
1	18.6809	17.8853	10.9167	11.1105	15.5262	12.3567
1	6.91741	8.17611	2.38516	2.97271	1.39248	1.46651
1	4.8461	4.75237	2.14053	2.11805	2.68053	2.09114
1	11.529	10.2712	5.19844	4.97928	2.78497	2.74293
1	5.70589	5.92768	2.56864	2.48964	2.40203	2.00967
1	5.62773	4.59906	1.8959	3.04702	2.08873	1.49367
1	33.5319	32.8067	20.488	22.2581	9.64295	9.09782
1	7.46455	8.12501	2.78269	2.60112	1.63617	1.95535
1	4.76794	4.19026	2.90501	3.08418	2.68053	2.1183
1	4.72885	5.11007	2.56864	1.74646	1.1488	1.24925
1	4.37712	3.27045	1.28432	2.30385	0.939926	1.2221
1	9.14506	9.50473	5.87118	6.09405	7.97197	7.38689
1	7.07374	7.2563	3.33312	2.86123	1.4273	2.19977
1	4.8461	5.05897	3.66948	4.19895	2.50647	3.31324
1	5.27599	5.77438	4.55628	4.57053	3.72489	3.77492
1	4.2208	9.19813	3.27196	4.08747	3.48121	3.82923
1	5.66681	7.0008	2.75211	2.5268	1.7406	1.79241
1	5.43232	8.58492	4.00585	3.08418	3.62046	2.93303
1	8.67608	7.97171	4.28107	4.90496	3.58565	2.49851
1	22.8626	23.1486	14.1887	17.9477	10.2696	12.1666
1	8.8324	6.7964	6.20754	6.42848	5.11738	5.3229
1	14.0693	13.8994	6.54391	6.16836	9.01633	9.64097
1	16.8441	16.5566	9.84645	10.999	7.65866	8.98919
1	3.94723	3.93476	1.95706	2.56396	2.43685	1.4122
1	23.2925	19.4183	13.9135	14.7149	17.5453	15.0454
1	13.9521	16.7099	8.56213	11.6307	6.99723	6.21911
1	5.4714	5.31447	2.01822	3.90168	2.61091	1.92819
1	11.4899	8.89152	4.61743	5.87109	4.56038	3.82923
1	6.87833	5.72328	4.86207	3.56725	1.39248	2.96019
1	5.94038	5.62108	4.21991	3.34429	1.46211	2.60714
1	3.40008	4.54796	2.6298	2.89839	2.47166	2.49851
1	9.30138	13.5417	4.43396	4.31042	4.24707	2.71577
1	5.15875	4.13916	4.06701	3.71588	2.8894	3.44902
1	2.42305	2.75944	1.65127	1.22624	0.696242	0.977676
1	7.30823	9.09593	4.25049	5.64814	4.10783	3.99218
1	2.7357	2.40173	1.74301	2.37816	1.4273	1.84672
1	10.0439	10.3734	4.86207	7.3946	5.01294	5.26859
1	8.8324	7.2563	4.5257	6.01973	5.63956	4.80691
1	7.1519	9.70914	2.59922	2.19237	1.4273	1.33073
1	16.6487	16.9654	8.37866	13.4887	10.931	8.58183
1	21.9638	25.1416	16.7573	16.8329	12.5672	12.3296
1	5.15875	5.41668	2.78269	3.30713	2.92422	3.42187
1	5.62773	4.90567	3.76122	3.49293	1.94948	2.98734
1	2.85294	3.52595	1.77358	2.26669	2.0191	2.3084
1	10.9037	10.3223	7.40013	7.17165	7.34535	6.59931
1	3.24376	2.45283	1.00911	1.30056	0.522181	1.24925
1	14.7728	19.5205	9.0514	12.3367	9.71257	9.31508
1	5.11967	6.33649	2.90501	4.08747	1.63617	1.84672
1	9.06689	9.40253	6.94144	6.98586	4.42114	6.08332
1	6.60476	5.62108	3.66948	4.4219	5.04775	4.45386
1	5.62773	6.13209	3.27196	2.19237	2.61091	2.63429
1	15.7498	18.3963	7.70592	11.705	8.70302	8.12014
1	2.22764	2.81054	1.03969	1.67215	1.70579	2.00967
1	5.62773	6.8986	2.99675	5.09076	4.80407	3.82923
1	3.82998	5.36558	1.95706	1.96942	1.49692	1.46651
1	14.4211	18.3452	5.81002	9.14107	8.00678	8.20162
1	6.60476	7.81841	3.51659	4.94212	3.72489	2.77008
1	6.17487	7.61401	2.41574	5.20223	5.39587	3.66629
1	5.82313	6.48979	2.69096	2.78691	2.95903	2.79724
1	8.16802	9.70914	3.48601	6.39132	5.22181	4.72544
1	10.2784	10.0668	7.82823	6.27984	5.77881	6.40921
1	11.1382	12.0598	4.58686	5.35087	4.17745	4.26375
1	20.2442	22.9953	9.51008	12.411	11.1747	8.88056
1	12.1543	11.1911	5.96291	6.83722	7.17129	6.7351
1	2.61846	2.91274	1.43721	2.63828	1.04436	1.54799
1	19.2281	19.8782	8.65387	7.28313	9.57332	9.64097
1	13.1704	14.3593	5.32075	4.90496	4.3167	5.40438
1	6.60476	5.77438	3.36369	3.75304	2.47166	2.3084
1	11.998	12.162	4.28107	5.53666	4.45595	3.5305
1	3.08743	3.78145	1.34548	2.34101	1.07917	0.923361
1	7.30823	7.51181	5.65712	6.09405	4.52557	5.1328
1	8.91057	9.24923	3.11906	4.34758	1.84504	1.81956
1	14.382	12.7752	5.96291	6.27984	3.06346	2.66145
1	6.5266	5.31447	5.16786	3.34429	3.4464	3.99218
1	5.94038	6.08099	2.6298	2.82407	3.13309	2.14546
1	13.444	11.8554	5.38191	4.79349	5.187	6.13763
1	8.87149	8.73822	4.31164	4.08747	2.78497	3.93786
1	8.12894	8.73822	3.66948	3.30713	2.95903	3.69344
1	8.55883	8.07391	5.81002	5.42519	4.38632	3.77492
1	9.92668	10.7823	5.65712	5.72246	6.0573	7.16963
1	7.30823	7.71621	4.67859	5.38803	7.06685	5.40438
1	6.33119	6.74529	2.32401	3.23282	1.4273	1.54799
1	10.083	11.5999	2.69096	1.74646	0.765866	1.49367
1	5.15875	5.11007	3.02732	3.04702	3.13309	3.55766
1	8.51975	9.55583	3.42485	4.27326	3.51602	3.25892
1	4.8461	5.11007	2.10995	2.08089	2.19316	1.87388
1	3.7909	5.36558	1.25374	1.30056	0.905114	0.923361
1	7.11282	8.17611	5.22902	6.35416	5.08256	4.88838
1	5.54956	6.64309	3.63891	4.2361	3.48121	4.10081
1	8.2071	9.24923	3.48601	4.64485	2.47166	1.92819
1	9.37954	9.14703	5.38191	5.16508	2.71534	3.17745
1	36.7756	35.6683	16.3292	24.339	7.51941	7.27826
1	11.8417	10.2201	6.08523	7.80335	2.50647	2.8244
1	34.6652	37.2013	15.1672	19.7685	20.4347	19.3363
1	6.5266	6.8986	4.64801	6.57711	4.24707	4.86122
1	5.86222	6.18319	1.83474	3.53009	1.32286	1.14062
1	4.2208	5.41668	2.90501	3.08418	1.35767	1.65662
1	17.5476	17.6808	11.039	8.47221	8.00678	6.43637
1	8.08986	9.81134	5.01496	6.42848	4.9085	4.64396
1	21.9638	23.9151	14.525	19.1368	13.3678	14.2578
1	3.59549	3.06604	1.43721	3.04702	1.60136	1.49367
1	8.98873	9.86244	6.4216	7.61756	6.40542	6.05616
1	8.67608	7.66511	4.03643	4.71917	5.29144	5.40438
1	3.28284	5.16117	1.86532	3.08418	3.27234	3.06882
1	14.1084	14.4615	10.6721	9.02959	8.91189	9.69529
1	13.2095	12.162	6.97202	8.58369	6.54467	8.20162
1	9.8876	10.4756	4.5257	3.93883	4.63001	3.23176
1	17.3912	20.3892	10.3357	11.2591	8.3549	8.98919
1	20.2442	18.9073	11.039	11.6679	7.4846	10.0212
1	5.19783	5.87658	3.39427	2.67543	3.93377	4.18228
1	14.1475	13.8994	7.98113	8.10062	3.82933	4.53533
1	8.05078	8.94263	5.44307	5.53666	7.44979	5.73027
1	11.2164	11.9576	7.67534	7.87767	7.4846	7.57699
1	6.72201	7.0008	3.24138	2.97271	1.53173	2.71577
1	7.1519	9.65804	3.7918	3.53009	3.06346	2.22693
1	2.1104	2.55504	1.83474	1.33772	1.49692	1.46651
1	3.90814	5.92768	3.85296	3.93883	2.95903	3.34039
1	8.637	6.7964	1.59011	2.04373	1.04436	0.896203
1	4.02539	3.52595	3.18022	2.74975	2.57609	2.25409
1	3.63457	4.95677	3.70006	3.38145	2.92422	2.71577
1	4.45528	5.72328	3.11906	2.45248	2.47166	2.41703
1	14.9291	14.8703	10.8556	9.25255	9.32964	10.0483
1	15.7889	12.2642	1.22316	3.00986	0.800678	1.08631
1	5.15875	3.88365	1.95706	1.8951	2.50647	2.09114
1	5.39324	5.21227	2.07937	3.86452	3.23752	2.96019
1	16.4533	15.739	10.5192	11.2591	6.75355	8.20162
1	6.44844	6.59199	4.5257	4.8678	4.10783	3.93786
1	17.3131	11.4977	9.78529	10.6274	7.24091	6.89805
1	9.49679	7.76731	4.43396	3.53009	3.96858	3.31324
1	10.552	10.1179	2.53806	3.45577	2.68053	2.49851
1	9.30138	7.61401	1.86532	2.22953	0.83549	1.2221
1	5.51048	4.19026	3.0579	3.23282	2.85459	2.96019
1	8.12894	8.32942	3.73064	4.83065	1.98429	1.46651
1	28.8812	40.6251	18.7144	22.3696	17.7194	15.2083
1	6.17487	4.85457	3.97527	3.34429	4.87369	4.45386
1	9.30138	8.22722	3.85296	6.24268	5.04775	6.57216
1	9.30138	9.14703	5.50423	5.38803	6.19655	4.91554
1	6.80017	5.87658	3.76122	4.71917	6.02249	4.53533
1	9.34046	8.53382	5.53481	6.01973	3.41158	5.07849
1	11.4118	12.3664	7.98113	7.46892	7.31054	6.89805
1	5.04151	5.82548	3.73064	4.64485	3.20271	3.42187
1	18.7591	17.5275	11.2531	12.2253	7.58904	9.12498
1	6.40936	6.02988	4.86207	4.8678	3.34196	3.5305
1	17.8602	16.1478	7.36955	8.10062	4.24707	4.80691
1	14.5774	11.8554	8.40924	9.51266	4.9085	5.78458
1	7.34731	4.90567	2.93559	4.08747	1.28805	1.57515
1	5.9013	5.46778	2.99675	4.05031	2.8894	2.8244
1	3.1656	5.26337	2.44632	2.48964	2.15835	1.98251
1	6.05762	6.8986	4.9538	4.57053	3.41158	3.23176
1	7.1519	6.48979	4.86207	5.79678	4.5952	4.53533
1	5.51048	7.103	1.74301	1.82078	0.696242	0.733257
1	41.3872	36.7925	10.9779	17.6504	4.63001	4.64396
1	9.02781	8.48272	3.30254	3.7902	2.71534	2.49851
1	11.6072	11.5488	5.53481	5.31371	2.22797	2.77008
1	15.1245	13.7972	8.71503	10.7017	10.931	10.2384
1	8.71516	7.92061	4.12817	2.89839	5.11738	4.99701
1	6.5266	6.54089	1.8959	2.30385	1.07917	0.950519
1	13.0141	15.3302	3.91412	6.53995	1.49692	2.41703
1	5.54956	5.36558	2.87443	3.67872	2.78497	2.87871
1	6.9565	6.28539	1.49837	1.11476	1.25324	1.14062
1	5.19783	5.16117	3.36369	4.05031	3.30715	2.3084
1	9.34046	10.1179	5.77944	6.7629	6.40542	6.81658
1	26.7317	22.5354	17.3077	14.3805	22.3842	18.4401
1	4.33804	3.47485	2.56864	1.96942	2.57609	2.68861
1	12.6233	13.9505	7.46129	8.8438	8.0764	7.71278
1	9.84852	13.1329	8.40924	6.39132	8.0764	7.84857
1	4.14263	5.41668	0.733897	1.18908	1.07917	0.977676
1	31.7341	28.0543	19.9681	17.6504	18.3808	16.702
1	3.90814	5.67218	2.93559	3.71588	2.78497	2.68861
1	10.3957	10.4245	5.99349	5.46235	5.22181	6.70795
1	22.2373	20.4403	15.3813	14.752	13.6812	12.3839
1	13.2877	15.1769	7.33897	7.35745	7.27573	8.33741
1	8.08986	6.8986	4.3728	4.2361	6.30099	4.80691
1	12.5061	11.4977	7.36955	6.87438	9.36445	8.01151
1	7.89445	10.0157	3.57775	4.27326	2.68053	2.66145
1	6.87833	5.82548	3.02732	4.01315	2.15835	2.55282
1	5.66681	5.87658	4.06701	4.68201	3.65527	3.91071
1	5.51048	3.93476	2.41574	3.56725	0.905114	1.54799
1	2.97019	3.06604	2.10995	2.11805	1.63617	2.1183
1	15.1636	16.5566	9.99935	10.999	9.88663	8.52751
1	9.61403	9.60693	4.3728	3.60441	3.86414	4.88838
1	8.32435	10.6289	3.02732	3.86452	1.70579	2.55282
1	8.08986	5.87658	3.9447	6.53995	4.35151	4.31807
1	8.28526	7.4607	3.48601	3.04702	2.95903	1.79241
1	7.19098	8.22722	4.9538	4.97928	4.00339	3.77492
1	3.63457	3.52595	2.29343	2.45248	2.78497	2.74293
1	5.94038	5.72328	3.24138	2.93555	1.81023	2.17261
1	8.55883	9.60693	5.16786	6.35416	4.94332	5.59448
1	43.4976	37.9678	24.4021	23.2614	21.305	21.4817
1	2.07132	2.45283	0.978529	1.15192	1.67098	1.62946
1	3.00927	3.21935	2.32401	1.52351	1.1488	1.38504
1	6.60476	5.97878	4.89265	4.49622	4.38632	4.2366
1	7.69904	7.3074	3.7918	3.7902	3.72489	3.23176
1	11.7635	13.3884	8.37866	9.54982	8.00678	7.68562
1	3.98631	3.62815	1.83474	1.78362	2.2976	2.00967
1	6.68293	6.23429	3.14964	2.86123	1.4273	0.733257
1	18.0165	19.5205	14.525	15.1608	9.88663	11.705
1	24.7385	23.353	13.8523	14.0089	12.8457	13.3344
1	6.9565	8.68712	3.54717	3.75304	1.81023	1.81956
1	7.85537	6.59199	3.82238	3.60441	2.50647	1.79241
1	6.91741	7.51181	4.61743	4.60769	3.86414	3.12313
1	4.10355	4.70127	2.6298	3.1585	3.96858	2.66145
1	20.5959	17.9875	9.51008	9.36402	6.3358	7.60415
1	5.00242	4.80347	3.0579	3.30713	2.85459	3.12313
1	10.2393	11.5999	2.75211	4.4219	2.26279	1.92819
1	13.4049	13.3373	7.61418	7.5804	6.92761	6.68079
1	8.71516	10.68	7.79765	7.95199	5.70918	6.81658
1	3.94723	3.32155	2.50748	2.78691	1.46211	1.87388
1	14.7337	13.3373	6.4216	7.65472	6.78836	7.14247
1	5.08059	6.08099	2.99675	4.05031	3.1679	3.09597
1	8.71516	7.56291	5.07612	3.97599	5.01294	4.9427
1	23.058	19.2139	13.8217	14.1203	14.0989	13.3073
1	4.61161	4.44576	2.84385	2.93555	2.36722	2.22693
1	18.9936	17.8853	13.363	13.6001	10.8614	12.7369
1	6.05762	5.87658	3.48601	3.41861	3.65527	3.88355
1	8.40251	8.84042	4.64801	4.8678	5.29144	5.18712
1	17.4303	18.4474	11.7729	11.705	5.88324	4.9427
1	8.55883	9.96464	6.81913	4.08747	5.32625	3.91071
1	11.998	9.81134	1.92648	3.60441	2.22797	2.44419
1	7.93353	8.63602	5.07612	4.8678	2.05391	1.54799
1	4.68977	4.34356	2.4769	3.60441	2.75016	3.17745
1	4.18171	5.00787	1.62069	2.45248	1.77542	1.79241
1	6.29211	5.72328	2.75211	3.34429	1.28805	1.2221
1	5.94038	5.77438	3.88354	4.68201	3.27234	3.39471
1	7.38639	5.00787	3.36369	4.19895	2.47166	3.44902
1	4.80702	5.00787	3.57775	3.60441	2.8894	3.7206
1	18.2119	16.6077	6.4216	9.84709	2.95903	3.25892
1	6.25303	6.38759	3.97527	4.53338	3.82933	3.99218
1	4.45528	6.74529	3.9447	5.16508	3.4464	3.63913
1	9.34046	10.7312	6.88028	6.20552	5.95287	5.59448
1	5.54956	4.54796	3.33312	4.08747	2.64572	3.55766
1	6.76109	8.32942	4.09759	3.75304	2.05391	2.77008
1	6.99558	6.59199	3.54717	3.26998	1.53173	2.57998
1	3.98631	4.19026	2.38516	2.19237	1.4273	1.4122
1	13.2095	11.4977	5.65712	7.32029	5.98768	4.9427
1	14.4211	17.7319	9.81587	12.3739	8.04159	9.58666
1	7.5818	8.78932	3.7918	4.83065	2.68053	3.20461
1	5.58865	6.59199	2.69096	1.74646	2.92422	2.60714
1	3.75182	4.59906	1.13142	1.56067	1.87985	1.76525
1	7.26915	6.74529	5.13728	5.31371	4.49076	4.72544
1	4.76794	3.62815	2.53806	1.93226	1.46211	1.11346
1	15.6717	20.1337	11.406	14.7149	12.3931	11.6235
1	4.29896	5.31447	3.60833	3.56725	3.37677	3.0145
1	6.68293	8.02281	4.55628	4.34758	2.12354	4.26375
1	6.76109	5.97878	2.66038	2.74975	2.05391	1.92819
1	10.3175	12.0087	5.53481	5.16508	4.42114	4.58965
1	5.31508	5.36558	2.41574	2.00658	0.800678	1.49367
1	5.43232	4.85457	3.57775	4.57053	3.79452	3.20461
1	12.2325	7.97171	6.02407	7.91483	4.69963	3.69344
1	10.552	11.5488	3.0579	6.53995	5.29144	4.2366
1	9.73128	8.58492	4.61743	5.20223	4.24707	4.07365
1	16.9613	15.1769	8.7456	8.8438	5.32625	5.1328
1	3.59549	4.29246	2.14053	2.89839	2.57609	2.22693
1	6.56568	5.72328	1.40664	2.67543	0.83549	0.869046
1	6.56568	8.94263	2.10995	3.60441	2.22797	2.19977
1	5.04151	5.26337	4.12817	3.45577	2.47166	2.28124
1	5.39324	6.08099	1.46779	2.86123	1.60136	1.62946
1	8.75424	8.58492	4.92323	4.4219	5.01294	5.05133
1	7.81629	6.7964	1.3149	1.37488	0.974738	0.923361
1	8.05078	7.1541	4.98438	5.83393	3.58565	5.48585
1	10.5911	10.6289	4.21991	7.5804	4.52557	6.19195
1	6.99558	10.0157	1.74301	4.12463	2.2976	2.22693
1	3.20468	3.32155	2.29343	2.67543	2.05391	1.62946
1	10.3957	10.5267	5.99349	5.64814	4.24707	3.91071
1	8.8324	8.27832	2.69096	2.15521	0.696242	1.14062
1	15.4372	13.8483	9.6324	10.7389	7.69347	8.31025
1	8.28526	8.73822	4.09759	6.317	5.56993	5.15996
1	11.9589	12.4686	7.15549	8.13778	6.0573	5.56732
1	18.72	17.1698	15.0143	12.9313	10.9658	10.9717
1	9.2623	7.103	3.73064	4.2361	2.12354	2.3084
1	5.31508	7.61401	4.40338	3.67872	5.77881	4.56249
1	5.43232	4.59906	2.26285	2.86123	2.81978	3.0145
1	3.94723	3.93476	1.95706	2.30385	1.87985	2.93303
1	8.59792	9.96464	4.03643	6.16836	3.13309	3.96502
1	4.18171	5.00787	2.53806	3.30713	2.50647	2.79724
1	6.13579	5.92768	3.08848	2.74975	3.23752	3.61197
1	3.08743	4.39466	2.41574	2.48964	2.57609	2.79724
1	9.8876	7.92061	4.89265	4.05031	2.57609	2.74293
1	9.6922	9.60693	6.36044	5.23939	5.32625	7.33257
1	3.71274	3.78145	2.10995	1.82078	2.50647	2.60714
1	3.7909	4.08806	1.83474	1.56067	1.46211	1.52083
1	6.0967	9.55583	5.77944	4.97928	5.25663	5.3229
1	7.89445	7.0008	3.88354	4.01315	2.08873	3.44902
1	8.28526	7.4096	4.55628	4.53338	5.77881	5.73027
1	6.05762	5.21227	2.87443	3.00986	2.12354	1.92819
1	12.8969	10.2201	6.17697	7.32029	5.25663	5.6488
1	13.3268	16.5055	9.93819	10.4045	11.662	11.6506
1	9.10597	9.55583	5.41249	4.34758	2.43685	1.95535
1	11.5681	12.2642	4.5257	6.35416	3.4464	4.39954
1	34.3917	34.8507	25.1971	23.1499	20.6436	21.2916
1	11.021	8.17611	6.11581	6.9487	4.97813	4.12797
1	10.5911	11.8554	7.40013	8.24926	5.04775	6.65363
1	3.82998	2.50394	2.14053	1.96942	2.36722	2.38988
1	11.3727	13.1329	10.3969	8.62085	6.99723	6.97952
1	3.40008	3.01494	1.40664	1.48635	1.84504	1.33073
1	12.1152	8.99373	7.03318	7.35745	5.32625	5.43153
1	4.49437	4.44576	2.44632	1.96942	2.57609	2.1183
1	16.0234	17.272	11.62	11.2963	8.56377	8.71761
1	7.65996	9.35143	4.64801	4.57053	5.25663	5.29575
1	13.3268	11.5999	4.70917	5.27655	3.4464	3.63913
1	7.93353	7.86951	5.87118	4.49622	4.9085	4.96985
1	6.72201	6.74529	3.51659	5.12792	2.15835	2.3084
1	6.37027	6.7964	5.01496	3.19566	4.00339	4.53533
1	5.35416	4.70127	2.0488	2.78691	3.23752	2.36272
1	7.97261	6.33649	3.63891	3.71588	2.54128	2.52566
1	2.07132	2.50394	1.34548	1.52351	1.67098	1.95535
1	12.5842	12.8774	2.59922	4.08747	1.70579	1.71093
1	6.17487	6.43869	3.63891	4.45906	2.15835	2.60714
1	5.31508	5.97878	2.87443	3.41861	0.905114	1.08631
1	8.40251	7.2052	5.19844	4.60769	5.88324	5.94753
1	10.3957	10.5778	3.63891	4.60769	1.77542	2.66145
1	11.1773	12.7752	4.31164	6.1312	6.3358	3.82923
1	5.19783	5.05897	3.02732	3.49293	2.26279	2.3084
1	7.11282	7.3585	2.56864	5.01644	1.87985	2.38988
1	5.86222	7.66511	4.40338	4.05031	1.77542	2.68861
1	13.2486	12.4686	6.88028	7.20881	5.98768	5.56732
1	4.45528	4.44576	1.98764	1.74646	2.36722	1.62946
1	4.2208	3.57705	2.50748	2.74975	3.06346	3.09597
1	3.59549	4.85457	2.41574	1.8951	2.57609	2.49851
1	12.7015	12.673	6.51334	8.06346	9.32964	7.52268
1	2.93111	2.91274	1.25374	1.56067	1.18361	0.977676
1	12.1152	12.0087	7.06376	8.95527	3.96858	4.37239
1	88.2068	78.1841	48.376	42.9927	31.7486	34.1915
1	6.60476	6.28539	4.58686	5.79678	4.0382	4.39954
1	5.00242	4.90567	3.48601	3.08418	2.47166	2.33556
1	32.0468	30.7626	12.8432	22.8527	13.333	15.154
1	9.10597	8.89152	5.29017	5.20223	3.1679	4.72544
1	2.1104	2.50394	1.74301	1.67215	1.46211	1.52083
1	22.7063	19.5205	11.6506	10.3673	3.86414	3.74776
1	8.67608	8.68712	7.24723	5.6853	5.88324	5.97469
1	5.66681	6.43869	4.18933	3.26998	1.49692	2.25409
1	17.8993	19.1628	11.406	11.4449	6.37061	5.45869
1	6.13579	5.31447	1.65127	3.56725	2.71534	2.85156
1	16.4142	15.2791	4.03643	5.0536	3.02865	3.39471
1	6.76109	7.71621	5.53481	5.0536	4.52557	5.18712
1	2.97019	3.27045	2.20169	2.45248	1.00955	1.98251
1	24.2305	18.0386	9.87703	14.5291	6.47505	7.03384
1	6.0967	6.02988	3.42485	4.05031	4.97813	4.96985
1	3.63457	4.34356	0.917371	1.33772	1.49692	0.896203
1	8.71516	9.35143	7.30839	6.39132	5.77881	5.86606
1	13.9912	16.9143	6.81913	7.87767	6.3358	6.65363
1	6.72201	6.33649	4.40338	4.19895	2.71534	2.33556
1	8.28526	7.4096	3.88354	5.12792	2.71534	4.20944
1	7.65996	7.3585	3.30254	2.97271	1.32286	1.76525
1	19.8534	19.8782	8.28692	7.35745	4.52557	3.91071
1	12.7015	13.695	11.6812	8.62085	8.28528	8.63614
1	10.0048	10.4245	3.85296	4.94212	4.45595	5.1328
1	9.61403	9.19813	4.18933	4.34758	1.70579	1.98251
1	4.29896	3.67925	1.65127	1.8951	1.98429	1.49367
1	7.23007	6.43869	3.18022	4.79349	3.58565	5.02417
1	26.0673	23.4041	16.7267	18.0963	9.39926	11.4877
1	10.6692	8.99373	4.5257	4.16179	2.61091	2.19977
1	4.92426	7.0008	2.23227	2.22953	2.05391	2.17261
1	5.54956	5.11007	2.81327	2.19237	1.25324	0.7061
1	15.6717	18.1408	6.57449	7.35745	3.82933	3.7206
1	5.70589	4.49686	2.69096	2.86123	1.32286	1.30357
1	25.5593	26.2147	16.4515	12.5597	15.2477	13.5517
1	11.021	11.1911	7.49186	8.62085	6.75355	7.27826
1	6.21395	6.08099	2.69096	3.56725	1.32286	1.03199
1	6.37027	5.82548	2.87443	3.38145	2.81978	2.96019
1	6.21395	5.36558	3.08848	4.38474	4.87369	4.58965
1	12.3107	11.3955	5.44307	7.54324	5.25663	5.43153
1	5.35416	5.31447	3.60833	3.97599	2.47166	2.8244
1	6.33119	6.48979	1.71243	1.70931	1.35767	1.08631
1	14.1475	11.7532	7.82823	7.46892	6.57948	6.05616
1	5.86222	4.90567	3.18022	3.00986	1.91466	1.73809
1	8.79332	9.35143	4.64801	3.67872	2.19316	2.44419
1	8.75424	8.22722	2.6298	3.93883	1.91466	2.63429
1	6.76109	6.7964	3.63891	3.82736	3.41158	4.26375
1	6.91741	6.8475	4.58686	4.8678	5.25663	3.77492
1	5.43232	5.21227	2.20169	3.49293	2.64572	2.49851
1	6.99558	5.41668	3.7918	3.86452	2.43685	1.71093
1	7.23007	7.51181	3.7918	3.04702	2.92422	3.0145
1	10.9428	9.35143	3.18022	3.67872	1.81023	2.44419
1	9.14506	9.14703	4.89265	9.32686	5.4655	5.29575
1	5.97946	4.70127	1.71243	0.817494	1.70579	0.651784
1	9.6922	9.86244	3.7918	4.34758	2.40203	2.17261
1	5.74497	5.16117	2.72153	3.45577	2.40203	2.68861
1	15.1636	15.228	10.6109	10.293	7.06685	7.65846
1	8.91057	6.54089	5.35133	5.35087	3.4464	3.61197
1	7.81629	7.51181	3.66948	4.75633	2.08873	1.95535
1	13.2486	13.4395	8.47039	7.95199	3.96858	4.18228
1	4.18171	4.95677	1.59011	2.86123	1.70579	1.81956
1	2.97019	3.01494	1.74301	1.2634	0.800678	1.30357
1	169.027	157.799	94.2446	88.7724	92.4957	77.6438
1	36.0722	34.3397	20.2127	18.4679	12.2887	12.8184
1	132.955	130.409	74.8881	72.3854	73.4187	65.0155
1	53.4243	45.8884	29.0807	26.0483	17.5105	17.1908
1	129.32	124.992	76.1418	75.8783	69.7982	63.6304
1	53.9324	45.5818	21.4359	22.4068	17.5801	14.9639
1	6.37027	5.05897	3.24138	2.93555	0.626618	1.05915
1	6.29211	5.87658	3.7918	3.1585	3.27234	3.96502
1	4.25988	5.00787	2.78269	2.30385	0.905114	1.03199
1	4.8461	5.51888	3.33312	3.67872	3.1679	3.20461
1	11.7244	9.86244	6.4216	5.0536	2.2976	3.20461
1	26.4972	22.1266	19.907	17.9105	15.4914	17.5982
1	35.4859	41.4427	22.6285	27.9434	20.7132	22.7581
1	12.1543	16.1989	7.21665	9.40118	6.3358	6.62647
1	17.4303	22.2799	8.13402	8.658	9.46889	8.33741
1	3.7909	4.13916	2.6298	2.45248	3.02865	2.96019
1	20.6741	26.368	14.9226	17.316	14.5166	12.5197
1	4.61161	3.93476	1.28432	2.37816	0.974738	1.30357
1	3.7909	4.59906	2.56864	4.31042	2.47166	2.85156
1	6.80017	5.82548	2.26285	3.60441	1.60136	2.68861
1	12.8187	10.0668	3.7918	4.68201	3.62046	2.98734
1	3.71274	3.52595	2.81327	2.97271	1.91466	2.36272
1	5.35416	4.90567	1.80416	2.11805	1.1488	1.4122
1	5.51048	5.77438	4.55628	3.30713	2.50647	2.47135
1	15.9061	14.6659	10.7332	9.14107	10.5829	9.23361
1	6.40936	5.36558	3.51659	3.71588	4.38632	3.12313
1	4.57253	4.24136	3.08848	2.45248	2.08873	2.14546
1	3.82998	4.03696	2.99675	1.44919	1.46211	1.4122
1	6.13579	7.2563	3.63891	3.26998	3.27234	3.23176
1	5.43232	5.92768	3.85296	2.86123	1.84504	2.60714
1	6.37027	8.02281	3.36369	4.08747	3.4464	4.10081
1	23.8006	25.7037	9.32661	13.8974	7.65866	8.8534
1	7.73812	7.76731	4.9538	6.16836	4.69963	4.6168
1	33.4537	33.6754	13.363	17.8734	8.77265	9.85824
1	11.998	13.6439	2.53806	3.7902	1.98429	1.68378
1	3.86906	3.32155	2.84385	1.52351	1.07917	1.4122
1	3.32192	3.83255	2.32401	1.96942	1.84504	1.27641
1	3.71274	3.47485	2.50748	2.97271	1.91466	1.87388
1	8.05078	7.66511	6.08523	6.24268	5.25663	5.24143
1	18.3292	18.1919	11.6812	12.0766	6.71873	8.79909
1	5.82313	6.8986	3.85296	4.16179	3.30715	4.15512
1	2.14948	3.62815	1.86532	1.56067	1.84504	2.03683
1	6.60476	6.54089	2.96617	3.53009	2.50647	2.03683
1	4.76794	5.36558	3.14964	4.16179	2.61091	2.87871
1	6.76109	5.11007	2.38516	2.93555	1.81023	3.23176
1	23.8397	18.5496	7.85881	12.3739	4.24707	5.18712
1	9.61403	8.73822	3.88354	6.24268	2.81978	3.69344
1	3.86906	5.36558	0.94795	1.37488	1.4273	0.733257
1	6.29211	6.69419	3.36369	3.49293	3.34196	3.34039
1	4.88518	5.16117	2.6298	3.56725	2.2976	2.71577
1	2.97019	3.16824	1.62069	1.18908	0.83549	0.678942
1	11.8808	11.7532	8.92908	8.95527	6.78836	8.50035
1	5.86222	5.56998	1.86532	2.45248	1.56654	1.73809
1	4.45528	5.31447	1.19258	1.56067	1.11399	1.00483
1	3.361	3.42375	1.162	1.04045	0.800678	0.977676
1	4.2208	6.23429	3.82238	3.86452	2.64572	3.47618
1	4.10355	6.13209	1.37606	1.15192	1.87985	1.19494
1	6.80017	6.43869	4.21991	3.60441	4.45595	3.69344
1	5.94038	6.59199	2.26285	2.19237	1.87985	1.57515
1	7.50364	7.4607	4.70917	5.42519	5.84843	6.49068
1	7.93353	8.17611	5.44307	7.09733	5.15219	3.93786
1	4.68977	5.41668	2.41574	1.85794	1.70579	1.81956
1	12.7015	10.4245	7.21665	8.0263	7.44979	7.33257
1	22.3155	16.6077	10.0911	14.4548	9.71257	10.1841
1	6.48752	6.59199	3.82238	5.09076	4.21226	3.17745
1	15.0464	17.5275	9.26545	8.43505	9.85182	10.4285
1	4.68977	3.73035	2.56864	3.04702	3.34196	3.28608
1	17.274	18.0386	9.38776	11.8537	8.28528	9.61382
1	4.80702	4.80347	2.6298	4.2361	2.85459	2.38988
1	6.80017	6.38759	3.91412	5.27655	2.78497	2.98734
1	9.49679	11.3955	6.63565	7.5804	6.12693	4.58965
1	7.38639	7.86951	3.48601	3.7902	2.33241	3.88355
1	5.15875	6.08099	4.06701	3.7902	4.3167	3.31324
1	20.635	21.5645	12.568	15.4952	8.87708	8.1473
1	6.72201	7.86951	3.51659	3.90168	2.78497	3.17745
1	24.3087	26.5213	17.8276	17.0187	17.4409	15.7515
1	3.361	3.73035	1.95706	2.45248	1.77542	1.52083
1	4.88518	5.87658	2.59922	4.01315	3.30715	3.28608
1	4.88518	5.05897	1.95706	2.71259	1.91466	1.68378
1	4.49437	5.77438	2.01822	2.26669	0.939926	1.03199
1	19.2671	18.8051	11.8341	16.0526	9.19039	11.8951
1	6.01854	7.103	2.87443	3.12134	2.22797	3.80207
1	8.87149	8.48272	5.87118	5.64814	5.81362	7.57699
1	4.61161	4.75237	2.29343	2.48964	1.35767	2.55282
1	17.9775	15.228	13.6688	11.8537	12.4627	9.83108
1	4.33804	4.75237	2.44632	2.45248	3.1679	2.38988
1	9.02781	12.4175	3.48601	2.93555	2.99384	2.49851
1	7.69904	7.66511	2.29343	3.30713	2.68053	1.49367
1	19.0717	17.7319	5.07612	5.90825	6.75355	5.59448
1	8.28526	5.82548	5.50423	4.97928	5.29144	3.93786
1	6.37027	6.8475	3.60833	4.16179	0.974738	2.44419
1	28.9984	28.9741	18.3168	16.6471	19.2511	19.9609
1	5.08059	6.02988	3.51659	3.41861	1.84504	2.09114
1	8.08986	6.43869	4.5257	5.0536	3.62046	3.61197
1	10.083	12.4175	3.91412	5.20223	2.8894	2.57998
1	4.68977	5.21227	1.19258	1.78362	0.765866	0.787573
1	11.4899	8.48272	6.88028	6.65143	4.83888	5.24143
1	8.32435	8.43162	4.77033	4.45906	3.48121	3.25892
1	8.8324	6.74529	2.99675	3.56725	2.71534	3.85639
1	6.17487	8.07391	2.23227	5.0536	1.4273	1.33073
1	6.87833	7.71621	2.44632	3.30713	0.939926	1.71093
1	20.0097	16.6077	8.95966	10.7017	8.18084	6.11048
1	7.34731	7.103	2.4769	2.37816	1.28805	1.05915
1	11.998	10.9867	8.04229	8.62085	6.3358	6.65363
1	8.51975	8.02281	5.25959	6.1312	5.4655	5.6488
1	20.7522	20.0826	15.473	13.8974	12.2887	13.1443
1	11.8417	15.7901	2.84385	3.00986	1.70579	1.71093
1	14.1866	11.5999	5.35133	7.87767	3.75971	3.77492
1	6.76109	5.87658	2.26285	2.45248	2.50647	2.93303
1	20.7132	21.9733	12.9961	13.8231	13.3678	11.9494
1	5.27599	5.82548	2.81327	3.19566	3.23752	3.55766
1	6.0967	7.61401	2.01822	2.63828	2.95903	2.25409
1	9.37954	9.65804	5.96291	5.35087	4.42114	4.88838
1	13.6003	13.0307	4.89265	3.90168	3.58565	3.04166
1	6.33119	7.51181	4.15875	4.27326	1.67098	2.22693
1	16.336	13.9505	3.76122	4.68201	2.22797	2.1183
1	15.828	16.5055	6.20754	8.76948	3.75971	5.70311
1	7.69904	9.81134	5.81002	6.87438	4.56038	4.45386
1	7.38639	6.33649	2.50748	3.67872	1.21842	1.11346
1	5.78405	4.95677	1.68185	1.70931	0.939926	0.651784
1	6.44844	7.81841	3.73064	4.38474	3.93377	3.7206
1	8.24618	8.84042	7.15549	5.57382	5.32625	4.34523
1	18.2901	19.776	6.08523	7.32029	6.71873	7.11531
1	2.50121	2.40173	1.59011	2.00658	1.21842	1.35788
1	6.05762	7.0519	2.93559	3.30713	1.56654	1.71093
1	13.913	13.5928	3.97527	8.73232	2.81978	4.15512
1	9.06689	8.12501	3.18022	4.2361	2.15835	2.3084
1	5.39324	5.00787	2.01822	1.96942	0.765866	1.52083
1	8.01169	7.81841	4.80091	4.4219	5.11738	5.15996
1	6.17487	7.3074	1.8959	2.48964	1.00955	1.19494
1	5.78405	4.13916	3.18022	3.45577	2.64572	3.04166
1	6.91741	8.07391	1.98764	4.01315	0.905114	2.00967
1	3.47825	3.27045	2.01822	3.04702	2.15835	1.95535
1	8.16802	8.94263	3.7918	5.12792	2.64572	2.77008
1	3.67366	4.54796	1.43721	2.34101	0.382933	1.27641
1	5.4714	5.97878	3.73064	3.19566	3.20271	2.77008
1	7.19098	6.74529	4.80091	4.71917	3.13309	3.82923
1	3.04835	2.91274	1.77358	1.70931	2.08873	1.79241
1	10.2393	10.9867	3.85296	4.53338	4.0382	3.20461
1	3.67366	3.32155	1.92648	2.00658	2.43685	2.3084
1	16.4533	16.0967	9.14313	8.69516	8.98152	10.0212
1	10.3566	8.27832	4.28107	5.38803	2.68053	3.34039
1	18.5246	27.6966	11.0696	17.0559	12.8457	5.67595
1	6.13579	6.02988	1.77358	1.78362	1.11399	1.30357
1	13.913	14.1038	8.19518	9.17823	6.57948	7.11531
1	2.65754	3.16824	1.77358	1.18908	1.00955	0.896203
1	9.22322	10.68	3.42485	5.23939	5.187	5.26859
1	24.0742	23.1486	14.5556	14.1947	17.232	15.8872
1	12.8187	13.3884	9.69356	8.28642	6.99723	6.11048
1	6.01854	5.77438	2.07937	2.63828	1.53173	1.35788
1	4.65069	3.88365	3.51659	2.63828	2.50647	2.79724
1	6.83925	7.1541	2.84385	2.82407	2.54128	2.63429
1	8.01169	6.43869	5.19844	5.31371	4.10783	5.21427
1	5.51048	4.90567	2.96617	3.71588	2.95903	2.49851
1	14.2647	15.9945	7.12492	9.02959	7.93716	7.84857
1	5.97946	6.18319	3.2108	2.41532	1.49692	1.16778
1	4.88518	6.74529	2.41574	2.00658	3.37677	2.52566
1	6.17487	8.43162	2.69096	4.4219	1.32286	2.47135
1	5.11967	5.46778	3.57775	2.5268	1.46211	1.49367
1	4.96334	6.18319	2.84385	2.56396	1.60136	1.65662
1	6.76109	6.08099	5.6877	4.27326	5.187	2.66145
1	19.5016	26.1125	5.29017	5.61098	6.64911	5.21427
1	11.7635	11.8554	4.18933	4.49622	1.63617	1.62946
1	10.1221	11.2422	4.67859	4.75633	2.85459	3.47618
1	4.37712	6.8986	3.70006	3.41861	4.5952	4.20944
1	14.4211	16.5566	6.94144	10.0329	5.81362	6.24627
1	17.4694	14.9214	9.08197	10.2187	3.09828	3.36755
1	5.9013	7.0008	4.12817	3.26998	4.56038	3.28608
1	8.87149	10.169	7.36955	6.7629	6.75355	4.4267
1	13.6003	14.8192	10.825	10.293	9.74738	9.47803
1	26.888	30.4049	12.1093	10.9247	6.50986	6.51784
1	6.05762	7.66511	3.82238	3.41861	1.56654	2.41703
1	4.96334	6.69419	1.68185	2.63828	1.35767	1.24925
1	7.69904	8.53382	5.1067	5.75962	5.01294	5.05133
1	4.68977	4.39466	3.51659	3.30713	2.61091	2.47135
1	8.51975	7.81841	5.50423	4.4219	3.75971	5.07849
1	14.1475	14.2571	7.82823	10.4788	5.29144	7.16963
1	4.92426	5.67218	2.66038	2.5268	2.15835	2.22693
1	9.18414	10.2712	5.25959	5.83393	2.47166	2.93303
1	6.13579	5.21227	1.86532	1.96942	1.56654	1.05915
1	10.7083	9.30033	4.12817	5.75962	1.84504	2.22693
1	3.90814	4.29246	1.07027	2.34101	0.83549	1.14062
1	21.1821	18.754	13.9746	14.3805	10.8962	11.8407
1	5.08059	4.80347	4.21991	2.45248	3.27234	2.49851
1	9.14506	8.38052	4.43396	6.09405	1.70579	1.95535
1	11.2555	12.8263	6.75797	6.68859	4.14264	4.88838
1	4.88518	5.82548	2.10995	1.93226	1.63617	1.76525
1	18.0165	17.1698	9.44892	12.634	4.35151	4.20944
1	6.48752	7.86951	5.38191	4.38474	3.27234	3.74776
1	7.19098	7.4607	4.58686	3.7902	2.81978	5.02417
1	10.083	7.2563	3.33312	4.71917	1.4273	2.41703
1	4.4162	4.95677	1.98764	1.8951	1.56654	1.46651
1	2.7357	2.09513	1.65127	1.74646	1.56654	1.54799
1	7.89445	9.14703	2.6298	3.60441	2.47166	2.14546
1	72.5742	91.0615	17.0937	13.4887	13.0893	12.2753
1	4.76794	6.8986	2.4769	3.90168	2.2976	3.04166
1	15.7498	17.2209	9.14313	11.6679	5.08256	5.56732
1	9.34046	7.4607	3.54717	4.49622	1.56654	2.06398
1	11.5681	9.40253	6.91086	6.27984	6.75355	5.75743
1	5.39324	5.77438	3.0579	3.12134	3.30715	2.3084
1	3.00927	3.01494	1.34548	1.30056	0.731054	1.14062
1	40.9964	50.3853	27.7352	31.4735	27.0142	23.0569
1	13.8739	12.4686	7.79765	6.53995	4.69963	4.6168
1	6.44844	5.97878	1.95706	2.63828	1.87985	2.00967
1	8.2071	5.87658	1.40664	2.82407	2.33241	1.46651
1	5.31508	5.82548	3.54717	3.04702	2.57609	2.38988
1	14.4992	14.3082	7.70592	10.2187	4.76926	6.32774
1	9.6922	9.14703	7.18607	6.61427	4.28189	4.58965
1	6.25303	7.0008	3.82238	3.90168	4.07301	3.77492
1	14.4211	9.55583	8.71503	10.1072	6.57948	7.38689
1	11.6853	11.4466	6.63565	9.25255	3.86414	5.24143
1	16.0625	14.4615	6.72739	7.84051	6.78836	4.2366
1	6.01854	6.23429	3.30254	3.67872	2.19316	2.57998
1	3.24376	2.75944	1.86532	1.67215	2.57609	2.28124
1	14.2256	13.6439	5.1067	4.05031	4.76926	5.92037
1	12.3107	10.5267	7.95055	6.72575	8.0764	7.03384
1	8.01169	9.55583	6.69681	6.46563	6.23136	5.05133
1	5.35416	7.3585	2.96617	3.49293	3.75971	3.12313
1	12.1543	10.8845	3.70006	4.60769	1.11399	2.09114
1	4.45528	4.29246	2.87443	1.8951	1.35767	1.46651
1	11.1773	12.9796	4.92323	3.49293	4.5952	3.96502
1	5.82313	5.00787	2.50748	2.89839	1.32286	0.841888
1	6.64384	5.92768	3.97527	3.93883	3.48121	4.12797
1	26.2627	23.7618	18.5003	18.4308	13.9945	13.7689
1	17.3522	16.6077	10.6109	10.2187	7.34535	6.24627
1	5.66681	6.02988	3.33312	2.26669	3.30715	2.41703
1	9.49679	8.68712	5.07612	5.27655	3.96858	4.01934
1	6.80017	5.67218	3.36369	4.12463	2.0191	3.09597
1	5.51048	4.80347	1.52895	2.04373	1.46211	3.17745
1	13.913	19.7249	5.59596	6.61427	6.30099	5.6488
1	5.94038	6.02988	2.72153	2.37816	1.94948	1.49367
1	20.2442	14.7681	6.8497	9.84709	4.80407	5.89322
1	11.9198	11.4977	6.05465	8.06346	5.32625	5.62164
1	6.48752	6.43869	2.38516	4.4219	1.87985	1.90104
1	11.6853	10.0668	3.51659	5.72246	1.46211	1.62946
1	4.49437	5.41668	2.99675	2.41532	2.05391	2.74293
1	7.50364	5.05897	2.66038	2.60112	1.87985	1.95535
1	2.93111	3.47485	1.37606	2.19237	1.1488	0.787573
1	5.78405	5.72328	2.6298	2.71259	1.49692	1.92819
1	14.7337	14.0016	11.2837	9.99572	8.38971	8.93487
1	8.32435	10.8334	4.89265	6.50279	5.74399	4.91554
1	4.96334	5.31447	3.18022	3.34429	3.37677	4.9427
1	4.02539	4.95677	1.10085	2.22953	0.487369	0.923361
1	3.63457	3.32155	2.23227	2.37816	1.49692	1.76525
1	5.74497	3.21935	2.84385	2.56396	1.46211	2.1183
1	10.3175	9.81134	7.27781	7.84051	5.84843	6.545
1	11.3336	13.5928	3.76122	5.64814	4.69963	4.53533
1	18.251	22.2799	8.7456	9.06675	7.69347	6.84373
1	5.82313	6.28539	2.59922	4.31042	2.36722	2.19977
1	2.77478	3.32155	1.162	1.2634	0.939926	0.624627
1	10.083	8.84042	4.12817	5.79678	2.50647	1.65662
1	6.29211	7.51181	3.91412	3.26998	1.77542	3.42187
1	6.37027	6.69419	1.98764	3.00986	2.22797	1.6023
1	6.05762	6.28539	2.20169	1.70931	1.53173	1.11346
1	4.8461	4.08806	1.62069	2.15521	1.07917	1.11346
1	4.76794	6.38759	3.7918	3.97599	3.51602	3.74776
1	7.23007	6.54089	3.91412	2.97271	3.62046	4.15512
1	7.77721	7.3074	5.19844	5.6853	3.48121	3.88355
1	11.9589	16.1989	3.91412	3.86452	3.82933	2.06398
1	9.84852	12.673	4.46454	4.90496	4.45595	4.26375
1	5.54956	4.03696	2.10995	3.23282	1.49692	1.16778
1	5.00242	6.74529	1.83474	4.79349	0.800678	1.98251
1	3.90814	4.90567	1.46779	1.74646	2.2976	1.79241
1	4.61161	4.08806	1.40664	2.15521	0.974738	1.08631
1	12.1152	10.7312	6.08523	6.80006	4.21226	6.97952
1	9.65311	8.58492	5.19844	4.90496	3.02865	2.52566
1	13.0923	9.70914	3.73064	4.64485	2.47166	2.57998
1	3.67366	3.88365	2.29343	3.19566	2.54128	2.25409
1	5.62773	7.103	3.30254	4.94212	2.8894	3.7206
1	45.7644	50.5386	30.8542	27.3117	26.4224	22.8939
1	9.2623	10.3223	6.72739	8.54653	6.99723	5.59448
1	6.72201	7.4096	4.67859	4.12463	4.56038	4.88838
1	4.2208	5.05897	2.07937	3.67872	3.41158	3.47618
1	52.5645	58.9702	16.8796	18.7652	19.1118	18.2771
1	13.3659	13.8483	6.91086	7.80335	6.75355	6.32774
1	12.5061	10.9356	7.67534	7.69187	6.96242	6.49068
1	11.3336	11.8043	4.92323	5.79678	3.20271	2.60714
1	2020.39	2924.19	1509.66	2175.91	1564.46	1512.33
1	3571.57	5201.03	2641.81	3698.83	2751.23	2596.27
1	5.54956	6.23429	3.63891	3.34429	3.06346	3.36755
1	5.39324	7.76731	2.90501	3.08418	2.8894	2.79724
1	7.11282	6.59199	3.97527	3.90168	1.67098	2.14546
1	17.0395	18.754	10.3051	8.06346	8.32009	7.16963
1	6.48752	5.05897	4.00585	4.68201	2.26279	4.10081
1	7.1519	6.7964	5.07612	5.0536	3.37677	5.21427
1	5.82313	5.11007	4.06701	3.90168	3.93377	3.09597
1	9.30138	9.76024	3.48601	4.34758	2.08873	2.09114
1	35.7595	30.6093	23.1789	22.1838	23.2545	24.8764
1	14.89	15.228	9.72413	10.5531	8.52896	7.00668
1	13.7957	14.4615	4.77033	4.57053	3.20271	2.55282
1	17.3131	14.5637	10.0299	11.928	11.6272	9.91255
1	5.11967	4.70127	4.55628	3.19566	3.13309	3.04166
1	26.0673	21.9222	18.959	18.5794	17.9282	14.7738
1	9.10597	7.56291	3.27196	4.60769	4.52557	3.55766
1	18.6028	17.3231	11.8341	11.3334	13.0197	12.221
1	20.3614	18.9584	13.4242	12.634	14.447	14.8552
1	33.6882	27.2878	17.6441	19.657	21.4094	21.3731
1	14.4211	14.8192	10.8861	9.99572	10.374	8.98919
1	12.0371	13.184	7.12492	8.80664	8.77265	7.03384
1	20.4005	17.7319	12.6903	13.3029	11.1747	11.7864
1	4.8461	4.80347	2.93559	2.93555	1.81023	2.85156
1	9.61403	8.89152	3.82238	4.75633	3.82933	2.79724
1	11.4509	9.45363	6.75797	7.32029	7.24091	6.3549
1	21.7684	19.4183	11.5283	11.8165	13.5767	13.6332
1	11.6072	11.3444	2.90501	3.41861	1.91466	1.68378
1	4.06447	4.19026	2.20169	2.48964	1.49692	1.30357
1	5.15875	5.00787	3.2108	3.34429	2.8894	3.80207
1	4.45528	4.70127	2.93559	3.08418	2.85459	2.74293
1	8.36343	7.51181	5.19844	5.09076	2.68053	2.14546
1	5.74497	5.36558	2.56864	3.45577	1.94948	2.98734
1	6.0967	4.85457	3.51659	3.1585	2.95903	2.66145
1	24.1523	19.0095	14.4333	13.2657	16.2224	16.8649
1	19.0327	13.5928	9.4795	12.0023	9.26002	10.4829
1	8.59792	7.3585	5.35133	5.72246	4.9085	5.07849
1	4.49437	4.54796	2.0488	1.59783	0.83549	1.16778
1	15.2808	13.2862	7.79765	8.658	4.17745	6.81658
1	3.24376	2.96384	2.23227	1.96942	2.08873	1.33073
1	14.9682	12.1109	6.88028	7.50608	8.42453	6.97952
1	25.5983	27.0323	19.8458	17.6133	18.0675	16.023
1	7.42547	7.81841	5.56538	5.38803	3.79452	4.77975
1	29.272	26.8279	18.1028	17.6504	17.7542	14.991
1	8.16802	7.51181	4.73975	5.12792	3.34196	3.7206
1	26.1064	23.5574	15.5342	15.4952	14.6559	14.0134
1	26.4972	23.6596	17.3689	16.9444	17.2668	17.6253
1	7.89445	6.08099	3.51659	4.12463	2.95903	2.90587
1	10.0439	7.97171	6.54391	5.61098	5.25663	4.77975
1	22.3937	20.3892	17.0325	14.752	13.9945	13.7146
1	15.6326	11.651	8.8985	8.76948	6.92761	7.65846
1	9.77036	7.81841	6.4216	5.90825	5.22181	4.6168
1	5.54956	5.05897	3.24138	3.75304	1.7406	2.55282
1	24.934	18.8051	14.0358	16.6843	15.7003	13.7961
1	11.4899	7.2563	2.32401	2.08089	1.25324	0.896203
1	29.0766	22.7909	13.2101	14.046	16.3269	14.2035
1	25.1294	20.0315	16.1763	15.7182	16.8839	14.0677
1	18.72	15.0236	9.75471	11.6307	12.1842	11.3519
1	5.62773	4.34356	3.42485	3.67872	2.08873	2.47135
1	16.7269	17.0165	10.9167	11.9651	12.045	11.4605
1	54.714	48.3924	31.5881	28.7238	32.5145	26.4516
1	18.4464	15.6879	9.08197	9.43834	10.8614	9.39656
1	7.23007	7.76731	4.46454	3.00986	4.00339	4.29091
1	22.7063	20.287	14.5862	14.046	14.5863	13.8233
1	16.8441	15.228	4.77033	6.24268	2.78497	2.38988
1	12.8969	10.9867	5.93233	5.01644	7.4846	5.45869
1	17.8211	16.9143	9.17371	8.06346	5.25663	6.08332
1	4.33804	4.80347	3.45543	3.67872	3.55083	2.63429
1	5.54956	4.70127	3.18022	3.7902	2.2976	2.1183
1	5.39324	4.75237	2.90501	3.56725	3.06346	2.57998
1	9.6922	8.07391	3.36369	3.19566	2.36722	1.92819
1	2.89203	2.04403	1.10085	1.59783	1.84504	1.92819
1	48.1874	42.3625	31.8328	29.1325	29.2422	25.6368
1	8.98873	7.56291	5.62654	5.6853	6.89279	6.11048
1	42.6769	38.07	21.0078	21.5893	21.5487	21.3459
1	54.0496	38.1722	32.5361	25.3052	32.236	29.0316
1	10.3957	9.81134	6.63565	6.83722	6.82317	6.11048
1	12.5842	10.4245	4.46454	5.64814	2.92422	3.85639
1	8.51975	7.97171	3.57775	2.78691	2.8894	2.87871
1	5.86222	5.82548	1.07027	1.59783	1.39248	1.30357
1	13.5613	11.2933	6.94144	6.39132	5.15219	5.18712
1	9.57495	10.9356	7.5836	7.5804	7.24091	6.08332
1	14.9682	14.3082	9.6324	11.7422	9.74738	10.2656
1	7.42547	5.77438	4.43396	5.35087	4.24707	4.20944
1	9.2623	8.68712	2.56864	3.53009	1.49692	1.19494
1	13.5613	12.4175	5.47365	6.98586	4.21226	3.36755
1	3.7909	3.21935	1.03969	1.15192	0.870302	0.760415
1	37.4009	35.3106	22.7202	25.5653	25.8306	28.76
1	6.13579	7.76731	2.69096	2.5268	2.71534	2.19977
1	7.65996	9.91354	3.45543	2.41532	2.92422	2.38988
1	10.9037	9.81134	6.54391	6.98586	6.0573	5.75743
1	7.97261	6.38759	3.36369	4.38474	4.0382	3.17745
1	6.37027	5.31447	4.18933	4.64485	3.58565	3.20461
1	4.18171	3.88365	1.8959	1.93226	1.00955	1.46651
1	4.76794	4.13916	1.86532	2.04373	1.94948	1.30357
1	3.47825	3.67925	2.17111	3.30713	1.94948	2.3084
1	5.70589	5.11007	1.52895	3.64156	0.417745	0.624627
1	12.5061	11.8043	9.72413	7.02302	8.6334	7.87573
1	19.697	15.6879	7.7365	7.91483	5.56993	5.48585
1	22.2764	21.3601	12.6597	13.3029	6.02249	6.89805
1	6.17487	5.62108	4.09759	3.90168	4.73444	4.99701
1	7.42547	6.33649	3.9447	5.12792	4.17745	4.26375
1	2.85294	3.62815	1.98764	2.89839	1.98429	1.81956
1	3.20468	2.24843	1.55953	1.85794	1.39248	1.68378
1	5.27599	3.88365	3.24138	3.7902	2.71534	2.71577
1	19.9706	18.243	10.6109	13.4143	12.4627	10.9445
1	6.56568	9.19813	5.6877	4.57053	5.77881	4.4267
1	9.45771	8.48272	5.8406	6.24268	4.56038	5.45869
1	13.0532	13.4906	6.72739	5.09076	6.68392	6.89805
1	7.5818	7.4096	4.61743	4.71917	2.40203	2.57998
1	10.083	11.0889	6.69681	6.53995	2.99384	2.90587
1	14.6555	13.184	8.13402	9.32686	5.29144	4.53533
1	3.98631	4.65017	2.72153	2.74975	2.54128	2.33556
1	53.8151	43.0779	35.0742	27.9806	39.825	31.4214
1	14.5774	14.1038	8.25634	9.21539	7.65866	7.061
1	5.86222	6.18319	1.59011	1.30056	1.25324	0.977676
1	28.334	26.1125	11.8341	13.6001	10.6873	11.189
1	6.13579	7.0519	3.36369	3.75304	1.63617	1.35788
1	6.72201	7.4607	3.9447	4.68201	5.08256	5.24143
1	5.58865	5.31447	3.48601	5.01644	3.1679	4.2366
1	6.64384	4.90567	3.54717	3.34429	3.09828	3.25892
1	3.67366	4.03696	2.6298	2.5268	2.12354	1.65662
1	6.29211	7.3074	2.23227	2.48964	1.07917	0.869046
1	11.5681	12.673	4.46454	3.90168	3.79452	4.01934
1	12.8578	10.9867	4.58686	4.49622	5.74399	4.39954
1	7.42547	7.103	4.25049	5.35087	3.62046	3.36755
1	24.1132	22.0244	14.0969	12.1881	17.5105	14.9367
1	5.04151	4.29246	1.92648	2.11805	2.47166	1.92819
1	21.0258	20.0826	12.6291	13.4143	13.7508	10.8359
1	32.1249	34.2886	20.5491	20.363	24.2292	22.2421
1	59.7164	54.3201	33.7898	32.7741	34.1855	30.824
1	37.4791	32.96	19.8458	19.2854	21.6531	18.9561
1	4.72885	4.54796	2.4769	3.23282	3.09828	2.77008
1	17.0395	16.0967	12.8126	13.4143	10.9658	10.4014
1	3.98631	3.32155	2.6298	1.85794	2.81978	2.47135
1	13.2486	11.8554	6.2687	7.54324	6.89279	7.38689
1	11.9198	10.8334	8.3175	8.80664	6.71873	6.92521
1	49.9852	38.6321	30.2427	25.0822	34.1507	28.4612
1	34.3917	30.1494	20.7937	20.8089	18.7289	20.7485
1	8.36343	6.74529	2.99675	3.30713	3.72489	3.7206
1	43.2632	35.5661	22.5062	21.6264	21.3398	19.0375
1	24.8167	22.4332	14.0969	13.6744	17.1275	17.5167
1	18.4464	19.4694	12.9044	13.7488	12.6368	12.058
1	27.1616	24.5283	15.8094	17.9477	18.6245	17.5439
1	25.0903	22.2799	16.1763	14.1575	16.9883	12.8727
1	40.9964	34.1864	25.0137	26.2713	28.4067	25.3924
1	4.57253	4.29246	2.66038	2.5268	1.77542	1.87388
1	18.8763	18.754	13.5159	13.8602	12.1146	12.2753
1	8.12894	8.27832	1.55953	3.19566	1.28805	1.57515
1	37.2837	37.6101	24.8302	25.7511	28.7548	27.1577
1	4.61161	3.21935	2.90501	3.12134	2.68053	2.68861
1	17.4303	15.228	6.36044	6.53995	3.86414	4.29091
1	18.6809	16.9654	11.2225	10.7017	12.8108	12.8184
1	6.25303	6.02988	3.57775	2.86123	2.85459	3.17745
1	6.72201	7.92061	3.91412	4.90496	4.97813	4.77975
1	17.1177	16.761	8.01171	10.6646	6.40542	7.73994
1	14.4601	12.1109	7.85881	7.72903	5.67437	7.22394
1	11.021	9.19813	6.14639	7.72903	7.41497	6.84373
1	7.97261	8.38052	4.70917	5.0536	5.63956	5.86606
1	25.7937	24.2728	17.0937	15.681	17.6497	15.5342
1	30.4054	28.2076	18.8673	23.1128	16.8491	15.8329
1	7.77721	7.3074	4.64801	5.27655	3.06346	2.44419
1	19.697	15.9945	8.95966	12.6712	9.71257	8.90772
1	12.1543	10.4756	6.66623	7.32029	7.97197	5.51301
1	10.5129	8.78932	5.65712	8.69516	5.67437	5.37722
1	14.0302	11.7532	3.57775	4.16179	1.49692	1.4122
1	22.0419	19.5716	10.2134	9.95856	7.62385	7.35973
1	11.0991	12.8263	8.40924	9.32686	6.57948	7.35973
1	13.3268	12.6219	6.57449	8.32357	6.54467	6.05616
1	50.3369	43.1801	25.5641	25.3052	24.4033	24.7135
1	21.612	22.9953	18.5309	14.975	16.6402	13.7961
1	12.7015	12.1109	4.58686	5.01644	1.18361	1.33073
1	14.4601	13.9505	9.69356	11.1848	9.01633	10.1841
1	9.84852	11.0889	7.15549	6.20552	7.24091	5.81174
1	10.2784	9.19813	3.60833	3.23282	2.26279	2.49851
1	11.9198	13.695	9.38776	10.3673	7.58904	7.19678
1	5.19783	5.67218	3.30254	3.7902	3.55083	3.5305
1	5.00242	5.00787	2.17111	1.15192	1.46211	1.73809
1	9.34046	6.43869	4.31164	4.27326	5.50031	4.99701
1	9.77036	11.3444	2.53806	4.45906	2.57609	2.38988
1	2.38397	2.65724	1.52895	1.70931	1.70579	1.84672
1	10.0048	9.86244	3.7918	3.86452	3.93377	3.96502
1	3.361	4.24136	1.98764	3.1585	2.0191	1.81956
1	17.0395	14.206	10.9167	12.0766	10.7569	9.72245
1	4.4162	3.67925	2.81327	3.41861	2.36722	2.38988
1	4.45528	4.34356	2.87443	2.41532	1.56654	2.3084
1	8.91057	9.14703	4.89265	5.12792	4.45595	4.07365
1	11.4509	8.94263	6.08523	6.24268	7.58904	6.62647
1	20.5959	21.1046	10.6109	9.51266	4.49076	4.58965
1	5.58865	5.56998	3.60833	3.7902	3.1679	3.23176
1	7.07374	7.0008	1.95706	1.8951	1.46211	2.25409
1	11.4899	11.9576	7.70592	6.65143	5.74399	5.1328
1	17.6257	16.5055	7.91997	9.06675	9.15558	8.74477
1	5.19783	5.26337	3.30254	3.30713	1.70579	2.14546
1	32.2422	28.8719	18.4086	19.88	20.6088	19.2005
1	9.53587	8.94263	5.32075	7.13449	6.50986	7.41405
1	3.43917	3.98586	2.53806	2.67543	2.50647	2.25409
1	3.63457	3.37265	1.71243	2.37816	2.68053	1.71093
1	4.96334	5.67218	2.17111	2.74975	2.47166	2.71577
1	7.23007	6.54089	4.06701	3.7902	4.76926	3.7206
1	5.19783	8.38052	1.49837	3.1585	1.53173	0.81473
1	22.8236	19.1628	12.1399	13.34	12.5672	9.91255
1	9.10597	11.9576	6.2687	5.6853	6.12693	5.07849
1	6.37027	7.3074	4.28107	4.2361	4.63001	4.91554
1	6.64384	6.18319	3.54717	4.01315	3.34196	4.04649
1	12.8969	10.2201	2.81327	2.63828	1.67098	2.25409
1	8.98873	8.07391	5.35133	6.1312	6.54467	5.97469
1	15.5153	14.0016	5.96291	6.50279	4.00339	4.83407
1	2.89203	2.91274	1.13142	1.78362	0.974738	0.841888
1	19.1108	18.4985	11.1308	13.0427	12.1494	10.6187
1	42.9114	36.9458	23.9434	26.1598	26.4224	26.3973
1	29.4674	25.5504	13.0267	13.1171	12.6368	12.1938
1	6.76109	5.87658	3.48601	4.31042	5.15219	4.01934
1	6.60476	5.72328	3.18022	3.45577	4.63001	3.96502
1	16.3751	17.5786	11.1308	12.4482	13.0893	9.96687
1	30.9916	21.5645	15.2895	13.8974	15.3521	13.3344
1	5.11967	8.02281	4.92323	5.42519	3.75971	5.07849
1	27.3961	23.9151	17.7358	20.8833	17.9282	17.1637
1	6.80017	5.92768	4.61743	5.16508	5.01294	3.44902
1	3.63457	3.01494	2.01822	2.30385	2.64572	2.09114
1	24.6213	19.8271	12.1399	12.7083	14.4122	11.4334
1	19.7752	18.8562	9.57124	11.5564	11.7317	11.4062
1	15.6326	15.4835	6.02407	6.50279	6.12693	5.26859
1	9.84852	7.61401	5.16786	5.94541	5.32625	6.08332
1	9.10597	8.48272	5.71828	6.01973	6.40542	5.8389
1	7.30823	6.08099	3.48601	3.97599	3.65527	2.66145
1	7.26915	6.8475	4.12817	4.97928	3.96858	4.10081
1	61.9832	47.2682	36.175	32.3282	40.4168	37.1245
1	33.7664	27.1345	19.8458	20.6975	20.8873	20.2325
1	6.01854	6.59199	4.89265	4.75633	3.82933	3.17745
1	23.4098	22.6376	16.9408	18.3936	15.2825	13.6603
1	8.55883	6.9497	2.17111	2.97271	1.25324	1.6023
1	30.6008	23.864	18.2863	14.3433	19.5992	15.4527
1	5.94038	4.29246	2.75211	2.78691	3.55083	3.34039
1	11.2164	11.8043	6.54391	7.06017	5.36106	5.97469
1	31.2651	30.2005	18.9284	19.0253	18.6593	15.8329
1	5.62773	3.93476	2.66038	2.26669	3.23752	3.44902
1	5.74497	7.66511	4.09759	4.64485	3.86414	4.45386
1	5.19783	4.70127	2.87443	2.60112	1.63617	1.57515
1	10.3957	9.19813	5.81002	5.90825	6.40542	5.70311
1	30.3663	25.0905	16.268	18.8767	17.3712	16.2946
1	12.1543	10.2201	5.19844	6.24268	3.1679	3.36755
1	107.2	91.9302	51.9538	51.5764	55.9082	54.5055
1	4.18171	2.55504	2.17111	1.15192	2.26279	2.28124
1	13.8739	11.5488	7.36955	5.75962	6.92761	7.30541
1	4.25988	3.73035	2.4769	2.5268	2.05391	1.98251
1	30.1318	23.2508	17.5829	14.7892	19.9125	17.1908
1	9.14506	7.56291	1.74301	3.00986	1.35767	1.79241
1	5.43232	6.23429	4.77033	3.53009	4.07301	3.82923
1	23.6052	21.7178	17.0937	19.0996	13.2286	16.1317
1	6.0967	6.43869	4.67859	5.12792	4.35151	3.66629
1	10.4738	10.2201	7.85881	6.1312	6.50986	5.43153
1	8.91057	8.84042	3.2108	3.71588	3.4464	3.96502
1	14.382	15.6879	8.3175	9.73561	6.92761	8.09299
1	17.8993	17.2209	6.11581	6.09405	3.27234	3.28608
1	7.1519	5.72328	3.14964	3.97599	4.9085	5.26859
1	12.936	11.651	3.7918	3.64156	1.70579	2.28124
1	3.28284	3.62815	1.92648	2.11805	1.39248	1.16778
1	14.9682	15.6879	9.57124	10.293	4.9085	3.88355
1	18.1729	16.4033	8.40924	7.76619	5.15219	3.85639
1	20.7132	19.4694	16.5127	14.1575	12.6368	13.0085
1	6.87833	8.07391	4.15875	5.01644	4.63001	4.53533
1	7.34731	6.54089	3.9447	4.27326	3.69008	3.85639
1	2.97019	3.93476	1.86532	1.59783	2.33241	2.25409
1	5.31508	5.67218	1.77358	2.26669	2.2976	2.77008
1	5.66681	4.95677	2.56864	2.08089	4.3167	3.42187
1	5.04151	4.85457	2.4769	3.67872	4.21226	3.93786
1	8.637	14.9725	1.74301	2.45248	1.84504	1.71093
1	9.41863	9.04483	6.32986	6.01973	5.36106	6.029
1	4.53345	5.87658	1.98764	2.60112	1.39248	2.74293
1	11.06	9.76024	4.80091	7.46892	2.81978	3.25892
1	4.25988	4.49686	2.4769	2.56396	1.91466	1.46651
1	10.9428	13.7972	7.09434	6.87438	8.87708	6.7351
1	4.53345	4.29246	2.17111	2.19237	1.81023	1.6023
1	10.7474	10.7823	3.91412	3.19566	3.02865	4.31807
1	11.6853	10.9867	5.74886	7.17165	7.97197	6.92521
1	17.7039	15.1769	11.3754	10.4045	12.9849	11.4877
1	4.88518	5.51888	3.42485	3.23282	3.62046	2.52566
1	83.7906	63.9781	43.6363	42.9556	44.3158	40.4378
1	11.5681	19.6227	9.02082	9.06675	2.92422	3.17745
1	6.48752	7.2563	4.73975	4.31042	4.83888	4.10081
1	6.9565	9.91354	2.4769	4.19895	2.22797	2.19977
1	4.53345	4.90567	2.93559	3.41861	4.28189	3.55766
1	6.64384	6.08099	3.9447	2.5268	3.96858	3.34039
1	11.2945	10.5267	7.7365	7.80335	6.54467	5.94753
1	8.59792	8.99373	2.41574	2.82407	2.15835	2.06398
1	5.82313	6.48979	2.17111	3.34429	1.81023	1.79241
1	7.11282	8.94263	5.1067	6.20552	4.97813	4.83407
1	26.1064	22.5354	9.38776	10.0329	7.34535	7.54983
1	20.5568	19.6738	8.56213	7.20881	3.30715	4.07365
1	2.89203	2.55504	1.13142	2.34101	0.870302	1.00483
1	5.78405	6.23429	3.54717	3.75304	3.93377	3.28608
1	12.5061	13.0307	6.51334	8.13778	10.7221	7.71278
1	29.4283	23.3019	18.6532	18.0592	17.8934	16.3489
1	6.60476	8.12501	4.03643	3.7902	4.07301	4.69828
1	10.9428	14.6148	6.2687	7.02302	6.44024	8.09299
1	7.03466	7.3585	4.09759	3.75304	4.14264	4.75259
1	6.60476	5.51888	4.21991	4.05031	3.89895	3.77492
1	8.55883	8.22722	4.46454	4.68201	4.76926	3.31324
1	22.9799	17.8853	6.94144	7.65472	5.36106	4.4267
1	32.5158	25.2438	11.9258	11.8908	8.11122	7.46836
1	14.5383	13.9505	6.88028	6.80006	7.65866	8.06583
1	12.936	11.9576	3.63891	5.23939	4.00339	4.04649
1	6.9565	6.43869	5.29017	4.71917	3.34196	3.50334
1	12.975	10.3734	4.46454	5.79678	2.15835	1.68378
1	24.1132	19.4183	6.60507	9.9214	5.4655	4.99701
1	3.98631	5.16117	1.19258	1.04045	0.556993	1.65662
1	13.9912	11.0889	10.7027	8.54653	9.26002	7.35973
1	11.6853	10.3734	8.56213	7.5804	6.75355	5.78458
1	15.828	15.9434	8.28692	9.80993	10.4088	12.3024
1	2.77478	3.32155	1.37606	1.52351	0.870302	0.678942
1	5.54956	5.56998	1.92648	1.78362	2.22797	2.28124
1	3.40008	1.99293	2.07937	1.93226	1.35767	1.79241
1	11.8808	13.2351	7.61418	7.76619	10.1651	9.23361
1	11.0991	11.14	6.81913	8.8438	5.98768	7.08815
1	8.36343	11.5999	3.60833	4.8678	3.09828	2.96019
1	6.87833	8.68712	3.27196	4.68201	2.19316	3.74776
1	3.90814	5.21227	3.18022	4.01315	2.8894	2.66145
1	4.33804	7.4096	2.53806	3.04702	4.0382	2.79724
1	14.2647	17.272	5.53481	5.23939	5.36106	4.58965
1	9.45771	7.66511	3.24138	5.53666	3.34196	3.12313
1	8.48067	12.0087	4.92323	5.38803	5.01294	4.6168
1	6.64384	7.2052	3.14964	4.31042	2.75016	3.0145
1	9.57495	9.86244	3.70006	5.53666	2.99384	3.91071
1	10.2393	8.02281	6.23812	3.67872	4.21226	3.44902
1	6.80017	7.86951	2.17111	2.11805	1.60136	1.38504
1	5.39324	4.75237	2.4769	2.26669	1.53173	2.06398
1	4.72885	5.77438	3.36369	2.78691	3.06346	2.47135
1	16.1797	16.0967	6.32986	8.658	12.3583	7.79425
1	5.82313	5.87658	3.33312	4.01315	1.84504	1.68378
1	12.1543	13.0818	5.65712	6.01973	6.99723	5.40438
1	3.7909	4.49686	2.10995	3.26998	2.19316	2.60714
1	4.18171	4.95677	2.90501	4.64485	2.68053	3.23176
1	16.0625	18.1919	6.39102	6.72575	6.12693	6.65363
1	4.72885	6.33649	1.52895	2.56396	2.19316	2.77008
1	11.1382	9.50473	3.85296	7.17165	4.35151	5.29575
1	14.9682	17.5786	8.22576	9.36402	8.94671	8.90772
1	9.34046	10.0668	3.63891	4.34758	2.08873	2.66145
1	23.0971	20.798	9.60182	15.1608	5.88324	6.21911
1	20.5178	23.8129	6.78855	5.12792	5.50031	5.10564
1	16.2188	20.0315	3.48601	3.86452	4.35151	3.74776
1	7.30823	7.3585	2.6298	2.56396	1.49692	1.71093
1	27.5524	29.6895	6.94144	7.09733	6.6143	7.16963
1	112.203	113.086	56.9993	64.7307	77.3176	66.3462
1	5.62773	6.54089	3.73064	3.97599	2.81978	3.31324
1	11.9198	11.9065	4.03643	7.69187	2.78497	1.87388
1	46.0379	45.7351	16.3598	19.88	17.0579	14.9096
1	14.382	10.3734	3.39427	4.2361	1.84504	2.66145
1	5.23691	7.86951	2.87443	3.71588	2.22797	3.47618
1	104.973	129.54	29.998	29.244	30.6346	25.311
1	8.94965	9.50473	3.63891	4.12463	2.54128	3.34039
1	5.35416	5.46778	1.80416	2.08089	1.49692	1.46651
1	3.59549	4.75237	2.0488	1.85794	1.11399	1.84672
1	14.4601	13.8994	7.03318	8.76948	3.37677	4.83407
1	4.88518	5.16117	2.96617	3.41861	3.30715	3.74776
1	12.6233	12.2131	8.65387	9.66129	7.55422	6.19195
1	6.91741	8.17611	4.77033	3.56725	3.06346	2.93303
1	6.99558	6.8475	3.33312	4.83065	4.17745	5.62164
1	4.72885	5.41668	2.93559	2.60112	3.13309	3.28608
1	5.78405	6.13209	3.02732	4.83065	2.2976	2.87871
1	6.56568	7.51181	3.27196	4.2361	4.21226	4.20944
1	12.7405	10.5778	2.93559	3.97599	2.15835	3.04166
1	5.78405	6.59199	2.20169	4.08747	2.8894	2.87871
1	8.71516	6.8986	5.22902	5.01644	3.4464	2.98734
1	5.54956	6.38759	3.82238	3.53009	3.06346	3.85639
1	10.0439	8.53382	3.9447	4.05031	2.68053	2.55282
1	15.0073	15.9434	4.06701	4.83065	2.19316	3.34039
1	4.57253	5.11007	1.62069	2.04373	0.905114	1.2221
1	3.71274	3.67925	2.56864	3.00986	2.05391	2.33556
1	5.15875	3.93476	1.40664	2.22953	1.39248	1.05915
1	3.63457	4.85457	2.56864	1.8951	1.18361	1.52083
1	7.5818	6.33649	2.35459	3.12134	1.11399	1.73809
1	19.4235	21.2579	6.29928	11.7422	2.81978	3.36755
1	3.82998	4.08806	0.856213	1.07761	1.04436	1.14062
1	14.4211	17.783	5.59596	6.7629	5.56993	6.11048
1	20.5178	20.1337	11.9258	12.8198	12.8805	10.7816
1	5.86222	5.67218	2.20169	3.38145	1.84504	2.41703
1	2.69662	4.70127	2.53806	2.71259	1.7406	1.92819
1	5.08059	4.39466	1.74301	3.19566	1.81023	1.19494
1	7.65996	7.4607	2.78269	4.57053	1.67098	0.977676
1	9.96577	9.70914	6.91086	5.79678	6.16174	6.21911
1	16.2579	19.7249	7.52244	7.95199	6.89279	7.16963
1	4.53345	4.19026	2.50748	2.19237	1.84504	2.90587
1	7.97261	8.02281	3.30254	4.34758	1.81023	1.90104
1	6.25303	8.89152	2.81327	2.67543	1.32286	1.65662
1	9.06689	10.2201	4.67859	5.12792	2.22797	2.19977
1	5.74497	6.13209	3.73064	4.57053	2.75016	2.8244
1	4.88518	5.31447	3.14964	2.08089	2.50647	3.04166
1	17.2349	17.6808	12.2316	13.6373	7.86753	9.66813
1	7.11282	6.64309	4.64801	4.75633	5.11738	6.40921
1	8.24618	8.53382	4.43396	5.98257	3.55083	3.34039
1	4.76794	4.44576	3.27196	3.08418	2.99384	3.17745
1	3.361	4.13916	1.162	1.48635	0.939926	0.624627
1	227.259	308.546	156.718	202.07	162.607	142.605
1	4.25988	4.59906	1.40664	1.48635	2.47166	2.33556
1	8.36343	9.35143	2.32401	3.12134	1.87985	2.3084
1	4.4162	4.75237	1.43721	2.34101	1.1488	1.14062
1	4.80702	4.54796	3.30254	2.48964	1.25324	1.62946
1	6.21395	6.18319	2.93559	3.30713	2.22797	3.04166
1	9.22322	8.22722	5.62654	4.71917	5.56993	5.54017
1	14.1866	11.4466	7.5836	8.50937	6.12693	5.1328
1	7.81629	7.2052	3.24138	4.97928	3.48121	3.42187
1	3.04835	3.52595	1.43721	2.41532	2.26279	2.33556
1	6.91741	7.61401	2.66038	3.19566	2.08873	1.73809
1	3.75182	3.47485	1.52895	1.63499	1.07917	1.30357
1	4.76794	4.08806	1.62069	2.00658	1.18361	2.19977
1	33.2583	28.923	24.5855	22.6669	21.7227	19.7708
1	29.3111	30.2516	19.6623	19.5455	18.4156	18.4401
1	5.58865	5.51888	3.51659	3.71588	3.13309	3.36755
1	5.15875	5.16117	2.4769	3.23282	2.08873	1.90104
1	8.91057	5.67218	5.6877	3.90168	5.15219	3.50334
1	6.40936	5.77438	3.45543	3.82736	2.64572	2.90587
1	6.0967	6.02988	4.00585	4.05031	2.36722	2.52566
1	3.47825	4.49686	0.917371	1.11476	1.00955	0.7061
1	4.92426	6.13209	3.39427	3.90168	2.71534	4.80691
1	4.57253	5.16117	2.38516	2.89839	2.12354	2.68861
1	3.361	3.42375	1.80416	2.04373	1.25324	1.65662
1	16.805	15.3302	11.1002	10.7761	11.2095	11.2704
1	4.14263	2.65724	1.92648	1.82078	1.49692	1.33073
1	3.24376	3.42375	1.40664	2.30385	2.61091	2.28124
1	8.48067	8.73822	3.18022	3.60441	3.1679	3.04166
1	2.42305	1.99293	1.49837	1.48635	1.28805	1.30357
1	69.5259	55.6487	41.9544	39.9457	43.0626	37.8578
1	4.29896	5.77438	3.0579	3.45577	3.41158	3.58481
1	12.3888	9.96464	7.40013	6.50279	7.06685	7.30541
1	12.3497	14.7681	7.33897	7.28313	7.79791	5.75743
1	10.5129	10.2712	7.21665	8.13778	5.95287	5.75743
1	5.04151	6.08099	2.10995	2.45248	0.522181	1.14062
1	14.4601	11.2422	8.50097	7.24597	9.36445	7.79425
1	8.71516	5.36558	2.35459	2.86123	1.98429	1.81956
1	11.0991	11.7021	7.55302	8.0263	8.00678	6.21911
1	13.2877	12.9285	7.33897	7.76619	7.90234	7.93004
1	13.6394	11.7021	4.34222	3.86452	2.43685	1.57515
1	9.77036	9.81134	7.24723	7.5804	6.3358	6.59931
1	5.74497	5.92768	1.71243	1.8951	0.556993	0.543153
1	21.2603	20.8491	15.5342	15.4581	14.5515	11.9494
1	17.6257	18.0386	12.1705	13.7488	7.51941	8.44604
1	23.8788	21.8711	16.2375	13.1542	13.4027	14.5294
1	8.12894	8.73822	2.59922	2.86123	1.4273	1.27641
1	6.64384	4.80347	3.7918	2.45248	3.30715	2.93303
1	12.1152	10.3223	4.89265	5.64814	4.28189	5.6488
1	5.94038	7.1541	4.34222	4.38474	2.33241	2.55282
1	13.9521	12.7241	6.29928	7.3946	2.95903	3.25892
1	7.38639	7.66511	4.40338	4.8678	3.79452	4.31807
1	7.03466	5.51888	2.56864	2.67543	1.98429	1.95535
1	14.7728	17.3231	11.5589	14.1575	11.1399	10.1298
1	21.4557	17.5275	8.53155	7.72903	2.95903	2.52566
1	6.37027	6.7964	3.7918	2.30385	1.18361	1.38504
1	8.87149	7.3585	5.25959	5.20223	3.75971	3.50334
1	3.7909	3.88365	1.28432	2.26669	1.32286	1.00483
1	90.8643	79.0017	60.0267	54.7349	56.0823	52.4686
1	13.7957	22.842	9.87703	14.5291	11.2095	8.12014
1	12.5842	11.2933	5.47365	6.68859	3.20271	4.45386
1	4.49437	4.44576	1.49837	1.48635	1.84504	1.84672
1	8.59792	8.53382	2.26285	4.08747	1.60136	1.08631
1	5.74497	5.62108	4.55628	4.68201	3.75971	3.28608
1	7.26915	7.1541	5.93233	5.01644	3.72489	4.01934
1	14.1866	14.6659	7.5836	8.06346	5.36106	6.24627
1	3.63457	2.35063	1.92648	2.34101	1.84504	1.79241
1	11.2164	10.8845	5.19844	8.13778	3.41158	2.85156
1	4.49437	4.29246	2.78269	2.82407	1.39248	1.33073
1	6.91741	5.77438	3.2108	4.19895	1.91466	2.09114
1	19.0327	17.3231	10.244	12.1509	6.47505	6.545
1	5.70589	7.103	4.3728	4.49622	2.81978	2.79724
1	6.87833	6.48979	2.84385	3.7902	2.19316	2.14546
1	6.9565	8.89152	3.88354	4.94212	1.00955	3.34039
1	27.7087	36.0771	14.0358	20.4745	4.42114	12.0852
1	21.3775	32.6534	14.2498	18.3936	3.09828	10.7273
1	31.4215	36.6392	21.5888	25.0079	6.02249	18.4129
1	3.86906	3.37265	1.03969	1.8951	1.32286	1.33073
1	4.76794	5.46778	2.69096	2.04373	1.35767	1.38504
1	8.637	9.96464	4.40338	5.57382	3.1679	3.63913
1	12.0762	13.7972	7.7365	7.35745	5.95287	4.67112
1	25.5983	29.8428	13.1796	15.8668	12.3235	11.0803
1	28.0214	25.7037	14.6779	17.7619	6.82317	7.79425
1	5.27599	4.13916	2.0488	2.11805	1.67098	1.2221
1	7.5818	7.1541	3.18022	2.86123	1.39248	2.09114
1	4.4162	4.75237	2.4769	3.38145	2.8894	2.71577
1	10.9819	12.5708	5.32075	5.79678	6.50986	7.2511
1	8.87149	9.09593	4.80091	5.0536	4.9085	4.72544
1	3.98631	5.51888	2.69096	3.75304	2.78497	1.95535
1	3.98631	4.24136	1.8959	3.45577	1.60136	1.95535
1	10.1221	10.2712	4.06701	4.97928	4.45595	3.66629
1	3.7909	3.83255	3.08848	2.22953	2.19316	1.92819
1	5.35416	6.13209	3.57775	4.19895	3.48121	4.29091
1	6.60476	6.59199	3.2108	6.35416	3.27234	3.82923
1	12.5451	11.9576	7.70592	9.17823	6.85798	6.32774
1	6.44844	7.0008	4.28107	4.64485	3.51602	3.77492
1	14.382	12.3153	4.25049	4.64485	2.40203	2.00967
1	4.18171	3.32155	2.50748	2.82407	2.57609	2.44419
1	20.4396	18.9073	9.78529	8.39789	6.26618	5.92037
1	7.54272	6.28539	1.80416	3.00986	0.870302	1.54799
1	10.0048	10.0157	5.59596	6.35416	3.79452	4.83407
1	9.10597	8.17611	6.45218	5.64814	4.56038	6.49068
1	8.32435	7.92061	4.15875	6.1312	6.40542	6.00185
1	8.59792	7.71621	4.12817	4.2361	3.23752	3.44902
1	9.10597	7.92061	1.71243	1.74646	1.1488	1.54799
1	16.0625	12.3664	8.50097	7.13449	6.19655	7.9572
1	14.2256	13.7461	5.19844	8.80664	5.29144	4.86122
1	5.31508	6.48979	1.65127	2.89839	2.33241	2.06398
1	3.40008	3.57705	1.49837	1.78362	0.66143	0.950519
1	5.43232	4.70127	2.56864	3.86452	3.48121	3.34039
1	3.08743	3.11714	1.162	1.52351	0.83549	1.16778
1	3.12651	4.29246	2.0488	2.04373	2.71534	2.14546
1	2.97019	3.47485	1.13142	1.04045	0.939926	0.651784
1	6.29211	6.13209	2.38516	3.12134	1.49692	1.52083
1	5.97946	8.27832	4.5257	5.16508	5.91806	5.54017
1	9.06689	8.84042	5.6877	6.80006	5.67437	5.54017
1	2.69662	2.81054	1.40664	1.18908	1.25324	1.08631
1	10.4738	10.5267	5.35133	6.05689	3.48121	3.36755
1	3.40008	4.19026	2.90501	1.74646	1.70579	1.24925
1	7.46455	6.43869	2.53806	2.89839	3.51602	2.47135
1	9.2623	10.7823	6.88028	7.20881	5.43069	6.68079
1	14.5383	12.2131	8.50097	7.80335	7.72828	8.52751
1	5.94038	5.36558	5.25959	3.60441	3.48121	3.63913
1	4.49437	3.93476	1.8959	1.70931	1.07917	1.27641
1	11.3336	10.8334	5.19844	5.01644	2.95903	3.25892
1	5.54956	5.31447	1.92648	2.19237	2.05391	1.73809
1	15.0073	15.3813	6.97202	8.24926	6.89279	7.46836
1	35.056	31.6824	20.6409	20.586	19.634	19.6622
1	7.62088	7.66511	3.91412	3.93883	2.99384	3.5305
1	64.328	53.5536	34.8601	34.8178	27.049	30.8783
1	16.0234	12.3664	8.86792	9.17823	6.99723	6.97952
1	11.7244	13.3884	8.99024	8.10062	8.84227	8.31025
1	10.9819	10.8845	7.12492	6.16836	6.0573	6.46353
1	5.35416	5.51888	3.54717	3.93883	3.02865	2.33556
1	10.0439	11.14	5.6877	5.72246	4.76926	3.91071
1	13.444	13.5417	8.95966	8.0263	9.32964	7.57699
1	37.0492	35.8216	19.9681	21.0319	9.46889	11.026
1	5.78405	5.97878	2.50748	3.93883	1.81023	1.27641
1	5.31508	5.97878	2.69096	4.01315	4.83888	4.34523
1	9.65311	12.5197	3.27196	3.08418	3.20271	2.38988
1	6.9565	5.97878	2.69096	2.82407	1.7406	1.81956
1	4.25988	4.13916	1.22316	1.63499	0.974738	1.16778
1	5.62773	5.05897	2.50748	4.01315	2.43685	2.68861
1	5.58865	4.44576	2.66038	2.71259	3.20271	3.91071
1	5.94038	6.43869	1.46779	2.41532	0.83549	0.841888
1	6.80017	5.46778	3.18022	3.34429	1.60136	1.76525
1	10.9037	9.14703	5.35133	5.72246	3.27234	4.01934
1	13.4831	13.8483	8.37866	7.24597	8.73783	7.57699
1	17.7039	16.9143	10.4275	9.66129	11.5228	12.1666
1	5.9013	8.32942	4.40338	3.7902	4.66482	5.35006
1	4.25988	4.90567	0.94795	1.37488	0.556993	1.05915
1	9.80944	9.04483	6.20754	6.61427	4.38632	6.08332
1	15.5153	15.9434	9.51008	10.7389	8.6334	7.82141
1	6.29211	6.8475	2.72153	3.23282	2.33241	1.98251
1	3.55641	4.49686	1.52895	2.04373	1.49692	1.33073
1	17.5085	16.0967	8.86792	8.95527	5.81362	5.59448
1	4.8461	5.97878	3.2108	4.16179	3.41158	3.09597
1	8.91057	10.2201	6.57449	6.20552	7.27573	7.60415
1	11.8026	9.04483	2.81327	6.16836	4.45595	5.43153
1	39.0033	30.6604	23.7599	21.4035	24.1596	24.3604
1	4.72885	3.32155	2.99675	2.37816	2.33241	2.36272
1	3.00927	3.62815	2.35459	2.97271	2.40203	2.06398
1	5.82313	5.56998	4.00585	4.12463	2.64572	2.09114
1	27.9041	22.2288	12.4457	15.5324	6.64911	6.43637
1	24.7385	21.9733	10.6721	10.999	3.79452	5.21427
1	9.53587	10.3223	4.61743	6.24268	2.99384	3.15029
1	19.3453	16.5055	10.4275	12.0023	7.13648	7.4412
1	3.94723	4.59906	2.69096	3.34429	2.26279	1.79241
1	6.17487	5.77438	3.08848	3.82736	2.47166	2.1183
1	4.80702	5.77438	1.71243	2.37816	0.522181	1.14062
1	13.913	9.45363	5.13728	5.38803	1.7406	1.81956
1	20.9476	19.265	6.20754	6.87438	2.19316	2.60714
1	15.9061	13.7461	8.99024	10.4788	5.50031	6.24627
1	17.3131	12.5708	5.6877	7.61756	2.68053	2.38988
1	7.73812	7.1541	5.38191	5.01644	4.21226	4.37239
1	4.72885	3.78145	3.02732	3.26998	2.0191	2.98734
1	7.34731	6.64309	2.69096	2.97271	1.49692	1.54799
1	5.04151	5.67218	1.43721	2.37816	1.11399	1.76525
1	8.44159	7.3585	5.71828	4.90496	4.21226	2.79724
1	5.39324	6.9497	2.4769	3.93883	3.58565	2.79724
1	6.60476	7.76731	2.69096	3.23282	3.37677	3.36755
1	12.1152	13.695	5.87118	4.4219	5.22181	4.48102
1	10.4738	7.76731	2.41574	3.82736	2.50647	2.66145
1	3.94723	5.41668	1.77358	1.67215	0.939926	1.4122
1	5.94038	7.0519	2.81327	4.05031	2.92422	2.55282
1	15.2027	16.0456	8.01171	8.32357	7.06685	7.46836
1	4.33804	7.51181	4.34222	4.64485	4.63001	2.3084
1	6.9565	7.103	4.46454	4.45906	5.187	5.54017
1	9.73128	7.86951	3.63891	4.38474	1.07917	2.57998
1	17.2349	16.4033	6.45218	13.8974	5.11738	7.52268
1	10.7474	10.2201	4.58686	3.93883	2.0191	2.44419
1	10.2003	9.45363	7.46129	7.54324	4.73444	6.57216
1	10.9037	11.0889	7.88939	8.658	6.12693	6.51784
1	8.94965	8.43162	5.77944	6.83722	4.9085	5.89322
1	8.36343	10.3223	4.92323	4.05031	4.10783	3.66629
1	7.97261	8.99373	3.02732	4.8678	1.94948	1.81956
1	5.08059	4.90567	3.45543	3.34429	3.79452	4.04649
1	15.7889	14.0016	10.8861	9.4755	9.99107	10.7544
1	7.23007	6.33649	3.11906	2.89839	2.19316	2.1183
1	11.1382	9.45363	3.70006	4.16179	3.13309	3.85639
1	8.32435	8.53382	5.07612	6.01973	4.76926	4.4267
1	12.2716	10.6289	8.99024	7.3946	7.10167	8.28309
1	5.94038	5.36558	2.78269	2.86123	3.30715	3.44902
1	4.80702	4.19026	1.68185	2.00658	0.905114	1.14062
1	6.25303	6.13209	2.99675	3.08418	1.91466	2.1183
1	5.23691	5.11007	4.28107	3.75304	4.10783	3.0145
1	14.0302	14.5637	4.40338	6.61427	4.38632	6.46353
1	12.936	15.6879	10.5498	8.54653	9.2252	9.61382
1	5.51048	6.13209	2.4769	2.04373	1.98429	2.19977
1	10.2393	8.48272	2.0488	4.57053	1.35767	2.00967
1	10.9037	10.7823	4.77033	4.01315	2.2976	2.25409
1	14.9682	14.717	7.64476	10.1444	3.86414	4.77975
1	24.8949	21.9733	11.0696	13.7116	5.01294	6.13763
1	9.22322	9.09593	3.14964	4.31042	1.81023	1.79241
1	53.9715	48.2391	5.41249	6.83722	8.0764	20.2868
1	2.57937	2.86164	1.55953	0.92897	1.32286	1.38504
1	2.93111	3.11714	1.43721	1.78362	1.39248	1.6023
1	6.21395	6.18319	2.96617	4.16179	3.4464	2.90587
1	7.54272	7.4607	3.88354	4.64485	2.85459	3.06882
1	22.081	19.3161	10.9473	10.8132	6.19655	7.54983
1	9.65311	10.7823	6.51334	7.06017	5.53512	5.78458
1	2.93111	4.39466	2.29343	2.86123	2.43685	1.68378
1	10.7083	9.35143	2.38516	3.23282	1.1488	1.27641
1	23.1753	25.9081	10.9167	11.0362	10.8614	3.96502
1	4.02539	4.54796	2.84385	2.19237	1.91466	1.90104
1	7.54272	5.46778	1.74301	2.19237	1.1488	1.05915
1	7.34731	10.0668	2.72153	1.8951	1.81023	1.98251
1	4.37712	4.29246	1.83474	1.78362	1.11399	1.4122
1	5.31508	8.43162	3.24138	4.75633	4.56038	3.61197
1	3.55641	4.08806	1.92648	1.70931	1.32286	1.35788
1	4.37712	4.24136	3.14964	3.60441	2.57609	3.17745
1	3.51733	4.24136	1.83474	1.74646	0.939926	1.46651
1	3.75182	4.34356	1.46779	1.30056	1.04436	1.16778
1	7.34731	9.04483	2.38516	2.93555	1.21842	1.35788
1	5.11967	7.1541	2.90501	4.71917	2.40203	3.28608
1	5.00242	5.05897	2.66038	2.82407	3.93377	3.36755
1	5.58865	6.23429	3.54717	4.49622	5.36106	4.6168
1	11.4509	12.3153	6.23812	5.64814	2.95903	2.66145
1	6.48752	5.82548	2.44632	3.53009	0.939926	1.38504
1	4.10355	3.21935	2.44632	2.60112	2.50647	1.95535
1	5.74497	6.08099	3.08848	3.34429	2.19316	3.20461
1	8.637	7.71621	5.16786	5.12792	4.0382	3.69344
1	5.43232	6.23429	3.27196	5.27655	2.57609	3.88355
1	5.43232	6.54089	4.18933	4.08747	3.1679	2.90587
1	23.4098	23.864	17.6747	19.5455	16.0832	13.4702
1	8.01169	7.2052	4.46454	5.01644	2.8894	4.91554
1	12.3497	13.4906	8.01171	11.2591	6.44024	7.30541
1	11.4899	10.3223	7.09434	9.58697	6.3358	6.30058
1	5.58865	5.05897	1.34548	1.78362	0.974738	0.950519
1	2.89203	3.32155	1.68185	2.60112	1.67098	1.35788
1	13.1704	12.3664	9.08197	7.69187	3.55083	4.58965
1	8.36343	9.65804	3.66948	5.57382	2.81978	3.20461
1	20.8304	19.9293	16.2986	15.3466	12.3583	10.7273
1	3.90814	3.16824	2.14053	2.30385	1.56654	1.84672
1	4.61161	5.00787	2.23227	2.00658	1.39248	1.90104
1	15.2808	14.3082	9.32661	10.4416	8.70302	8.90772
1	5.82313	6.28539	3.24138	3.67872	2.22797	2.06398
1	7.07374	6.8986	5.41249	5.57382	3.96858	4.91554
1	4.72885	4.03696	1.37606	1.82078	1.63617	1.30357
1	7.50364	8.32942	2.29343	2.30385	1.53173	1.71093
1	6.80017	5.31447	4.58686	2.82407	2.22797	3.12313
1	2.57937	2.60614	1.34548	1.48635	1.70579	1.87388
1	20.2442	28.5142	11.4366	13.4887	14.9692	11.1075
1	3.75182	3.21935	2.78269	2.15521	2.54128	2.22693
1	20.1269	23.3019	11.3142	11.4078	6.30099	6.19195
1	4.14263	3.83255	2.32401	1.37488	2.33241	2.00967
1	11.6072	13.4395	9.14313	7.24597	7.17129	8.17446
1	6.29211	6.8475	4.12817	4.38474	3.02865	3.50334
1	8.51975	7.1541	1.19258	1.78362	0.556993	0.733257
1	16.4924	15.1258	10.1522	10.293	9.39926	8.88056
1	38.6125	34.6974	24.1574	25.3795	23.0108	22.7581
1	23.6834	22.2799	15.9928	16.0154	14.2033	14.3121
1	8.16802	7.92061	3.11906	4.05031	2.50647	3.77492
1	22.7454	17.5275	9.51008	9.06675	10.931	10.6187
1	9.06689	11.651	7.49186	8.06346	7.69347	6.43637
1	14.8119	14.2571	9.90761	9.54982	10.4436	12.1395
1	19.3844	17.8853	12.4457	11.928	12.4627	12.3296
1	20.2833	18.3452	9.23487	8.95527	5.56993	3.42187
1	6.72201	6.59199	4.98438	4.31042	4.42114	3.61197
1	12.5842	12.0087	10.4275	7.35745	7.41497	8.98919
1	21.0258	22.5865	13.7911	13.2285	14.5863	10.7273
1	6.0967	4.80347	2.50748	2.26669	2.99384	2.79724
1	8.94965	8.22722	4.89265	5.75962	4.97813	4.34523
1	3.7909	5.26337	2.69096	3.19566	3.13309	3.44902
1	16.7659	15.7901	11.2531	11.5192	10.6873	10.8359
1	6.13579	4.54796	3.88354	4.60769	3.48121	3.5305
1	12.1152	9.70914	7.06376	6.57711	5.88324	7.98436
1	8.98873	11.0378	2.38516	3.23282	3.02865	2.14546
1	9.10597	8.32942	4.98438	4.31042	3.30715	4.99701
1	18.0165	20.5425	4.80091	4.01315	4.63001	2.68861
1	10.4738	11.4977	5.04554	9.36402	4.42114	6.16479
1	6.5266	8.94263	5.50423	6.1312	4.21226	4.31807
1	13.1704	8.99373	4.00585	5.72246	1.94948	1.81956
1	7.11282	9.30033	3.39427	3.90168	3.34196	2.98734
1	3.82998	3.83255	1.8959	2.82407	2.43685	2.38988
1	20.9867	30.3027	9.69356	12.5968	7.58904	9.31508
1	4.10355	4.65017	1.40664	3.12134	1.1488	1.76525
1	4.49437	4.24136	1.40664	1.63499	0.939926	1.11346
1	4.53345	5.51888	2.35459	3.49293	2.05391	2.00967
1	5.9013	6.9497	4.40338	5.27655	3.62046	2.68861
1	5.70589	4.70127	2.84385	2.97271	3.20271	3.06882
1	10.7865	9.24923	2.81327	4.38474	1.39248	2.19977
1	4.76794	4.03696	1.37606	2.04373	1.00955	0.923361
1	7.19098	6.7964	3.97527	4.57053	2.81978	2.74293
1	3.04835	4.19026	0.886792	1.07761	0.870302	1.16778
1	6.13579	5.11007	1.34548	2.56396	0.870302	1.46651
1	7.89445	7.56291	2.35459	2.30385	1.39248	0.869046
1	9.37954	9.55583	6.29928	8.13778	5.08256	5.3229
1	10.3175	9.40253	7.46129	7.24597	5.74399	5.92037
1	23.019	28.0032	14.311	18.6909	19.0074	10.9989
1	5.97946	6.64309	1.74301	2.74975	2.12354	1.35788
1	6.21395	7.66511	5.25959	4.90496	2.95903	3.88355
1	4.72885	4.29246	2.29343	1.78362	1.07917	1.24925
1	2.22764	4.03696	1.86532	2.56396	2.22797	1.76525
1	20.4787	17.0676	13.3936	11.3706	12.2887	12.0852
1	23.058	20.3381	13.4242	15.6067	16.4661	17.0007
1	4.53345	4.24136	2.01822	2.48964	2.43685	2.14546
1	14.0693	13.2351	10.4886	9.40118	9.19039	9.31508
1	4.8461	4.59906	3.0579	3.67872	2.47166	2.47135
1	11.8026	11.9065	8.01171	9.40118	6.96242	6.95236
1	17.9775	19.1117	10.0299	9.80993	7.97197	8.09299
1	4.92426	4.80347	1.80416	2.48964	1.87985	2.3084
1	9.49679	9.96464	3.42485	3.71588	1.94948	2.77008
1	9.14506	9.55583	4.31164	4.94212	3.48121	4.07365
1	7.19098	7.56291	2.50748	3.30713	1.4273	1.38504
1	11.021	12.1109	4.70917	6.87438	2.50647	2.87871
1	5.97946	6.64309	2.87443	2.78691	2.2976	2.09114
1	2.93111	2.86164	1.71243	2.00658	1.94948	2.19977
1	5.66681	6.33649	2.69096	1.74646	2.47166	3.17745
1	6.44844	5.41668	3.02732	2.5268	2.61091	2.41703
1	5.11967	8.22722	1.28432	1.52351	1.1488	1.27641
1	4.61161	3.42375	2.6298	3.08418	1.67098	1.92819
1	19.4626	20.5425	9.81587	12.5968	5.63956	6.32774
1	13.3659	15.0747	5.01496	8.0263	4.3167	3.69344
1	11.2164	12.3153	8.50097	6.9487	5.81362	4.58965
1	6.91741	6.54089	4.43396	4.19895	3.79452	5.05133
1	5.94038	6.8986	4.64801	4.49622	4.00339	3.85639
1	33.4928	29.4851	16.3292	19.6199	17.963	18.9017
1	34.2353	32.8578	24.9525	19.3969	24.8558	20.4769
1	3.7909	3.42375	1.37606	1.78362	1.07917	0.787573
1	11.4509	12.3153	6.20754	8.91812	6.64911	6.57216
1	13.444	14.717	8.68445	9.80993	7.65866	8.77193
1	16.3751	18.5496	11.5895	12.1138	10.374	10.4829
1	11.4899	10.2201	5.74886	5.16508	8.11122	8.6633
1	32.9847	26.9301	22.0169	22.2581	19.1466	19.8794
1	10.9037	12.2131	4.83149	5.4995	0.696242	1.05915
1	3.04835	4.03696	1.40664	1.41203	1.25324	2.00967
1	3.98631	3.62815	2.4769	3.71588	2.26279	2.49851
1	5.11967	4.59906	2.4769	3.71588	2.50647	2.96019
1	6.72201	6.7964	3.39427	3.1585	1.87985	2.66145
1	7.38639	9.24923	5.90175	7.20881	4.66482	5.10564
1	4.57253	4.44576	2.75211	3.12134	3.79452	2.55282
1	22.2373	24.3239	17.4301	16.5357	15.8743	15.2355
1	3.63457	4.19026	2.44632	2.41532	2.71534	3.31324
1	3.47825	3.57705	3.18022	2.30385	2.08873	2.38988
1	11.3727	11.0889	5.6877	7.98915	3.82933	3.91071
1	7.30823	5.41668	4.49512	3.64156	3.86414	2.25409
1	14.1475	10.5267	5.53481	6.68859	5.50031	5.86606
1	6.64384	6.23429	3.2108	4.53338	2.68053	2.93303
1	5.70589	5.05897	3.2108	4.8678	3.20271	3.31324
1	5.00242	5.72328	2.90501	2.15521	2.71534	3.28608
1	7.38639	7.92061	3.30254	4.8678	1.77542	2.66145
1	12.1152	11.0889	7.98113	7.32029	4.07301	3.58481
1	8.2071	8.27832	3.42485	4.97928	2.05391	1.90104
1	11.9198	13.8483	9.0514	8.88096	6.6143	7.38689
1	5.19783	5.05897	2.75211	2.63828	1.77542	1.71093
1	9.30138	6.33649	2.93559	4.27326	2.15835	2.28124
1	6.01854	7.3074	3.11906	3.60441	1.7406	1.98251
1	16.805	17.0676	10.4886	10.0329	11.8013	11.8679
1	10.0048	9.55583	6.66623	7.17165	3.65527	4.37239
1	12.5451	12.3664	8.37866	9.77277	6.57948	8.09299
1	4.4162	4.80347	3.18022	2.60112	2.99384	3.12313
1	8.44159	9.96464	2.44632	5.46235	2.2976	2.1183
1	10.7474	8.27832	2.17111	3.71588	1.21842	2.00967
1	3.47825	4.24136	2.20169	1.96942	1.70579	1.84672
1	5.4714	5.46778	2.56864	3.00986	2.8894	1.65662
1	10.552	11.2933	7.55302	7.98915	4.28189	4.58965
1	11.8808	11.651	4.73975	7.54324	5.187	4.50817
1	5.51048	6.59199	2.35459	2.86123	1.25324	1.6023
1	14.2647	13.8483	11.2225	11.8165	8.32009	10.4829
1	6.68293	6.74529	2.14053	3.86452	1.25324	1.6023
1	13.0532	10.7312	5.90175	5.6853	3.69008	4.39954
1	7.42547	6.02988	2.78269	3.93883	1.39248	1.98251
1	6.29211	6.28539	3.36369	4.2361	2.08873	2.28124
1	6.25303	5.62108	3.85296	4.19895	4.63001	5.26859
1	11.0991	10.8845	6.57449	7.72903	5.77881	6.51784
1	4.68977	4.80347	4.18933	3.00986	2.78497	3.15029
1	4.76794	3.73035	1.83474	2.67543	1.46211	1.49367
1	9.22322	11.5488	2.87443	5.0536	2.36722	1.54799
1	5.35416	5.05897	2.66038	3.26998	0.974738	1.27641
1	5.31508	4.95677	1.3149	2.00658	1.4273	1.84672
1	9.10597	8.27832	5.93233	5.79678	5.01294	6.43637
1	10.8256	12.2131	7.40013	6.05689	4.5952	7.35973
1	5.43232	6.8475	3.02732	4.8678	2.57609	3.0145
1	28.7639	25.4482	14.9837	22.2953	12.5324	9.15214
1	6.13579	5.36558	3.9447	4.97928	3.86414	3.93786
1	8.71516	8.78932	4.43396	5.83393	1.91466	2.03683
1	7.23007	6.59199	2.93559	5.6853	3.58565	3.42187
1	2.3058	2.81054	0.94795	1.18908	2.0191	1.62946
1	14.5383	11.9065	3.0579	3.90168	1.84504	4.72544
1	10.6302	8.58492	4.89265	8.36073	3.55083	3.93786
1	5.08059	4.65017	2.35459	2.71259	1.7406	2.06398
1	6.64384	6.28539	2.81327	3.90168	2.64572	2.19977
1	5.9013	5.11007	1.71243	2.82407	1.84504	1.79241
1	2.57937	3.62815	1.74301	1.70931	2.0191	2.52566
1	8.32435	10.5267	5.07612	5.72246	5.22181	5.3229
1	13.6003	18.3963	5.93233	8.8438	7.34535	7.16963
1	8.8324	6.8986	4.18933	5.83393	5.187	4.48102
1	4.92426	5.62108	4.58686	2.97271	1.32286	3.69344
1	6.99558	6.7964	4.61743	4.27326	4.21226	3.66629
1	8.75424	9.50473	3.14964	7.09733	2.71534	1.92819
1	5.74497	6.08099	1.8959	1.63499	1.46211	1.03199
1	10.3566	10.4245	5.25959	5.35087	4.07301	4.10081
1	2.97019	2.55504	1.86532	1.52351	1.77542	1.87388
1	10.7865	9.35143	3.08848	3.45577	1.4273	2.06398
1	5.11967	7.0519	4.58686	3.34429	2.95903	3.34039
1	9.6922	8.99373	6.75797	7.02302	4.83888	4.88838
1	13.1314	12.0087	4.92323	4.90496	3.34196	3.39471
1	9.80944	13.6439	3.88354	4.79349	2.81978	2.47135
1	14.4211	15.8923	8.28692	7.54324	4.83888	4.91554
1	9.10597	9.19813	4.98438	6.53995	3.55083	2.52566
1	6.48752	7.2563	3.08848	3.19566	2.19316	3.17745
1	11.9589	11.2422	3.66948	4.8678	2.2976	2.90587
1	11.4118	7.71621	2.07937	5.4995	1.77542	2.17261
1	5.58865	3.98586	3.14964	4.34758	3.41158	2.57998
1	4.92426	4.24136	2.20169	3.67872	2.15835	1.92819
1	13.0141	12.4686	5.1067	6.01973	4.80407	5.05133
1	4.29896	3.78145	2.32401	2.04373	1.49692	1.92819
1	5.78405	6.9497	3.82238	3.45577	1.39248	1.43936
1	6.9565	7.51181	4.64801	3.93883	5.50031	5.02417
1	7.54272	8.02281	5.13728	4.60769	4.00339	8.36456
1	11.3727	10.3734	6.36044	5.27655	4.87369	9.5595
1	8.36343	7.97171	3.51659	4.57053	4.63001	5.81174
1	6.21395	5.87658	3.33312	3.23282	3.79452	3.66629
1	18.4855	17.3231	13.3936	13.0427	9.43408	9.01635
1	10.7865	9.65804	6.91086	8.36073	4.76926	7.41405
1	11.4899	11.0889	7.64476	6.1312	4.45595	4.88838
1	6.76109	7.103	1.74301	2.45248	0.66143	0.515996
1	3.98631	3.52595	2.6298	2.60112	2.71534	2.33556
1	10.8256	11.1911	7.61418	6.57711	8.52896	8.25593
1	20.0488	20.1337	16.1457	13.6001	10.4088	12.7913
1	5.62773	5.62108	3.24138	2.86123	3.48121	4.83407
1	4.68977	3.16824	1.3149	1.67215	1.00955	1.05915
1	5.39324	5.72328	2.96617	2.37816	1.18361	1.19494
1	2.81386	3.52595	2.38516	2.00658	2.12354	2.06398
1	14.9682	15.7901	8.95966	6.83722	6.23136	5.1328
1	7.19098	7.97171	4.21991	4.75633	1.98429	2.28124
1	3.32192	3.78145	2.56864	2.41532	1.67098	1.16778
1	43.2632	43.0779	27.8881	29.8014	31.0176	27.4021
1	7.42547	9.30033	4.98438	5.61098	4.76926	5.43153
1	6.44844	6.08099	4.18933	4.90496	3.93377	3.80207
1	6.5266	6.74529	1.55953	1.78362	0.974738	0.869046
1	10.6302	12.6219	7.21665	6.91154	8.18084	8.17446
1	8.24618	7.103	3.73064	4.27326	4.66482	4.48102
1	32.5939	28.4631	20.9772	24.4505	16.6054	17.9241
1	5.97946	6.23429	3.54717	3.19566	4.5952	4.26375
1	12.8187	13.7461	8.47039	8.32357	7.79791	8.31025
1	9.02781	10.8845	7.49186	7.87767	6.40542	5.48585
1	7.93353	8.22722	5.41249	5.90825	5.77881	4.72544
1	8.05078	8.58492	5.32075	5.87109	4.0382	6.24627
1	8.28526	8.38052	6.14639	6.27984	6.12693	4.99701
1	15.1636	11.651	8.65387	8.28642	11.2443	9.42371
1	20.4787	21.5645	16.0234	14.6406	12.8108	15.5342
1	6.13579	5.46778	3.36369	2.78691	3.06346	2.90587
1	4.68977	4.95677	3.27196	2.41532	1.87985	1.65662
1	4.49437	4.85457	1.92648	1.96942	2.05391	1.11346
1	2.77478	3.32155	1.92648	1.82078	1.67098	1.35788
1	5.15875	5.82548	2.59922	2.45248	3.06346	1.6023
1	9.92668	8.63602	3.45543	3.86452	1.91466	2.33556
1	4.80702	5.05897	2.53806	1.59783	1.56654	1.24925
1	11.529	10.8334	6.36044	7.20881	4.42114	4.77975
1	5.43232	5.51888	3.08848	2.93555	4.66482	3.47618
1	20.3223	19.0606	13.8829	12.0023	12.0798	13.6603
1	21.0258	20.5425	6.81913	9.2897	4.66482	5.02417
1	9.18414	8.78932	5.44307	6.27984	5.36106	4.56249
1	46.1161	39.8075	35.4105	27.1259	26.5616	26.4244
1	7.07374	6.43869	5.74886	4.60769	4.21226	4.20944
1	13.6785	13.2862	8.01171	7.91483	6.47505	6.62647
1	11.7635	10.8334	8.01171	8.28642	6.78836	7.73994
1	9.49679	7.0519	4.61743	4.38474	3.58565	2.93303
1	11.8026	10.9356	8.40924	8.73232	7.03204	8.03867
1	12.7405	11.3955	3.18022	2.82407	1.56654	1.54799
1	8.16802	9.35143	5.07612	6.1312	4.97813	4.31807
1	15.0854	12.7241	6.75797	6.7629	5.70918	4.67112
1	9.65311	9.91354	7.33897	6.53995	5.88324	4.77975
1	21.9247	19.8782	13.149	9.9214	12.1494	12.3296
1	6.76109	8.43162	2.69096	4.53338	3.20271	2.17261
1	14.6165	12.6219	6.29928	8.50937	4.56038	4.88838
1	22.2373	17.272	16.6656	14.6777	13.3678	11.7321
1	11.1773	10.5267	8.25634	6.50279	7.41497	7.27826
1	3.47825	4.08806	1.43721	1.41203	0.66143	0.407365
1	99.1887	83.7541	62.8705	58.265	64.7157	55.809
1	7.54272	7.51181	4.61743	5.79678	4.45595	5.43153
1	5.94038	5.31447	4.00585	3.64156	3.75971	4.2366
1	6.87833	8.78932	3.85296	5.87109	4.3167	4.39954
1	7.81629	7.86951	5.6877	4.90496	3.55083	3.80207
1	9.41863	11.7532	5.8406	8.80664	7.58904	5.62164
1	2.54029	2.55504	2.01822	2.15521	1.94948	1.24925
1	12.936	11.8554	3.2108	3.7902	1.4273	2.00967
1	3.63457	4.13916	2.56864	2.97271	2.50647	2.57998
1	55.4566	46.2973	29.6922	29.7642	30.4258	34.4088
1	32.8284	29.434	22.0169	19.2111	25.1691	21.8891
1	9.84852	9.86244	4.86207	4.90496	5.74399	4.88838
1	4.14263	4.34356	2.78269	3.04702	1.87985	2.47135
[truncated: 49,883 more rows]

## Sheet: 2d
#average Gli3 gene expression at three stages of mouse
E975_RNA	219.48
E105_RNA	226.11
E115_RNA	150.945
#SEM
E975_sd	23.3571
E105_sd	6.92474
E115_sd	16.1951
#expression of Gli3 per sample
E975A	215.025
E975B	244.744
E975C	198.671
E105A	229.737
E105B	230.467
E105C	218.125
E115A	156.98
E115B	132.599
E115C	163.256
#statistical significance and magnitude of fold change for accessible regions associated with the Gli3 (for volcano plot)
log_fc	logp
2.597	55.4447
0.819713	4.39265
-1.03671	3.40868
0.879782	4.80372
1.27648	6.11582
1.70086	24.4473
-0.604251	1.21069
1.37292	5.99565
0.239502	0.31595
-0.759236	4.88282
-0.635789	2.92096
-0.756389	5.17045
0.307847	0.610195
-2.05156	12.0475
0.600397	3.28858
0.602446	2.39156
-0.333085	1.06856
-1.21805	6.63096
0.647295	2.89446
0.46396	2.91864
0.473283	1.07258
-0.749338	2.70259
0.249254	0.486344
-1.33953	9.79508
0.639578	2.91583
-1.33529	8.57497
0.489303	1.45547
1.06401	8.5388
1.81757	21.6372
-1.86604	17.1186
1.39538	9.38093
1.11725	3.30536
1.26247	6.35899
-1.47129	9.17147
0.449701	2.18466
0.694162	2.43553

## Sheet: 2e
#average Hand2 gene expression at three stages
E975_RNA	72.624
E105_RNA	152.904
E115_RNA	205.19
#SEM
E975_sd	13.3971
E105_sd	9.41901
E115_sd	7.54747
#expression of Hand2 per sample
g.E975A	59.0174
g.E975B	85.8013
g.E975C	73.0534
g.E105A	153.132
g.E105B	162.208
g.E105C	143.374
g.E115A	200.888
g.E115B	213.904
g.E115C	200.776
#statistical significance and magnitude of fold change for accessible regions associated with the Hand2 (for volcano plot)
	log_fc	logp
0	-0.881258	8.19125
1	1.53297	9.50488
2	-1.27223	8.27349
3	1.84019	21.6697
4	0.161586	0.210198
5	1.77499	15.7567
6	0.941871	4.22438
7	1.5752	16.7365
8	0.631994	3.45422
9	1.30667	9.44439
10	-0.975678	3.14448
11	-1.02899	4.7416
12	1.7195	9.8236
13	1.47445	10.1318
14	0.545004	1.34328
15	-0.0748777	0.0693339
16	0.285182	0.394396
17	-1.51836	7.27133
18	1.60961	10.2654
19	1.24531	10.1968
20	-2.09986	18.445
21	0.352589	1.39649
22	0.336972	0.821948
23	0.156709	0.442725
24	0.159957	0.393743
25	-1.51709	12.8996
26	0.0829317	0.203113
27	0.287818	0.953452
28	0.841003	6.10284
29	0.564168	3.82132
30	0.725202	2.20025

[truncated: 61 more sheets: 2f, 2g, 2h, 2i, 3b, 3c, 3d, 3e, 3f, 4a, 4b, 4c, 5a, 5b, 5c, 6b, 6c, S1a, S1b, S1c …]
